# Supplementary material for: Structural change detection in ordinal time series
Source: PLoS One. 2021 Aug 16;16(8):e0256128. doi: 10.1371/journal.pone.0256128 (PMC8367010; doi:10.1371/journal.pone.0256128)
Supplement: S1 Table — (XLS) [file pone.0256128.s001.xls]

## Sheet: Sheet1
n=100					n=200					n=500					n=1000
W1^1	W1^2	W1	W2		W1^1	W1^2	W1	W2		W1^1	W1^2	W1	W2		W1^1	W1^2	W1	W2
0.594967	0.786156	0.786156	4.13541		0.815472	0.535473	0.815472	5.96175		0.683689	1.44148	1.44148	9.5423		0.875141	0.647167	0.875141	5.95271
0.440684	0.414966	0.440684	6.26405		0.627895	0.692538	0.692538	6.37036		0.659535	0.869701	0.869701	8.37365		0.859631	1.05524	1.05524	6.81423
0.607675	0.623269	0.623269	6.10753		0.56132	1.40841	1.40841	4.28908		0.801701	0.703836	0.801701	3.84939		0.608299	0.51961	0.608299	3.06935
0.620071	1.21858	1.21858	8.4622		0.74633	0.658896	0.74633	8.59834		0.991644	0.710799	0.991644	5.98585		0.621757	1.02428	1.02428	5.96742
0.339033	0.694033	0.694033	9.54879		0.767009	0.90217	0.90217	4.49245		0.777111	0.872448	0.872448	12.5099		0.945363	0.563883	0.945363	8.12177
0.631067	0.824467	0.824467	4.10318		1.29935	0.713926	1.29935	6.56521		0.606048	0.831334	0.831334	4.91464		0.670395	0.753979	0.753979	10.3634
0.594216	0.754163	0.754163	5.01393		0.771926	0.737304	0.771926	5.16623		0.726078	0.672088	0.726078	6.34547		0.821196	0.55566	0.821196	7.63698
1.32725	0.793362	1.32725	3.84643		1.25114	0.779398	1.25114	7.23766		0.853951	1.11756	1.11756	6.45942		0.868327	0.642119	0.868327	4.10932
0.730976	0.773269	0.773269	3.83567		0.496083	0.899884	0.899884	11.1296		0.695936	0.7623	0.7623	7.33728		0.479887	0.818264	0.818264	8.99919
1.06729	0.654739	1.06729	9.49976		0.565203	0.824175	0.824175	5.27074		1.11729	0.896318	1.11729	2.51003		1.58413	1.00053	1.58413	8.78634
0.461586	0.998689	0.998689	7.33125		0.894581	1.14429	1.14429	4.07334		0.962048	0.588607	0.962048	5.58524		0.660934	1.07604	1.07604	5.83958
0.507812	0.837813	0.837813	4.35648		0.684946	0.687791	0.687791	7.32081		0.765425	0.795337	0.795337	2.93898		0.958817	1.04952	1.04952	6.79606
0.852157	0.460196	0.852157	5.31863		0.810523	0.700213	0.810523	3.07479		1.0967	0.82767	1.0967	5.36237		0.924293	1.07783	1.07783	12.0334
1.3703	0.432585	1.3703	3.79457		0.697647	0.740902	0.740902	2.85849		0.524613	0.469611	0.524613	6.13295		0.494827	0.849384	0.849384	4.78413
0.456195	1.04218	1.04218	4.09541		0.744748	1.12003	1.12003	3.64531		0.51946	0.815027	0.815027	7.20814		0.804411	1.25564	1.25564	6.66728
0	0	0	3.5431		0.62555	0.817296	0.817296	2.82808		0.997204	0.567077	0.997204	7.3368		0.622521	1.21206	1.21206	7.79112
0.722755	0.983606	0.983606	3.18104		0.938235	1.36837	1.36837	3.41073		1.00023	0.882288	1.00023	5.81842		0.831778	0.58973	0.831778	6.01596
1.00005	0.771736	1.00005	5.40064		0.715591	0.721106	0.721106	5.43558		1.02138	0.869496	1.02138	4.72349		0.802186	0.66573	0.802186	7.2523
1.06429	0.704588	1.06429	5.72199		0.546239	0.816862	0.816862	8.81732		1.07715	1.49299	1.49299	8.25663		0.680165	0.751804	0.751804	3.96075
0.599582	0.482438	0.599582	4.68407		0.751498	0.441275	0.751498	7.64928		0.359418	0.570043	0.570043	7.60268		0.901125	0.858523	0.901125	7.88834
0.783532	0.659029	0.783532	7.05866		0.976357	1.24184	1.24184	4.19447		0.488679	0.834764	0.834764	12.3321		0.634649	0.719517	0.719517	12.867
0.663026	0.744543	0.744543	12.2887		0.721492	0.639553	0.721492	5.37234		0.686096	0.622609	0.686096	6.7635		0.940759	0.503425	0.940759	11.5772
0.839723	1.59887	1.59887	6.30506		0.824064	0.924712	0.924712	3.01322		1.15266	0.536853	1.15266	6.23489		0.480695	0.700024	0.700024	5.30312
0.749582	0.449009	0.749582	4.92634		0.847115	0.569421	0.847115	5.36539		0.857582	0.429869	0.857582	3.46649		1.26697	0.714426	1.26697	14.8413
0.900336	0.491974	0.900336	5.32779		0.573224	0.454376	0.573224	9.69961		0.851993	0.978224	0.978224	2.28536		1.08208	0.80832	1.08208	7.74923
0.838873	0.685542	0.838873	6.35887		0.912506	0.756933	0.912506	3.1278		0.863212	0.797102	0.863212	6.89635		1.02455	0.987517	1.02455	9.64232
0	0	0	2.77527		0.608175	1.0701	1.0701	4.57105		0.936979	0.873263	0.936979	5.5056		0.567937	0.737275	0.737275	10.7245
0.826736	0.819391	0.826736	3.16287		0.592516	0.815325	0.815325	3.06324		0.614941	0.665501	0.665501	7.36867		0.590096	0.474955	0.590096	11.2941
0.650148	0.527927	0.650148	11.8525		0.596928	0.767774	0.767774	5.29506		0.878098	0.845844	0.878098	3.99903		0.820953	1.34525	1.34525	11.2143
0.977173	0.859307	0.977173	5.71448		0.945241	0.468779	0.945241	6.19408		0.67376	0.490176	0.67376	4.40756		0.45309	0.528487	0.528487	6.61479
0.859839	0.732169	0.859839	6.25524		0.583645	1.33416	1.33416	5.58239		0.753276	0.708259	0.753276	3.25259		0.623377	0.94894	0.94894	3.64948
0.775492	0.741581	0.775492	6.9091		1.3659	0.764867	1.3659	6.92398		0.626105	1.02585	1.02585	7.75946		0.913853	0.670655	0.913853	16.4373
0.781761	0.84867	0.84867	4.38819		0.936238	0.868132	0.936238	7.83647		0.693946	0.820906	0.820906	5.38604		0.877401	0.859296	0.877401	8.632
0.703481	0.399571	0.703481	5.59591		0.57864	0.51687	0.57864	14.5965		0.61436	0.614189	0.61436	6.21427		0.628283	0.976468	0.976468	4.465
0	0	0	8.80513		0.769672	1.28927	1.28927	6.19121		0.352439	0.9129	0.9129	7.55462		1.07332	0.464437	1.07332	4.76682
0.833462	0.663846	0.833462	9.64807		0.873112	0.61208	0.873112	7.07998		0.462277	0.877651	0.877651	7.05539		0.61474	1.14788	1.14788	15.5115
0.968499	0.843737	0.968499	3.24359		0.731768	0.806398	0.806398	6.82945		0.446776	0.718545	0.718545	6.14426		1.0757	0.79662	1.0757	6.73498
0.551544	0.838688	0.838688	3.93784		0.786557	1.3319	1.3319	4.35843		0.487016	0.897019	0.897019	7.02031		0.878467	0.64961	0.878467	7.0607
1.73501	0.563023	1.73501	9.04351		0.726047	0.885927	0.885927	5.32141		0.797661	1.03741	1.03741	4.41705		0.994367	0.736517	0.994367	3.88365
0.676002	0.875842	0.875842	2.7731		0.780937	0.630902	0.780937	16.3269		0.657617	1.06252	1.06252	5.30943		1.13785	0.462614	1.13785	2.563
0.849101	0.76739	0.849101	9.30666		1.57236	1.18713	1.57236	5.80026		0.850903	0.900787	0.900787	4.92506		0.925742	0.836564	0.925742	4.5338
0.552913	1.51032	1.51032	4.844		0.852836	0.535383	0.852836	5.18747		1.32599	0.565183	1.32599	9.91157		0.738963	0.610985	0.738963	8.23859
0.597892	0.668244	0.668244	4.6236		0.667586	0.642648	0.667586	7.36093		0.887362	0.646462	0.887362	10.5188		0.687341	0.947064	0.947064	7.47178
0.74459	1.00449	1.00449	6.93972		1.09238	0.738612	1.09238	2.63685		0.601552	0.624681	0.624681	5.10927		0.509208	0.662181	0.662181	3.97985
0.685566	0.848688	0.848688	9.1593		1.08604	0.832265	1.08604	9.10194		0.825362	0.953856	0.953856	5.01393		0.703642	0.678156	0.703642	5.24266
0.819894	1.14089	1.14089	3.1861		0.975807	0.439089	0.975807	4.85962		1.29564	0.601029	1.29564	3.71318		1.04952	0.699879	1.04952	5.36475
0.796219	0.747379	0.796219	10.2824		0.589734	0.997873	0.997873	6.91509		0.522592	0.674815	0.674815	6.27791		1.38218	0.812774	1.38218	6.21723
0.858204	0.390175	0.858204	4.69088		1.00429	0.995671	1.00429	6.35332		1.46836	0.840929	1.46836	4.48744		0.604531	0.992687	0.992687	7.01433
0.623696	0.861748	0.861748	11.863		1.21416	0.71314	1.21416	5.43778		0.958898	0.664162	0.958898	6.51758		1.0991	1.05626	1.0991	14.8638
0.739427	0.71605	0.739427	9.41316		0.900092	1.33849	1.33849	3.9125		0.884475	1.09361	1.09361	7.89981		0.767033	0.940197	0.940197	6.54036
1.11159	0.970311	1.11159	4.0645		0.581899	0.870055	0.870055	4.12941		0.728973	0.85683	0.85683	7.45996		1.24727	0.957304	1.24727	5.01838
0.776447	1.02314	1.02314	5.35038		0.482228	0.732874	0.732874	6.29337		0.894578	0.724765	0.894578	8.44312		1.01304	0.673453	1.01304	5.13485
1.08824	0.487347	1.08824	4.42701		0.607042	0.713698	0.713698	8.41835		1.02059	1.19532	1.19532	15.3478		0.689467	0.774311	0.774311	6.4751
0.810289	1.04531	1.04531	7.4323		0.501699	1.45527	1.45527	3.63114		0.841783	1.12693	1.12693	6.66791		0.882574	0.851434	0.882574	5.11273
0.930264	1.19102	1.19102	8.01526		0.996367	0.495641	0.996367	5.24331		0.503169	0.946772	0.946772	9.77733		0.519247	0.83858	0.83858	6.91437
0.577176	0.621545	0.621545	7.43861		1.07233	0.553793	1.07233	6.14813		0.538945	0.489973	0.538945	5.26672		0.812353	0.62105	0.812353	5.82043
0.939799	0.725642	0.939799	10.4699		0.728584	0.638429	0.728584	4.49713		0.953375	0.680272	0.953375	5.5506		0.484794	0.864341	0.864341	7.65122
0.653247	0.497339	0.653247	6.77804		0.792963	0.752084	0.792963	7.0702		0.926694	0.969232	0.969232	7.52264		0.62811	1.17148	1.17148	5.4725
0.885579	0.785978	0.885579	4.26625		1.12732	0.46647	1.12732	5.55827		0.867916	0.790556	0.867916	20.9799		0.917821	0.909613	0.917821	8.54879
0.639809	0.72932	0.72932	3.28991		0.953412	0.800921	0.953412	7.12589		0.805737	1.0042	1.0042	10.2524		0.582418	1.25716	1.25716	7.71725
1.10415	0.748138	1.10415	6.47116		1.02348	0.792123	1.02348	10.5756		0.66422	0.4526	0.66422	4.34431		0.672905	0.604104	0.672905	4.9419
1.13852	0.995217	1.13852	7.06006		0.585355	1.10162	1.10162	11.1913		0.77661	0.590432	0.77661	11.7173		1.06273	0.652464	1.06273	3.79792
0.872559	1.56427	1.56427	0		0.514384	0.553949	0.553949	5.40614		0.616283	0.492071	0.616283	4.06036		0.525279	0.493191	0.525279	8.38809
0.81902	1.06573	1.06573	3.7395		0.4247	0.968075	0.968075	5.65098		0.68001	0.691228	0.691228	6.23821		0.644408	0.94383	0.94383	13.74
0.901635	1.03821	1.03821	5.40693		0.689309	0.555947	0.689309	3.62738		0.598317	0.566968	0.598317	11.2992		1.44072	0.704511	1.44072	9.59424
0.616682	0.450728	0.616682	5.1888		0.492629	1.00779	1.00779	7.63778		0.867675	0.594923	0.867675	7.87924		0.638911	0.750638	0.750638	9.14863
0.57281	0.457814	0.57281	7.17464		0.989593	0.844259	0.989593	3.93473		0.616411	1.60837	1.60837	7.09876		0.828344	0.69489	0.828344	6.67551
1.33535	1.00289	1.33535	11.76		1.11378	0.652214	1.11378	7.21269		0.825681	0.731732	0.825681	11.1303		1.12831	0.736443	1.12831	6.7345
0.878016	0.775897	0.878016	4.34232		1.13596	1.32375	1.32375	5.00827		0.721775	0.69514	0.721775	4.76722		0.619358	1.01532	1.01532	10.1604
0.570629	0.698385	0.698385	6.31065		0.893313	1.07696	1.07696	5.757		1.09131	0.926369	1.09131	3.43949		1.25904	1.13273	1.25904	8.39781
0.699658	0.906905	0.906905	3.90412		1.10231	0.855555	1.10231	4.05735		0.724596	1.28359	1.28359	6.01099		0.755141	1.12155	1.12155	12.4744
0.645758	0.569117	0.645758	3.50649		0.787788	1.04259	1.04259	6.99522		0.704568	0.87002	0.87002	7.49718		0.986441	0.693088	0.986441	6.98077
1.21106	0.84549	1.21106	3.20061		0.900246	0.548923	0.900246	4.01352		0.908295	0.784268	0.908295	4.93164		0.545765	0.855972	0.855972	9.91041
1.05383	0.385053	1.05383	2.70101		1.04602	0.932073	1.04602	6.22471		1.21114	0.961931	1.21114	14.0321		0.905234	0.838895	0.905234	5.77677
0.500349	1.00143	1.00143	10.9172		0.975046	0.69362	0.975046	8.25994		0.752941	0.795729	0.795729	7.87287		1.00509	0.877224	1.00509	8.21632
0.954327	0.944255	0.954327	6.08252		0.74559	0.700121	0.74559	11.0269		0.684179	1.2075	1.2075	8.01042		1.23458	0.719781	1.23458	8.59427
0.568328	0.779354	0.779354	3.07918		1.06321	0.712299	1.06321	4.61071		0.793853	1.04555	1.04555	6.33098		0.648749	0.722234	0.722234	9.58648
0.717682	0.940193	0.940193	6.49734		0.912879	1.11691	1.11691	3.93106		0.560425	0.697184	0.697184	7.51472		0.885225	0.614891	0.885225	10.8646
0.725506	0.645194	0.725506	5.53174		0.716695	0.785357	0.785357	9.28799		0.660616	0.799161	0.799161	4.66373		0.851337	0.598475	0.851337	8.47133
0.889393	1.31075	1.31075	6.5869		0.48217	0.827026	0.827026	4.75303		0.918796	0.848034	0.918796	6.65237		0.787975	0.582257	0.787975	3.98591
0.540469	0.531746	0.540469	13.4327		0.46323	1.61044	1.61044	6.04941		0.710859	1.10007	1.10007	7.35538		1.22631	0.64387	1.22631	4.19743
0.87844	1.01402	1.01402	4.01525		0.604931	0.532085	0.604931	6.64554		1.01745	0.753344	1.01745	6.95926		1.08141	0.475573	1.08141	12.1825
0.778909	0.784533	0.784533	3.50068		0.941667	1.22056	1.22056	6.20099		0.790774	1.25344	1.25344	7.56246		0.721307	1.22706	1.22706	5.32345
1.00907	1.01043	1.01043	11.5494		0.681892	1.02082	1.02082	4.10963		0.596647	1.14536	1.14536	7.32963		0.811197	0.854962	0.854962	8.37214
1.41388	0.687409	1.41388	3.61673		0.664007	1.44398	1.44398	5.64936		0.568621	0.813144	0.813144	1.49168		0.53898	0.559806	0.559806	16.8712
0.609703	0.701812	0.701812	18.5816		1.00069	0.602243	1.00069	7.229		0.919903	0.927604	0.927604	7.43988		0.563871	0.576272	0.576272	4.72208
0.839255	0.513415	0.839255	8.31547		0.612255	0.649109	0.649109	3.54364		0.557727	1.1986	1.1986	2.78		0.745195	0.840278	0.840278	6.92931
0.48313	0.672081	0.672081	5.84468		0.795074	0.814272	0.814272	6.61143		1.32905	0.784344	1.32905	3.83792		0.72324	0.961281	0.961281	10.0025
0.661791	0.947261	0.947261	4.71515		1.21653	0.764876	1.21653	4.9715		0.501637	0.844684	0.844684	10.8729		0.667595	0.651288	0.667595	3.49576
0.474351	0.911664	0.911664	5.40072		0.918126	1.41248	1.41248	14.4359		1.05193	0.513929	1.05193	5.15103		1.5121	0.615843	1.5121	9.48631
0.692035	0.652439	0.692035	5.95034		0.806627	0.635027	0.806627	6.95685		0.92057	0.548953	0.92057	5.0679		0.482532	1.18644	1.18644	11.3721
0.717421	0.618541	0.717421	3.37325		0.707071	0.763383	0.763383	4.05935		0.620311	1.20945	1.20945	3.66761		0.790018	0.745278	0.790018	5.74963
0.666977	1.05515	1.05515	22.7631		0.861559	0.804248	0.861559	3.86624		0.828892	0.838621	0.838621	5.43498		0.746235	1.06075	1.06075	4.49211
0.693572	1.2375	1.2375	7.10875		0.705106	1.03179	1.03179	4.82056		0.700719	0.680645	0.700719	12.4876		0.921095	0.988886	0.988886	5.32373
0.517233	0.744975	0.744975	8.44976		0.598497	0.482397	0.598497	5.84299		0.691175	0.872007	0.872007	6.77922		1.14652	0.795259	1.14652	6.45364
0.771766	0.550076	0.771766	2.85208		0.778021	0.6934	0.778021	5.39956		0.965654	0.929473	0.965654	8.35999		0.485467	0.422964	0.485467	11.0189
0.743576	0.771642	0.771642	3.32813		0.513521	0.938089	0.938089	11.2759		0.464116	1.07275	1.07275	16.0105		1.45074	0.98865	1.45074	6.3034
0.97698	0.720436	0.97698	3.18768		0.404399	1.35212	1.35212	11.8778		0.915822	0.572448	0.915822	5.49125		1.05397	0.930623	1.05397	5.25521
0.744874	0.991245	0.991245	5.1345		0.669139	0.915518	0.915518	5.93413		0.616633	0.713482	0.713482	7.86442		0.467237	0.813638	0.813638	3.85224
0.551246	0.745417	0.745417	4.43438		0.862687	0.511316	0.862687	9.93895		0.504157	0.737341	0.737341	6.08052		1.08915	0.74229	1.08915	4.8222
0.70523	0.59742	0.70523	4.50147		0.471593	1.38106	1.38106	17.9838		1.41033	0.977259	1.41033	4.51331		0.728532	0.906331	0.906331	4.64818
1.21539	0.953912	1.21539	4.02267		0.856786	0.533075	0.856786	7.1181		0.480516	0.647236	0.647236	8.55667		0.765801	0.735063	0.765801	8.88652
0.696724	0.769992	0.769992	9.37411		1.23082	0.502261	1.23082	5.40903		0.975108	0.944662	0.975108	6.63964		0.798852	1.0806	1.0806	3.48014
0.618404	0.893692	0.893692	8.68251		0.750555	1.06884	1.06884	9.38121		1.06044	1.15032	1.15032	11.8249		0.937227	0.722994	0.937227	9.0691
0.551865	0.961139	0.961139	7.24077		0.546131	0.611305	0.611305	6.22416		0.744546	0.734578	0.744546	6.06715		0.599944	0.742911	0.742911	3.07912
0.440283	0.436108	0.440283	12.5063		0.487553	0.865164	0.865164	7.48919		0.980769	0.715954	0.980769	5.556		0.709027	0.766922	0.766922	7.26502
0.603134	1.00566	1.00566	8.54791		1.20087	0.694859	1.20087	4.28294		0.773749	0.786277	0.786277	6.86536		0.553432	0.872772	0.872772	3.44989
0.446363	0.552742	0.552742	2.46683		0.938838	1.27254	1.27254	5.34709		1.02384	0.931753	1.02384	12.9364		0.645322	1.16005	1.16005	7.54284
0	0	0	6.71571		0.552542	0.639998	0.639998	4.29574		0.737236	0.597236	0.737236	5.63661		0.722174	0.681861	0.722174	6.31184
0.670177	0.820101	0.820101	7.31285		0.987566	1.21329	1.21329	3.6575		0.954149	1.05896	1.05896	6.00917		1.05451	0.672085	1.05451	5.49165
0.716328	0.513981	0.716328	6.1867		0.941921	0.556897	0.941921	9.86874		0.849557	0.597666	0.849557	3.78367		0.929984	0.678317	0.929984	4.88822
0.792146	0.834091	0.834091	3.63313		1.49261	1.56179	1.56179	6.31768		0.715412	0.735788	0.735788	5.99526		0.827954	0.887558	0.887558	10.002
0.582112	0.887432	0.887432	0		0.448773	0.691694	0.691694	5.26667		0.653319	0.728716	0.728716	7.04148		1.07585	0.906965	1.07585	8.87476
1.24136	0.699391	1.24136	4.20934		1.11015	1.24317	1.24317	7.51589		0.845071	0.542256	0.845071	5.22908		1.66942	0.688464	1.66942	10.1273
0.80227	0.500647	0.80227	9.7267		0.537798	0.637312	0.637312	3.55656		0.897041	0.854579	0.897041	7.21601		1.32012	0.632699	1.32012	2.88227
0.900929	0.931473	0.931473	8.48521		0.855931	0.790794	0.855931	7.05672		0.558236	0.784083	0.784083	6.24092		0.843677	0.808503	0.843677	4.66898
0.788345	0.735392	0.788345	5.35173		1.5591	1.06132	1.5591	6.22448		0.578011	0.762241	0.762241	4.81072		0.648036	0.843924	0.843924	6.55197
0.61164	0.835228	0.835228	4.46366		0.642521	1.56292	1.56292	7.71566		0.868555	0.729716	0.868555	4.56375		0.851991	0.893978	0.893978	3.61477
0.446661	0.618181	0.618181	8.6007		0.639433	0.749154	0.749154	8.75855		1.39662	0.978241	1.39662	5.78448		0.595181	1.01455	1.01455	17.8837
0.973307	0.644731	0.973307	3.021		1.06964	0.696993	1.06964	6.97373		0.944798	0.922811	0.944798	4.54263		0.726659	0.738805	0.738805	6.93842
0.431128	0.721132	0.721132	10.4736		1.34358	0.684165	1.34358	8.08963		0.618992	0.407172	0.618992	4.6847		0.454282	1.02259	1.02259	5.03499
0.870459	0.664665	0.870459	5.58905		1.30997	0.699653	1.30997	6.86774		0.587721	0.849393	0.849393	11.1315		1.10547	0.823892	1.10547	5.32321
1.12978	0.859462	1.12978	7.97422		0.533099	0.937759	0.937759	3.47103		1.02412	0.67704	1.02412	6.36632		0.812966	0.865559	0.865559	5.93562
0.734059	0.494381	0.734059	8.80749		0.77456	0.706263	0.77456	6.84233		0.683997	0.728355	0.728355	11.408		0.777023	0.61602	0.777023	7.36658
1.09405	0.56486	1.09405	7.03325		0.784859	0.539287	0.784859	2.63279		0.694422	0.6667	0.694422	13.0738		0.511838	0.629082	0.629082	3.91197
0.563122	0.651636	0.651636	12.1322		0.68822	0.674096	0.68822	7.54694		1.18651	0.852011	1.18651	8.07052		0.903225	0.811963	0.903225	4.90981
0.993821	1.01103	1.01103	3.12578		0.861205	0.578965	0.861205	5.13244		0.725366	0.55779	0.725366	3.05174		0.558803	0.907947	0.907947	5.95036
1.09184	0.638933	1.09184	9.95559		0.856616	0.584462	0.856616	5.42134		0.803885	0.718244	0.803885	4.67688		0.750272	0.938162	0.938162	9.98391
0.819629	0.654756	0.819629	3.6366		0.91684	1.05607	1.05607	5.99993		1.03674	1.12468	1.12468	7.62789		1.03992	0.84991	1.03992	4.90186
0.849697	0.604788	0.849697	5.26367		1.39499	0.922757	1.39499	7.04239		0.661865	1.20697	1.20697	7.33299		0.83069	1.07083	1.07083	3.28568
0.517511	0.702015	0.702015	5.26295		0.625615	0.603585	0.625615	5.42261		0.832743	0.819584	0.832743	8.09568		0.686204	0.572024	0.686204	3.55623
1.11914	0.804179	1.11914	5.96076		0.652075	0.724646	0.724646	5.62278		0.892479	0.437216	0.892479	3.63957		0.915222	1.36168	1.36168	3.39568
0.607031	1.00409	1.00409	0		0.513224	1.17956	1.17956	12.0353		0.946062	0.973711	0.973711	3.49214		1.67792	1.48586	1.67792	6.49836
0.547995	0.786889	0.786889	6.31534		0.589937	1.14258	1.14258	6.26429		0.8729	0.576868	0.8729	11.0007		0.818334	1.06355	1.06355	13.488
0.989267	0.686033	0.989267	2.58326		0.939059	0.84372	0.939059	8.41404		0.858482	0.768155	0.858482	4.81826		0.803158	1.09191	1.09191	4.97012
0.996344	1.26958	1.26958	11.5118		0.89428	1.01098	1.01098	8.1242		0.601637	0.789089	0.789089	4.73256		0.703538	1.05806	1.05806	4.03383
0.956161	0.768161	0.956161	4.67209		1.16058	0.737189	1.16058	6.40081		0.725951	1.33016	1.33016	10.4907		1.30326	0.634864	1.30326	3.68166
0.836888	0.760527	0.836888	6.52659		0.652735	0.856434	0.856434	2.8441		0.793808	0.578143	0.793808	5.02057		0.758214	0.909949	0.909949	10.6375
0.851869	0.587925	0.851869	6.01341		1.03536	0.691534	1.03536	5.33546		0.488957	0.788869	0.788869	9.95442		0.973538	0.695707	0.973538	8.51683
0.905143	0.558127	0.905143	5.38853		0.448259	1.3726	1.3726	7.64435		0.555073	0.740098	0.740098	4.96492		0.530504	0.535404	0.535404	5.47376
0.846699	0.683326	0.846699	10.9932		0.633768	0.778007	0.778007	6.06881		0.875507	1.42111	1.42111	6.32849		0.569879	0.771448	0.771448	8.84165
0.543934	0.98023	0.98023	8.50206		0.755934	1.07083	1.07083	7.78609		0.532725	0.722394	0.722394	3.9999		0.64924	0.628344	0.64924	10.3578
0.646358	0.700924	0.700924	5.6471		1.44022	0.62339	1.44022	4.28599		0.525184	0.945199	0.945199	3.70848		0.968712	0.655652	0.968712	6.62685
0.782902	0.748693	0.782902	10.6834		0.800901	1.12385	1.12385	2.03214		1.0628	0.742144	1.0628	5.38571		0.94748	0.538223	0.94748	6.79074
1.19185	0.725665	1.19185	5.42072		1.04852	0.812817	1.04852	5.81691		0.740027	0.628133	0.740027	3.9189		0.773492	0.60373	0.773492	6.22813
0.655042	0.52148	0.655042	17.9895		0.816111	0.563457	0.816111	4.2639		0.629506	0.663343	0.663343	5.78071		1.46567	0.590604	1.46567	7.55621
0.494745	0.586002	0.586002	6.86745		1.00686	0.72537	1.00686	5.141		0.594482	0.855871	0.855871	7.67929		0.531814	0.797287	0.797287	7.26076
0.720333	0.691348	0.720333	4.3447		0.644092	0.876784	0.876784	9.36834		0.777033	1.14336	1.14336	6.27439		1.07624	0.939695	1.07624	7.46043
0.917932	0.647544	0.917932	4.87276		0.704847	0.601144	0.704847	7.80636		0.571321	1.17443	1.17443	6.90043		0.63871	1.10354	1.10354	7.70689
0.936798	1.13098	1.13098	6.72272		0.904495	0.859637	0.904495	3.91293		0.477716	0.915757	0.915757	4.00192		0.689052	1.27796	1.27796	9.7297
0.571573	0.513892	0.571573	5.61091		0.955741	0.634389	0.955741	5.19904		0.722862	0.542464	0.722862	3.61211		0.784036	0.730482	0.784036	4.37218
0.648594	1.14622	1.14622	8.38227		1.03055	0.587811	1.03055	3.66513		0.556199	0.894303	0.894303	5.30702		0.415635	0.893945	0.893945	13.0704
0.761463	1.02983	1.02983	4.09195		0.43971	0.596741	0.596741	4.49369		0.961018	1.15503	1.15503	6.49497		0.711943	0.848665	0.848665	6.24619
1.12253	0.704604	1.12253	4.80187		1.0627	1.0544	1.0627	8.3764		0.646304	1.30777	1.30777	5.48691		0.623284	1.50659	1.50659	3.07234
0.759476	0.949093	0.949093	13.0363		0.873698	1.22561	1.22561	7.02331		1.24174	1.13173	1.24174	3.51751		0.713324	0.672978	0.713324	6.22963
0.558259	0.746406	0.746406	11.4456		0.654355	0.997131	0.997131	4.46279		0.97368	0.985022	0.985022	15.4378		0.595804	1.05815	1.05815	6.81658
0.731528	0.619343	0.731528	2.89182		0.646431	1.09742	1.09742	14.614		1.55979	0.887076	1.55979	8.7261		1.63033	0.814752	1.63033	5.05095
0.470649	1.0397	1.0397	8.19512		0.482383	0.710812	0.710812	3.8543		0.589593	1.21999	1.21999	5.57207		0.719507	0.646225	0.719507	3.07418
0.945042	0.759502	0.945042	7.17602		0.953947	0.549775	0.953947	7.58458		0.685939	0.524166	0.685939	6.54279		0.40592	0.754191	0.754191	11.5165
1.10992	0.605436	1.10992	11.2763		0.68953	1.22584	1.22584	6.89522		0.838422	0.54442	0.838422	10.9725		1.19614	0.743434	1.19614	6.10825
1.04791	0.962938	1.04791	4.17991		1.30469	0.654	1.30469	9.36548		0.810644	0.567069	0.810644	6.8934		1.03665	0.914912	1.03665	8.86173
0.584805	0.822206	0.822206	6.97269		0.790072	0.754146	0.790072	7.68688		1.01325	0.486186	1.01325	5.07785		0.586062	1.52111	1.52111	5.76008
0.802392	0.855639	0.855639	5.68125		1.11707	1.02853	1.11707	4.25496		0.851893	0.986507	0.986507	4.91993		0.793873	0.66713	0.793873	11.6214
1.09412	0.783648	1.09412	7.01956		0.651424	0.398448	0.651424	13.969		0.564256	0.45031	0.564256	6.48832		0.495308	0.468083	0.495308	9.44413
1.10419	0.953552	1.10419	4.81728		0.618211	0.629815	0.629815	5.60492		0.557203	1.15102	1.15102	7.53067		1.12221	0.9124	1.12221	10.5698
0.624654	1.11412	1.11412	2.97776		0.62003	0.668657	0.668657	7.41872		0.626559	0.524385	0.626559	5.97317		0.901747	0.649632	0.901747	5.50786
0.988785	1.14389	1.14389	3.35692		0.679705	0.865894	0.865894	4.89096		0.916136	1.18124	1.18124	9.67411		0.840365	0.921185	0.921185	5.97238
0.705405	1.38115	1.38115	8.67474		0.590479	0.449128	0.590479	6.61545		0.965291	0.806479	0.965291	4.21288		0.838093	1.0817	1.0817	7.0183
1.34722	0.558037	1.34722	1.67533		0.825819	0.66507	0.825819	6.68609		0.937197	0.857965	0.937197	4.32206		1.0129	0.660398	1.0129	5.50832
1.56066	0.805721	1.56066	2.59627		0.771118	0.89956	0.89956	7.89568		0.799824	0.515022	0.799824	6.44771		0.825286	0.75808	0.825286	4.56614
0.700092	0.477978	0.700092	7.23621		1.03728	0.701043	1.03728	12.3948		0.759318	0.955999	0.955999	4.74052		0.662262	0.678238	0.678238	8.12812
0.431152	0.756377	0.756377	9.38416		0.547848	1.03279	1.03279	6.12292		0.678091	1.00366	1.00366	3.88731		0.679908	0.662193	0.679908	5.87658
0.858348	0.565229	0.858348	5.37563		0.672956	0.727315	0.727315	2.78716		1.30909	0.608127	1.30909	5.08439		0.79102	0.534094	0.79102	3.6679
0.862891	0.670809	0.862891	4.99692		0.642725	0.428441	0.642725	3.63546		0.858217	0.87995	0.87995	9.84487		0.687846	0.562191	0.687846	3.26714
1.30065	0.676397	1.30065	5.29707		0.590492	0.683273	0.683273	3.86975		1.03083	1.37271	1.37271	7.00452		0.718651	0.47166	0.718651	4.9102
1.12748	0.501781	1.12748	3.86608		0.86113	0.657671	0.86113	7.65602		0.748056	1.01519	1.01519	4.06547		0.848471	0.742456	0.848471	3.56075
0.762164	0.6247	0.762164	7.18344		0.53944	0.666378	0.666378	8.03631		1.2355	0.717221	1.2355	12.3854		0.693434	0.482231	0.693434	8.93702
1.12155	1.09914	1.12155	5.94292		0.711174	0.973228	0.973228	3.15522		0.702896	0.707507	0.707507	4.75089		0.755124	1.06702	1.06702	4.79137
0.481533	0.953343	0.953343	6.33567		1.06683	0.962857	1.06683	7.09658		0.752172	0.79437	0.79437	4.06971		0.55599	0.754568	0.754568	6.43366
0.587922	1.31385	1.31385	5.79596		1.08221	1.53065	1.53065	4.95725		0.82356	0.989133	0.989133	8.17806		0.774103	1.18837	1.18837	11.0726
0.941506	0.375465	0.941506	13.1431		0.562538	0.819651	0.819651	7.96687		0.790939	0.501202	0.790939	4.28068		0.669398	0.592347	0.669398	10.3638
0.734554	0.678794	0.734554	3.58338		1.41205	0.819398	1.41205	2.23557		1.07284	0.641255	1.07284	3.90679		0.623961	0.882006	0.882006	4.65836
0.9302	0.530117	0.9302	6.5355		0.93699	0.665142	0.93699	5.88733		0.752372	0.635917	0.752372	4.14911		0.723564	0.867079	0.867079	8.17049
0.576705	0.743733	0.743733	5.6552		1.74549	0.905297	1.74549	5.34561		0.627673	1.04578	1.04578	4.22896		0.821658	1.08504	1.08504	2.72054
0.591222	0.812871	0.812871	6.70506		0.889227	0.600667	0.889227	14.5332		1.17071	1.03989	1.17071	4.76822		1.01789	1.01652	1.01789	5.07404
0.995402	0.87071	0.995402	3.7388		0.774243	1.07723	1.07723	7.31395		0.977249	0.624516	0.977249	5.91358		0.884572	1.0681	1.0681	7.66676
0.549053	0.602917	0.602917	17.2682		0.999733	0.845342	0.999733	3.18998		0.548681	0.524398	0.548681	6.46715		1.35743	1.12868	1.35743	6.5831
0.921397	0.596681	0.921397	4.52291		0.599546	0.946749	0.946749	7.62823		0.920047	0.910729	0.920047	6.50456		0.873125	0.859611	0.873125	3.72734
0.96099	0.547597	0.96099	5.32594		0.578067	0.741026	0.741026	2.84601		1.03081	0.407381	1.03081	6.481		0.578221	1.43012	1.43012	10.231
0.911622	1.58061	1.58061	7.62533		0.639283	1.07177	1.07177	7.78558		0.723994	2.16533	2.16533	4.44862		0.835522	0.587033	0.835522	7.47226
0.956466	0.885885	0.956466	8.16902		0.751339	0.670866	0.751339	4.18581		0.594997	0.873113	0.873113	5.20348		0.992235	0.774261	0.992235	2.67737
0.827483	0.598352	0.827483	6.56989		0.718009	0.638878	0.718009	2.9525		0.768896	0.702493	0.768896	7.76428		0.836185	0.659707	0.836185	11.0889
0.639579	0.492003	0.639579	6.28141		1.46599	0.490694	1.46599	2.2014		1.11964	0.411845	1.11964	5.0808		0.90733	1.5637	1.5637	5.06934
0.938773	0.542191	0.938773	5.23281		0.59477	0.980367	0.980367	5.14176		1.19167	0.722289	1.19167	4.84863		0.907165	1.08159	1.08159	12.9666
1.3812	0.642314	1.3812	12.3619		0.98833	0.579253	0.98833	8.82288		1.03903	0.791436	1.03903	13.0214		0.8324	0.879169	0.879169	3.18369
0.756179	1.09052	1.09052	4.43261		1.00303	0.644265	1.00303	5.11065		0.700934	1.27708	1.27708	5.05535		0.642584	1.46871	1.46871	2.97666
1.11627	0.554385	1.11627	4.02301		0.859175	0.562007	0.859175	3.01481		0.696778	0.744059	0.744059	3.76651		0.873228	0.563175	0.873228	11.007
0.747916	0.743399	0.747916	7.10468		1.0723	0.593445	1.0723	3.31909		0.642934	0.806098	0.806098	3.53528		1.18223	1.18311	1.18311	5.72949
0.964138	0.484319	0.964138	7.12133		0.785156	1.26021	1.26021	7.79517		1.13131	0.847629	1.13131	6.35833		1.00929	0.857802	1.00929	5.73685
0.652459	0.83605	0.83605	2.43386		0.623285	0.815812	0.815812	4.68421		0.499007	0.898937	0.898937	4.01509		0.611635	0.696794	0.696794	4.66124
1.02551	1.07366	1.07366	4.42286		1.79706	0.601782	1.79706	5.458		0.673767	1.23713	1.23713	11.2952		0.652647	0.674635	0.674635	7.5815
0.696338	0.919999	0.919999	3.60446		0.777866	1.029	1.029	3.51784		1.1053	0.330139	1.1053	5.49395		1.21722	0.794043	1.21722	16.8855
0.728149	0.761786	0.761786	5.65089		1.0883	1.16059	1.16059	9.65939		0.942645	0.586502	0.942645	14.8737		0.634974	0.436632	0.634974	10.9393
0.86665	0.930828	0.930828	9.50699		0.655598	0.934759	0.934759	9.06063		0.569421	0.727218	0.727218	12.0652		0.820633	0.876642	0.876642	11.6676
0.641394	1.0916	1.0916	5.29996		1.11755	1.01448	1.11755	5.02812		0.622259	0.753789	0.753789	7.24841		0.972183	1.0406	1.0406	8.5596
0.94272	0.84275	0.94272	7.60141		0.584997	0.78632	0.78632	10.8116		1.24519	1.08156	1.24519	3.26303		0.944864	0.911659	0.944864	5.74031
0.917463	0.524597	0.917463	3.11435		1.41876	1.36748	1.41876	5.89924		0.785448	0.842124	0.842124	3.14575		0.602453	0.928682	0.928682	3.32773
0.494601	1.2653	1.2653	6.48195		1.02549	0.778867	1.02549	4.56353		0.509276	1.2024	1.2024	7.17475		1.0133	0.709159	1.0133	6.16528
0.573079	0.396154	0.573079	3.55146		0.646779	0.867134	0.867134	4.93201		0.563056	0.658709	0.658709	4.13678		0.73633	0.699773	0.73633	15.0914
0.559038	0.445409	0.559038	4.43581		0.731612	0.749316	0.749316	3.64365		0.756023	0.847802	0.847802	5.6424		0.715265	0.877664	0.877664	9.51124
0.888314	0.943009	0.943009	5.51761		1.20497	0.797127	1.20497	3.60133		0.875627	0.697082	0.875627	9.42637		1.06715	0.809947	1.06715	4.2329
0.957246	0.663533	0.957246	9.28047		0.776105	0.440834	0.776105	5.04158		0.683734	0.667746	0.683734	9.16845		0.817873	0.859961	0.859961	7.85684
0.919671	1.1725	1.1725	7.62452		0.72537	1.10593	1.10593	7.33961		0.819578	0.801425	0.819578	8.91024		1.02103	1.04013	1.04013	4.08018
0.61652	1.06042	1.06042	4.40962		1.20607	0.742876	1.20607	4.20169		0.819297	0.721282	0.819297	5.12937		0.429599	0.477745	0.477745	5.95818
0.950213	1.12457	1.12457	4.35257		0.469896	1.16927	1.16927	6.78208		0.691233	0.634142	0.691233	10.727		0.777104	1.15311	1.15311	14.0926
1.23413	0.747693	1.23413	4.87756		0.556651	0.999936	0.999936	3.17776		1.11866	0.62098	1.11866	4.76977		1.07158	0.603451	1.07158	5.657
0.418561	1.43143	1.43143	3.2647		0.962141	1.28585	1.28585	2.43671		0.897419	0.641664	0.897419	9.2949		0.821679	1.32237	1.32237	7.53451
0.768018	0.884665	0.884665	5.74903		1.52601	0.773546	1.52601	7.00534		1.83005	0.920607	1.83005	3.69316		0.658277	0.542304	0.658277	4.97881
0.863664	0.875281	0.875281	4.13641		1.0632	1.26103	1.26103	9.73004		0.883454	1.00239	1.00239	3.89318		0.848282	0.867494	0.867494	4.10785
0.968106	1.01741	1.01741	10.925		0.437062	1.04684	1.04684	5.64747		0.756997	0.991076	0.991076	4.73092		0.577686	1.17227	1.17227	4.83766
1.00782	0.457779	1.00782	4.36187		1.28809	0.729522	1.28809	9.92816		0.432449	0.623207	0.623207	6.19195		0.901245	0.601143	0.901245	3.87185
0.67626	0.564763	0.67626	14.9979		0.707296	1.12538	1.12538	7.30395		0.843724	0.532471	0.843724	11.7319		0.588835	0.67466	0.67466	6.43824
0.612836	0.556078	0.612836	5.68632		0.863193	0.607581	0.863193	2.75355		1.09834	0.764725	1.09834	9.85928		1.03415	1.26124	1.26124	6.38531
0.554218	0.93014	0.93014	4.59249		0.85012	0.752935	0.85012	7.01947		0.523252	0.566018	0.566018	3.56277		0.863299	0.479988	0.863299	8.01407
0.681119	1.44965	1.44965	10.1834		0.610726	0.805187	0.805187	7.55755		1.51407	0.444444	1.51407	7.67293		0.623916	0.680382	0.680382	5.43448
0.906282	0.916455	0.916455	11.2278		0.851121	0.838274	0.851121	3.06572		0.471939	0.544338	0.544338	4.57266		0.598297	0.571091	0.598297	3.6515
1.02356	0.529077	1.02356	7.94326		1.00955	0.694207	1.00955	2.88798		0.83691	0.750939	0.83691	4.98289		0.87136	0.645195	0.87136	5.03024
0.975436	0.684295	0.975436	11.1339		0.965101	0.664123	0.965101	10.7299		0.368748	0.955254	0.955254	4.83372		0.948204	0.736339	0.948204	3.102
0.75552	0.760963	0.760963	10.2734		0.837714	0.691755	0.837714	3.35731		0.629449	0.786424	0.786424	12.6951		0.703479	0.627413	0.703479	3.64034
0.813611	1.06613	1.06613	6.42469		0.921667	1.25495	1.25495	6.78975		0.584403	0.782648	0.782648	9.23156		0.918202	0.700144	0.918202	7.51557
1.03231	0.905087	1.03231	5.74658		0.99302	1.00055	1.00055	5.26024		0.628291	1.34285	1.34285	6.84154		0.990717	0.933538	0.990717	6.93501
0.788618	1.20797	1.20797	9.38978		0.660062	0.498409	0.660062	10.7165		0.619813	0.617191	0.619813	3.13813		0.771234	0.631487	0.771234	3.2573
0.999508	0.509194	0.999508	3.08838		0.846985	0.602329	0.846985	15.0475		0.890068	1.06145	1.06145	2.77196		0.899061	0.468223	0.899061	3.14199
1.28682	0.691784	1.28682	5.47254		0.732775	0.527696	0.732775	4.45141		0.703964	0.899134	0.899134	5.58519		0.559729	1.3303	1.3303	6.25711
0.764083	1.03116	1.03116	4.83923		0.729085	0.805024	0.805024	5.30311		0.983084	0.923319	0.983084	18.9823		1.04156	0.407176	1.04156	11.4009
0.998738	0.560251	0.998738	6.51115		0.561382	0.871952	0.871952	5.96917		0.863381	1.12847	1.12847	3.91926		0.950098	0.841932	0.950098	13.266
0.928856	0.478055	0.928856	8.04284		1.00613	0.513039	1.00613	2.87269		0.867318	1.05699	1.05699	3.93749		0.922551	0.719848	0.922551	5.91318
0.740156	1.08715	1.08715	9.08838		0.631061	0.926492	0.926492	7.22031		0.839085	0.918679	0.918679	5.18204		0.754292	0.691746	0.754292	3.05107
0.662239	1.34197	1.34197	3.65756		0.770387	1.41736	1.41736	2.48382		1.06725	0.830056	1.06725	3.09233		1.47139	0.786326	1.47139	8.16503
0.559232	0.856317	0.856317	5.13973		1.28102	0.627688	1.28102	13.2276		0.708352	0.760599	0.760599	8.0816		1.09615	1.11568	1.11568	5.20603
1.36381	1.03757	1.36381	3.83355		0.698167	0.52712	0.698167	13.9764		0.824631	1.06658	1.06658	3.58466		0.694086	0.661533	0.694086	3.71865
0.772796	0.57048	0.772796	6.31537		0.793889	0.56861	0.793889	5.68901		1.39201	0.386075	1.39201	10.4013		0.436028	0.648602	0.648602	4.8491
0.816838	0.585834	0.816838	12.1174		1.0941	0.921298	1.0941	5.90511		0.950043	0.520137	0.950043	4.79382		0.871291	1.01373	1.01373	5.72003
0.46793	0.703626	0.703626	15.2537		0.964106	1.28601	1.28601	7.47662		0.844675	0.977439	0.977439	6.98747		0.783766	0.956387	0.956387	8.42114
0.865875	1.30221	1.30221	6.21691		0.696599	0.796402	0.796402	5.32182		0.50098	0.630501	0.630501	10.2985		0.485379	0.590731	0.590731	11.4906
0.506089	0.560055	0.560055	3.98761		0.513701	0.905403	0.905403	13.9574		0.485342	1.03528	1.03528	9.09316		0.902417	0.676246	0.902417	3.60293
0.971271	0.705307	0.971271	2.75041		1.02541	0.775616	1.02541	3.71085		0.942429	0.787196	0.942429	14.6633		0.668102	0.660908	0.668102	4.49716
1.36627	0.681131	1.36627	9.66809		0.528462	0.878528	0.878528	10.1243		0.69154	0.619345	0.69154	6.90593		1.33444	0.682165	1.33444	9.61957
0.979554	0.682518	0.979554	8.63066		0.626135	0.693395	0.693395	4.83556		0.858946	0.889989	0.889989	3.90496		0.702817	0.788119	0.788119	8.7948
0.500798	0.862886	0.862886	2.92691		0.818205	0.557521	0.818205	5.60924		0.668737	0.414397	0.668737	9.25303		0.620897	0.911526	0.911526	8.86127
0.487912	0.786163	0.786163	4.82319		0.670349	0.712476	0.712476	6.25645		0.941485	1.03605	1.03605	6.55614		0.850537	0.91186	0.91186	9.33727
0.661833	0.625796	0.661833	6.40131		0.819064	1.80765	1.80765	3.97811		1.24941	0.76466	1.24941	9.27666		0.547999	0.803087	0.803087	8.74242
0.693298	0.463128	0.693298	14.4454		0.50934	0.527381	0.527381	12.8519		0.61422	0.59929	0.61422	7.35505		0.950429	1.03986	1.03986	3.21339
0.856274	0.73166	0.856274	3.97429		0.920217	0.859902	0.920217	4.00441		1.0617	0.643676	1.0617	5.9194		0.474497	1.05903	1.05903	9.55528
0.567821	0.741362	0.741362	5.01898		0.579329	0.786466	0.786466	11.1547		0.514427	0.651217	0.651217	5.47562		0.74379	0.662096	0.74379	4.41942
0.635811	0.826471	0.826471	13.5034		0.66644	0.736394	0.736394	7.86456		0.868605	0.858809	0.868605	3.11808		0.980044	1.29003	1.29003	8.05323
0.391845	1.1702	1.1702	2.76922		0.553581	0.792912	0.792912	3.20253		0.703953	1.6189	1.6189	5.69164		0.731902	0.684691	0.731902	5.76394
0.829609	0.818666	0.829609	2.15911		0.8585	0.902668	0.902668	4.72692		1.20286	1.10776	1.20286	10.4878		0.66857	0.812801	0.812801	5.6294
0.577148	0.683794	0.683794	7.50752		0.495485	0.638972	0.638972	5.35196		0.951987	0.943414	0.951987	8.90114		0.63066	0.745386	0.745386	11.633
0.435029	0.752252	0.752252	4.74256		1.16809	0.828188	1.16809	5.15549		0.732167	1.32277	1.32277	3.80907		0.843091	0.617369	0.843091	6.05829
0.879608	0.747724	0.879608	5.31485		0.66907	0.966499	0.966499	8.16227		0.975848	0.922759	0.975848	5.25584		0.601482	0.54892	0.601482	6.11243
0.622322	0.646227	0.646227	6.52342		1.22478	1.21902	1.22478	7.04635		0.865034	0.555306	0.865034	8.66678		0.957068	0.567488	0.957068	8.77981
0.412275	1.11393	1.11393	4.82914		0.48059	0.824786	0.824786	5.59713		0.585043	0.91006	0.91006	6.10389		0.772044	0.635426	0.772044	6.0856
1.39723	0.916926	1.39723	8.00068		0.441842	0.464174	0.464174	1.48259		1.03187	0.569161	1.03187	8.77741		0.460371	1.12558	1.12558	9.97206
1.58585	1.05792	1.58585	3.69888		0.758973	0.501131	0.758973	4.97087		0.737883	0.629328	0.737883	9.73101		0.613648	1.43669	1.43669	3.79005
0.424365	0.563409	0.563409	4.18139		0.872656	1.01227	1.01227	5.48579		1.05623	0.697983	1.05623	9.86877		1.50853	0.765332	1.50853	9.14165
0.613101	0.837116	0.837116	2.37495		1.2541	1.00882	1.2541	6.86884		0.78661	0.55146	0.78661	12.0657		0.602358	0.703594	0.703594	4.53935
1.10926	0.630942	1.10926	7.67729		0.754055	1.09026	1.09026	11.8393		0.918734	0.526306	0.918734	6.92755		1.15528	0.908299	1.15528	3.41941
0.742473	0.692649	0.742473	3.14874		0.750697	0.827236	0.827236	3.06719		0.844579	0.844398	0.844579	4.18723		0.834409	1.53243	1.53243	5.72336
0.856478	0.714837	0.856478	8.583		0.862998	0.893026	0.893026	9.24641		0.482741	0.787245	0.787245	9.6041		0.986639	1.1656	1.1656	5.83702
0.700815	1.01712	1.01712	5.84755		0.902525	0.543684	0.902525	8.53049		0.650909	1.46718	1.46718	4.69563		0.729499	0.578078	0.729499	6.30486
0.496336	0.56946	0.56946	3.49595		0.802431	0.693356	0.802431	6.85339		0.95722	0.700681	0.95722	4.84121		1.02414	0.808141	1.02414	5.10303
0.89256	0.734605	0.89256	5.71296		1.02681	0.965262	1.02681	3.81361		1.37256	0.773164	1.37256	5.18898		0.647083	1.26116	1.26116	11.0644
1.08564	0.749364	1.08564	4.02515		0.779131	1.24096	1.24096	10.9558		0.556933	1.36192	1.36192	10.5283		1.10174	0.702058	1.10174	3.88053
0.615077	0.633667	0.633667	6.46776		0.651389	0.605791	0.651389	5.29993		0.581488	0.946413	0.946413	8.60775		0.633303	0.71914	0.71914	4.04973
0.799172	0.471164	0.799172	3.64357		0.733034	0.642293	0.733034	2.74468		1.01853	1.19953	1.19953	16.8134		0.546436	0.705206	0.705206	3.44823
0.757545	0.628535	0.757545	2.70854		0.673648	0.703098	0.703098	4.95823		0.549738	0.396884	0.549738	4.87393		0.9937	0.824725	0.9937	10.2545
0.604368	0.743709	0.743709	3.92688		1.34907	0.522623	1.34907	8.84413		0.951017	0.676091	0.951017	18.8857		0.672832	0.726915	0.726915	9.07306
0.640022	1.0216	1.0216	2.65541		0.927911	1.00048	1.00048	5.06866		0.460355	0.603036	0.603036	3.46341		1.10269	1.03029	1.10269	6.72778
0.706425	0.793882	0.793882	5.34838		1.08938	0.653293	1.08938	4.12656		1.24153	0.693524	1.24153	4.88563		0.758294	0.570317	0.758294	4.05814
0.821234	0.520551	0.821234	17.9555		1.12947	0.748359	1.12947	5.72554		0.890649	1.13983	1.13983	3.66128		0.763216	0.594335	0.763216	7.44266
0.555591	0.775624	0.775624	6.0267		1.30891	0.518031	1.30891	13.4531		0.784709	0.855514	0.855514	5.05353		0.736567	0.575606	0.736567	4.3617
1.06059	0.744741	1.06059	7.77503		0.527931	1.22679	1.22679	8.58528		0.893934	0.713635	0.893934	9.09329		0.612653	0.664378	0.664378	6.3768
0.636306	0.590042	0.636306	21.2781		0.567522	1.18275	1.18275	4.52414		0.852791	1.06902	1.06902	5.99078		1.03423	0.892416	1.03423	4.39085
1.00636	1.16418	1.16418	5.11713		0.717599	0.901715	0.901715	6.14274		0.614552	0.673488	0.673488	6.52619		1.00301	0.671355	1.00301	10.9464
0.832598	0.727454	0.832598	4.75557		1.03614	0.480733	1.03614	4.79794		1.22828	0.525996	1.22828	4.08259		0.904016	1.26178	1.26178	12.4274
0.466558	0.536295	0.536295	3.42714		0.686791	0.757805	0.757805	4.93311		0.994525	0.51069	0.994525	10.2094		0.68475	0.88728	0.88728	6.79026
0.969184	0.9336	0.969184	6.78333		0.701407	0.645414	0.701407	3.56988		0.880121	0.773124	0.880121	6.15561		1.01835	0.894515	1.01835	5.90665
0.939268	0.731257	0.939268	0		1.03954	0.751551	1.03954	4.49789		0.811864	1.00557	1.00557	7.59674		0.673629	0.442652	0.673629	5.85079
0.576933	0.648233	0.648233	6.6194		0.621328	0.796464	0.796464	5.79109		0.428245	0.566352	0.566352	5.41811		0.844895	0.615094	0.844895	10.644
0.945155	0.921719	0.945155	5.74944		0.668754	1.03098	1.03098	2.84301		0.950672	1.0429	1.0429	8.58733		0.608648	0.758025	0.758025	4.47362
0.735418	0.707566	0.735418	7.31621		1.1197	0.968955	1.1197	3.47397		0.570606	0.559165	0.570606	5.3365		0.757459	0.709166	0.757459	6.33225
0.593572	0.744221	0.744221	3.94862		1.41361	0.806179	1.41361	9.28274		1.00155	0.546573	1.00155	6.14203		0.837966	0.539518	0.837966	5.55096
0.724179	0.730685	0.730685	5.32855		1.03637	0.829816	1.03637	5.93596		1.22212	0.623788	1.22212	5.1447		0.611446	1.24121	1.24121	11.7059
0.840747	0.856419	0.856419	4.57581		1.26811	0.846453	1.26811	5.98374		1.25709	1.17083	1.25709	3.78494		1.04365	0.910845	1.04365	12.8975
0.885866	0.973991	0.973991	3.80364		0.717031	0.84982	0.84982	9.61046		0.827645	1.20677	1.20677	7.08745		1.13614	0.49951	1.13614	7.5935
0.662796	0.983635	0.983635	0		0.532881	0.822767	0.822767	2.37056		0.761422	0.829005	0.829005	6.66709		0.911503	1.3797	1.3797	6.3165
0.765258	1.0506	1.0506	7.87218		1.319	1.55874	1.55874	4.52028		0.782967	0.602882	0.782967	3.70586		1.60129	0.911341	1.60129	14.4557
1.13157	1.07449	1.13157	4.90242		1.27083	0.68626	1.27083	5.39826		0.986498	0.886463	0.986498	10.5107		0.587135	0.708285	0.708285	11.8769
1.23775	1.2135	1.23775	7.92549		0.899819	0.538619	0.899819	7.37539		1.54575	1.04355	1.54575	6.41591		1.08008	0.764117	1.08008	5.51539
1.00643	0.420565	1.00643	3.17093		1.06455	0.696409	1.06455	8.07735		0.483037	1.05242	1.05242	5.67018		0.454754	1.30042	1.30042	5.10196
0.409403	0.789838	0.789838	9.40363		0.447475	0.686062	0.686062	9.37472		1.39963	0.870381	1.39963	7.70754		1.19326	0.670326	1.19326	14.5914
1.05503	0.994085	1.05503	0		0.850073	0.969602	0.969602	7.6697		0.714018	1.43847	1.43847	4.68011		1.49371	0.883396	1.49371	5.44678
0.440102	1.21389	1.21389	6.37522		0.589493	0.472856	0.589493	4.61543		0.897933	0.634546	0.897933	9.35944		0.694955	1.06282	1.06282	4.5944
0.765516	0.820521	0.820521	3.89853		0.498352	0.775258	0.775258	6.89564		1.34766	1.00462	1.34766	7.27065		1.26248	0.559094	1.26248	5.48746
0.993116	0.731384	0.993116	4.07403		0.744817	0.817282	0.817282	6.86224		1.24664	0.770573	1.24664	3.15125		1.05468	0.513091	1.05468	8.5198
1.07441	0.545727	1.07441	12.1568		1.04232	1.095	1.095	2.78603		0.834899	1.07083	1.07083	12.0323		0.777484	0.85066	0.85066	4.95272
0.970924	0.704432	0.970924	4.39403		0.311252	1.09523	1.09523	5.69738		0.906942	0.848985	0.906942	6.6194		0.81761	0.819376	0.819376	4.76368
1.01349	0.891394	1.01349	3.06315		1.17455	0.889298	1.17455	3.79246		0.987938	0.660674	0.987938	5.63574		0.664052	1.45062	1.45062	5.99286
0.996859	0.753686	0.996859	3.62307		0.469117	0.850364	0.850364	12.6067		0.798704	0.801196	0.801196	12.3888		0.622474	0.881429	0.881429	2.99199
0.716059	0.724006	0.724006	4.1187		1.09303	1.07598	1.09303	5.4813		0.826399	1.11224	1.11224	3.89692		1.15872	0.78424	1.15872	5.60921
0.896797	0.767918	0.896797	2.24929		0.536945	1.08661	1.08661	5.50377		0.626103	0.615704	0.626103	2.88521		0.907605	0.611772	0.907605	7.2891
1.09408	0.790353	1.09408	3.75616		0.836815	0.511308	0.836815	4.5182		0.815558	0.579251	0.815558	9.63119		0.687359	0.628053	0.687359	3.67529
0.955018	0.868014	0.955018	5.46163		1.08193	0.808545	1.08193	9.96015		0.728937	0.941036	0.941036	5.25875		0.660453	0.6739	0.6739	5.64903
0.433833	0.573283	0.573283	9.60232		0.693184	1.22251	1.22251	7.59727		0.735386	1.08859	1.08859	9.70256		0.586641	1.02304	1.02304	8.54815
0.732414	0.705896	0.732414	5.5968		0.844578	0.859795	0.859795	8.42151		0.852289	1.44712	1.44712	3.90552		0.431607	0.938571	0.938571	5.03513
0.902769	1.48204	1.48204	5.72304		0.886054	0.759174	0.886054	6.00085		1.12672	0.930465	1.12672	5.67442		0.540913	0.895497	0.895497	5.47656
1.02482	1.03128	1.03128	0		0.818574	0.516916	0.818574	3.09587		1.08357	0.724906	1.08357	7.30488		0.63335	0.964933	0.964933	9.47713
1.10686	0.945032	1.10686	5.61348		0.96714	0.857538	0.96714	8.50357		0.804016	0.552001	0.804016	5.26649		1.44867	1.04202	1.44867	4.68168
0.914756	0.966888	0.966888	4.41496		1.06008	1.19875	1.19875	3.28564		1.52592	0.673379	1.52592	7.37899		0.915044	0.883536	0.915044	21.5588
0.6528	0.439736	0.6528	4.67059		0.540626	1.45337	1.45337	7.54546		0.709036	0.782994	0.782994	2.09221		0.703113	0.832261	0.832261	8.27275
1.07137	0.583688	1.07137	5.89349		0.734683	1.04301	1.04301	4.58754		1.10959	0.573384	1.10959	10.0549		0.713858	0.680776	0.713858	4.25498
0.831721	0.797671	0.831721	10.1065		0.915211	0.711112	0.915211	10.9182		0.85955	0.785947	0.85955	9.86495		0.757754	0.935267	0.935267	15.9701
0.977737	0.953386	0.977737	15.281		1.62299	0.580972	1.62299	5.40454		1.00666	0.638468	1.00666	4.45947		1.11212	0.741752	1.11212	12.9718
0.644964	0.659708	0.659708	6.99843		0.771708	1.02508	1.02508	8.2895		0.728913	1.06868	1.06868	8.53358		1.04776	0.933122	1.04776	7.2241
1.14294	0.626802	1.14294	7.36136		1.10172	0.826799	1.10172	3.20577		0.860609	0.671927	0.860609	4.09287		0.93976	0.677704	0.93976	8.52213
0.760442	0.63932	0.760442	7.07363		0.729889	1.11595	1.11595	5.59477		0.883988	0.865112	0.883988	6.53906		0.9319	0.678805	0.9319	4.01706
0.441357	1.29869	1.29869	2.0952		0.433793	0.93556	0.93556	6.30546		1.04377	0.748164	1.04377	5.84449		1.06885	0.773793	1.06885	2.99421
1.06574	0.879391	1.06574	8.52206		1.79793	0.778709	1.79793	7.62945		1.17352	0.553043	1.17352	6.74601		0.78571	0.73413	0.78571	4.41218
0.759337	0.935035	0.935035	3.0094		0.656217	0.73657	0.73657	10.0826		0.776051	0.996118	0.996118	5.59265		0.895466	0.59034	0.895466	6.32377
0	0	0	7.93857		0.8037	0.781208	0.8037	5.46498		0.60504	1.24395	1.24395	8.19442		0.903354	0.723562	0.903354	5.49994
0.633798	1.11626	1.11626	2.97719		0.904814	0.613661	0.904814	5.60365		0.755343	0.480193	0.755343	5.62651		0.78725	0.605874	0.78725	4.33221
1.30665	0.644212	1.30665	6.21946		0.892882	1.51808	1.51808	4.56066		0.677098	0.733976	0.733976	5.90755		0.634998	0.607991	0.634998	6.63898
0.332825	0.567015	0.567015	9.64545		0.476121	0.730368	0.730368	4.69278		1.49459	0.680088	1.49459	6.47605		1.18367	1.0548	1.18367	9.0304
0.802106	0.6643	0.802106	3.74713		0.582587	0.592793	0.592793	6.31777		0.722297	0.935267	0.935267	5.68118		0.915574	0.843669	0.915574	6.13736
0.705218	1.02892	1.02892	7.57185		1.34886	0.506873	1.34886	4.74522		0.898525	1.29941	1.29941	5.58476		0.715123	0.7552	0.7552	4.57737
0.733473	0.805644	0.805644	5.71594		0.928894	0.59174	0.928894	5.79124		0.524637	1.35371	1.35371	6.07567		0.577428	0.72333	0.72333	8.91257
0.977063	0.475754	0.977063	4.98636		0.787869	1.1295	1.1295	12.3285		0.940937	0.619419	0.940937	6.17843		0.447415	1.30896	1.30896	3.02876
0.685598	0.785102	0.785102	0		0.719318	0.936171	0.936171	4.06505		0.594979	1.03377	1.03377	8.40917		0.730787	0.572651	0.730787	4.05587
1.09551	0.749338	1.09551	7.89771		1.08621	0.872567	1.08621	9.02812		0.531045	1.4345	1.4345	4.71333		0.933484	0.908263	0.933484	10.7406
0.955055	0.590314	0.955055	10.4655		1.18438	1.15475	1.18438	7.34171		0.487371	1.32853	1.32853	4.37569		0.897958	0.791313	0.897958	8.92762
1.32902	0.639291	1.32902	7.24903		0.632273	0.956278	0.956278	9.48081		0.734314	0.958231	0.958231	3.64687		0.916024	1.72123	1.72123	11.1943
0.904287	0.499863	0.904287	10.0428		1.05977	0.804003	1.05977	4.25043		0.826944	0.577152	0.826944	3.51516		0.682065	0.657408	0.682065	8.44742
0.863746	0.902017	0.902017	4.15974		0.503488	0.850167	0.850167	1.98679		0.455078	1.36174	1.36174	4.01851		0.754685	0.636171	0.754685	6.24342
0.757492	0.428614	0.757492	9.92158		1.48554	0.732445	1.48554	4.59698		0.763662	0.756973	0.763662	9.66493		0.574372	0.605173	0.605173	8.20383
0.588135	0.951727	0.951727	4.85765		0.616978	0.593211	0.616978	6.08484		0.62307	1.33207	1.33207	10.8962		1.07254	0.798928	1.07254	4.78675
1.13739	0.377366	1.13739	6.83637		1.11529	1.10613	1.11529	5.13548		0.939945	0.743166	0.939945	3.34249		1.02354	0.726333	1.02354	9.3495
1.03628	0.797693	1.03628	4.48517		0.542628	0.499947	0.542628	2.36147		1.20974	0.655082	1.20974	3.20766		0.706575	0.718346	0.718346	12.4217
1.29318	1.12382	1.29318	7.9427		0.439292	0.549173	0.549173	10.7118		0.559141	0.642692	0.642692	10.6028		0.793812	1.08934	1.08934	5.96733
1.18672	0.757985	1.18672	5.37932		0.546437	0.873578	0.873578	13.6396		0.993192	0.776883	0.993192	8.40048		1.2373	0.828477	1.2373	7.23142
0.951024	1.13242	1.13242	5.71331		0.815647	1.23369	1.23369	5.12528		1.38109	1.60445	1.60445	10.899		1.30541	1.06614	1.30541	4.2445
0.676585	1.00846	1.00846	3.88258		0.441164	0.770728	0.770728	4.01056		0.748909	0.594041	0.748909	5.66965		0.616505	0.558785	0.616505	5.24415
0.673291	0.720561	0.720561	5.70902		1.20466	0.566203	1.20466	4.00062		0.834092	0.503928	0.834092	11.1094		0.96529	0.676747	0.96529	10.4237
0.795063	0.726059	0.795063	4.57149		0.87591	0.962603	0.962603	5.97148		0.457707	1.52334	1.52334	6.35618		0.641271	1.01224	1.01224	9.99391
0.679041	0.93543	0.93543	9.33406		1.0929	0.818048	1.0929	4.61437		0.612526	1.10304	1.10304	1.93054		0.612182	1.43476	1.43476	4.92268
0.736588	0.543524	0.736588	7.32883		0.783455	1.37644	1.37644	5.50094		0.665508	0.63943	0.665508	4.61295		0.83277	1.38706	1.38706	4.59311
1.04367	0.515925	1.04367	4.45943		0.640182	0.65507	0.65507	13.5163		0.958401	0.86781	0.958401	5.37995		0.714024	1.34119	1.34119	5.03885
0.862345	0.687766	0.862345	6.09754		0.692717	1.1468	1.1468	8.14013		0.617107	0.729372	0.729372	11.3819		0.610609	0.678974	0.678974	8.55156
0.730458	0.686368	0.730458	3.51976		0.514667	0.728441	0.728441	3.86697		0.811957	0.956249	0.956249	7.39452		0.852843	0.916481	0.916481	21.9441
0.443331	1.10024	1.10024	5.83192		0.959728	1.18072	1.18072	4.80409		1.04632	0.690122	1.04632	7.82951		0.397592	0.839493	0.839493	4.97768
0.98519	0.674705	0.98519	10.7123		0.770895	0.592014	0.770895	13.8804		0.66177	1.41109	1.41109	2.79546		1.48967	0.706654	1.48967	6.70916
0.734315	0.52278	0.734315	10.2786		1.01365	0.948939	1.01365	4.19039		0.67604	1.29635	1.29635	7.92224		0.7589	1.1657	1.1657	4.06425
1.33886	0.456917	1.33886	8.15325		0.637217	0.783814	0.783814	11.0428		0.700346	0.478831	0.700346	4.93147		0.986406	0.787137	0.986406	6.04997
1.3567	0.787206	1.3567	3.78678		0.710525	0.669762	0.710525	3.44966		0.801182	0.580285	0.801182	4.31613		0.563584	1.13014	1.13014	5.29658
0.590746	0.66308	0.66308	13.0777		0.65625	1.16382	1.16382	4.50808		0.524271	0.537426	0.537426	6.90448		0.847288	1.09912	1.09912	10.3133
0.670409	0.717624	0.717624	4.64155		0.952699	1.09088	1.09088	3.00888		1.14253	0.570526	1.14253	7.4988		0.454065	1.13819	1.13819	14.5309
0.755705	0.579453	0.755705	8.68405		0.826888	0.609854	0.826888	2.70405		0.509441	0.98067	0.98067	3.62877		0.915793	0.693645	0.915793	3.89954
0.703766	0.926925	0.926925	7.23084		0.423755	0.654396	0.654396	6.64411		1.34061	0.734741	1.34061	8.01213		0.638972	0.901749	0.901749	11.7952
1.12732	0.672377	1.12732	3.78311		0.910506	0.52871	0.910506	2.73028		0.616517	0.993013	0.993013	9.88328		0.606023	0.988262	0.988262	5.13396
0.790931	0.496798	0.790931	5.70763		0.7315	0.897171	0.897171	7.48327		0.896285	0.923014	0.923014	5.32305		1.13509	0.601645	1.13509	10.0839
0.563044	0.692068	0.692068	10.9789		0.664646	0.722685	0.722685	3.2611		1.45836	0.448455	1.45836	7.54624		1.08562	0.985258	1.08562	5.12765
0.683698	1.16751	1.16751	6.39484		0.688412	0.910242	0.910242	5.29713		0.547167	0.828638	0.828638	8.62719		0.659047	0.888443	0.888443	10.3873
0.826207	1.10685	1.10685	8.66465		1.12595	0.52187	1.12595	10.4379		0.87149	0.424688	0.87149	4.50447		0.692061	1.36789	1.36789	3.42141
0.665196	0.496415	0.665196	9.497		0.449997	0.359875	0.449997	5.38738		0.844928	0.939092	0.939092	16.2783		0.93851	0.638987	0.93851	11.9475
0.508687	0.567177	0.567177	7.45783		0.974487	1.28787	1.28787	10.3715		0.793542	0.43321	0.793542	5.85268		0.517022	0.975973	0.975973	3.27905
0.550424	1.08278	1.08278	0		0.938769	0.591857	0.938769	10.1316		0.672072	1.16959	1.16959	25.4468		0.497638	0.627047	0.627047	10.5167
0.720413	0.522414	0.720413	7.86932		1.36699	0.830388	1.36699	4.54339		0.476547	1.10564	1.10564	4.83224		0.837412	0.553975	0.837412	4.09907
1.2736	0.776935	1.2736	4.06064		0.710535	0.956706	0.956706	7.16305		1.03931	0.818628	1.03931	4.9588		0.827609	1.14266	1.14266	3.92964
0.617986	0.747402	0.747402	3.36649		0.627982	0.998977	0.998977	3.75555		0.945784	1.12212	1.12212	5.7248		1.07836	0.735232	1.07836	4.65833
0.785879	1.27702	1.27702	6.13527		0.614188	0.397899	0.614188	6.55682		1.02627	0.929124	1.02627	6.49409		0.426126	1.22259	1.22259	4.75209
0.873405	0.682198	0.873405	8.9197		1.05736	1.21604	1.21604	3.50018		0.762065	0.68752	0.762065	7.79038		1.02541	0.551972	1.02541	13.2437
0.50576	0.773152	0.773152	10.2137		0.812962	1.34169	1.34169	3.37703		0.689073	1.40159	1.40159	8.07492		0.483459	0.532762	0.532762	7.76609
0.781255	1.12149	1.12149	5.23328		1.50421	0.538912	1.50421	5.6955		0.778016	1.10002	1.10002	5.06245		1.45114	0.855022	1.45114	7.36304
0.905859	0.798953	0.905859	2.96642		0.644543	0.627543	0.644543	8.25297		0.93471	0.517032	0.93471	9.83976		0.458939	0.899256	0.899256	9.06249
1.06411	1.08504	1.08504	3.77656		0.990632	0.846036	0.990632	6.08212		0.923759	1.04867	1.04867	4.16976		0.915754	0.819619	0.915754	3.73157
0.868186	1.22632	1.22632	5.47784		0.825826	0.870557	0.870557	5.70455		0.598235	1.29459	1.29459	4.47413		0.992279	0.656901	0.992279	4.76263
0.465621	0.621638	0.621638	4.96664		0.526553	0.606988	0.606988	11.0272		1.68038	0.918708	1.68038	6.04439		1.08422	0.890745	1.08422	3.15044
0.72394	0.957538	0.957538	5.63387		1.32998	1.06034	1.32998	8.10837		0.658638	0.681452	0.681452	8.67704		0.901082	0.811237	0.901082	9.80468
0.523422	0.921978	0.921978	7.35947		0.543537	0.972733	0.972733	3.81163		0.633485	1.12942	1.12942	4.56214		0.409413	0.77347	0.77347	4.52286
0.773271	0.559146	0.773271	3.35614		0.921098	0.857251	0.921098	3.78298		0.805963	1.85169	1.85169	3.45197		0.588945	0.860302	0.860302	5.32808
0	0	0	3.31189		0.647877	0.749367	0.749367	7.0115		0.680354	0.495955	0.680354	13.353		0.73104	0.809602	0.809602	10.2661
0.887256	0.916581	0.916581	4.52601		1.07823	0.689585	1.07823	10.7494		0.616779	0.672758	0.672758	6.68605		0.641832	0.884877	0.884877	11.9546
0.863041	0.692001	0.863041	2.71606		0.794765	0.636127	0.794765	9.73391		0.969383	1.04732	1.04732	5.22588		1.18361	0.990029	1.18361	3.45846
1.28227	0.600378	1.28227	6.20515		0.581611	1.00237	1.00237	7.18845		1.06005	0.972709	1.06005	7.27986		0.495757	0.792997	0.792997	3.51084
1.05248	0.518861	1.05248	7.9438		0.903557	0.418818	0.903557	4.09823		1.38545	1.0377	1.38545	6.19475		0.856542	0.572524	0.856542	10.4647
0.549805	0.720141	0.720141	8.81538		0.519856	0.437639	0.519856	7.81641		0.500147	0.563214	0.563214	6.7629		0.860352	1.68089	1.68089	6.60571
0.395329	0.807294	0.807294	4.72115		1.11051	0.64821	1.11051	5.41414		0.599943	0.836714	0.836714	3.88805		1.18327	1.05209	1.18327	6.37729
1.45416	0.505553	1.45416	10.2447		1.53574	0.667119	1.53574	4.30061		0.590912	0.765272	0.765272	5.65188		0.574121	0.792417	0.792417	5.86649
0.759905	0.519005	0.759905	2.3302		0.603611	0.556703	0.603611	4.5844		0.964808	0.743354	0.964808	5.75894		0.839292	0.758727	0.839292	4.79855
1.01337	0.647009	1.01337	6.1597		0.532527	1.14491	1.14491	9.25786		0.708245	0.434177	0.708245	3.62297		0.565557	0.571678	0.571678	9.47845
0.692745	0.585467	0.692745	3.18833		0.617418	0.507959	0.617418	3.42433		0.664653	0.408017	0.664653	4.60045		0.907944	0.651251	0.907944	9.82516
0.656453	0.816639	0.816639	6.51622		0.649898	0.971946	0.971946	3.89355		0.733056	0.797448	0.797448	9.13807		0.750441	0.574183	0.750441	7.20768
0.76188	0.58313	0.76188	3.99753		0.951365	0.572455	0.951365	3.83794		0.909731	0.624511	0.909731	3.00669		1.08288	0.641314	1.08288	8.2256
0.785847	1.26156	1.26156	8.77526		0.62904	0.585659	0.62904	10.8237		0.975288	0.843143	0.975288	7.8361		0.895236	0.752781	0.895236	4.57374
0.863966	0.687386	0.863966	5.42858		0.744832	0.79337	0.79337	5.7058		0.755962	0.686243	0.755962	7.42794		1.19318	0.957595	1.19318	10.1348
0.663627	0.870316	0.870316	4.56724		0.844229	1.35843	1.35843	2.50957		1.29919	0.556022	1.29919	4.92205		0.550065	0.475132	0.550065	5.33492
0.567079	0.681098	0.681098	4.8267		0.823122	0.896968	0.896968	9.15873		0.594062	0.749882	0.749882	8.07627		1.01829	1.38184	1.38184	4.39421
0.576267	1.0852	1.0852	2.7833		1.24728	0.70278	1.24728	5.53842		0.958851	0.628214	0.958851	5.12127		1.2185	1.0092	1.2185	10.8248
0.619085	0.790078	0.790078	5.39744		0.810256	1.36191	1.36191	3.45099		0.774687	0.745636	0.774687	5.70408		1.59591	1.20163	1.59591	6.37928
0.427571	1.07527	1.07527	5.45448		0.745015	0.911661	0.911661	5.05721		0.595104	0.632328	0.632328	8.28944		0.918245	0.660124	0.918245	9.14281
1.54434	0.842573	1.54434	3.30486		0.968133	1.02758	1.02758	12.5468		0.906833	0.881447	0.906833	5.53792		0.757104	0.922589	0.922589	4.6173
0.987578	0.776039	0.987578	6.24477		0.900114	0.793718	0.900114	12.2174		1.18576	0.715317	1.18576	3.95776		0.824361	0.767173	0.824361	5.01625
0.965878	0.893996	0.965878	4.36123		0.697545	0.544218	0.697545	5.30083		0.69579	0.598716	0.69579	7.63572		0.85405	0.676963	0.85405	5.8104
2.05011	0.702413	2.05011	7.18007		0.688677	0.606725	0.688677	1.31357		1.02933	0.784801	1.02933	4.29813		1.22009	0.557886	1.22009	7.95141
1.00283	0.743014	1.00283	16.3825		0.638524	0.801339	0.801339	14.5862		0.790997	0.882807	0.882807	4.94119		0.871784	0.596112	0.871784	13.2211
0.704921	0.516105	0.704921	10.4016		1.09888	1.11991	1.11991	3.57146		0.555361	1.29115	1.29115	5.79647		1.10448	0.558091	1.10448	13.3402
0.850919	0.632901	0.850919	8.6024		0.641551	0.677679	0.677679	6.0537		1.58805	0.659104	1.58805	4.83003		0.718188	0.767016	0.767016	5.95801
0.922256	0.781962	0.922256	4.10499		1.20121	0.811845	1.20121	6.85589		0.581357	0.380827	0.581357	3.67214		0.641269	0.645571	0.645571	7.22573
0.689132	1.48756	1.48756	3.9628		0.767665	0.71699	0.767665	7.32431		0.73349	0.722932	0.73349	6.49934		0.540423	0.566542	0.566542	14.9897
0.421229	0.796336	0.796336	11.4384		0.851988	1.00035	1.00035	7.12653		0.565378	1.01451	1.01451	8.90796		0.6964	0.970227	0.970227	6.18448
0.59977	0.653908	0.653908	6.8231		0.916534	0.879117	0.916534	5.99308		1.03734	0.881613	1.03734	11.2361		0.672655	1.18274	1.18274	6.72127
0.667104	0.879194	0.879194	7.02692		0.519337	0.483474	0.519337	5.83337		1.17272	0.577572	1.17272	5.78516		1.14708	0.818954	1.14708	4.34741
1.16693	1.32849	1.32849	8.20247		0.797082	1.12518	1.12518	4.60915		0.525721	0.598264	0.598264	6.47002		0.755885	0.833085	0.833085	6.41179
0.804455	0.448514	0.804455	4.90111		0.670006	0.934772	0.934772	5.567		0.539437	0.850531	0.850531	6.84429		1.03244	0.729623	1.03244	11.5974
0.806097	1.38117	1.38117	4.53652		1.09113	0.921889	1.09113	7.71199		0.554926	0.904504	0.904504	3.2933		0.75437	0.894209	0.894209	5.49679
0.847073	0.611907	0.847073	7.53736		0.759588	1.02863	1.02863	12.2561		0.637055	0.700392	0.700392	4.7447		0.883388	0.99166	0.99166	2.33357
0.603264	1.1802	1.1802	11.3547		0.656654	1.11262	1.11262	2.46139		0.572275	0.74184	0.74184	6.00716		0.503007	0.585135	0.585135	3.36766
1.49215	0.744708	1.49215	11.1885		0.940582	1.08923	1.08923	8.03843		1.06343	0.858829	1.06343	5.32774		0.890316	0.866043	0.890316	8.56344
0.582756	0.819556	0.819556	3.3407		0.454	1.02644	1.02644	4.65807		0.709491	0.814244	0.814244	5.77917		1.25365	1.51154	1.51154	11.8573
0.731241	0.772552	0.772552	3.16373		0.553496	0.708143	0.708143	5.30129		0.994997	0.504233	0.994997	10.4931		0.593338	0.549495	0.593338	8.14973
0.720948	0.573222	0.720948	7.90879		0.908221	0.73216	0.908221	3.41394		0.638957	0.467391	0.638957	8.36206		0.966229	0.958513	0.966229	5.77324
0.482338	0.923118	0.923118	7.41542		0.527413	0.803657	0.803657	7.13033		0.773319	0.978296	0.978296	5.00005		0.960349	1.23286	1.23286	6.81121
0.739259	0.665642	0.739259	5.05084		0.70604	0.543527	0.70604	3.9461		0.652713	1.2183	1.2183	2.26339		0.745549	1.00942	1.00942	4.72128
1.17752	0.405657	1.17752	4.67694		0.739789	0.524309	0.739789	4.84239		1.00815	0.880753	1.00815	9.42877		0.954517	1.04481	1.04481	5.45811
0.459853	1.10203	1.10203	7.69576		1.00417	0.810167	1.00417	4.48207		0.717955	0.605726	0.717955	9.01006		0.787453	0.797477	0.797477	4.74028
0.905216	0.789414	0.905216	5.90602		1.00015	0.792923	1.00015	6.48686		1.061	1.00413	1.061	10.3552		0.930294	0.918911	0.930294	8.72877
1.6194	0.80391	1.6194	1.95889		1.08357	1.31549	1.31549	5.64007		0.82864	1.06956	1.06956	14.8681		1.19126	0.451078	1.19126	6.89102
1.00607	0.595707	1.00607	7.07083		0.720878	0.894184	0.894184	4.37465		1.02699	0.585229	1.02699	10.9772		0.778966	0.723979	0.778966	5.51542
1.13701	1.15521	1.15521	11.5369		0.75959	0.578545	0.75959	4.33205		0.658127	0.654921	0.658127	6.76821		1.02616	1.31329	1.31329	6.81786
0.758408	0.344262	0.758408	4.12323		1.00374	0.902637	1.00374	10.3516		0.647841	0.541429	0.647841	3.94939		0.746817	1.31708	1.31708	10.7766
0.851222	0.573127	0.851222	5.77425		0.621254	0.840918	0.840918	7.33189		0.771508	0.616432	0.771508	6.68413		0.983751	0.897669	0.983751	4.79965
0.817554	0.598879	0.817554	9.63424		1.21751	0.591625	1.21751	6.66037		0.645379	1.21997	1.21997	7.36219		0.6556	0.841298	0.841298	7.80058
0	0	0	7.33301		1.08496	1.15844	1.15844	4.45704		1.10062	1.01636	1.10062	8.45531		0.418519	0.647147	0.647147	8.86429
0.645844	1.13519	1.13519	4.04105		0.862784	0.935023	0.935023	2.778		1.47554	0.548195	1.47554	9.74596		0.771147	0.949498	0.949498	8.45863
0.822806	0.386554	0.822806	6.36096		1.08257	0.494792	1.08257	4.24443		0.876212	0.635718	0.876212	10.5588		0.993454	0.978979	0.993454	6.19993
0.543664	0.829038	0.829038	7.06277		0.696944	0.832163	0.832163	5.79856		0.580544	0.752369	0.752369	6.55247		0.968165	0.764394	0.968165	2.69232
0.761437	0.707829	0.761437	4.40472		0.384896	1.00302	1.00302	3.9412		0.902119	0.565844	0.902119	6.52212		0.934383	0.726075	0.934383	14.9046
0.511697	0.684019	0.684019	4.41649		0.580853	0.917923	0.917923	6.56746		0.863584	1.10473	1.10473	5.70383		1.60362	0.652376	1.60362	5.09666
0	0	0	4.60317		0.881213	0.987461	0.987461	7.31695		0.572611	0.772338	0.772338	5.92299		0.875004	0.714142	0.875004	3.31246
0.778702	0.728981	0.778702	12.6804		0.682941	1.22075	1.22075	3.47169		1.1453	1.09921	1.1453	6.17505		0.831137	0.644709	0.831137	4.90192
0.884247	0.669145	0.884247	4.53574		1.1294	1.07618	1.1294	4.32132		1.04742	0.575497	1.04742	8.53948		0.52202	1.32228	1.32228	9.54054
0.797625	0.907643	0.907643	4.78143		0.653857	0.930296	0.930296	11.1084		0.771472	0.880204	0.880204	10.3396		1.07571	1.38577	1.38577	9.56782
0.671991	0.505604	0.671991	13.4086		1.39625	0.872825	1.39625	4.2433		0.666637	1.16184	1.16184	8.66164		1.51038	0.652224	1.51038	3.43564
1.00744	0.619639	1.00744	8.43894		0.607033	0.657556	0.657556	7.11916		0.563505	0.68264	0.68264	5.75119		0.950593	0.405349	0.950593	8.08443
1.40352	0.398358	1.40352	6.54254		0.469788	1.01725	1.01725	8.85486		0.869135	0.769286	0.869135	7.51655		0.98712	0.708524	0.98712	4.84301
1.01853	0.924223	1.01853	6.08635		0.823295	0.845908	0.845908	5.60392		0.713877	1.00074	1.00074	4.42624		0.830146	1.50887	1.50887	4.57913
0.646834	0.782396	0.782396	3.28151		0.877475	1.06879	1.06879	5.09567		0.579577	0.83565	0.83565	1.87145		0.725332	0.785362	0.785362	6.14631
0.814681	0.893424	0.893424	3.28166		0.703713	0.612362	0.703713	6.28048		1.30478	0.799152	1.30478	7.17688		0.988428	0.932682	0.988428	2.59383
1.02554	1.31988	1.31988	6.6289		0.594844	1.16238	1.16238	8.79545		0.647173	0.980927	0.980927	7.08601		0.525369	0.728709	0.728709	5.37365
0.377616	0.804677	0.804677	3.22279		1.4625	0.565457	1.4625	3.89136		0.705496	0.66092	0.705496	6.06046		1.16977	1.03563	1.16977	6.58035
1.01827	0.745723	1.01827	3.94912		0.614224	0.474667	0.614224	4.04742		1.13372	0.833701	1.13372	5.42375		0.740797	1.24448	1.24448	5.3736
0.727649	1.18073	1.18073	6.44392		0.789185	0.698295	0.789185	5.59677		0.44385	0.690763	0.690763	4.45842		1.72724	0.588414	1.72724	4.57692
0.526511	0.851591	0.851591	2.36174		0.710663	0.797323	0.797323	3.51072		0.779667	0.467037	0.779667	9.66884		0.977086	0.844435	0.977086	6.1764
0.813998	0.927614	0.927614	7.1418		0.500196	0.897679	0.897679	4.87677		0.809783	0.469776	0.809783	6.17855		1.1356	1.13815	1.13815	5.57974
0.740686	1.01345	1.01345	3.076		0.947945	0.751722	0.947945	4.50244		0.659501	0.995034	0.995034	6.87147		0.886151	1.05016	1.05016	5.59967
0.843794	0.788521	0.843794	6.89388		0.649565	0.797822	0.797822	10.4058		0.593605	0.799455	0.799455	7.48338		1.03097	0.637849	1.03097	6.28143
0.865253	0.636278	0.865253	6.62391		0.591866	0.940858	0.940858	8.31767		0.984667	1.01558	1.01558	4.48617		0.764245	0.89812	0.89812	5.11899
0.575468	0.632568	0.632568	3.85714		0.526626	0.689288	0.689288	3.81627		0.557571	0.428114	0.557571	4.78427		0.660789	0.53857	0.660789	3.93622
1.3339	0.915289	1.3339	5.89152		1.02522	0.880877	1.02522	5.51263		0.562044	0.730151	0.730151	3.87487		1.08054	1.17548	1.17548	6.18449
1.02391	0.577439	1.02391	9.60784		0.729123	1.23526	1.23526	5.23972		0.940948	0.681183	0.940948	3.7977		0.588283	0.912972	0.912972	7.1675
0.904185	0.762034	0.904185	4.07939		1.2614	0.655715	1.2614	5.36384		0.838813	0.997733	0.997733	6.28522		1.33791	0.51854	1.33791	6.10217
0.820057	0.983652	0.983652	3.32538		0.590888	0.586966	0.590888	5.12955		0.775113	0.799226	0.799226	6.759		0.667774	0.985497	0.985497	8.16402
0.582491	0.633587	0.633587	7.44722		0.740438	1.01155	1.01155	3.54953		0.999557	0.923171	0.999557	5.59786		1.22152	1.03979	1.22152	9.97577
1.13295	0.84278	1.13295	9.23085		0.639728	1.23811	1.23811	5.55624		1.17449	0.703935	1.17449	3.38831		0.380828	0.886208	0.886208	3.10574
0.879037	1.19821	1.19821	4.47513		0.751305	0.498348	0.751305	9.00181		0.612877	0.840732	0.840732	7.68584		0.54904	0.68795	0.68795	6.08179
1.02264	0.878761	1.02264	1.35611		0.56666	0.632106	0.632106	7.0558		0.620797	0.959042	0.959042	10.121		1.0472	0.755911	1.0472	9.97445
0.679633	0.511167	0.679633	3.48354		0.56411	1.25603	1.25603	7.63611		0.83486	1.0103	1.0103	7.81991		1.15761	1.02102	1.15761	11.3097
0.694507	1.00713	1.00713	2.41694		1.13483	0.504631	1.13483	7.06846		1.07687	0.872598	1.07687	3.23437		0.816815	0.684166	0.816815	14.5005
0.783806	0.709646	0.783806	2.90373		0.879158	0.926915	0.926915	6.36937		1.12633	0.899921	1.12633	11.9565		0.883144	0.940144	0.940144	5.5968
0.47775	0.750375	0.750375	4.90007		1.07891	0.593985	1.07891	6.7001		0.66804	0.916496	0.916496	11.5048		0.674375	0.476899	0.674375	4.76586
0.655047	0.640228	0.655047	6.5221		0.433061	0.882733	0.882733	4.50882		0.64584	0.974446	0.974446	7.09536		0.751227	0.788752	0.788752	4.4235
0.625721	0.909243	0.909243	7.84575		0.869873	0.880906	0.880906	5.59958		1.27318	1.09303	1.27318	14.4797		1.13458	0.768706	1.13458	4.58698
0.808687	0.594739	0.808687	6.11563		0.837324	0.79256	0.837324	5.1736		0.768239	0.55631	0.768239	9.9578		0.943664	0.753698	0.943664	9.61442
0.80232	0.707878	0.80232	8.69118		0.476452	0.823406	0.823406	5.34723		1.60141	0.732313	1.60141	5.53007		1.18916	1.07668	1.18916	3.98372
0.744623	0.735746	0.744623	16.8642		0.557626	0.712831	0.712831	4.9532		0.558527	1.0813	1.0813	2.94929		0.953548	1.19362	1.19362	8.19091
0.867718	0.619648	0.867718	5.43904		0.868213	0.965375	0.965375	5.42266		0.736533	0.739118	0.739118	9.76416		1.28086	0.593234	1.28086	4.08237
1.1624	0.764033	1.1624	3.17374		0.769023	0.562771	0.769023	8.98249		0.935032	1.12226	1.12226	17.1045		0.742317	1.07822	1.07822	5.51723
0.550341	0.537919	0.550341	7.16441		0.54896	0.624662	0.624662	3.03226		0.953772	0.611478	0.953772	8.40903		1.04859	0.803745	1.04859	12.1526
0.69027	1.43843	1.43843	6.2829		0.595399	0.763407	0.763407	4.67204		0.759049	1.43373	1.43373	6.31226		0.618954	0.524511	0.618954	8.30542
0.767161	0.60005	0.767161	9.04252		0.430784	1.37117	1.37117	5.77121		0.836516	0.796642	0.836516	6.66417		0.699285	0.834823	0.834823	2.76636
0.687719	0.62451	0.687719	6.63608		0.82825	0.974052	0.974052	4.72393		0.852158	0.589748	0.852158	12.8107		0.963923	0.651865	0.963923	6.09688
0.589594	0.972592	0.972592	4.30345		0.894835	0.655989	0.894835	5.15903		0.857499	0.450516	0.857499	5.43317		0.661422	0.706143	0.706143	4.47107
0.604199	0.608548	0.608548	4.60215		0.524098	1.35523	1.35523	5.51078		0.414452	1.38487	1.38487	7.63491		0.616232	0.924264	0.924264	10.1158
0.632911	0.534581	0.632911	8.23137		1.18501	0.733935	1.18501	5.44585		0.920101	0.895961	0.920101	6.94645		0.540133	0.733383	0.733383	4.76484
0.837029	0.969475	0.969475	3.16127		1.26367	0.912895	1.26367	5.80958		0.895347	0.664232	0.895347	4.15878		1.22261	1.37195	1.37195	3.5438
1.03376	0.506841	1.03376	12.0429		0.820126	0.900508	0.900508	3.97454		0.721858	0.649725	0.721858	4.09277		1.82731	0.516441	1.82731	9.72671
0.889051	0.830653	0.889051	8.29017		0.693328	1.24396	1.24396	6.60191		1.64089	1.08462	1.64089	11.9054		1.18401	1.01519	1.18401	6.35702
0.568949	0.643242	0.643242	4.97855		1.02366	0.511631	1.02366	5.62925		1.22835	0.611052	1.22835	7.44325		1.00735	0.863654	1.00735	5.57947
0.782099	0.598984	0.782099	13.4244		0.525817	0.748114	0.748114	9.52393		0.976425	0.686221	0.976425	8.09443		0.799871	0.843465	0.843465	6.44867
1.0424	0.36064	1.0424	8.77195		0.786244	0.610609	0.786244	5.34925		0.560576	0.529369	0.560576	5.07448		0.952388	0.999603	0.999603	2.28711
0.616417	0.762151	0.762151	3.45918		1.34117	0.657494	1.34117	13.6436		0.89404	0.780866	0.89404	8.75195		1.20604	0.597054	1.20604	4.67421
0.629161	0.742674	0.742674	4.80247		0.750131	1.12238	1.12238	6.72617		0.652027	0.626734	0.652027	4.51886		1.30989	0.819102	1.30989	5.24419
1.16407	1.31094	1.31094	5.36424		0.495346	0.456828	0.495346	4.68974		0.657034	0.651448	0.657034	11.6388		1.10533	0.757682	1.10533	8.36533
0.85305	0.547578	0.85305	6.8503		0.793457	0.785728	0.793457	6.20047		0.693213	1.10917	1.10917	4.57416		0.867641	0.471635	0.867641	4.66065
0.836561	1.37845	1.37845	3.90934		0.888695	0.705953	0.888695	5.9358		0.788046	0.803262	0.803262	6.10972		1.1983	1.53149	1.53149	6.82584
0.970597	0.688024	0.970597	10.2438		1.04598	0.681172	1.04598	6.6654		0.64725	0.482368	0.64725	4.67101		0.937207	0.769245	0.937207	6.46251
0.447657	0.816629	0.816629	3.79594		0.692988	1.11375	1.11375	7.32259		0.579434	0.48274	0.579434	6.99468		1.24246	0.783672	1.24246	4.89708
1.29523	1.31172	1.31172	4.56632		1.10111	0.487227	1.10111	13.2369		0.504561	0.941523	0.941523	5.94208		0.839501	0.517221	0.839501	6.34597
0.597431	0.737084	0.737084	8.02926		0.573918	1.15236	1.15236	7.36473		0.906671	0.887073	0.906671	6.16216		0.747954	0.94836	0.94836	5.2085
0.809131	0.811277	0.811277	3.93599		0.968169	0.572446	0.968169	5.63954		0.692989	0.598182	0.692989	5.67093		0.813241	0.407384	0.813241	5.20623
1.03903	0.602057	1.03903	5.9015		0.930287	0.599875	0.930287	9.10922		1.02708	0.661074	1.02708	8.98474		2.03716	1.07214	2.03716	14.8829
0.737862	0.756476	0.756476	5.58524		0.709363	1.09399	1.09399	5.63655		0.602804	0.806081	0.806081	6.50078		1.11493	0.702757	1.11493	4.28751
1.16401	0.788297	1.16401	4.01587		0.474304	0.66492	0.66492	5.31373		1.0819	0.982465	1.0819	8.91459		0.375207	0.508894	0.508894	8.00981
0.614835	0.985284	0.985284	7.39171		0.849655	0.785817	0.849655	6.28966		0.710768	0.849312	0.849312	6.61998		0.644853	0.917719	0.917719	6.16047
0.724176	0.803175	0.803175	4.36118		0.853192	0.488414	0.853192	4.87682		1.19372	1.18492	1.19372	6.62119		0.696415	0.584281	0.696415	7.10203
1.15707	0.647209	1.15707	7.5885		0.965529	0.67923	0.965529	5.55188		0.680241	0.843778	0.843778	14.7152		0.621829	1.05064	1.05064	9.75507
0.938379	0.797067	0.938379	6.69943		1.10849	0.754281	1.10849	4.49281		0.913063	1.09127	1.09127	4.36942		0.452742	0.621736	0.621736	2.01069
0.892743	1.21399	1.21399	4.14861		0.76176	0.727649	0.76176	4.80352		0.494293	1.05758	1.05758	13.2339		0.916169	0.888035	0.916169	1.84235
0.831002	0.712004	0.831002	21.2759		1.07204	0.492412	1.07204	6.43969		0.813535	0.808072	0.813535	10.853		0.895628	0.770813	0.895628	6.34471
0.797133	0.796664	0.797133	0		1.12366	0.682533	1.12366	4.92918		1.61238	0.702806	1.61238	3.44647		0.673706	0.802072	0.802072	4.42007
0.731604	1.07849	1.07849	4.47658		0.633407	0.635059	0.635059	8.10526		0.824565	0.675359	0.824565	9.07707		0.877416	1.05841	1.05841	9.95108
0.646647	0.720236	0.720236	5.07565		0.926741	1.06313	1.06313	6.89001		0.731766	0.595112	0.731766	5.58909		0.667925	0.536979	0.667925	8.86964
0.705183	0.622276	0.705183	5.50702		0.76645	0.731832	0.76645	4.22638		1.04814	1.23423	1.23423	4.3834		0.670527	0.693941	0.693941	5.47933
1.04514	0.956464	1.04514	9.39127		0.831302	1.03491	1.03491	20.5411		0.590515	0.424729	0.590515	6.43651		0.918681	0.954522	0.954522	6.8209
0.770795	0.985409	0.985409	0		0.591155	0.80739	0.80739	5.92257		0.424343	1.09913	1.09913	6.58528		1.26991	0.695309	1.26991	10.3237
0.832621	0.417374	0.832621	6.53198		1.03522	0.743458	1.03522	5.97833		0.951148	0.880058	0.951148	8.67841		1.16801	1.18729	1.18729	6.50643
0.58363	0.464498	0.58363	7.60033		0.617623	0.813532	0.813532	4.77403		0.986912	0.755286	0.986912	6.16083		0.937471	0.80692	0.937471	5.07886
1.00169	0.909167	1.00169	4.7089		1.12032	0.569663	1.12032	5.1156		1.07371	0.493445	1.07371	5.03291		0.670804	0.474446	0.670804	8.66078
0.667062	0.486254	0.667062	6.76697		0.536917	0.612846	0.612846	5.72944		0.741586	0.840473	0.840473	6.072		0.71642	0.806987	0.806987	2.98509
0.942385	0.904443	0.942385	4.49932		1.50327	1.04529	1.50327	4.09481		0.654584	0.880529	0.880529	5.00084		0.677291	0.756285	0.756285	9.48511
0.563873	0.728579	0.728579	3.64546		1.13779	0.810584	1.13779	8.83829		0.776346	1.41477	1.41477	9.3936		0.75268	0.802318	0.802318	9.27187
0.837133	0.469483	0.837133	6.43724		0.839729	0.487698	0.839729	7.02402		0.791264	0.823808	0.823808	13.6125		0.555334	0.782636	0.782636	5.52786
0.975254	0.726401	0.975254	10.2213		0.584132	1.30245	1.30245	4.10678		0.700075	0.705187	0.705187	6.08523		0.720901	0.675397	0.720901	12.6244
0.881524	0.583899	0.881524	7.51786		0.649118	0.852305	0.852305	7.04698		1.00886	1.45898	1.45898	6.75819		0.938858	0.808548	0.938858	2.47173
0.854923	0.744867	0.854923	4.90874		0.566706	0.479717	0.566706	4.34953		0.984366	0.87543	0.984366	8.66849		1.21732	0.80273	1.21732	5.22002
0.827019	0.540671	0.827019	10.0063		0.926994	0.530274	0.926994	3.79975		0.67241	0.861451	0.861451	6.67395		0.709323	0.754006	0.754006	8.14963
0.698261	0.554959	0.698261	7.73117		0.715494	0.413612	0.715494	6.18365		1.12837	1.54075	1.54075	10.8762		0.526672	1.15694	1.15694	4.09916
0.834034	1.12667	1.12667	5.30289		0.75631	1.06612	1.06612	5.1984		0.563172	0.934363	0.934363	9.8027		0.959886	0.641815	0.959886	9.6415
1.29319	0.67921	1.29319	0		0.850613	0.93227	0.93227	3.20058		0.720641	1.14289	1.14289	12.6271		0.988426	0.763234	0.988426	8.53406
0.529766	0.794551	0.794551	7.09696		0.595222	1.00942	1.00942	5.65325		1.37367	0.60622	1.37367	8.84046		0.971066	0.867378	0.971066	6.0969
0.508129	0.46839	0.508129	3.72772		0.851896	0.969645	0.969645	10.4638		1.2789	1.24985	1.2789	6.40594		0.562325	0.628553	0.628553	3.64975
1.20369	1.18326	1.20369	3.79484		0.575389	0.779158	0.779158	5.85762		0.798835	0.70653	0.798835	5.09858		1.21401	1.25019	1.25019	4.39783
0.801993	0.910345	0.910345	5.96033		0.663214	0.771883	0.771883	3.7816		0.72941	0.62089	0.72941	3.72217		1.19756	1.40175	1.40175	4.37516
0.748777	0.54569	0.748777	4.49847		0.908242	1.30428	1.30428	4.85735		0.64594	0.642022	0.64594	5.16522		0.824127	1.18289	1.18289	16.6079
1.28926	1.01453	1.28926	5.64906		0.764173	1.28111	1.28111	13.302		0.813384	1.02933	1.02933	3.48312		0.928742	0.81953	0.928742	6.53878
0.735774	0.494694	0.735774	5.62205		0.8843	0.894198	0.894198	8.58142		0.931798	0.981158	0.981158	4.19286		0.697537	1.21357	1.21357	7.49332
0.767342	0.654097	0.767342	2.90293		1.07585	1.14559	1.14559	2.89464		0.671682	0.968556	0.968556	6.59366		0.531639	0.650634	0.650634	6.65425
0.528376	0.903871	0.903871	5.43644		0.579308	0.668726	0.668726	3.29772		0.953268	0.765819	0.953268	8.69127		0.416673	0.80158	0.80158	10.7099
0.984984	1.08801	1.08801	5.86546		0.548814	0.789579	0.789579	7.21804		0.623338	0.813574	0.813574	7.23441		0.731302	0.647446	0.731302	5.17382
0.501496	0.480386	0.501496	4.07776		0.543005	0.820011	0.820011	8.53412		0.907218	0.665746	0.907218	9.11102		0.740824	0.645244	0.740824	3.77165
1.37792	0.954992	1.37792	2.71565		0.819962	0.716569	0.819962	4.376		0.935852	0.701724	0.935852	5.07048		0.795607	0.902327	0.902327	6.35324
0.707148	0.622262	0.707148	1.92528		0.872095	0.857134	0.872095	2.31525		0.600589	1.22587	1.22587	4.94252		1.71918	0.698644	1.71918	12.5835
0.8708	0.886616	0.886616	3.49824		0.728534	0.829662	0.829662	6.45079		1.02872	0.786926	1.02872	5.70654		0.841553	1.15759	1.15759	5.72783
1.08464	0.65876	1.08464	6.27028		0.758835	0.682561	0.758835	2.81661		0.600511	1.49633	1.49633	3.48855		0.701339	0.82375	0.82375	7.16261
0.784248	0.620204	0.784248	6.65495		1.14962	0.623321	1.14962	9.74537		0.651716	0.72136	0.72136	2.0285		0.896046	0.709108	0.896046	9.58087
0.680895	1.18435	1.18435	5.4817		1.0514	0.770859	1.0514	7.34097		0.824159	0.819654	0.824159	5.03417		0.681368	1.16445	1.16445	4.95384
0.74277	1.19993	1.19993	5.62245		1.91573	0.948174	1.91573	5.97598		0.709134	0.990853	0.990853	7.78211		0.85513	0.628633	0.85513	6.269
1.01863	0.451394	1.01863	5.00754		0.550344	1.06699	1.06699	9.9531		1.56903	1.14926	1.56903	9.24417		0.873832	0.574874	0.873832	2.89039
0.941685	0.757957	0.941685	2.8821		0.660831	1.24772	1.24772	10.0561		0.648751	0.749398	0.749398	7.10133		0.758653	1.6641	1.6641	4.8098
0.603213	0.585572	0.603213	5.72762		0.715409	0.588608	0.715409	11.5284		0.920693	0.388606	0.920693	4.80358		0.801993	1.29707	1.29707	10.1874
0.988737	1.38593	1.38593	4.52776		0.476653	0.654361	0.654361	2.74481		0.600125	1.17205	1.17205	4.60355		0.664081	0.832605	0.832605	4.84474
1.44703	1.15563	1.44703	4.11204		0.624587	0.62974	0.62974	10.8462		1.1817	0.751542	1.1817	6.89836		1.36956	0.503155	1.36956	17.0328
0.529512	0.895764	0.895764	3.84261		1.07093	0.648666	1.07093	2.8849		0.65445	1.76714	1.76714	7.58923		1.05843	1.23763	1.23763	5.90538
1.56215	0.832906	1.56215	3.81952		0.98966	0.984988	0.98966	3.44513		1.35141	0.612261	1.35141	4.84217		1.10415	0.660871	1.10415	3.96075
1.07519	0.710099	1.07519	6.5705		1.45697	0.761303	1.45697	3.85345		0.863384	0.985823	0.985823	3.47844		0.70237	0.589395	0.70237	5.9758
1.12904	0.708309	1.12904	3.99576		0.905807	0.498039	0.905807	2.98791		0.916611	0.896587	0.916611	4.76546		0.75736	0.616817	0.75736	4.65213
0.699222	1.30683	1.30683	5.16451		0.733105	0.885146	0.885146	4.78938		1.30139	0.591727	1.30139	8.78108		1.21407	0.742492	1.21407	4.95377
0.806109	0.585584	0.806109	3.44606		0.585846	1.29389	1.29389	11.1569		0.941587	1.03702	1.03702	6.62477		0.64402	0.913134	0.913134	6.55499
1.35392	1.092	1.35392	4.09084		1.19152	0.583329	1.19152	3.78737		0.880056	1.0167	1.0167	3.175		0.762241	0.890715	0.890715	4.59632
0.534354	0.803544	0.803544	3.29814		1.04278	0.534621	1.04278	3.06672		0.571685	0.78321	0.78321	6.31248		0.665052	0.880013	0.880013	6.05367
0.747137	0.72364	0.747137	5.37223		0.528854	0.751143	0.751143	6.64106		0.515945	0.733724	0.733724	6.64727		1.25502	0.980871	1.25502	6.38267
0.955068	0.998531	0.998531	7.1972		1.22834	0.557591	1.22834	4.56448		0.998091	1.00363	1.00363	3.1352		0.871952	1.1126	1.1126	7.42099
0.523437	1.083	1.083	6.96725		0.584972	1.04927	1.04927	7.94366		0.777486	0.57321	0.777486	11.2382		1.11717	0.541936	1.11717	11.3594
0.391175	0.719433	0.719433	10.2883		0.961025	0.749375	0.961025	6.18853		0.591799	0.801308	0.801308	8.9274		0.663852	1.0299	1.0299	9.05356
1.18833	1.84952	1.84952	3.88639		0.682695	0.764663	0.764663	7.4664		0.669209	0.601835	0.669209	5.84472		0.701099	1.01038	1.01038	8.97294
0.620243	0.897987	0.897987	10.7057		0.70395	0.957086	0.957086	3.22776		0.680824	0.694309	0.694309	4.18598		0.635039	0.813223	0.813223	6.41278
0.87247	0.607781	0.87247	10.2509		1.19902	0.62884	1.19902	2.02522		0.743954	1.21912	1.21912	6.96154		0.593043	0.592836	0.593043	4.96286
0.781292	0.818051	0.818051	8.17446		0.849167	0.662881	0.849167	4.14778		1.32075	0.746589	1.32075	8.3435		1.30132	0.746614	1.30132	11.7864
0.674454	0.861545	0.861545	2.06556		0.811525	0.731155	0.811525	4.9755		0.824973	0.586945	0.824973	4.88399		0.988274	1.30878	1.30878	6.14866
0.643759	0.900356	0.900356	4.12166		0.877074	1.09711	1.09711	3.99487		0.998122	1.02013	1.02013	6.34444		1.15608	1.04749	1.15608	4.1777
0.465341	1.11746	1.11746	5.8745		0.72324	0.803238	0.803238	2.86275		0.516089	0.752677	0.752677	3.78368		1.0963	0.829862	1.0963	11.7987
0.728339	0.748693	0.748693	0		0.685502	1.48789	1.48789	6.97665		1.41801	0.809827	1.41801	3.80796		0.771589	0.935324	0.935324	11.9999
0.699757	0.927642	0.927642	4.33763		0.60764	0.685227	0.685227	11.2986		0.551344	1.0083	1.0083	8.27598		0.811449	0.488388	0.811449	6.6721
0.701224	1.25566	1.25566	5.58823		0.964984	0.761768	0.964984	14.7768		0.848996	1.11791	1.11791	6.15228		1.18364	0.812679	1.18364	7.07623
0.51762	0.838444	0.838444	3.68043		0.835622	0.684993	0.835622	5.94461		0.424787	0.784625	0.784625	7.34549		0.839543	1.03159	1.03159	2.99592
0.699455	0.473345	0.699455	6.98921		1.35851	0.578827	1.35851	4.41462		0.505938	0.641425	0.641425	9.08844		1.19529	0.853238	1.19529	5.66324
0.995808	0.757145	0.995808	5.91105		0.789934	0.627327	0.789934	5.844		0.747522	0.580654	0.747522	9.772		0.9482	1.27153	1.27153	4.67269
0.607972	1.04412	1.04412	6.60597		0.536019	0.561367	0.561367	6.04781		0.557027	0.837663	0.837663	4.66612		0.562079	0.411554	0.562079	5.47356
0.900923	0.788336	0.900923	4.17148		1.18289	0.617649	1.18289	6.10371		0.928677	0.892821	0.928677	5.83219		1.28106	0.734772	1.28106	5.44901
1.36252	1.11818	1.36252	9.55268		0.927732	0.788846	0.927732	4.80508		0.515799	0.867501	0.867501	3.40959		1.41686	0.746318	1.41686	6.26294
0.646989	0.835082	0.835082	5.70497		0.658874	1.03644	1.03644	2.7262		1.05193	1.0525	1.0525	10.5878		0.830951	0.870373	0.870373	7.38459
0.525554	0.723111	0.723111	4.71522		0.478658	0.990926	0.990926	4.80399		1.03934	1.16237	1.16237	9.56941		0.404992	1.2823	1.2823	9.26498
0.70476	1.05961	1.05961	4.32272		1.05388	0.851011	1.05388	10.7744		1.04743	0.570449	1.04743	9.82929		0.996323	0.361627	0.996323	4.71463
0.757313	1.15245	1.15245	4.75615		0.686677	1.39139	1.39139	3.82624		0.768525	0.919389	0.919389	6.90591		0.683675	0.994747	0.994747	5.93589
0.846347	0.786956	0.846347	4.16101		0.765214	0.830924	0.830924	9.05767		0.874441	0.518962	0.874441	10.7905		1.06118	0.984045	1.06118	6.20136
1.25054	0.776333	1.25054	5.75024		0.679362	0.725201	0.725201	20.5297		1.05769	0.815085	1.05769	2.96113		0.788867	0.589593	0.788867	2.59692
0.803374	0.874879	0.874879	3.04144		0.747604	0.806436	0.806436	6.52356		0.745647	0.849897	0.849897	11.2984		0.635884	0.974753	0.974753	23.3779
0.832039	0.835913	0.835913	3.45663		0.761446	0.542384	0.761446	9.36472		1.45435	0.870988	1.45435	3.3117		1.50558	0.696018	1.50558	7.56046
0.621039	1.30808	1.30808	7.18987		0.501737	1.49192	1.49192	6.73075		0.895042	0.679772	0.895042	5.40844		0.721662	0.87344	0.87344	3.72242
0.760191	0.473567	0.760191	4.30967		0.712497	0.548744	0.712497	3.58668		1.15025	0.505447	1.15025	10.6842		0.672089	0.766098	0.766098	5.36047
0.771745	1.04656	1.04656	3.49163		0.504855	0.924767	0.924767	7.9189		0.644248	0.743652	0.743652	4.06443		0.892697	0.53568	0.892697	3.00624
0.993207	0.548434	0.993207	6.49194		0.935385	0.609361	0.935385	8.12344		0.724514	1.03794	1.03794	4.82008		0.884273	0.892447	0.892447	8.66268
0.610359	0.457487	0.610359	5.94205		0.894948	0.447105	0.894948	5.01392		1.51996	1.53467	1.53467	11.0769		0.778924	0.636354	0.778924	6.03165
0.959825	0.519948	0.959825	10.3793		0.749537	1.03856	1.03856	6.21794		0.95846	0.765345	0.95846	9.15743		0.529659	0.89164	0.89164	6.7935
0.738835	0.633025	0.738835	5.49562		1.49611	1.21643	1.49611	13.253		0.859917	1.2185	1.2185	17.1952		0.721562	0.789452	0.789452	4.29311
0.906344	1.1437	1.1437	7.02597		0.616627	0.75828	0.75828	7.90985		0.780103	0.921986	0.921986	7.34699		0.685331	0.607572	0.685331	11.9961
1.22729	0.493596	1.22729	7.68081		0.645328	1.42682	1.42682	3.32024		1.13367	0.739933	1.13367	5.38022		1.05907	0.442314	1.05907	6.33382
0.526367	1.13462	1.13462	6.4808		0.573073	0.62509	0.62509	5.55586		0.997682	0.758589	0.997682	8.35024		1.09302	0.880169	1.09302	6.14519
0.673922	0.608054	0.673922	14.79		0.553167	0.535639	0.553167	4.67721		0.635822	0.824191	0.824191	4.77741		0.47514	1.23427	1.23427	15.3293
0.935882	1.01117	1.01117	2.94363		0.614805	1.11763	1.11763	8.19114		0.514537	0.579772	0.579772	6.38122		1.10787	0.842746	1.10787	3.89096
0.532519	1.12728	1.12728	9.30147		0.932198	0.54074	0.932198	5.97999		1.06654	0.702152	1.06654	5.98889		0.749854	0.997056	0.997056	6.01107
0	0	0	2.51041		0.810991	1.6324	1.6324	6.42691		0.799685	0.975662	0.975662	7.12403		1.00491	0.548185	1.00491	5.22075
1.44824	0.81337	1.44824	3.36669		0.616418	1.11647	1.11647	7.81165		1.10109	0.6727	1.10109	4.02307		1.01837	1.13873	1.13873	3.29865
1.79473	0.915902	1.79473	2.84429		0.590425	0.596851	0.596851	2.69712		0.785112	0.681574	0.785112	5.44827		0.556009	1.52367	1.52367	4.45119
0.583957	1.28003	1.28003	7.99769		0.461315	1.42612	1.42612	11.3395		0.518549	0.745001	0.745001	12.2823		0.676475	0.640611	0.676475	8.74171
0.619377	0.479472	0.619377	3.21726		0.835356	0.517761	0.835356	5.11691		0.976426	1.69945	1.69945	3.67644		0.765868	0.443951	0.765868	4.42976
1.05588	0.458273	1.05588	2.73564		0.82925	0.503641	0.82925	5.89163		0.903317	1.1242	1.1242	17.0663		0.940063	0.652078	0.940063	12.7996
0.669848	0.794114	0.794114	2.91244		0.560623	0.348855	0.560623	10.4754		0.544052	0.503897	0.544052	7.48113		0.996821	0.549118	0.996821	6.9955
1.24212	0.871457	1.24212	8.75639		1.03695	0.578126	1.03695	7.1888		1.07381	0.727824	1.07381	5.26532		0.956087	0.638212	0.956087	10.04
0.773411	0.888645	0.888645	5.07531		0.946951	0.717697	0.946951	3.79819		1.17308	0.764122	1.17308	5.48215		1.09448	0.848736	1.09448	4.55475
0.892351	0.583881	0.892351	3.31774		0.908891	0.735756	0.908891	6.64879		0.615095	0.762828	0.762828	8.9889		1.71215	1.3696	1.71215	4.32449
0.760256	1.05169	1.05169	5.9641		1.11312	1.21053	1.21053	3.24477		0.477552	0.974771	0.974771	3.0701		0.624762	0.588639	0.624762	4.61836
1.21556	1.00366	1.21556	3.90427		1.03499	0.897141	1.03499	2.72121		0.794479	0.682683	0.794479	6.04081		0.935257	0.586909	0.935257	8.24253
1.36414	0.844718	1.36414	5.10534		1.49475	0.953494	1.49475	9.94533		0.698079	0.972884	0.972884	7.22895		1.28164	0.566006	1.28164	7.99625
0.64172	0.931619	0.931619	4.0856		0.892414	0.757978	0.892414	3.0154		0.559333	0.979845	0.979845	6.68015		1.12978	0.818907	1.12978	8.8039
0.958748	0.59556	0.958748	5.22499		0.678308	0.828727	0.828727	4.18076		0.696865	0.835934	0.835934	10.9105		0.974141	0.677228	0.974141	2.52826
1.4265	0.679678	1.4265	0		0.5164	1.09193	1.09193	8.60517		0.983299	0.59723	0.983299	5.74438		0.999128	0.812751	0.999128	5.75158
0.437914	0.931069	0.931069	4.99876		1.33898	0.786535	1.33898	5.50149		0.996127	0.399403	0.996127	8.26101		0.639851	0.59391	0.639851	4.53306
1.7121	0.418202	1.7121	9.39141		0.828317	0.475557	0.828317	4.2935		1.73694	0.990182	1.73694	9.09826		0.847258	0.496167	0.847258	4.89746
0.526236	1.04881	1.04881	3.81794		0.63583	1.26719	1.26719	4.57747		1.00724	0.720153	1.00724	4.95378		1.76595	0.737932	1.76595	4.95058
1.1708	0.533415	1.1708	7.12766		0.89493	0.770275	0.89493	6.60995		0.92777	0.799929	0.92777	4.13581		1.15741	0.5474	1.15741	4.92317
1.17433	1.15399	1.17433	11.002		1.28634	1.14765	1.28634	3.91401		1.02288	0.782595	1.02288	4.2759		0.472795	1.14219	1.14219	9.67692
0.793814	0.72441	0.793814	3.86822		0.942628	1.02191	1.02191	5.70537		0.660135	0.496295	0.660135	3.71635		0.66778	0.598182	0.66778	5.34217
1.0335	0.776931	1.0335	2.06078		1.02548	1.42037	1.42037	8.38347		1.17494	0.717076	1.17494	13.5899		0.835304	1.27263	1.27263	3.75943
0.586751	0.911342	0.911342	3.78962		1.29858	0.963415	1.29858	8.29527		0.496877	0.81813	0.81813	4.79746		0.7189	0.828515	0.828515	6.34411
0.841593	0.518381	0.841593	7.32869		1.60979	0.611446	1.60979	9.91672		1.22637	1.12596	1.22637	2.99635		1.16299	0.597198	1.16299	8.79271
0.604669	1.05778	1.05778	16.3289		0.668588	0.941279	0.941279	4.23041		0.632681	1.14661	1.14661	5.11995		0.757791	0.910048	0.910048	5.04958
0.796141	0.520513	0.796141	9.02631		0.618712	1.08895	1.08895	3.76062		0.776062	1.23575	1.23575	15.7666		0.720916	1.01625	1.01625	6.98897
0.503917	0.371701	0.503917	5.6605		1.08429	0.900056	1.08429	6.54136		0.652216	0.576013	0.652216	5.53323		1.03239	0.630246	1.03239	9.99935
0.831896	0.687777	0.831896	4.05825		1.33589	0.582368	1.33589	3.6227		0.778335	0.685975	0.778335	4.1563		0.69249	1.14019	1.14019	4.56088
0.613522	0.634661	0.634661	3.42766		0.872689	0.594147	0.872689	6.63652		1.43527	1.11274	1.43527	15.4231		0.774637	0.795282	0.795282	7.66986
0.758925	0.558722	0.758925	11.0656		0.434062	1.07242	1.07242	2.95377		0.523261	0.754601	0.754601	6.85289		1.15312	1.72891	1.72891	7.40084
0.911605	1.04736	1.04736	3.27915		1.28863	0.70206	1.28863	4.91857		0.822245	0.437189	0.822245	7.77304		0.833886	0.86233	0.86233	6.48505
0.750844	0.62045	0.750844	6.54985		0.68928	1.30192	1.30192	4.53504		0.905947	0.748304	0.905947	7.13513		1.5202	0.503981	1.5202	5.50818
0.865521	0.714098	0.865521	6.61928		0.800502	0.784396	0.800502	4.82743		0.969632	0.740236	0.969632	5.79363		0.620579	0.697782	0.697782	4.31242
0.643003	0.989648	0.989648	6.19949		1.07063	0.950792	1.07063	5.13077		0.849924	0.821986	0.849924	6.96152		0.646683	1.17071	1.17071	2.85687
0.906057	1.17875	1.17875	10.723		0.495824	0.568053	0.568053	9.97448		1.19945	0.67882	1.19945	2.68657		0.799304	0.745952	0.799304	5.92474
0.786094	0.685992	0.786094	6.241		0.834521	0.463002	0.834521	9.66144		1.33037	0.458865	1.33037	3.66286		1.03457	1.05593	1.05593	6.33262
0.525274	0.573414	0.573414	6.04586		0.822329	1.12052	1.12052	8.28674		0.364827	1.33242	1.33242	7.95232		0.723627	0.741906	0.741906	8.54592
0.874733	1.09491	1.09491	5.70785		0.700256	1.47446	1.47446	8.47131		0.680739	1.08337	1.08337	6.2678		0.613487	0.753856	0.753856	3.28362
0.556934	0.855816	0.855816	6.29022		1.21067	1.43473	1.43473	6.45185		0.906545	0.754702	0.906545	4.09452		0.854	1.12597	1.12597	3.83557
0.794487	0.564581	0.794487	6.75385		1.08771	0.831044	1.08771	2.0283		0.791455	0.619722	0.791455	7.09322		0.469047	1.13056	1.13056	3.84049
0.526655	0.87673	0.87673	7.26269		1.02196	0.598319	1.02196	9.36693		0.683259	0.742569	0.742569	3.73318		0.647738	0.725998	0.725998	5.91221
0.705907	0.740799	0.740799	3.33541		0.724335	0.756526	0.756526	3.77172		0.63183	0.657919	0.657919	6.13141		1.20727	0.908655	1.20727	6.55775
1.14088	0.784928	1.14088	8.44411		1.05255	0.639906	1.05255	3.14336		0.845438	0.829659	0.845438	4.26782		1.49119	1.11701	1.49119	4.41491
0.758619	0.984045	0.984045	12.0708		0.910285	1.44804	1.44804	12.3328		0.769221	0.830787	0.830787	4.35786		0.743366	0.816119	0.816119	3.54335
0.695828	1.06539	1.06539	4.45953		0.769402	0.421251	0.769402	2.88302		0.460085	1.48158	1.48158	3.63276		0.707091	0.610128	0.707091	4.68794
0.565759	1.38346	1.38346	15.3185		1.41777	0.571078	1.41777	8.14041		0.636283	0.664306	0.664306	9.77213		0.828223	0.789628	0.828223	11.4966
0.615796	0.630589	0.630589	5.49495		0.957685	0.755367	0.957685	4.4256		0.888279	0.773644	0.888279	4.24216		0.713819	1.18761	1.18761	11.3185
0.821762	1.11052	1.11052	8.92331		1.20974	1.0172	1.20974	8.9461		1.09581	0.694012	1.09581	7.79218		0.939987	0.824957	0.939987	6.87153
0.791657	0.73264	0.791657	4.26125		0.578068	0.657778	0.657778	3.07485		0.769854	0.878796	0.878796	3.48066		0.625464	1.24024	1.24024	8.40983
0.92303	0.883282	0.92303	3.97208		1.10855	0.758163	1.10855	11.2178		0.599124	1.14783	1.14783	5.92592		0.501269	0.762583	0.762583	3.75389
1.02733	0.719332	1.02733	5.63158		1.1602	0.940656	1.1602	4.13233		0.932945	0.743817	0.932945	7.27609		0.848662	0.73301	0.848662	11.9062
0.843402	1.06922	1.06922	6.78846		0.563923	0.57448	0.57448	3.65591		0.454988	0.822116	0.822116	12.234		1.36464	0.800063	1.36464	3.46449
0.714694	1.07669	1.07669	5.07212		0.493482	0.69925	0.69925	1.96217		1.07649	0.782207	1.07649	8.23587		0.85245	1.16446	1.16446	3.66215
1.27801	0.788746	1.27801	4.92561		0.970261	0.683236	0.970261	6.56619		0.855397	0.701498	0.855397	5.97268		0.721229	0.776231	0.776231	7.68229
1.05542	0.916053	1.05542	0		0.671537	0.487297	0.671537	6.41694		0.548643	0.906988	0.906988	10.4905		0.867932	0.607175	0.867932	4.14392
0.905705	0.637892	0.905705	2.99673		0.922594	0.932044	0.932044	7.48306		0.810077	0.783554	0.810077	15.6724		0.545985	1.01788	1.01788	9.7454
0.635207	0.571305	0.635207	11.0627		1.12014	1.05992	1.12014	6.13074		0.751966	0.719206	0.751966	5.5241		0.863545	1.02286	1.02286	4.71646
0	0	0	6.01693		0.740782	0.574121	0.740782	4.47847		0.813725	0.6993	0.813725	4.37673		0.676737	0.935888	0.935888	10.6582
0.998482	0.646783	0.998482	4.25162		0.75009	0.697387	0.75009	12.7332		0.596028	1.02848	1.02848	6.46158		0.752162	0.458615	0.752162	6.88294
0.536603	0.663006	0.663006	7.07989		0.812634	0.478574	0.812634	2.34229		0.70608	0.306721	0.70608	9.30206		0.911478	1.17399	1.17399	7.43237
0.914178	0.72781	0.914178	5.25098		1.73912	0.740822	1.73912	14.5838		0.820175	0.665776	0.820175	5.4722		1.28434	0.688102	1.28434	5.51989
0.772999	0.631186	0.772999	5.16733		1.33342	1.02683	1.33342	8.54504		0.820798	0.844431	0.844431	5.42536		0.592617	0.472854	0.592617	12.2528
0.825511	0.419749	0.825511	3.16122		0.765044	0.62686	0.765044	5.44539		0.724512	0.627835	0.724512	24.0722		0.819261	0.697225	0.819261	6.75807
0.913925	1.0784	1.0784	7.25823		1.13801	0.425589	1.13801	7.07208		1.14733	0.912081	1.14733	12.0721		1.1055	1.04537	1.1055	4.45818
0.501723	0.914465	0.914465	5.49453		0.615036	0.307681	0.615036	11.418		1.06666	0.94755	1.06666	3.4819		0.552048	0.843983	0.843983	6.02152
1.18895	0.830594	1.18895	4.62445		0.901308	0.792376	0.901308	4.65309		0.884906	0.714983	0.884906	6.01706		1.23721	0.77932	1.23721	1.95055
0.557437	0.500815	0.557437	5.27521		0.608719	0.745242	0.745242	8.75206		0.699412	0.728544	0.728544	4.37186		0.914695	0.903284	0.914695	14.5522
0.777573	0.493503	0.777573	6.23425		0.829244	1.0612	1.0612	5.12099		0.791665	0.623865	0.791665	3.46837		0.468539	0.556298	0.556298	6.252
0.82508	0.965215	0.965215	5.04518		0.797767	0.779965	0.797767	3.1318		0.559891	0.765543	0.765543	4.94743		0.707634	1.15304	1.15304	7.44229
0.697332	0.548601	0.697332	3.58186		0.775033	0.909393	0.909393	6.45993		0.949611	0.856468	0.949611	3.462		1.29045	1.00095	1.29045	11.3031
0.814524	1.08865	1.08865	9.58092		0.499784	0.74038	0.74038	10.8979		0.827194	0.82839	0.82839	7.65853		0.778823	0.866949	0.866949	6.33135
1.0126	1.18774	1.18774	2.76327		1.55595	0.749749	1.55595	5.19337		0.89369	0.629431	0.89369	9.2087		0.57645	0.538214	0.57645	5.22195
0.822357	1.23316	1.23316	7.85142		0.611464	0.698249	0.698249	4.7127		0.601731	1.25997	1.25997	4.50126		0.707765	1.10692	1.10692	5.95353
0.437574	1.11785	1.11785	7.87879		0.98059	0.548325	0.98059	13.3583		1.0838	0.590278	1.0838	1.9856		0.813398	0.583673	0.813398	8.42281
0.52369	1.77655	1.77655	10.2037		0.777759	0.758676	0.777759	3.64834		1.10315	0.695912	1.10315	8.37999		0.692241	0.880278	0.880278	3.89582
0.827716	1.0473	1.0473	11.1426		0.673139	0.821785	0.821785	6.71518		0.679429	1.20301	1.20301	3.93654		0.576086	0.63941	0.63941	6.38447
0.52883	1.03423	1.03423	6.13824		0.960593	0.51277	0.960593	2.73569		1.15395	1.59251	1.59251	4.28619		0.938001	0.905982	0.938001	2.64549
1.00528	0.595927	1.00528	3.79937		0.724451	1.3418	1.3418	10.3844		0.73882	0.70714	0.73882	5.96064		1.18097	0.589806	1.18097	6.45053
0.571403	1.0626	1.0626	4.22131		0.975409	0.904754	0.975409	4.85723		1.51011	0.739956	1.51011	9.39503		0.716518	0.750195	0.750195	7.65237
1.09433	0.757434	1.09433	3.95786		0.453996	0.944391	0.944391	3.98721		1.03681	0.987035	1.03681	14.7368		2.01159	0.824839	2.01159	5.64604
0.996017	0.80697	0.996017	9.17139		1.17906	1.66494	1.66494	7.55774		0.606083	0.872659	0.872659	12.8004		1.33854	0.864539	1.33854	4.27514
1.4498	1.09527	1.4498	10.0548		0.95441	0.930327	0.95441	3.2896		0.680994	1.18139	1.18139	14.8948		0.646857	0.994292	0.994292	6.66437
0.512127	0.572013	0.572013	5.18159		0.724137	0.748743	0.748743	2.68999		0.599569	0.618959	0.618959	13.3283		1.12066	0.984206	1.12066	5.825
0.948662	0.79622	0.948662	4.58284		0.904766	1.24964	1.24964	7.17391		0.63766	0.483047	0.63766	6.73773		0.684795	1.08832	1.08832	5.62773
0.961613	0.684251	0.961613	10.6847		1.23385	0.488405	1.23385	6.27654		0.510424	1.14209	1.14209	8.11605		0.767883	1.17027	1.17027	4.65008
0.966489	0.649085	0.966489	2.72864		0.539354	0.503265	0.539354	6.85019		0.563176	0.98706	0.98706	5.3292		0.778155	0.779721	0.779721	4.76021
0.698963	0.676143	0.698963	5.08206		1.04446	0.957147	1.04446	4.8884		0.493499	0.470681	0.493499	6.39802		0.70039	0.953718	0.953718	5.68281
0.898646	0.792737	0.898646	4.59579		1.14305	1.12154	1.14305	8.19566		0.892987	0.843076	0.892987	9.02982		1.27496	1.06863	1.27496	7.95851
0.911054	0.950174	0.950174	6.2777		1.42604	0.796806	1.42604	6.54442		0.709264	0.688687	0.709264	6.41159		0.971797	1.16404	1.16404	7.82055
0.578106	1.23064	1.23064	7.65094		0.605072	0.563129	0.605072	8.31277		0.772256	0.83322	0.83322	9.85038		0.869014	1.10124	1.10124	9.64978
1.00517	1.14347	1.14347	4.15679		0.684611	0.636429	0.684611	6.86477		0.829722	1.35677	1.35677	4.55307		0.795587	0.958298	0.958298	8.11493
0.747596	0.585731	0.747596	4.7888		0.769048	0.708721	0.769048	5.78135		0.977673	0.845042	0.977673	8.32346		0.883327	0.78753	0.883327	11.7801
1.0213	0.518017	1.0213	6.59929		0.550217	0.91879	0.91879	6.36996		0.634059	0.609677	0.634059	11.2678		0.778117	0.788687	0.788687	3.82993
1.33483	0.829028	1.33483	6.24277		0.623606	0.763036	0.763036	10.5402		0.78338	0.782324	0.78338	8.69766		0.499589	0.836415	0.836415	9.86933
0.926635	0.759574	0.926635	5.94364		1.1801	0.599925	1.1801	4.37972		0.655682	1.11925	1.11925	11.0634		0.705516	0.847278	0.847278	9.56692
0.888733	0.697869	0.888733	3.28017		0.638696	0.816614	0.816614	6.91152		0.629619	0.685953	0.685953	14.5087		0.723442	0.688798	0.723442	4.44646
0.744172	0.793003	0.793003	9.12309		1.70785	1.07144	1.70785	7.15063		0.510887	0.508066	0.510887	5.08363		0.76012	0.846679	0.846679	11.2056
1.15908	1.06604	1.15908	13.0194		0.993837	0.862265	0.993837	4.78763		0.478545	0.571253	0.571253	4.71795		0.750387	1.35529	1.35529	9.22733
0.511588	0.40254	0.511588	7.49542		0.733523	0.506605	0.733523	7.75937		1.08836	1.18723	1.18723	1.92434		1.14814	0.515297	1.14814	4.59785
0.700473	0.897301	0.897301	7.8154		0.530414	0.838342	0.838342	7.11837		1.03782	0.691859	1.03782	9.32856		0.458534	1.12957	1.12957	5.30582
0.550592	0.513798	0.550592	4.08577		0.519744	0.83456	0.83456	12.9485		0.803241	1.03764	1.03764	6.51339		0.690476	0.544295	0.690476	4.47402
0.873984	0.422187	0.873984	4.24891		0.928086	0.585747	0.928086	4.41482		0.868969	0.828469	0.868969	10.5746		0.522958	0.665389	0.665389	8.12209
1.36439	1.08566	1.36439	5.78759		1.01381	0.55913	1.01381	2.59815		0.62939	1.08669	1.08669	4.43037		1.30913	0.714162	1.30913	6.14395
0.775187	0.754123	0.775187	10.1848		0.849497	0.802481	0.849497	7.66789		0.577065	0.963743	0.963743	5.91274		1.19069	0.614765	1.19069	10.1959
0.824482	0.602177	0.824482	4.92119		1.16299	0.733878	1.16299	3.79655		0.543753	1.56723	1.56723	6.89847		0.701037	1.06378	1.06378	5.70039
0.784739	0.719492	0.784739	6.61595		0.678253	0.62621	0.678253	5.10881		1.57079	0.648171	1.57079	5.20016		0.72541	0.619066	0.72541	9.57023
1.20757	0.604551	1.20757	11.6084		0.754113	0.777496	0.777496	8.93462		0.648732	1.51389	1.51389	6.60183		0.978774	0.759175	0.978774	5.24892
0.748852	0.566609	0.748852	5.43783		0.718584	0.909609	0.909609	8.90506		1.07358	0.473257	1.07358	12.1381		1.21602	0.635828	1.21602	6.34899
1.07793	0.504201	1.07793	4.28776		0.873912	0.521723	0.873912	6.31913		0.864645	1.25437	1.25437	5.77041		0.83318	0.80004	0.83318	14.8414
0.754335	0.618166	0.754335	5.79684		0.964105	1.2457	1.2457	10.4994		0.817182	0.702133	0.817182	4.25653		0.727884	0.617958	0.727884	6.03943
0.868328	1.21418	1.21418	8.36612		0.473152	0.812558	0.812558	4.44442		0.562661	0.441852	0.562661	6.74754		0.887981	1.0844	1.0844	6.67641
0.280792	0.823796	0.823796	11.1217		1.15656	0.947082	1.15656	7.94158		0.842215	0.987698	0.987698	14.5155		1.11385	0.988784	1.11385	6.97552
0.649469	1.12156	1.12156	3.81899		0.987387	0.787809	0.987387	3.70857		1.00242	1.54292	1.54292	7.1905		1.05945	0.742646	1.05945	10.4765
1.12096	0.446352	1.12096	9.2994		0.857228	1.07975	1.07975	3.42565		0.942949	0.745095	0.942949	5.72971		0.715258	0.68498	0.715258	10.4991
0.478339	0.533895	0.533895	5.52883		0.736696	0.586047	0.736696	3.15364		1.22938	0.804527	1.22938	5.00568		0.559506	1.05938	1.05938	9.22295
0.929697	1.1128	1.1128	1.82122		1.11781	0.933566	1.11781	9.65134		0.479763	0.636193	0.636193	9.1345		0.970638	0.712151	0.970638	14.2181
1.14341	0.982041	1.14341	4.70275		0.923355	1.1473	1.1473	6.97391		0.773585	0.572121	0.773585	6.80016		0.501598	0.536157	0.536157	10.265
0.759875	0.830431	0.830431	9.03283		0.774901	0.99876	0.99876	4.32184		0.64265	0.558805	0.64265	4.32113		1.40649	0.855036	1.40649	6.8488
0.715296	0.496511	0.715296	16.9149		0.663298	0.53027	0.663298	6.07311		0.944213	0.799745	0.944213	4.83773		0.683719	0.467947	0.683719	7.75462
0.955669	0.670397	0.955669	5.92358		0.660456	0.493317	0.660456	6.94557		0.923517	0.991875	0.991875	3.37162		0.804339	0.847497	0.847497	7.67713
0.899796	0.834346	0.899796	6.60845		0.752535	0.688598	0.752535	5.52138		0.972755	0.632745	0.972755	6.43782		0.406733	0.669867	0.669867	13.6364
0.88677	0.893162	0.893162	5.29995		1.22841	0.6854	1.22841	5.30824		0.775611	0.674645	0.775611	4.44309		1.43799	1.14051	1.43799	4.72764
0.796034	0.762772	0.796034	2.18697		0.61862	0.637352	0.637352	5.29802		0.388594	0.736824	0.736824	14.4733		0.871706	0.879057	0.879057	4.5035
0.637787	2.01649	2.01649	5.1765		0.533613	1.02456	1.02456	6.49569		1.17978	1.36702	1.36702	13.1958		0.840637	0.655913	0.840637	9.95392
0.862222	0.700685	0.862222	4.51013		1.00791	0.615168	1.00791	7.55259		0.707604	1.14209	1.14209	4.26738		0.771562	0.492611	0.771562	7.60384
1.02149	0.882654	1.02149	3.24393		0.75675	0.91597	0.91597	9.28866		0.665024	0.664034	0.665024	3.20499		0.568492	0.634164	0.634164	7.67821
0.749983	0.674147	0.749983	3.68709		0.998466	0.894418	0.998466	2.6702		0.799148	0.859865	0.859865	7.00695		0.658675	0.80694	0.80694	8.40982
0.57078	0.628679	0.628679	5.32643		0.838829	1.266	1.266	9.0534		0.696666	0.944105	0.944105	7.96454		0.816786	1.06085	1.06085	5.74884
0.701738	0.612904	0.701738	4.97662		0.921788	0.795475	0.921788	8.78807		1.04895	0.563492	1.04895	3.569		0.832257	0.979439	0.979439	6.89899
0.778244	1.33281	1.33281	3.68622		0.593953	0.773446	0.773446	4.28279		0.982464	0.741373	0.982464	9.36578		0.837836	0.708014	0.837836	3.56811
0.573046	0.755619	0.755619	8.03078		0.850278	0.948798	0.948798	15.2088		0.65133	0.593919	0.65133	5.75009		0.912596	0.84621	0.912596	5.73005
1.15422	0.770628	1.15422	6.58667		0.906327	0.926571	0.926571	4.40167		0.756368	0.801337	0.801337	9.25094		1.10445	0.4672	1.10445	8.34531
1.15107	0.812689	1.15107	4.36648		0.655737	1.21338	1.21338	4.68055		0.578499	0.981689	0.981689	5.1785		1.19291	1.17363	1.19291	18.3167
0.689961	0.598629	0.689961	4.68716		0.64499	0.762624	0.762624	4.21186		0.785986	0.762291	0.785986	6.21512		0.727664	0.976172	0.976172	7.38164
1.09171	1.06763	1.09171	8.65548		0.890904	0.875911	0.890904	7.9154		0.677845	0.713689	0.713689	11.342		0.55324	0.473732	0.55324	14.2492
0.55136	1.15511	1.15511	4.3802		0.963682	0.667539	0.963682	4.14395		0.936521	0.552263	0.936521	3.66723		0.983546	0.660732	0.983546	8.96137
1.44862	0.556681	1.44862	2.9212		0.895237	1.42181	1.42181	5.68274		1.05122	0.722186	1.05122	8.12885		0.863537	1.16867	1.16867	5.29128
0.536902	0.889773	0.889773	5.62316		0.696161	0.737229	0.737229	5.94333		0.70023	1.40712	1.40712	5.4189		0.870657	0.998157	0.998157	4.6141
0.985426	1.18615	1.18615	3.40305		0.649238	0.707578	0.707578	3.35354		0.690019	0.990418	0.990418	7.03019		0.616814	0.818695	0.818695	6.82776
1.6477	0.735052	1.6477	18.5202		0.791415	0.924248	0.924248	7.72977		1.11529	1.48426	1.48426	2.56086		0.938883	0.751334	0.938883	6.57603
0.879319	0.528694	0.879319	10.0984		0.652271	1.12097	1.12097	6.49505		0.551124	0.44315	0.551124	8.24404		0.734231	0.569404	0.734231	6.76965
1.0972	1.04926	1.0972	7.46169		0.929845	1.49979	1.49979	8.89302		0.578275	0.733357	0.733357	6.2425		1.24566	1.03161	1.24566	3.50277
0.52346	0.807673	0.807673	6.34112		0.77447	0.69916	0.77447	4.68443		0.658536	0.650505	0.658536	28.4658		0.705712	0.793062	0.793062	11.8728
0.727724	0.99375	0.99375	6.99529		0.928102	0.772506	0.928102	4.43124		1.01411	0.673491	1.01411	5.88294		0.69724	0.656545	0.69724	12.8906
1.05079	0.596714	1.05079	4.50185		0.597605	0.616768	0.616768	9.3874		0.810139	0.580957	0.810139	3.7247		1.54945	0.843774	1.54945	7.96908
1.21203	1.55984	1.55984	3.17639		1.12079	0.93069	1.12079	5.83309		0.792072	0.93566	0.93566	4.94693		0.698383	0.85359	0.85359	7.91914
0.891176	0.690392	0.891176	5.1163		0.546222	0.67041	0.67041	8.4427		1.0882	0.695545	1.0882	6.87048		0.907433	1.2706	1.2706	4.92461
0.620079	0.488182	0.620079	8.70828		1.13618	0.74825	1.13618	9.3898		0.601768	0.850166	0.850166	5.48742		0.853923	0.743912	0.853923	6.07471
0.507494	0.747354	0.747354	6.66536		0.775579	1.05074	1.05074	3.6051		0.534095	1.1529	1.1529	5.80383		0.499042	0.649622	0.649622	5.5129
0.674623	0.780005	0.780005	5.17969		0.590793	1.07554	1.07554	3.78207		0.852228	0.926624	0.926624	7.10018		0.729965	0.482303	0.729965	4.13064
0.731937	0.802439	0.802439	7.36666		1.56377	0.709344	1.56377	8.32463		0.819009	0.722587	0.819009	5.04841		0.865943	0.947288	0.947288	5.92125
0.784508	0.6969	0.784508	4.34623		0.767325	0.831667	0.831667	10.7106		0.659809	0.984316	0.984316	8.04255		0.897216	0.58672	0.897216	7.76077
0.729617	0.403387	0.729617	8.88233		0.480867	0.8957	0.8957	5.26987		0.93516	0.658987	0.93516	7.13608		0.506894	1.02002	1.02002	10.6716
0.535599	0.572666	0.572666	11.0927		0.860956	1.28327	1.28327	5.93892		0.589895	0.840251	0.840251	7.18254		0.675831	0.671925	0.675831	9.43928
0.512572	0.566898	0.566898	3.68775		0.644665	0.951633	0.951633	3.86502		0.967819	0.436605	0.967819	7.82989		1.02045	0.615465	1.02045	2.40753
1.03496	0.782739	1.03496	4.32737		1.0516	0.616049	1.0516	4.61357		0.631083	0.599051	0.631083	7.20872		0.820186	0.858025	0.858025	4.90776
0.798095	1.03488	1.03488	4.69401		1.08689	0.486363	1.08689	4.9644		1.10356	0.476458	1.10356	5.58803		1.31277	1.001	1.31277	5.23912
0.514614	0.777498	0.777498	5.08517		0.689681	0.992563	0.992563	7.49178		0.856291	0.819136	0.856291	6.89209		0.872734	0.448554	0.872734	3.62577
0.668327	1.30122	1.30122	9.77902		0.748357	0.727054	0.748357	11.8612		0.876636	1.04479	1.04479	3.96376		0.488726	0.818838	0.818838	2.87597
1.20498	0.633578	1.20498	4.60929		0.581442	0.698302	0.698302	8.14514		0.518599	0.908767	0.908767	5.22063		0.955027	0.753625	0.955027	13.2298
0.478018	0.807264	0.807264	5.10652		1.00434	0.59087	1.00434	9.89924		0.671133	1.18388	1.18388	7.18059		0.618315	0.633999	0.633999	6.79322
0.81757	0.49561	0.81757	3.58264		0.908193	1.02555	1.02555	4.20488		0.937332	0.863031	0.937332	4.14037		0.73052	0.767298	0.767298	3.33577
0.573026	0.683186	0.683186	7.44456		1.00844	0.80066	1.00844	7.98066		1.30346	1.04188	1.30346	5.46541		0.721867	0.404305	0.721867	5.4828
1.07724	0.768109	1.07724	7.66789		0.736971	0.71668	0.736971	3.83679		0.676254	0.736503	0.736503	4.2949		0.64616	0.942605	0.942605	17.5545
1.16752	0.625839	1.16752	10.6183		1.67534	1.1333	1.67534	5.65903		0.723995	1.13084	1.13084	7.80688		0.5773	1.21197	1.21197	9.02512
0.469157	0.808511	0.808511	10.3258		0.580779	0.948144	0.948144	3.25842		1.06797	1.12197	1.12197	5.94389		0.857924	0.998926	0.998926	3.99121
0.958998	0.716373	0.958998	3.32259		0.543453	0.597256	0.597256	6.12156		0.445408	0.597993	0.597993	5.5363		0.656952	1.45973	1.45973	4.14229
0.908131	0.51651	0.908131	6.28644		0.857163	1.15443	1.15443	3.17447		0.848522	0.615783	0.848522	4.18036		0.690256	0.543785	0.690256	13.0273
0.855514	1.16638	1.16638	1.78243		0.792416	0.592086	0.792416	8.85445		0.764519	0.949507	0.949507	6.79315		0.622445	0.86813	0.86813	6.45343
1.18194	0.825644	1.18194	0		1.09107	0.599391	1.09107	3.07013		0.717481	0.507934	0.717481	6.97083		0.545936	1.05407	1.05407	7.03288
0.689058	0.453548	0.689058	2.98935		0.884009	0.887884	0.887884	9.75714		0.905255	1.29908	1.29908	5.0375		0.565294	1.48271	1.48271	8.98182
0.602557	0.92973	0.92973	3.46819		0.827808	0.975958	0.975958	3.46482		0.745217	0.796599	0.796599	5.93556		0.842705	0.827962	0.842705	5.38688
0.941637	0.750494	0.941637	4.49213		0.731639	0.6167	0.731639	3.18148		1.07821	0.808968	1.07821	4.34905		1.57596	0.824947	1.57596	1.58873
0.760225	0.826096	0.826096	3.98933		0.454843	0.694884	0.694884	6.53215		1.39485	0.875592	1.39485	7.40704		0.718322	0.865383	0.865383	6.72551
0.52606	0.75647	0.75647	4.86556		1.21805	0.720452	1.21805	11.6937		1.49388	0.743457	1.49388	3.73872		0.680181	0.938307	0.938307	9.50963
0.684707	0.518184	0.684707	2.44951		0.886949	0.491909	0.886949	9.19966		0.410274	0.582951	0.582951	2.36246		1.01464	0.661404	1.01464	10.6906
0.999925	0.844885	0.999925	8.40401		0.864571	0.55785	0.864571	5.95027		0.626436	0.895634	0.895634	4.73975		0.909378	1.21791	1.21791	6.97462
1.2714	0.911556	1.2714	7.4826		0.510048	0.652728	0.652728	9.10078		0.915688	1.01093	1.01093	6.97013		0.933013	0.565036	0.933013	8.16873
0.660035	0.433307	0.660035	5.82752		0.853156	0.586002	0.853156	8.75545		0.517532	0.795188	0.795188	6.63997		0.80408	0.639947	0.80408	10.5205
0.545037	1.30112	1.30112	6.50865		0.98314	0.619063	0.98314	13.8468		0.976258	0.570571	0.976258	4.90737		0.825169	0.381992	0.825169	8.18429
0.764195	1.46808	1.46808	3.48812		0.911511	1.234	1.234	3.38453		1.50335	0.758397	1.50335	7.55628		1.13921	0.617905	1.13921	7.65319
0.558813	0.814901	0.814901	8.74671		0.485768	0.782769	0.782769	6.96169		0.649681	0.901816	0.901816	4.00104		0.438774	0.983209	0.983209	3.18063
0.813461	0.716346	0.813461	3.95253		0.541788	1.20585	1.20585	8.97483		0.693446	0.868007	0.868007	5.01676		0.630513	1.61629	1.61629	13.4832
0.550604	0.493782	0.550604	6.28596		0.403666	0.703457	0.703457	8.28051		1.07706	0.718709	1.07706	4.44738		0.493542	0.654502	0.654502	10.7177
0.381611	0.50611	0.50611	11.8538		0.880035	0.985201	0.985201	3.90116		0.941111	0.724324	0.941111	5.47577		0.921337	0.528499	0.921337	7.55095
0.846327	1.47595	1.47595	4.30097		0.57734	0.904351	0.904351	5.68038		0.735916	0.839556	0.839556	5.60476		0.489114	0.971717	0.971717	4.33667
1.33395	0.583194	1.33395	4.62195		0.707579	1.06993	1.06993	5.89757		0.593334	1.19284	1.19284	8.66045		0.673586	0.711179	0.711179	4.77209
0.673425	1.17005	1.17005	1.49126		0.754479	0.676872	0.754479	3.51179		0.668742	1.05431	1.05431	8.43814		1.07655	0.881524	1.07655	5.87835
0.874747	0.665118	0.874747	3.6299		0.426361	0.762441	0.762441	12.0355		0.857245	0.852746	0.857245	5.60669		1.3228	0.66585	1.3228	8.8619
0.804075	0.687356	0.804075	14.2816		1.01381	0.590455	1.01381	4.81586		1.10172	0.856559	1.10172	5.99101		0.713321	0.745596	0.745596	8.13874
0.680117	0.999758	0.999758	6.93574		1.08194	0.570764	1.08194	8.51987		0.803898	0.504493	0.803898	5.54985		0.683987	0.722302	0.722302	4.00679
0.815868	0.776722	0.815868	6.51442		0.636047	0.83995	0.83995	4.25831		0.506673	0.796016	0.796016	2.49396		0.988188	1.12886	1.12886	4.19831
0.737645	0.603649	0.737645	3.34285		0.630707	1.36528	1.36528	5.2778		1.02138	0.795249	1.02138	8.56059		0.742025	0.854578	0.854578	6.21381
0.975902	0.960619	0.975902	8.52946		1.12582	0.580462	1.12582	9.5902		0.823615	0.722018	0.823615	7.75317		1.10135	0.845243	1.10135	8.923
1.09947	0.574224	1.09947	3.62978		0.901871	0.628525	0.901871	16.5304		0.920776	0.543758	0.920776	6.37054		0.552371	0.793539	0.793539	10.405
0.629144	0.951893	0.951893	2.85455		1.05018	0.650223	1.05018	14.8095		0.733907	1.13657	1.13657	10.3437		0.693351	0.584261	0.693351	5.26211
0.83629	0.638579	0.83629	4.01323		1.42922	1.12096	1.42922	6.0844		0.664286	1.12086	1.12086	5.80496		0.498043	0.509863	0.509863	10.6561
0.750795	0.445539	0.750795	3.89759		0.79334	0.366973	0.79334	6.53015		0.740053	1.38452	1.38452	5.17234		0.906421	1.27459	1.27459	2.96116
0.818202	0.704187	0.818202	4.4747		0.833407	1.05817	1.05817	5.69116		0.91412	1.08921	1.08921	3.46157		0.787083	0.951703	0.951703	5.08478
0.826385	0.696511	0.826385	3.48017		1.156	0.723622	1.156	6.03113		0.595145	0.687183	0.687183	6.38606		0.723775	0.487935	0.723775	4.69719
0.545387	1.07301	1.07301	3.34755		0.620219	0.764581	0.764581	7.6994		1.08287	0.654571	1.08287	3.61061		0.969955	0.646354	0.969955	2.62927
1.14518	0.789923	1.14518	4.26795		0.790448	0.664225	0.790448	8.23425		0.647591	0.622617	0.647591	9.14737		0.707392	0.651134	0.707392	12.2864
0.457224	0.835811	0.835811	7.78569		0.525836	0.524124	0.525836	6.86843		1.12031	0.676864	1.12031	6.82606		1.15382	0.609394	1.15382	2.67164
0.825415	1.40083	1.40083	7.17139		0.926659	0.757368	0.926659	10.2786		0.774271	0.793682	0.793682	6.04512		0.406688	0.925329	0.925329	6.27754
0.424482	0.699368	0.699368	4.58194		0.670227	0.6751	0.6751	3.60624		0.761738	0.510328	0.761738	12.1048		0.929212	0.522516	0.929212	5.09405
0.702014	0.956824	0.956824	6.78751		0.977184	0.657358	0.977184	3.4121		0.773994	0.802027	0.802027	5.85019		0.789558	0.767996	0.789558	10.9376
0.856834	0.570731	0.856834	3.15307		0.459851	1.03298	1.03298	5.65614		0.658516	0.696326	0.696326	12.8272		1.32416	0.816091	1.32416	9.67891
0.556617	0.803126	0.803126	3.13609		1.04438	0.959409	1.04438	1.83184		1.47253	0.88352	1.47253	4.21708		0.410659	1.17203	1.17203	4.97238
0.60278	1.39793	1.39793	0		0.599934	0.593502	0.599934	5.22276		0.773647	0.893134	0.893134	5.93005		0.525571	1.08742	1.08742	5.94819
0.563716	0.69385	0.69385	10.152		0.776161	0.460006	0.776161	5.32943		0.468968	1.14349	1.14349	5.365		0.715647	0.721534	0.721534	6.58993
0.759082	0.847917	0.847917	3.40669		0.832803	0.779384	0.832803	7.06642		1.298	0.539415	1.298	7.45088		1.38582	0.784007	1.38582	6.27437
0.974011	0.962465	0.974011	6.89689		0.965937	0.894181	0.965937	7.36279		0.659755	0.606451	0.659755	17.6967		0.832421	0.934723	0.934723	6.23587
0.647769	0.79954	0.79954	9.55067		0.74596	0.642734	0.74596	11.3649		0.661566	0.996876	0.996876	4.04935		0.681394	0.733616	0.733616	7.64285
1.25901	0.857284	1.25901	7.27532		0.796334	0.903285	0.903285	7.19891		1.31044	0.852182	1.31044	11.9593		1.73815	0.925166	1.73815	18.489
0.63783	1.3144	1.3144	8.85058		0.81129	0.745351	0.81129	6.53112		0.567861	0.435695	0.567861	3.87569		0.732293	0.865185	0.865185	5.3892
0.518206	0.567872	0.567872	2.88159		1.09993	0.644021	1.09993	6.80463		0.969988	0.634014	0.969988	5.3688		0.850461	0.834518	0.850461	6.24044
0.772106	1.02936	1.02936	4.7159		0.708726	0.618182	0.708726	5.60966		0.844722	0.914344	0.914344	6.61237		1.2232	0.536487	1.2232	4.44823
1.09962	0.755532	1.09962	9.50678		0.751883	0.787664	0.787664	5.93991		0.767956	0.663851	0.767956	7.33006		0.719194	0.957141	0.957141	3.64149
0.828071	0.403259	0.828071	7.22351		0.873143	0.855569	0.873143	2.86543		0.518832	0.70376	0.70376	5.88254		0.693014	0.824923	0.824923	4.38896
0.62728	0.726485	0.726485	5.85447		1.30504	0.734011	1.30504	4.99015		0.659652	0.839646	0.839646	3.12983		0.549136	0.506573	0.549136	14.2996
0.964977	0.975924	0.975924	3.35295		0.416412	1.09634	1.09634	5.91829		1.0843	1.03348	1.0843	5.81521		0.888587	0.707465	0.888587	4.14739
0.713858	0.800472	0.800472	21.6535		1.01368	0.388389	1.01368	4.08459		0.777692	0.927807	0.927807	5.39783		0.874706	0.791291	0.874706	7.73163
0.837124	0.569469	0.837124	6.45746		1.06734	0.600646	1.06734	5.24401		0.861701	0.655998	0.861701	3.47896		0.484884	0.495759	0.495759	9.2456
0.840052	0.597149	0.840052	4.44842		0.581706	0.686447	0.686447	3.07012		0.803652	0.658512	0.803652	6.16364		1.16677	0.997872	1.16677	5.35909
0.882812	0.65369	0.882812	5.30187		0.668642	0.92919	0.92919	14.7442		0.613529	1.0057	1.0057	6.19443		0.43047	0.702	0.702	3.2563
0.590327	0.818867	0.818867	4.47937		1.06295	0.580007	1.06295	11.2565		1.25437	0.674623	1.25437	6.20234		0.751979	1.03349	1.03349	7.25737
0.802343	1.75747	1.75747	5.09945		0.629215	0.789478	0.789478	9.32139		0.793027	0.944865	0.944865	11.6504		0.943145	0.467634	0.943145	6.82859
0.910938	0.998734	0.998734	11.9007		0.75353	0.939823	0.939823	6.60403		0.664129	0.724627	0.724627	4.35467		0.591247	0.826147	0.826147	8.84009
0.803313	0.685443	0.803313	0		0.627057	1.4395	1.4395	12.1403		0.610968	1.70369	1.70369	4.08409		0.706837	0.694471	0.706837	10.4743
0.865527	0.876666	0.876666	4.97063		0.60273	0.620382	0.620382	7.16233		0.628628	0.759965	0.759965	8.12971		0.461136	0.901531	0.901531	7.10652
1.05232	0.847119	1.05232	6.65301		0.520063	0.490849	0.520063	6.62198		0.650806	1.05709	1.05709	4.98812		0.971487	0.548578	0.971487	7.47203
0.943993	0.681308	0.943993	7.33245		0.985313	0.837845	0.985313	5.13068		1.17782	0.62653	1.17782	4.68677		0.536798	1.01354	1.01354	7.64095
1.03449	1.1491	1.1491	2.71458		0.474251	1.09605	1.09605	4.71793		0.905816	1.31533	1.31533	5.71731		0.716871	0.759049	0.759049	3.84438
0.813188	0.663635	0.813188	10.7411		1.59417	0.729777	1.59417	5.2509		0.795932	0.521293	0.795932	8.82119		0.69866	0.750908	0.750908	7.20087
0.632674	1.07921	1.07921	16.6338		0.78697	0.677093	0.78697	11.1472		0.777158	0.756719	0.777158	14.3352		0.553764	0.624715	0.624715	3.05311
1.00969	0.426949	1.00969	6.98972		0.883576	1.1937	1.1937	8.14995		0.659171	0.630572	0.659171	9.7785		0.723647	1.06211	1.06211	8.94443
0.638375	0.610223	0.638375	8.67525		1.01488	0.707014	1.01488	4.98253		0.838226	0.491087	0.838226	9.17574		0.962895	0.709992	0.962895	6.61313
0.904132	0.672667	0.904132	2.70676		1.02702	0.973455	1.02702	13.7438		0.697715	0.873508	0.873508	4.98883		0.958919	0.857413	0.958919	5.66784
1.12162	0.637438	1.12162	8.47428		0.802797	0.46404	0.802797	4.95576		0.578631	0.706256	0.706256	6.69775		0.489066	1.22337	1.22337	6.96977
0.533379	1.29666	1.29666	5.63016		1.23739	0.719119	1.23739	4.35009		0.532202	1.39996	1.39996	5.31397		0.574605	0.864424	0.864424	7.93471
0.558774	0.858285	0.858285	6.49169		1.24138	0.53746	1.24138	7.36872		1.05863	1.30899	1.30899	10.4328		0.760896	0.723463	0.760896	10.762
0.731869	0.743798	0.743798	8.6921		0.949868	0.522199	0.949868	7.75404		0.64147	0.883912	0.883912	4.82543		0.877137	1.27707	1.27707	11.987
0.652909	0.91998	0.91998	5.42819		1.06752	0.91595	1.06752	3.01404		1.18348	0.650373	1.18348	7.28003		0.704287	0.562407	0.704287	10.7441
0.630788	1.22889	1.22889	1.5979		1.70719	0.940423	1.70719	4.88779		0.798002	0.645676	0.798002	6.47487		0.817684	0.883246	0.883246	12.8626
0.587412	0.590902	0.590902	5.07379		1.00153	0.723185	1.00153	3.28806		1.15341	0.908867	1.15341	6.22142		0.882379	0.714107	0.882379	9.51394
0.491064	0.531211	0.531211	10.2377		0.672527	0.778885	0.778885	8.81228		0.986734	1.3018	1.3018	1.75246		0.84999	0.818519	0.84999	6.557
0.839126	0.844313	0.844313	5.00795		0.898841	0.625196	0.898841	8.82973		1.2348	0.600034	1.2348	7.9905		0.657967	0.90877	0.90877	5.00585
1.01701	0.44224	1.01701	5.78506		0.625466	0.816958	0.816958	6.13237		0.782501	0.36465	0.782501	9.93032		0.877429	1.20434	1.20434	8.97539
1.30564	0.58452	1.30564	2.51861		0.929897	0.956476	0.956476	5.30436		0.759347	0.999985	0.999985	5.54032		0.537455	0.885822	0.885822	9.84182
1.1359	0.995785	1.1359	15.5141		1.09704	0.63606	1.09704	11.8472		1.21694	0.915211	1.21694	5.72732		1.12034	0.642386	1.12034	5.56096
0.579947	0.675619	0.675619	1.78744		0.412558	0.562865	0.562865	4.69178		0.548772	0.465797	0.548772	5.34466		1.41858	1.25711	1.41858	2.28708
0.601572	0.673254	0.673254	4.43932		0.824247	0.874868	0.874868	12.9047		0.882707	0.647247	0.882707	15.9441		1.05836	0.732073	1.05836	6.70709
0.906644	1.20004	1.20004	4.13742		0.449829	0.598685	0.598685	7.42409		0.65901	0.669423	0.669423	7.31735		1.14609	1.26698	1.26698	7.8946
0.736534	1.07394	1.07394	6.43379		1.1257	0.674783	1.1257	10.4892		0.75344	0.645202	0.75344	4.85389		1.14784	0.706983	1.14784	6.53834
0.454457	0.788146	0.788146	5.91111		1.2152	0.858371	1.2152	8.74783		0.769807	1.21	1.21	3.31852		0.932861	0.969261	0.969261	10.9299
0.776648	1.3595	1.3595	6.6054		0.808302	1.05382	1.05382	10.9362		1.0587	0.621185	1.0587	7.74744		0.876133	1.05696	1.05696	6.36087
0.519462	0.80948	0.80948	10.5768		1.19806	1.04817	1.19806	8.70433		1.21964	0.60776	1.21964	5.78746		1.03047	0.865885	1.03047	6.02362
1.05654	1.39996	1.39996	4.63361		0.679034	0.673355	0.679034	3.40852		0.829461	1.02738	1.02738	3.25921		0.864567	0.969329	0.969329	3.76802
0.839646	0.690668	0.839646	5.5148		1.57268	0.466922	1.57268	2.01287		1.27323	0.514545	1.27323	5.77924		0.855802	1.02957	1.02957	7.84485
0.531403	0.496448	0.531403	5.15588		0.7816	0.41459	0.7816	4.27566		0.692912	0.811125	0.811125	5.83358		0.980065	0.848779	0.980065	4.60246
0.849282	0.896954	0.896954	4.64828		0.779907	0.456225	0.779907	5.97409		0.539169	0.753127	0.753127	4.07497		0.75286	0.56437	0.75286	5.39776
0.467608	0.711685	0.711685	9.45742		0.897348	0.67844	0.897348	5.6201		0.752493	0.744549	0.752493	6.34178		0.874358	0.68186	0.874358	3.28527
0.570811	0.620863	0.620863	4.54217		0.657834	0.691124	0.691124	13.0528		1.20691	0.960394	1.20691	11.5142		0.73516	1.04664	1.04664	8.68388
0.500742	0.695567	0.695567	4.11003		0.781968	0.615289	0.781968	4.98044		0.89332	0.63779	0.89332	13.4248		0.586378	0.405694	0.586378	6.24341
0.73179	0.840245	0.840245	9.02952		0.686987	0.579403	0.686987	5.33873		0.794057	1.27162	1.27162	7.05389		0.770669	1.32711	1.32711	3.61222
1.11225	0.981951	1.11225	9.00613		0.631936	1.75096	1.75096	6.97304		1.16226	1.02849	1.16226	5.27411		0.838483	1.56957	1.56957	3.85318
0.733715	0.386079	0.733715	3.03753		0.722489	1.34809	1.34809	10.8134		0.944188	0.65254	0.944188	9.78385		0.595458	0.638471	0.638471	4.08449
1.21719	0.945661	1.21719	5.323		0.725132	1.26684	1.26684	5.31516		0.703909	0.580591	0.703909	6.54195		0.53541	0.921177	0.921177	5.77546
1.11874	0.582816	1.11874	3.30883		0.713187	0.718691	0.718691	5.59392		1.11489	0.930421	1.11489	6.88258		0.477866	0.604654	0.604654	6.89817
0.949759	1.08139	1.08139	6.12319		0.535014	0.772246	0.772246	5.19637		1.33893	0.883581	1.33893	4.36842		0.663567	0.689522	0.689522	4.89686
0.728041	0.759779	0.759779	3.5218		0.823145	0.723492	0.823145	10.3425		1.17829	0.622711	1.17829	10.7351		1.08979	0.911857	1.08979	7.29299
0.664679	0.623698	0.664679	6.33996		0.450441	0.731387	0.731387	5.33724		0.870974	0.570827	0.870974	5.71713		0.839422	1.09541	1.09541	5.42692
1.20245	0.767812	1.20245	5.01442		0.816533	0.648231	0.816533	2.87656		0.794934	0.678374	0.794934	16.9269		1.27272	0.904009	1.27272	5.16757
0.959657	0.782678	0.959657	4.79679		0.817779	0.605846	0.817779	4.3452		0.801935	0.769923	0.801935	9.42884		0.747186	0.678535	0.747186	3.5884
0.765512	0.915272	0.915272	6.06188		1.08575	1.03727	1.08575	6.85521		0.578717	0.628581	0.628581	4.97124		1.14293	0.909648	1.14293	4.11715
0.858003	0.906977	0.906977	4.27153		1.24442	0.843546	1.24442	6.0282		0.952074	0.861121	0.952074	10.4518		0.782968	1.11197	1.11197	9.10846
0.718846	1.1094	1.1094	11.5964		0.791899	0.470181	0.791899	5.02797		0.707646	0.595515	0.707646	13.1885		0.905468	0.533563	0.905468	5.10793
0.724553	1.08681	1.08681	11.7177		0.820141	0.68068	0.820141	14.3453		1.08288	0.994934	1.08288	11.7575		0.918378	0.949054	0.949054	5.23372
0.623419	1.01021	1.01021	6.11063		0.740127	0.911651	0.911651	3.76662		0.630306	1.12784	1.12784	6.53767		0.730937	0.882273	0.882273	7.28819
0.814894	0.593759	0.814894	8.47084		0.82238	1.0828	1.0828	7.42196		0.777231	0.514376	0.777231	5.77027		0.961398	0.57705	0.961398	6.21933
0.738091	0.905268	0.905268	10.7578		0.942029	0.75148	0.942029	5.33985		0.731078	0.849396	0.849396	4.64651		1.00823	0.582147	1.00823	3.94954
0.410485	0.895969	0.895969	2.81495		0.755988	0.651399	0.755988	7.20792		0.886971	0.853395	0.886971	4.16717		1.2982	0.829473	1.2982	5.99933
0.7858	0.76292	0.7858	4.53759		0.382552	0.92455	0.92455	2.79964		1.45129	0.98966	1.45129	6.58113		0.904873	0.684122	0.904873	4.92669
0.873657	0.696612	0.873657	4.43198		0.429192	0.690061	0.690061	5.26832		0.981824	0.636167	0.981824	9.4836		1.05133	1.4733	1.4733	3.83277
0	0	0	4.83824		0.70991	0.927204	0.927204	4.22894		1.11246	1.1132	1.1132	2.68427		0.885202	0.658359	0.885202	2.22082
0.700415	0.407429	0.700415	4.51724		0.570344	0.752025	0.752025	5.35955		0.785786	0.883187	0.883187	10.2458		0.977088	0.801949	0.977088	8.55172
0.634402	0.620528	0.634402	7.54724		0.721782	0.557397	0.721782	4.6495		0.549536	0.588358	0.588358	7.23462		0.804263	0.573389	0.804263	9.9642
0.49409	0.784587	0.784587	18.1		1.74106	0.81293	1.74106	6.46032		0.802864	0.759618	0.802864	5.9264		0.720385	1.44895	1.44895	5.22106
0.58679	0.591225	0.591225	4.75607		0.538459	0.767687	0.767687	8.1531		0.93737	0.563788	0.93737	7.06888		1.06645	0.570758	1.06645	11.3692
0.384529	0.556654	0.556654	9.97803		0.446906	0.582995	0.582995	6.45181		1.3534	0.763385	1.3534	8.62125		0.701179	0.920029	0.920029	5.48504
0.644067	1.2342	1.2342	11.6258		1.22114	0.664718	1.22114	3.45393		0.649486	0.498594	0.649486	5.51448		0.643653	0.835902	0.835902	3.8765
0.872941	0.90648	0.90648	3.64713		0.514853	0.888293	0.888293	4.10511		0.855562	1.02589	1.02589	4.41982		0.657314	1.18043	1.18043	3.16305
0.69781	0.508245	0.69781	3.49592		0.476115	1.16257	1.16257	2.57978		0.863061	0.538264	0.863061	8.33009		0.671497	0.974859	0.974859	9.31853
1.31629	0.661277	1.31629	4.78299		0.886151	0.849782	0.886151	5.0554		0.668577	0.796901	0.796901	4.82841		0.747633	0.980104	0.980104	10.4154
1.1134	0.669433	1.1134	5.34372		0.759933	0.619849	0.759933	6.54669		0.664928	0.959804	0.959804	13.1421		0.903413	0.478079	0.903413	4.67099
1.24496	1.40623	1.40623	5.03906		0.736488	0.817539	0.817539	4.06038		0.8459	0.565075	0.8459	9.446		1.09113	0.537862	1.09113	6.40708
1.37777	0.647081	1.37777	8.31313		0.815682	0.730397	0.815682	5.88868		0.568725	0.482451	0.568725	2.26573		1.1629	0.620971	1.1629	5.03951
0.883201	0.71557	0.883201	1.52616		0.975968	0.773352	0.975968	4.32951		0.890079	0.66961	0.890079	10.69		0.664944	0.722371	0.722371	5.34404
0.673475	0.786866	0.786866	7.92192		0.675126	0.639052	0.675126	10.1554		0.956344	0.84918	0.956344	4.36371		0.501559	0.627188	0.627188	13.6948
1.13478	0.741364	1.13478	17.991		0.491749	0.764759	0.764759	3.48346		0.538497	1.31615	1.31615	4.03524		0.648145	0.622453	0.648145	4.27169
0.913426	0.694457	0.913426	2.68872		0.470003	1.63745	1.63745	7.6075		0.522051	0.706156	0.706156	6.56708		0.523262	0.956246	0.956246	5.07881
0.657014	1.17051	1.17051	7.40624		0.794772	0.572365	0.794772	7.69082		0.568552	0.591525	0.591525	4.1189		0.645616	1.17181	1.17181	2.39866
0.683316	1.31371	1.31371	13.1864		0.730562	0.901583	0.901583	6.00019		1.42272	1.1949	1.42272	6.03129		0.778619	0.822968	0.822968	5.80687
1.13266	0.780298	1.13266	5.52293		0.710561	1.06345	1.06345	6.71361		1.00025	1.02621	1.02621	4.25486		0.516838	0.55853	0.55853	9.13094
0	0	0	2.46316		0.427386	0.790457	0.790457	5.60104		0.719178	0.775355	0.775355	6.32134		0.907357	0.813016	0.907357	11.9985
0.47441	0.920201	0.920201	5.47299		1.20117	0.71292	1.20117	8.47059		1.19112	1.00779	1.19112	9.34776		0.609271	0.998525	0.998525	6.25912
1.41362	0.688457	1.41362	4.19924		0.894625	0.508847	0.894625	8.81149		0.736984	1.23501	1.23501	7.50513		0.881009	1.45035	1.45035	7.05795
1.1939	0.566061	1.1939	4.18009		0.600166	0.521558	0.600166	9.66635		1.19744	0.960076	1.19744	4.60518		0.694042	1.27867	1.27867	5.99018
0.59608	0.748848	0.748848	8.33859		1.22786	0.565649	1.22786	17.8684		1.85056	0.534567	1.85056	5.01416		1.28231	0.362087	1.28231	8.85767
0.884898	0.734622	0.884898	6.62761		0.865951	1.09021	1.09021	4.29582		0.974812	0.670493	0.974812	4.56369		1.06249	1.10868	1.10868	11.9586
0.986701	0.882165	0.986701	2.79925		0.782864	1.149	1.149	5.85356		0.845137	0.981704	0.981704	11.6205		0.882251	0.834985	0.882251	6.88638
1.15262	0.610419	1.15262	4.11521		0.597229	0.622394	0.622394	7.82643		1.16059	1.39459	1.39459	8.43526		0.723056	0.957984	0.957984	6.497
0.624616	0.705996	0.705996	7.35802		1.08606	0.993748	1.08606	8.32494		0.800345	0.389898	0.800345	10.7078		0.656288	0.520184	0.656288	3.74001
0.774497	0.880009	0.880009	4.6615		0.762606	0.618305	0.762606	5.68974		0.803864	1.50626	1.50626	8.63074		0.889701	0.46869	0.889701	9.18978
1.84905	0.740523	1.84905	0		0.815839	0.445024	0.815839	3.49115		1.07051	0.752548	1.07051	2.53715		0.607202	0.698262	0.698262	11.3777
1.21316	0.572798	1.21316	2.50888		0.426263	0.652379	0.652379	3.43045		0.821303	1.09514	1.09514	6.28837		0.943161	1.44019	1.44019	5.28064
0.601324	0.460124	0.601324	4.5237		0.53522	1.02813	1.02813	2.63436		1.27235	0.45201	1.27235	4.18242		1.01506	0.563841	1.01506	7.65848
0.601951	0.477771	0.601951	7.71015		1.10931	1.01956	1.10931	3.78298		0.87499	0.582254	0.87499	9.43374		0.467208	1.01767	1.01767	6.74286
0.9614	0.676093	0.9614	5.15548		1.06985	0.819377	1.06985	6.93998		0.515429	0.780333	0.780333	5.08824		1.00365	0.510147	1.00365	6.96062
0.763336	0.976554	0.976554	6.32746		0.563639	1.02868	1.02868	6.67119		1.14656	0.588443	1.14656	4.87773		0.476851	0.631297	0.631297	10.8511
0.784894	0.589328	0.784894	2.61945		0.580603	0.861743	0.861743	2.47733		1.09224	0.618471	1.09224	10.8326		0.677977	1.29657	1.29657	9.07995
0.67117	0.907625	0.907625	6.57065		0.832734	0.632853	0.832734	4.73424		1.01081	1.49936	1.49936	9.37333		1.52957	0.566666	1.52957	12.1074
1.12711	0.712093	1.12711	7.64923		1.03336	0.744947	1.03336	4.8878		1.09446	0.869897	1.09446	6.05406		1.09323	0.659748	1.09323	6.42399
0.760211	0.656127	0.760211	6.88827		0.901389	0.597039	0.901389	8.68858		0.62046	0.676971	0.676971	4.85988		1.3949	0.849749	1.3949	5.30451
0.663016	0.453889	0.663016	4.25073		1.07926	1.18058	1.18058	4.17187		0.613469	0.789786	0.789786	4.34832		1.05382	0.769294	1.05382	5.06552
0.989742	0.596093	0.989742	4.42783		0.96464	0.722207	0.96464	3.10756		1.15216	0.807139	1.15216	4.45186		0.63696	0.77103	0.77103	3.31153
0.759644	0.472667	0.759644	2.89695		1.02216	1.02547	1.02547	4.09846		0.687329	0.785526	0.785526	7.16785		0.600694	0.596511	0.600694	10.0027
0.826119	1.19796	1.19796	4.63274		0.927933	0.706945	0.927933	7.82109		0.901378	0.521725	0.901378	5.88387		1.30981	0.863931	1.30981	11.7364
0.59039	0.687684	0.687684	8.55101		0.708814	1.14149	1.14149	5.23873		1.12327	0.783645	1.12327	6.54464		0.697267	1.3443	1.3443	12.7823
0.65631	0.872581	0.872581	4.53244		0.577139	0.747428	0.747428	4.81882		0.907569	0.423504	0.907569	7.30618		0.676501	0.665334	0.676501	3.95128
1.04621	0.522092	1.04621	6.8077		0.979245	0.505072	0.979245	4.31477		0.437781	1.02364	1.02364	10.9915		1.17891	0.85193	1.17891	6.48434
0.584733	0.664351	0.664351	5.02468		0.901807	1.25773	1.25773	7.136		0.983292	0.647152	0.983292	13.6496		0.735085	0.712665	0.735085	7.74637
0.715758	0.60131	0.715758	7.64608		0.644458	0.895885	0.895885	4.44378		0.810083	0.401688	0.810083	11.0196		1.16508	1.06461	1.16508	8.35137
0.727716	0.652608	0.727716	3.67972		0.821292	1.21232	1.21232	9.85255		0.643853	1.41966	1.41966	3.51503		0.685766	0.769232	0.769232	8.61794
0.62076	0.530861	0.62076	7.89883		0.586935	0.669239	0.669239	8.08361		1.09877	0.740003	1.09877	4.02561		0.585998	0.64841	0.64841	5.44474
0.781376	0.773258	0.781376	10.2706		1.32014	0.867877	1.32014	4.88006		1.01918	0.63147	1.01918	5.34693		1.56112	0.728996	1.56112	7.56458
1.15422	0.823127	1.15422	12.6005		0.798731	1.32177	1.32177	4.69329		0.54026	0.956951	0.956951	5.7896		0.669364	1.05648	1.05648	4.58567
1.34525	0.44585	1.34525	6.1649		1.11573	0.819629	1.11573	5.8939		1.05777	0.741798	1.05777	5.65792		0.868572	1.18719	1.18719	5.90911
0.420692	0.895697	0.895697	14.0937		0.626482	0.60813	0.626482	13.0528		1.05526	1.05802	1.05802	4.59318		0.684931	1.37142	1.37142	10.0601
0.91632	0.51795	0.91632	5.4184		0.472202	0.922732	0.922732	6.65204		0.742371	0.784293	0.784293	10.4609		0.914702	0.603523	0.914702	6.66311
0.89504	0.933904	0.933904	3.51776		1.08073	0.97186	1.08073	13.9293		1.45722	0.393645	1.45722	2.43524		1.45889	0.707663	1.45889	6.49518
0.63923	0.967312	0.967312	2.2082		1.00765	0.62515	1.00765	7.02679		0.910906	0.481237	0.910906	8.21389		0.7052	1.4306	1.4306	3.06286
0.786181	0.886042	0.886042	9.70823		0.805705	0.690452	0.805705	11.8572		0.644955	0.781523	0.781523	6.78147		0.719635	0.862182	0.862182	5.30135
0.845854	0.747429	0.845854	3.40157		0.710036	0.743072	0.743072	4.45562		0.72671	0.688417	0.72671	6.48876		0.712749	1.20194	1.20194	6.90125
0.673681	0.578997	0.673681	2.99097		1.10743	0.814705	1.10743	6.59876		0.93892	0.779897	0.93892	4.8805		0.686793	1.02797	1.02797	9.99473
0.528587	0.6876	0.6876	5.76439		0.407906	0.936383	0.936383	5.52171		1.07424	0.578256	1.07424	6.78104		0.999785	0.792673	0.999785	4.92034
0.639033	0.622335	0.639033	6.79622		0.921153	0.860606	0.921153	6.6871		0.938231	1.09011	1.09011	8.39375		0.741205	0.526747	0.741205	4.0402
0.645013	0.690848	0.690848	4.35309		0.926201	1.10147	1.10147	11.3902		0.713265	0.771416	0.771416	6.85524		0.809806	1.08776	1.08776	5.16263
1.07433	1.13975	1.13975	3.32172		0.452936	0.73345	0.73345	6.9233		0.463441	0.989966	0.989966	3.02022		0.620633	0.505715	0.620633	4.14945
1.1238	0.884451	1.1238	5.16005		0.51711	0.70544	0.70544	4.47444		1.06602	1.44855	1.44855	5.15675		1.1003	0.527344	1.1003	10.2248
1.00251	0.930692	1.00251	3.38045		0.886222	1.13217	1.13217	7.38768		0.891442	0.554596	0.891442	4.77746		1.26345	1.3128	1.3128	7.861
0.639689	1.09436	1.09436	2.63883		0.713685	0.96018	0.96018	10.6481		0.816653	0.883905	0.883905	4.9998		1.23375	0.699048	1.23375	8.72493
0.891888	0.74532	0.891888	6.41535		0.715406	0.490933	0.715406	6.34045		0.746624	0.63744	0.746624	6.70183		1.03405	0.563899	1.03405	6.53936
0.591197	0.532292	0.591197	4.0555		1.44999	0.761	1.44999	7.09861		1.02688	0.691157	1.02688	6.88869		0.756956	0.332095	0.756956	7.39807
0.622722	0.705392	0.705392	4.12768		0.599529	0.876916	0.876916	4.95559		0.537564	0.853384	0.853384	2.54534		0.672834	0.697627	0.697627	7.30318
1.00584	1.48083	1.48083	3.7318		0.635525	0.834464	0.834464	4.14027		0.523288	1.05308	1.05308	3.9171		1.29277	0.729429	1.29277	3.4972
0.828211	0.753621	0.828211	8.85404		1.03767	0.535374	1.03767	7.62158		0.755578	0.519191	0.755578	4.22651		0.929764	0.847223	0.929764	6.36224
0.670518	0.851864	0.851864	10.3429		1.39334	0.838743	1.39334	3.78743		1.03988	1.0632	1.0632	11.1419		0.922688	0.584505	0.922688	5.85308
0.890221	1.2027	1.2027	8.64597		0.685341	0.993212	0.993212	6.68475		1.01638	1.2503	1.2503	9.65755		0.677446	1.00197	1.00197	5.14687
1.11375	0.976035	1.11375	5.66427		0.722686	0.559959	0.722686	3.24192		0.946629	1.09229	1.09229	10.7862		0.831006	0.694778	0.831006	5.87133
0.497447	1.18668	1.18668	6.76742		0.5792	0.710009	0.710009	5.67525		0.620709	0.791001	0.791001	4.13151		0.653726	0.852494	0.852494	5.47465
0.839192	0.591043	0.839192	5.66781		0.956069	1.13219	1.13219	6.9649		0.50656	0.812056	0.812056	10.3363		0.870761	1.14587	1.14587	5.47175
0.487173	0.747609	0.747609	9.90721		1.19971	0.755106	1.19971	6.89553		0.690176	0.648092	0.690176	3.72275		0.807347	0.517487	0.807347	3.62258
0.80941	1.14123	1.14123	4.54512		0.702223	0.668656	0.702223	8.67047		0.811957	1.01563	1.01563	7.95172		0.85619	0.988152	0.988152	5.96448
0.714312	0.67294	0.714312	4.11192		0.996061	0.646355	0.996061	5.59691		0.799284	0.924577	0.924577	5.68329		0.700166	1.09898	1.09898	5.53457
0.828473	0.653553	0.828473	2.29204		0.744474	0.948815	0.948815	10.4187		1.64985	0.708027	1.64985	5.79265		0.675738	0.821408	0.821408	13.8158
0.722207	0.529845	0.722207	4.03386		0.887644	0.785518	0.887644	9.06151		1.11453	1.18472	1.18472	5.07176		0.759956	1.13012	1.13012	7.6116
0.616682	0.576953	0.616682	5.70791		1.14839	0.923468	1.14839	3.54737		1.0538	0.62722	1.0538	7.32347		0.567096	1.08372	1.08372	9.31025
1.42897	1.0358	1.42897	5.64965		0.674994	1.20483	1.20483	6.31978		0.794467	0.561241	0.794467	4.83311		0.774124	0.675214	0.774124	6.18673
0.918229	0.871376	0.918229	6.12212		0.832452	0.994833	0.994833	5.88449		1.2704	0.728471	1.2704	4.93211		0.891083	0.759233	0.891083	2.80412
0.836935	1.51359	1.51359	3.35399		0.617582	0.617291	0.617582	3.99686		0.662031	0.816411	0.816411	4.49261		0.81342	0.927106	0.927106	3.72697
1.01886	1.05584	1.05584	7.09308		0.829907	0.649455	0.829907	4.5781		0.696566	0.47652	0.696566	7.28782		0.9086	0.91896	0.91896	12.1488
0.848671	0.481809	0.848671	2.20063		0.732823	0.754826	0.754826	9.31481		1.38087	0.723332	1.38087	3.08669		0.627601	1.49686	1.49686	7.08535
0.526181	0.585795	0.585795	14.9338		1.1258	0.677793	1.1258	11.9055		0.781698	1.66731	1.66731	4.62033		0.871192	0.822979	0.871192	9.17917
1.07168	0.557015	1.07168	8.2384		0.990514	0.62688	0.990514	7.69752		0.593171	1.14248	1.14248	5.98877		0.76183	0.609655	0.76183	3.18302
0.825394	0.418154	0.825394	6.18099		0.827218	1.0917	1.0917	11.2407		0.801271	0.81223	0.81223	4.35386		1.00153	0.650373	1.00153	4.65286
0.498185	0.675829	0.675829	7.07406		0.798034	0.423394	0.798034	7.65294		0.764283	0.733271	0.764283	3.06872		1.1886	0.629159	1.1886	8.81271
1.0562	0.925087	1.0562	7.05559		0.678097	0.663085	0.678097	3.97785		1.20906	0.589391	1.20906	10.1589		0.565561	0.620226	0.620226	8.05054
0.621027	0.651846	0.651846	6.7752		0.822469	0.618339	0.822469	4.29206		0.889746	1.26196	1.26196	5.2631		0.738283	0.859192	0.859192	4.38785
0.769162	0.619528	0.769162	10.0772		1.13121	1.05505	1.13121	5.79032		0.585064	0.657918	0.657918	5.05683		0.420811	0.818482	0.818482	9.23292
0.938299	1.44586	1.44586	2.69145		0.963213	1.01905	1.01905	9.21307		0.776998	0.751445	0.776998	4.693		0.992082	0.788637	0.992082	6.44868
0.654455	0.45183	0.654455	3.47986		0.85989	0.896205	0.896205	10.305		1.02002	0.816894	1.02002	4.6537		1.04768	0.643871	1.04768	5.45368
0.899059	0.901702	0.901702	5.56608		0.827298	0.666928	0.827298	6.9264		0.980034	0.777465	0.980034	8.67845		0.764412	1.47221	1.47221	4.61099
0.945548	0.60318	0.945548	5.40694		0.858215	0.601166	0.858215	9.78305		0.655834	0.740854	0.740854	12.1211		0.494744	0.941372	0.941372	5.13686
0.874296	0.625254	0.874296	4.31417		0.690288	0.850905	0.850905	6.85516		0.721053	1.18465	1.18465	2.60331		1.33411	0.70144	1.33411	5.43563
0.412541	0.679612	0.679612	6.70997		0.971871	0.44956	0.971871	5.97783		0.44599	0.892644	0.892644	4.8448		0.832276	0.610938	0.832276	4.1897
1.20686	0.597571	1.20686	7.14813		0.799759	1.12085	1.12085	7.01015		0.815576	0.582019	0.815576	5.60042		0.803001	1.09472	1.09472	11.2653
0.787161	0.790409	0.790409	3.04579		0.715097	1.1736	1.1736	9.5134		1.45024	0.761372	1.45024	7.63316		1.26657	0.626423	1.26657	10.972
