# Supplementary material for: Structural change detection in ordinal time series
Source: PLoS One. 2021 Aug 16;16(8):e0256128. doi: 10.1371/journal.pone.0256128 (PMC8367010; doi:10.1371/journal.pone.0256128)
Supplement: S2 Table — (XLS) [file pone.0256128.s002.xls]

## Sheet: Sheet1
k*=0.1n																				k*=0.5n																				k*=0.8n
n=100					n=200					n=500					n=1000					n=100					n=200					n=500					n=1000					n=100					n=200
W1^1	W1^2	W1	W2		W1^1	W1^2	W1	W2		W1^1	W1^2	W1	W2		W1^1	W1^2	W1	W2		W1^1	W1^2	W1	W2		W1^1	W1^2	W1	W2		W1^1	W1^2	W1	W2		W1^1	W1^2	W1	W2		W1^1	W1^2	W1	W2		W1^1	W1^2	W1	W2
0.684457	1.15206	1.15206	10.3898		0.852016	0.50957	0.852016	10.1852		0.787728	1.50269	1.50269	12.1629		0.502346	0.616702	0.616702	12.1624		0.560074	1.00864	1.00864	9.80236		1.3413	0.679681	1.3413	7.2383		1.35203	1.88621	1.88621	8.53825		1.54766	2.96316	2.96316	37.0316		1.015	0.597354	1.015	6.10754		1.37617	0.95943	1.37617	14.24
0.870057	1.05543	1.05543	7.17321		0.866055	0.755301	0.866055	6.26321		0.692299	1.62621	1.62621	15.7094		0.969643	0.835913	0.969643	6.56148		1.06299	0.671201	1.06299	10.1316		0.731579	0.691693	0.731579	10.5733		0.897061	1.86111	1.86111	17.982		1.03764	2.70358	2.70358	35.2333		0.682608	0.442746	0.682608	9.60078		1.24167	1.58307	1.58307	8.50039
0.542423	1.54585	1.54585	13.7103		0.980453	1.05775	1.05775	6.87761		0.768056	0.531349	0.768056	12.6166		0.945253	1.37005	1.37005	8.0319		0.574362	0.631564	0.631564	9.93008		0.772855	0.572905	0.772855	20.2264		1.50312	1.27207	1.50312	15.7314		1.40927	1.70842	1.70842	21.4339		0.565296	1.0206	1.0206	5.80393		0.524159	0.753704	0.753704	12.3129
0.824551	1.08854	1.08854	9.35454		0.964714	0.996529	0.996529	4.218		1.08887	0.963452	1.08887	8.86623		0.820191	1.21207	1.21207	20.4173		0.557552	0.520979	0.557552	4.27747		0.769694	0.56976	0.769694	7.35884		2.35897	1.17726	2.35897	13.2507		1.72668	2.29252	2.29252	26.9159		0.784318	0.861529	0.861529	6.49765		0.798459	1.0858	1.0858	7.89347
1.00234	0.642714	1.00234	4.27679		0.858958	0.742276	0.858958	6.35293		0.658866	0.600819	0.658866	10.989		1.20896	0.708658	1.20896	7.54108		0.482704	0.845355	0.845355	3.87461		1.06364	0.97755	1.06364	7.83822		1.04296	1.31935	1.31935	10.6786		1.67708	1.57465	1.67708	26.7596		1.0581	0.501537	1.0581	4.91675		0.942944	1.14176	1.14176	9.26751
1.12909	0.708456	1.12909	9.09083		0.718843	0.580947	0.718843	3.53567		0.642542	0.687124	0.687124	4.51226		0.731411	0.916035	0.916035	4.83506		0.639878	1.01635	1.01635	5.21043		0.924601	1.23677	1.23677	11.3595		0.794397	0.983235	0.983235	21.273		2.24942	1.56233	2.24942	11.4086		1.36843	0.908299	1.36843	4.22126		0.680123	1.39665	1.39665	8.67983
0.968171	0.718538	0.968171	6.33716		1.09269	1.30399	1.30399	15.0318		1.34141	0.733328	1.34141	11.6206		0.945835	1.1659	1.1659	19.7615		0.591964	1.55797	1.55797	3.83753		0.908741	1.84544	1.84544	6.59884		1.39979	1.52658	1.52658	14.5745		0.913885	2.0397	2.0397	52.95		0.866991	0.506391	0.866991	7.44478		1.03716	0.841419	1.03716	4.00135
0.610107	0.418388	0.610107	7.42863		1.19954	0.591513	1.19954	10.2272		0.495963	1.06877	1.06877	9.83245		0.574004	1.3252	1.3252	5.76043		0.971798	0.631174	0.971798	11.375		0.419226	1.00726	1.00726	2.62019		0.372012	2.277	2.277	9.68268		2.26733	1.27394	2.26733	21.9137		1.22836	0.692884	1.22836	3.26118		1.00134	0.799347	1.00134	4.07724
0.668197	1.12	1.12	4.74428		0.969845	1.02895	1.02895	9.94413		1.0236	1.3137	1.3137	7.75985		0.779661	0.903537	0.903537	14.6517		0.959334	0.613477	0.959334	6.08975		0.87298	1.61135	1.61135	12.9718		0.559473	1.5973	1.5973	17.2968		1.79515	2.09914	2.09914	37.5917		0.452184	0.647227	0.647227	9.83393		0.754821	0.541826	0.754821	13.7419
0.88324	0.76325	0.88324	3.87249		1.4955	1.0832	1.4955	3.34662		0.87792	0.934665	0.934665	10.265		1.58713	0.840391	1.58713	9.46237		0.690679	0.708719	0.708719	4.36561		1.5079	0.736238	1.5079	17.1108		1.04598	1.78189	1.78189	14.7593		2.13681	2.12345	2.13681	9.74578		0.56974	1.12566	1.12566	6.03479		0.763955	0.552598	0.763955	6.01481
0.907994	0.608612	0.907994	7.53448		0.710551	1.21755	1.21755	13.7317		0.857197	1.99714	1.99714	15.5188		0.897755	1.07189	1.07189	14.0254		0.748176	0.537207	0.748176	4.25464		0.952788	1.64921	1.64921	16.4302		1.61476	0.768865	1.61476	20.4789		1.53797	1.37578	1.53797	14.5158		1.35042	0.679718	1.35042	5.96039		1.55214	0.798999	1.55214	11.6417
0.552814	0.732756	0.732756	8.44798		0.640946	0.542221	0.640946	13.8343		0.744328	0.815583	0.815583	8.31342		1.05673	0.740733	1.05673	10.3668		1.13181	0.74111	1.13181	9.1339		1.71246	0.955235	1.71246	7.20282		1.02585	2.82723	2.82723	12.1253		1.44901	1.53432	1.53432	14.5527		0.718087	0.788033	0.788033	7.77867		0.510282	1.16539	1.16539	6.51552
1.11928	1.07734	1.11928	5.14486		0.853245	0.945439	0.945439	2.9024		1.07067	1.3343	1.3343	5.87926		1.1049	0.895561	1.1049	12.119		1.57691	0.491282	1.57691	6.27495		0.573204	0.978534	0.978534	3.89608		1.25505	2.43988	2.43988	11.6095		1.90675	1.18783	1.90675	16.8269		1.09337	0.920105	1.09337	12.1935		1.10898	0.669518	1.10898	11.6704
0.495092	1.22459	1.22459	6.08634		0.448238	0.760941	0.760941	7.42914		1.59777	0.673188	1.59777	12.4981		0.916283	1.07746	1.07746	15.2543		0.972259	0.499253	0.972259	5.65803		0.829644	0.736611	0.829644	7.09271		1.28836	2.25572	2.25572	36.2253		2.55054	1.34239	2.55054	23.2796		0.46712	0.56274	0.56274	9.37206		1.63073	1.03961	1.63073	11.4644
0.820563	1.10825	1.10825	8.69103		0.672523	1.19339	1.19339	5.85374		1.10036	1.64099	1.64099	13.6669		0.779325	0.543442	0.779325	15.2905		1.10136	0.632522	1.10136	5.80027		1.00989	1.29554	1.29554	9.72135		1.18091	1.30599	1.30599	23.1536		1.3394	2.01634	2.01634	18.2424		0.534003	0.718338	0.718338	6.20549		0.664728	1.10698	1.10698	4.28994
1.06517	0.79388	1.06517	3.68663		1.26064	0.701348	1.26064	9.37969		1.04145	1.5152	1.5152	12.9177		0.687335	0.668881	0.687335	14.7626		0.979384	0.862817	0.979384	9.48622		1.67059	1.1094	1.67059	16.3095		2.14582	0.918083	2.14582	26.9104		0.889406	1.26486	1.26486	15.6777		0.861174	0.6874	0.861174	3.67531		0.645449	0.851221	0.851221	11.2179
0.548124	0.490854	0.548124	3.87819		0.719172	0.810421	0.810421	7.67435		1.61503	0.812575	1.61503	16.4815		0.658998	0.955637	0.955637	20.6614		1.15868	1.10899	1.15868	7.95058		0.760383	0.993943	0.993943	11.5869		2.01155	1.14518	2.01155	14.7076		1.94818	1.74904	1.94818	27.9166		0.852701	1.1058	1.1058	4.09741		1.12563	0.809879	1.12563	6.05298
1.21076	0.818496	1.21076	7.15158		0.772653	0.90171	0.90171	5.31258		0.541354	1.15657	1.15657	11.7168		0.598517	1.43719	1.43719	20.4928		1.03801	0.396742	1.03801	6.68978		0.894154	1.70613	1.70613	4.24277		1.20238	1.68788	1.68788	5.08467		0.989738	2.19055	2.19055	32.8965		0.74212	0.867554	0.867554	3.99539		0.668454	0.746051	0.746051	9.46668
1.19428	1.24845	1.24845	5.62546		0.562618	1.03246	1.03246	5.75179		0.808394	0.948393	0.948393	6.08946		1.05824	1.16194	1.16194	18.5364		1.35984	0.791181	1.35984	6.334		0.750975	0.694508	0.750975	2.80732		0.744971	2.29903	2.29903	15.4797		1.79286	2.58575	2.58575	34.0766		0.599012	0.472743	0.599012	11.9735		0.504165	0.523072	0.523072	5.86615
0.878434	0.845934	0.878434	4.43263		0.528079	0.742848	0.742848	19.5372		1.04112	0.711425	1.04112	10.1703		0.852227	1.11153	1.11153	9.3288		1.22515	0.730053	1.22515	11.0872		1.04606	0.948419	1.04606	11.6593		1.66067	1.97956	1.97956	13.1031		0.618838	2.56402	2.56402	22.3804		1.09195	1.19706	1.19706	4.76628		0.824814	0.846301	0.846301	4.3841
0.997098	0.91708	0.997098	8.71083		0.767944	1.02206	1.02206	5.33603		0.654818	1.41417	1.41417	7.61013		1.13455	1.56953	1.56953	4.74601		1.66847	0.572462	1.66847	3.11648		1.15977	1.44609	1.44609	6.03289		1.76477	1.44746	1.76477	7.65645		0.843392	1.93426	1.93426	16.429		0.591991	0.921391	0.921391	6.81857		0.892172	1.3912	1.3912	4.89346
0.388514	0.630069	0.630069	12.9863		0.531783	0.722707	0.722707	5.59592		1.04275	0.763965	1.04275	9.11142		1.18524	1.40103	1.40103	16.41		0.927187	1.13769	1.13769	11.6653		1.30094	1.77573	1.77573	12.484		0.819667	0.858385	0.858385	11.31		1.99102	2.7831	2.7831	23.1803		1.04688	1.11989	1.11989	5.00598		0.711671	1.35105	1.35105	5.78215
0.616221	0.77338	0.77338	8.66437		0.59355	0.859714	0.859714	3.93108		0.857219	0.844904	0.857219	10.4685		1.25087	0.951525	1.25087	18.1409		1.0069	0.885649	1.0069	5.71393		0.366766	1.06309	1.06309	16.7014		1.19337	0.743961	1.19337	24.2447		2.10916	1.39267	2.10916	32.409		0.613547	0.613387	0.613547	7.21498		1.15677	0.662516	1.15677	8.23996
0.696166	0.833932	0.833932	4.05287		0.648793	0.76389	0.76389	4.75868		0.952603	0.629513	0.952603	12.1671		0.83369	1.1863	1.1863	39.8955		0.935791	0.789664	0.935791	5.61706		0.444184	0.543326	0.543326	7.56375		0.915192	1.77426	1.77426	23.3092		2.19476	1.14936	2.19476	25.694		0.630095	0.704902	0.704902	5.48967		1.17006	0.736795	1.17006	11.0975
0.607557	1.3583	1.3583	8.59354		0.814417	1.0652	1.0652	20.9001		1.24328	0.871197	1.24328	9.57449		0.5644	1.40303	1.40303	14.9464		0.555945	1.50542	1.50542	3.41063		1.45882	0.5562	1.45882	16.6195		1.33516	1.48224	1.48224	11.7341		1.2236	2.10838	2.10838	39.7857		0.59965	0.812108	0.812108	6.65362		0.835241	0.899497	0.899497	5.14209
1.08323	1.12709	1.12709	9.88235		0.96127	1.2359	1.2359	6.20466		0.657647	1.1183	1.1183	36.2534		0.897017	0.842201	0.897017	36.3517		1.02468	1.22927	1.22927	5.68699		0.749621	1.46243	1.46243	10.902		1.49396	1.04762	1.49396	9.84767		1.64033	1.45932	1.64033	20.1174		1.25819	1.22097	1.25819	2.42201		0.78159	1.13214	1.13214	9.196
0.833683	0.5242	0.833683	5.49227		0.561823	0.737127	0.737127	29.1316		0.758893	0.563093	0.758893	15.4769		1.08378	1.28687	1.28687	16.3602		1.00143	0.980774	1.00143	1.98816		0.981017	1.64289	1.64289	11.041		1.59554	1.52092	1.59554	6.11418		1.37355	1.77431	1.77431	23.0674		0.619011	0.587007	0.619011	6.67143		0.757544	0.82251	0.82251	4.70449
0.782764	0.741001	0.782764	5.68015		1.01565	0.588339	1.01565	8.31758		0.652519	1.27583	1.27583	31.056		1.11319	1.0214	1.11319	34.5779		0.941952	0.609008	0.941952	12.0927		1.37213	1.16156	1.37213	12.9946		1.12254	2.01693	2.01693	17.9541		1.9242	1.7307	1.9242	13.6282		1.29969	1.17076	1.29969	2.40827		1.13262	1.35798	1.35798	9.22065
0.45081	0.711772	0.711772	9.31643		0.719902	0.599482	0.719902	6.03401		0.57203	0.656955	0.656955	8.38839		0.555028	0.441088	0.555028	7.93352		0.634515	0.788639	0.788639	7.35899		0.538626	1.53633	1.53633	7.44054		1.58072	1.63347	1.63347	11.074		0.645397	2.19166	2.19166	34.142		0.672748	1.27975	1.27975	3.89245		0.630954	1.42775	1.42775	2.90272
1.17913	0.871488	1.17913	4.63257		1.73806	0.711499	1.73806	2.9063		0.522381	1.23219	1.23219	10.7969		1.09914	1.03317	1.09914	14.9493		0.497367	1.32327	1.32327	14.6917		0.741509	1.40361	1.40361	5.37018		1.58753	1.27179	1.58753	14.6542		1.59103	1.91433	1.91433	18.7413		0.558757	0.846538	0.846538	4.76404		1.37577	1.11151	1.37577	6.42094
1.08823	0.980785	1.08823	3.8825		0.832744	1.12478	1.12478	4.97505		0.576118	1.4291	1.4291	6.96605		0.521371	0.962536	0.962536	13.0641		0.90985	0.988708	0.988708	13.9948		0.949558	1.56781	1.56781	9.83805		1.25117	1.54662	1.54662	19.2202		2.28384	2.90165	2.90165	25.6045		0.784081	0.640696	0.784081	9.62044		0.479639	1.13804	1.13804	9.0313
0.776495	0.875213	0.875213	5.65429		0.691047	1.14153	1.14153	6.91846		0.619468	1.01365	1.01365	34.2317		1.22986	0.836016	1.22986	16.7458		0.763143	1.08597	1.08597	17.4941		1.1452	1.46393	1.46393	3.65545		0.810838	1.4487	1.4487	13.0871		1.57303	1.72364	1.72364	29.8125		0.939215	0.57129	0.939215	0		0.515376	0.842055	0.842055	4.66456
0.620308	0.449967	0.620308	4.33458		0.731611	1.37394	1.37394	3.7935		0.885713	0.901415	0.901415	9.58837		1.19742	0.797909	1.19742	21.0698		1.28863	0.844788	1.28863	6.37597		0.53491	2.10313	2.10313	14.7856		1.4254	0.867492	1.4254	8.04671		1.84796	1.68511	1.84796	17.9475		0.675201	1.19558	1.19558	6.13255		0.896841	1.20955	1.20955	7.52113
0.635733	0.96764	0.96764	10.6964		1.04563	0.744391	1.04563	6.06643		0.584468	0.559931	0.584468	10.4866		0.795812	1.33254	1.33254	20.8584		1.27646	0.728809	1.27646	1.73048		1.2827	1.12892	1.2827	21.1654		0.908741	1.04637	1.04637	8.34806		2.59353	2.18026	2.59353	36.9824		0.644319	1.03887	1.03887	5.81476		0.544519	0.591348	0.591348	6.54896
0.718674	1.67801	1.67801	4.00449		0.76378	1.05092	1.05092	8.50942		0.693719	0.70962	0.70962	9.70752		0.803881	1.29462	1.29462	37.3661		1.03635	0.629816	1.03635	7.45464		0.877582	1.11659	1.11659	4.92126		1.02104	1.36639	1.36639	4.88596		1.03574	1.21091	1.21091	35.8303		1.12325	1.05714	1.12325	5.82704		1.1611	0.99913	1.1611	4.81276
0.903419	0.685547	0.903419	6.12468		1.05109	0.966366	1.05109	4.68229		0.8452	1.0876	1.0876	6.21983		1.13186	0.700737	1.13186	4.5016		0.736642	1.08124	1.08124	8.29622		0.636232	1.99149	1.99149	13.9929		1.24028	1.51543	1.51543	13.0629		1.61149	2.30958	2.30958	41.8128		0.6735	1.14995	1.14995	2.00456		0.609626	1.18381	1.18381	7.61372
0.813461	1.00146	1.00146	4.62611		0.935182	0.82877	0.935182	6.18892		0.625448	0.903536	0.903536	25.4795		1.47745	1.0549	1.47745	13.6131		1.16062	0.7094	1.16062	5.02299		0.42615	0.924565	0.924565	6.79624		0.999941	2.11502	2.11502	5.56359		0.780362	2.39894	2.39894	27.57		0.736259	0.658027	0.736259	4.39448		0.975517	1.19055	1.19055	5.72212
0.590185	0.658786	0.658786	6.46796		1.42737	0.813801	1.42737	6.24487		0.623079	1.05846	1.05846	6.99153		1.28155	1.12309	1.28155	5.71984		1.22449	1.25801	1.25801	7.1328		0.602233	0.716741	0.716741	9.3563		1.53507	0.512807	1.53507	12.1383		1.2755	1.85134	1.85134	28.9125		1.11958	1.04443	1.11958	8.45352		0.668006	0.873137	0.873137	7.16225
1.0259	0.727343	1.0259	11.2714		0.894429	0.769907	0.894429	8.80968		0.956124	1.16275	1.16275	4.53609		0.905132	0.950243	0.950243	26.4691		0.554863	1.34135	1.34135	5.1037		1.29703	1.51708	1.51708	5.01769		1.65986	0.813196	1.65986	16.2302		2.1135	1.30712	2.1135	15.9735		1.00006	0.854948	1.00006	4.15209		0.631695	0.607177	0.631695	6.65142
1.13921	1.28634	1.28634	14.6875		1.22309	0.671325	1.22309	7.41863		1.31073	1.21343	1.31073	21.3898		0.820595	1.55859	1.55859	17.3852		0.869068	0.712317	0.869068	10.964		0.734089	0.906477	0.906477	4.06614		1.09942	1.49961	1.49961	15.9031		1.93301	2.22109	2.22109	20.3813		0.649819	0.666559	0.666559	3.25583		0.606539	0.642477	0.642477	6.42203
0.739396	1.08436	1.08436	4.0406		1.07668	0.573897	1.07668	7.20398		0.668617	0.662559	0.668617	9.25156		0.700568	0.646478	0.700568	16.582		1.16303	0.738569	1.16303	5.37036		0.835809	0.723063	0.835809	16.0187		1.26747	0.944248	1.26747	30.3855		1.50516	1.56996	1.56996	20.9095		0.420937	1.21164	1.21164	8.46452		0.887358	0.649063	0.887358	18.3624
0.604324	0.865378	0.865378	5.15262		1.36654	0.786679	1.36654	10.4369		0.533767	0.999707	0.999707	10.4341		0.810555	1.46831	1.46831	17.875		1.29191	0.743999	1.29191	7.57965		1.45655	1.71633	1.71633	9.12405		0.934394	2.18568	2.18568	18.22		1.4513	2.43999	2.43999	14.5429		0.629717	0.967017	0.967017	6.68688		0.710668	0.598235	0.710668	7.5247
1.08203	0.739147	1.08203	9.8833		0.5996	0.646538	0.646538	10.199		1.46887	1.28382	1.46887	7.77233		1.4638	0.58565	1.4638	14.7768		0.900623	0.808393	0.900623	8.29547		0.837794	1.23345	1.23345	12.3501		1.00354	1.18249	1.18249	22.9894		0.976412	1.97105	1.97105	32.097		0.686258	0.841266	0.841266	5.4928		0.848042	1.22736	1.22736	3.90672
0.701749	0.737323	0.737323	22.4115		0.746183	0.615127	0.746183	7.09021		0.7988	1.51367	1.51367	7.72517		1.1277	1.53144	1.53144	9.73554		0.508892	0.508984	0.508984	9.57742		2.07683	0.497441	2.07683	8.18263		1.82516	1.12814	1.82516	26.8939		1.2516	2.41837	2.41837	17.2771		1.08649	0.525812	1.08649	4.32142		1.0684	0.851084	1.0684	9.16
1.06478	1.09102	1.09102	9.14268		1.2955	1.0359	1.2955	7.89195		0.683452	0.569907	0.683452	7.03077		1.50601	0.731288	1.50601	21.1971		0.867833	0.81906	0.867833	5.59706		1.31424	0.813042	1.31424	7.47168		1.42536	1.77398	1.77398	9.637		1.64877	1.01248	1.64877	39.5119		0.657565	0.625636	0.657565	2.27714		0.857773	0.841784	0.857773	4.80072
1.09575	0.649529	1.09575	8.8278		0.535056	1.0115	1.0115	7.58197		1.08795	0.76838	1.08795	5.47433		1.16903	1.26335	1.26335	5.10371		1.34306	0.941051	1.34306	6.63605		1.04447	1.1853	1.1853	3.83298		1.13226	1.58147	1.58147	15.5364		1.19062	1.85779	1.85779	12.6111		0.899042	0.741808	0.899042	7.35446		1.25712	0.777178	1.25712	7.29294
0.92106	0.764534	0.92106	3.28177		0.92376	0.763401	0.92376	3.63842		0.523778	0.927679	0.927679	11.7575		0.974244	1.17577	1.17577	22.4037		0.934641	0.79248	0.934641	8.9143		0.706607	1.0737	1.0737	14.919		0.920778	1.97005	1.97005	23.1027		1.11024	1.57815	1.57815	16.1346		0.637882	0.462611	0.637882	4.69928		0.851148	0.727523	0.851148	7.58743
0.37492	1.31857	1.31857	10.3134		0.857178	1.03871	1.03871	5.53286		1.22235	0.837487	1.22235	12.5885		1.46363	0.891889	1.46363	20.4434		0.881625	1.33432	1.33432	16.656		0.657351	1.39688	1.39688	5.64116		1.08347	1.34689	1.34689	13.2751		1.69433	1.70693	1.70693	24.3505		1.05947	0.469887	1.05947	9.00688		0.548155	0.433741	0.548155	7.52635
0.799127	0.748755	0.799127	3.5586		1.0762	0.625414	1.0762	8.9848		0.524826	0.780942	0.780942	12.9113		1.47066	1.6409	1.6409	16.4512		0.847554	1.20644	1.20644	4.63511		0.646555	0.878762	0.878762	8.75907		0.950989	1.69045	1.69045	17.3565		1.49603	2.04539	2.04539	37.875		0.626365	0.878969	0.878969	7.06971		1.39746	1.36764	1.39746	7.23866
1.14926	0.402749	1.14926	9.07639		0.958165	0.645855	0.958165	3.64117		0.758301	1.03391	1.03391	19.1712		0.638206	0.808192	0.808192	14.6754		1.16195	1.59264	1.59264	5.30701		0.440789	0.780163	0.780163	14.1056		1.71026	1.57751	1.71026	11.8483		2.0996	1.55497	2.0996	28.0655		1.15013	0.73753	1.15013	4.97073		0.868074	1.25189	1.25189	10.7227
0.866045	1.28941	1.28941	10.5623		0.945413	0.820956	0.945413	18.9972		0.885533	0.500752	0.885533	12.9397		0.941338	1.25457	1.25457	12.8745		0.947037	0.632219	0.947037	13.1498		1.34805	1.37739	1.37739	7.31678		1.84373	1.36722	1.84373	15.7267		1.38214	2.29733	2.29733	18.2977		0.708706	0.850449	0.850449	2.88067		1.14139	1.2674	1.2674	8.03319
0.654284	1.24308	1.24308	12.0735		0.88035	1.09888	1.09888	9.95035		1.29468	1.38154	1.38154	23.7068		1.19329	1.00096	1.19329	27.3874		0.658494	0.857622	0.857622	10.2774		0.516882	1.0938	1.0938	17.7848		0.87283	1.85777	1.85777	24.5595		1.16941	2.1798	2.1798	30.7547		0.480144	0.845951	0.845951	6.91266		0.772397	0.541146	0.772397	7.45334
1.08527	1.48353	1.48353	7.65717		1.02249	0.792617	1.02249	5.75859		0.666913	0.844457	0.844457	3.25519		1.00644	1.80393	1.80393	8.63614		0.472772	1.33989	1.33989	10.104		1.19755	1.16319	1.19755	6.67337		0.587075	1.05958	1.05958	19.8969		1.48428	1.96285	1.96285	22.1752		0.635631	0.929686	0.929686	3.47972		0.645222	0.624671	0.645222	5.70877
0.906213	1.35153	1.35153	7.86483		0.731652	1.23928	1.23928	5.03893		0.629684	0.67964	0.67964	13.3645		1.18145	1.36323	1.36323	27.9527		0.642565	0.815505	0.815505	12.1378		1.29464	0.963761	1.29464	2.42081		0.876521	1.92743	1.92743	12.9583		1.41254	1.70134	1.70134	28.3431		1.04027	0.736473	1.04027	7.12111		1.60638	0.819004	1.60638	2.78149
0.63489	0.593922	0.63489	7.92362		0.789238	0.791233	0.791233	7.47545		0.544994	0.460102	0.544994	3.98749		0.947959	0.876393	0.947959	9.46472		0.929502	1.07834	1.07834	9.2088		0.881198	0.875363	0.881198	4.63512		1.54376	1.70351	1.70351	9.5873		1.38238	1.82392	1.82392	45.3371		0.575287	1.49974	1.49974	4.51495		1.13721	1.18263	1.18263	7.34449
0.728302	1.09933	1.09933	12.984		0.756468	0.837259	0.837259	6.18652		0.787535	0.72012	0.787535	9.52356		1.08694	0.769132	1.08694	4.05712		0.781991	0.646696	0.781991	7.6717		1.33291	1.15882	1.33291	3.18014		1.57334	0.772041	1.57334	6.82356		1.09841	1.65068	1.65068	10.1525		0.792757	0.525213	0.792757	5.55352		0.892886	1.00712	1.00712	10.475
0.870406	0.63914	0.870406	5.07675		1.16997	0.892379	1.16997	5.32856		1.25972	0.892868	1.25972	11.1779		1.09438	1.14301	1.14301	8.85804		1.13102	1.58536	1.58536	12.193		0.76596	0.680689	0.76596	7.58107		1.00221	1.36651	1.36651	10.8554		2.85026	3.21004	3.21004	43.8646		0.928406	1.51303	1.51303	5.59971		0.551836	0.912015	0.912015	3.56467
1.13536	0.769811	1.13536	19.0821		0.461147	1.22335	1.22335	4.91628		0.966448	0.738979	0.966448	35.5507		0.920087	1.48769	1.48769	7.80931		1.16448	0.591288	1.16448	3.60169		1.36519	1.44063	1.44063	5.16352		1.80154	1.03852	1.80154	16.5186		1.30772	1.61042	1.61042	27.4561		0.861857	0.580549	0.861857	6.90816		0.764944	0.934659	0.934659	15.9059
0.559349	1.10638	1.10638	13.1949		1.09855	1.04669	1.09855	3.998		0.681427	0.844609	0.844609	3.07859		0.677902	0.68243	0.68243	19.4455		0.950374	1.47542	1.47542	6.5143		0.852958	0.522575	0.852958	5.18705		1.53934	1.16807	1.53934	12.6094		1.63744	1.73604	1.73604	39.6585		0.791799	0.99635	0.99635	6.72539		1.38701	1.34201	1.38701	8.24582
0.809797	1.29792	1.29792	6.67859		0.633422	0.955529	0.955529	3.03697		1.69797	0.796964	1.69797	6.56773		0.618593	0.943007	0.943007	14.34		0.556177	0.934691	0.934691	5.71559		0.742902	1.13274	1.13274	8.80443		1.38225	2.14357	2.14357	12.4346		1.04548	1.73141	1.73141	15.4762		0.655225	1.2297	1.2297	9.09538		0.779011	1.29851	1.29851	7.67789
0.654227	0.71319	0.71319	8.62714		1.17721	0.483442	1.17721	8.75129		0.746821	0.920571	0.920571	8.87925		1.07974	0.697998	1.07974	19.1321		1.07683	1.43951	1.43951	7.74924		1.45646	1.00207	1.45646	6.98216		1.07996	0.670244	1.07996	20.4634		2.2022	1.15885	2.2022	28.8432		0.71126	0.660462	0.71126	3.59072		1.20651	0.535815	1.20651	11.3948
0.779841	0.534339	0.779841	9.59621		0.846273	0.410135	0.846273	15.6936		0.778985	1.19765	1.19765	7.1236		0.855093	1.06665	1.06665	14.6664		1.03533	0.834906	1.03533	10.1851		0.85788	1.3578	1.3578	8.55485		1.73287	1.61041	1.73287	17.2743		2.31979	1.59729	2.31979	39.6831		0.83469	0.483275	0.83469	3.76564		0.700815	0.807408	0.807408	9.10478
0.836816	1.1425	1.1425	7.5773		0.655807	1.39101	1.39101	10.233		0.624479	0.679779	0.679779	8.37368		0.75762	0.742142	0.75762	16.4648		0.614475	0.805109	0.805109	7.99684		1.23426	1.26583	1.26583	6.30281		1.47136	1.80704	1.80704	10.7044		1.44586	2.00087	2.00087	14.3633		0.700168	0.535201	0.700168	7.87563		0.903435	1.25602	1.25602	8.14308
0.574366	1.10934	1.10934	12.3208		0.865575	1.09237	1.09237	7.82372		0.770488	1.78711	1.78711	29.3708		0.80771	0.788212	0.80771	35.6122		0.729176	0.812028	0.812028	7.76507		0.580606	1.284	1.284	5.55011		1.57146	1.59501	1.59501	16.3275		0.621103	2.34225	2.34225	22.3253		0.54451	0.890026	0.890026	8.35688		1.34129	1.41963	1.41963	4.65525
0.718675	0.988284	0.988284	9.25887		0.833649	0.642769	0.833649	25.4407		0.881804	0.819442	0.881804	7.11774		0.757296	2.41231	2.41231	14.4267		1.13369	0.943202	1.13369	10.0431		0.824527	1.35909	1.35909	14.9347		1.35495	1.71134	1.71134	11.7765		1.49953	1.0129	1.49953	29.9971		0.787994	0.483459	0.787994	6.47382		1.11616	0.456803	1.11616	13.0163
0.882443	0.839082	0.882443	9.75619		0.635802	0.797645	0.797645	9.39839		1.4019	0.882558	1.4019	14.3913		0.727185	1.15777	1.15777	9.61852		0.592174	1.20419	1.20419	2.74886		0.825541	1.65051	1.65051	15.4782		1.47977	1.80368	1.80368	12.3668		1.48441	1.91134	1.91134	13.3993		0.812318	1.24113	1.24113	3.6692		0.90559	0.71511	0.90559	6.39033
0.886486	0.842439	0.886486	4.7613		0.629661	0.849669	0.849669	4.99137		0.933251	0.977829	0.977829	14.5558		1.19483	0.910424	1.19483	16.7399		0.910884	0.848511	0.910884	3.25894		1.50334	1.53262	1.53262	15.3277		0.947345	1.12448	1.12448	12.3817		1.97725	2.38526	2.38526	15.6158		0.567306	1.19593	1.19593	4.30534		0.554965	0.616546	0.616546	9.34682
0.642061	0.957042	0.957042	5.39353		0.789162	1.33876	1.33876	3.87882		0.658001	1.08964	1.08964	4.94749		0.934213	1.20247	1.20247	19.9356		1.08435	0.69257	1.08435	4.61271		1.19055	1.31785	1.31785	11.4064		1.44607	1.83093	1.83093	22.5852		1.27461	1.85157	1.85157	14.6297		1.45526	0.872635	1.45526	3.54053		0.644657	1.00243	1.00243	7.47994
1.1119	0.84879	1.1119	5.55533		0.648695	1.07455	1.07455	5.11373		0.723023	0.894163	0.894163	3.22195		1.28687	1.00105	1.28687	4.7265		1.45986	0.542503	1.45986	13.335		0.469662	1.29318	1.29318	7.64432		2.31317	1.47021	2.31317	22.211		1.48367	2.21425	2.21425	19.7266		0.715805	0.777934	0.777934	3.45119		0.540405	0.666224	0.666224	13.2916
0.896976	1.15137	1.15137	11.4379		0.491071	0.849418	0.849418	4.98002		1.42229	1.63885	1.63885	6.1386		0.972651	1.5455	1.5455	10.0744		1.41522	1.19994	1.41522	7.31966		0.806798	0.911958	0.911958	14.1064		1.38832	1.48021	1.48021	20.1073		1.58186	1.35907	1.58186	29.2043		1.19345	0.608825	1.19345	8.30108		0.914684	0.573374	0.914684	5.53296
0.533115	0.935569	0.935569	4.49974		0.921068	1.04111	1.04111	3.63713		1.06736	1.18641	1.18641	15.5219		0.832451	1.22249	1.22249	8.93995		0.953981	1.35686	1.35686	3.72043		1.76594	1.08415	1.76594	12.8917		1.58585	1.4622	1.58585	13.5658		2.00527	2.8892	2.8892	21.7741		1.07114	0.889218	1.07114	4.45621		1.05563	0.687732	1.05563	3.95503
0.784207	0.617469	0.784207	5.21268		0.796212	1.41935	1.41935	7.07063		1.21031	1.12183	1.21031	11.4117		1.12209	1.65031	1.65031	24.3764		1.25373	1.21632	1.25373	7.08585		0.939244	1.728	1.728	9.97109		0.677191	1.07776	1.07776	19.9144		1.28755	1.18143	1.28755	43.2116		0.66815	0.591455	0.66815	8.94041		0.422707	1.17127	1.17127	6.37527
0.718641	0.468275	0.718641	9.69105		0.666821	0.418985	0.666821	6.58515		1.08219	1.25882	1.25882	12.2289		0.970071	1.64553	1.64553	4.93222		1.17316	0.500592	1.17316	14.0752		1.56719	1.1677	1.56719	4.05886		0.922316	1.43746	1.43746	14.7003		1.86446	1.69722	1.86446	37.8618		0.849818	0.950192	0.950192	7.05091		0.729156	0.548542	0.729156	5.87385
0.775951	0.645844	0.775951	5.3658		1.50816	1.36387	1.50816	19.7427		1.07304	1.18302	1.18302	9.01669		0.830242	0.758519	0.830242	7.9754		0.461642	0.679357	0.679357	6.337		1.10552	0.584568	1.10552	5.12934		1.51985	1.18531	1.51985	15.5689		2.16091	1.95569	2.16091	26.0169		1.17775	0.661882	1.17775	5.09521		0.630872	0.852191	0.852191	12.8868
0.64437	0.719289	0.719289	13.6701		0.740324	0.883985	0.883985	8.56047		0.724104	0.921585	0.921585	29.7466		1.27519	1.1563	1.27519	9.44312		0.824937	0.775116	0.824937	8.24942		1.01289	1.32881	1.32881	15.0401		1.25359	1.45136	1.45136	13.6033		1.67205	2.28366	2.28366	18.8419		1.13432	0.715391	1.13432	6.15192		1.43169	0.949644	1.43169	11.6731
1.08109	0.616255	1.08109	0		0.742493	1.53074	1.53074	5.70597		0.799811	0.724179	0.799811	17.6689		1.13995	1.09493	1.13995	16.1858		0.899018	0.640788	0.899018	10.5967		0.777154	1.73449	1.73449	12.2814		1.37019	1.75296	1.75296	15.4804		1.08592	1.88143	1.88143	40.2459		1.02799	0.744776	1.02799	8.15798		0.743724	0.749002	0.749002	10.5425
0.929988	0.775076	0.929988	16.3409		0.863276	0.582174	0.863276	5.48342		1.18831	1.05526	1.18831	13.6095		1.61549	1.2151	1.61549	19.4895		1.04128	0.823923	1.04128	10.866		0.993428	1.11795	1.11795	12.2337		1.69681	1.90149	1.90149	13.8302		1.37842	1.95264	1.95264	22.7658		1.01794	0.399343	1.01794	4.13594		1.01009	0.931085	1.01009	5.34648
1.30817	1.08509	1.30817	5.71718		0.564337	0.702209	0.702209	5.38732		0.955572	0.911474	0.955572	17.7002		0.873696	0.850464	0.873696	7.74626		1.27727	1.15982	1.27727	8.30179		0.806133	0.688455	0.806133	13.893		1.79167	0.858088	1.79167	11.6469		2.08997	1.41798	2.08997	25.159		0.470145	1.0759	1.0759	3.23037		0.65657	0.455973	0.65657	6.53116
0.618252	0.764195	0.764195	7.70933		0.950508	1.60398	1.60398	3.66392		0.923073	0.756151	0.923073	9.66767		1.13461	1.09669	1.13461	21.638		1.08586	0.542875	1.08586	5.07426		0.776233	1.00064	1.00064	5.2143		1.58839	1.90434	1.90434	15.7459		1.11828	1.75686	1.75686	19.2892		0.665296	1.35871	1.35871	4.77018		1.00592	1.11694	1.11694	10.1968
0.923378	0.604849	0.923378	7.48233		1.06079	0.671373	1.06079	6.0053		0.422209	1.02962	1.02962	10.7929		0.70928	1.33064	1.33064	17.7641		1.05004	1.86646	1.86646	4.44784		1.27769	1.17672	1.27769	16.7627		1.3604	1.53562	1.53562	8.98159		1.68639	1.50686	1.68639	22.8455		0.619629	0.768632	0.768632	5.37434		0.440696	1.24247	1.24247	5.90653
0.896838	1.10324	1.10324	8.00381		0.641203	0.750768	0.750768	6.14467		0.723189	1.31798	1.31798	13.387		1.22022	1.88567	1.88567	9.93971		1.35837	0.456853	1.35837	4.56096		0.490828	0.981556	0.981556	18.3436		0.949995	1.58157	1.58157	12.7589		1.27605	1.45276	1.45276	8.26571		1.44175	1.16914	1.44175	0		0.737035	0.722464	0.737035	3.44498
0.824734	0.762216	0.824734	2.3048		1.20356	0.6161	1.20356	10.4625		0.63505	0.663528	0.663528	25.7895		1.38997	1.28568	1.38997	11.0407		0.698813	0.876178	0.876178	4.32277		1.34002	0.708171	1.34002	10.1318		1.37614	1.70897	1.70897	9.85221		1.39975	0.913757	1.39975	35.6348		0.837219	0.559415	0.837219	4.0197		1.17021	0.544877	1.17021	2.8545
1.27549	0.919686	1.27549	10.6403		0.868415	1.48337	1.48337	13.3116		0.805938	1.09518	1.09518	5.49275		1.48802	1.11625	1.48802	8.88574		0.887139	1.22543	1.22543	10.0929		0.560939	0.721127	0.721127	13.7235		0.941616	1.31975	1.31975	17.7803		1.70212	0.611156	1.70212	31.5174		0.536185	0.617078	0.617078	8.1919		0.584513	1.03814	1.03814	7.67805
1.07228	1.34587	1.34587	8.12372		1.28539	0.833769	1.28539	3.56216		0.900739	1.09285	1.09285	5.12769		1.20028	0.723862	1.20028	25.4392		1.06261	0.526016	1.06261	1.46587		0.810626	0.727551	0.810626	6.09934		1.36351	1.55999	1.55999	12.1362		2.20993	1.34102	2.20993	20.2795		0.717443	0.77641	0.77641	6.13395		1.41317	1.21298	1.41317	5.24337
0.913093	0.408357	0.913093	9.73656		0.731888	0.467072	0.731888	12.7045		0.752259	1.25391	1.25391	20.3798		1.05733	0.701798	1.05733	6.93126		0.595687	0.937907	0.937907	5.90036		1.30445	0.966211	1.30445	11.1226		2.22008	1.96655	2.22008	10.2113		1.88704	1.45858	1.88704	14.7852		0.571721	1.01493	1.01493	5.33439		0.732925	1.02783	1.02783	4.99794
0.965667	0.894224	0.965667	14.4607		0.635295	0.716181	0.716181	11.9173		1.00832	1.25666	1.25666	12.8803		0.432939	1.21457	1.21457	7.96149		1.26024	1.0254	1.26024	4.83614		0.669792	0.744281	0.744281	9.81458		1.32657	1.66018	1.66018	12.6553		1.66109	1.36154	1.66109	24.5214		0.648675	1.01317	1.01317	4.03979		0.757987	1.22968	1.22968	9.38967
1.35804	0.837767	1.35804	4.50923		0.620931	0.659355	0.659355	7.19595		0.791679	0.622348	0.791679	30.4314		1.10262	0.927029	1.10262	17.0952		1.02054	0.772291	1.02054	18.8575		1.19377	0.96646	1.19377	5.95235		1.36136	1.53687	1.53687	18.7336		2.08152	2.91717	2.91717	31.1882		1.21091	0.638881	1.21091	6.73518		0.556317	0.64108	0.64108	7.86916
0.93516	1.16447	1.16447	10.7736		1.55318	0.644443	1.55318	3.55975		0.874103	0.782903	0.874103	7.29797		0.634974	0.960834	0.960834	6.85169		0.763739	1.58306	1.58306	7.52759		0.911775	1.02026	1.02026	7.60841		1.04339	2.33531	2.33531	12.4495		0.953855	1.53797	1.53797	20.9273		0.913493	1.0573	1.0573	3.63811		0.64944	1.30781	1.30781	6.60052
0.513785	0.460988	0.513785	10.9179		1.22565	0.87464	1.22565	3.81892		1.44138	1.26684	1.44138	8.08112		1.11332	1.33666	1.33666	24.0585		0.898697	0.904209	0.904209	5.02507		1.37705	1.44802	1.44802	4.49816		0.632765	1.46937	1.46937	14.9861		1.49461	2.91184	2.91184	31.2959		0.797179	1.02668	1.02668	7.23559		0.985554	0.642638	0.985554	3.2184
0.741312	0.780416	0.780416	7.72458		0.614305	0.986021	0.986021	7.6366		0.641217	0.925843	0.925843	5.11509		0.995703	1.68465	1.68465	20.7038		1.20063	1.0559	1.20063	6.73552		0.467452	1.13319	1.13319	7.79448		1.29554	0.569669	1.29554	17.4979		1.08841	1.55394	1.55394	23.4548		0.879027	0.584658	0.879027	3.56539		1.10709	0.747553	1.10709	5.88015
0.921132	0.910984	0.921132	15.6568		0.973185	0.690418	0.973185	4.47309		1.05801	0.847537	1.05801	7.33609		1.06057	1.10738	1.10738	21.0288		1.29272	1.30127	1.30127	11.5643		0.500703	1.03708	1.03708	14.6741		0.579549	1.89623	1.89623	13.9228		1.30838	1.01079	1.30838	19.6234		0.860993	1.00562	1.00562	4.34703		0.913245	1.42641	1.42641	10.1089
0.77467	0.906039	0.906039	12.875		0.547388	1.07282	1.07282	11.2747		0.727221	1.67988	1.67988	34.4043		1.13649	1.01124	1.13649	10.4257		0.936763	0.535963	0.936763	16.6255		1.73013	0.813755	1.73013	8.94825		0.588259	1.73486	1.73486	15.9573		1.38774	2.03122	2.03122	26.9502		0.692216	0.543945	0.692216	6.87506		0.908987	0.333789	0.908987	12.2282
0.658117	0.926966	0.926966	9.8479		1.25175	1.09939	1.25175	6.66459		0.786433	0.594769	0.786433	12.6371		0.695613	1.2274	1.2274	19.4625		0.932935	1.25123	1.25123	8.25647		0.729877	1.36979	1.36979	10.3917		0.915987	1.52143	1.52143	30.5009		1.80683	2.09123	2.09123	27.9857		0.597875	0.800065	0.800065	5.74905		1.16192	0.731227	1.16192	4.82873
0.616801	1.04656	1.04656	15.427		0.978536	1.03841	1.03841	12.2549		1.0784	1.08525	1.08525	9.34876		1.58119	1.03997	1.58119	30.8574		0.619203	0.739072	0.739072	6.49325		2.2752	1.5122	2.2752	8.11245		1.39582	1.43752	1.43752	6.7596		1.93101	2.75045	2.75045	24.6182		1.11304	0.746491	1.11304	6.52709		0.923206	1.29306	1.29306	10.5364
0.679176	0.98542	0.98542	6.87169		0.681474	0.623938	0.681474	9.9751		1.39603	0.994514	1.39603	11.7815		1.82731	0.963161	1.82731	10.9577		0.791961	0.8831	0.8831	7.66251		1.35766	0.945592	1.35766	13.6046		1.038	1.64614	1.64614	21.5569		1.45011	2.67992	2.67992	15.2202		1.17381	1.20895	1.20895	11.3501		1.11363	1.13689	1.13689	4.34151
0.741723	0.614927	0.741723	10.3363		1.51264	0.920855	1.51264	14.0018		1.24074	0.639301	1.24074	24.3825		0.772091	0.63857	0.772091	30.1911		0.884429	0.583867	0.884429	9.71323		1.2181	1.16456	1.2181	6.05504		0.441954	1.83744	1.83744	11.5169		1.36341	2.47928	2.47928	27.9838		1.05904	1.07311	1.07311	7.68183		0.968961	0.580038	0.968961	4.81226
0.737846	0.565758	0.737846	5.1317		0.818371	0.504085	0.818371	12.5842		0.787462	0.807709	0.807709	10.0649		1.11096	1.08383	1.11096	12.5805		0.770604	1.02949	1.02949	17.3374		1.426	1.15072	1.426	3.58061		1.57447	1.65425	1.65425	15.441		1.16845	1.81459	1.81459	33.7858		0.997444	0.65377	0.997444	8.58423		0.962717	1.1179	1.1179	8.79114
0.572795	0.777526	0.777526	15.0679		1.43181	0.620007	1.43181	13.9125		0.896531	1.18333	1.18333	10.4218		0.844284	0.723599	0.844284	11.2556		0.584022	1.23498	1.23498	10.2154		0.943514	0.951969	0.951969	8.18214		0.650506	0.934146	0.934146	17.3319		1.35886	1.54475	1.54475	11.6843		1.18119	0.798334	1.18119	12.5878		0.835393	0.971784	0.971784	6.71278
0.829433	1.28087	1.28087	6.09977		0.811179	0.883319	0.883319	4.96519		0.818453	0.852792	0.852792	11.0825		0.754399	1.27567	1.27567	39.7178		0.872531	0.828025	0.872531	10.1435		0.599525	1.12248	1.12248	10.2084		1.40273	0.62202	1.40273	21.5042		1.41806	2.20549	2.20549	25.6028		1.05087	0.465949	1.05087	4.10481		0.525833	1.51105	1.51105	7.2111
0.642908	0.780574	0.780574	6.1149		0.976334	1.15293	1.15293	7.53714		0.459276	0.668882	0.668882	7.3645		0.863015	0.777951	0.863015	27.1487		0.894075	0.860427	0.894075	16.6555		0.462936	1.27343	1.27343	10.1219		0.747956	1.97553	1.97553	15.226		1.51878	2.18702	2.18702	31.4013		1.04779	0.681787	1.04779	3.95991		0.489493	0.824022	0.824022	8.35559
0.488754	1.22494	1.22494	3.05137		0.767459	1.05319	1.05319	29.2097		1.09642	0.730095	1.09642	3.14757		1.25043	1.31165	1.31165	13.3793		0.460916	0.978518	0.978518	4.30087		1.39576	1.10637	1.39576	5.68827		1.21105	1.60623	1.60623	15.756		2.37372	1.39456	2.37372	32.4843		0.548736	0.818537	0.818537	3.0366		0.810003	1.62036	1.62036	8.45626
0.859516	0.557796	0.859516	15.5587		0.86771	0.896236	0.896236	6.43938		1.5546	0.642112	1.5546	17.0859		1.00838	1.10597	1.10597	12.6919		1.16789	0.943548	1.16789	7.59457		0.560915	0.85191	0.85191	18.3423		0.762391	2.07448	2.07448	6.07545		1.32009	1.18228	1.32009	17.0277		0.807322	0.688971	0.807322	3.12132		1.29367	0.599988	1.29367	8.55219
0.918715	0.801666	0.918715	5.14135		0.69019	0.731701	0.731701	11.5094		0.935585	1.67135	1.67135	15.8745		0.679757	1.02348	1.02348	6.4068		1.42907	0.881977	1.42907	6.919		0.704179	0.880701	0.880701	7.95141		1.23304	1.96205	1.96205	18.8107		1.02935	2.24539	2.24539	22.0155		0.894194	0.970216	0.970216	12.1468		1.03371	0.459446	1.03371	4.92191
0.582492	1.04178	1.04178	7.56535		0.505443	0.986842	0.986842	6.82169		0.706302	1.10189	1.10189	3.41705		0.971503	1.26586	1.26586	15.8552		0.771599	0.850838	0.850838	4.01646		0.972314	0.876919	0.972314	12.7933		0.864572	2.20046	2.20046	7.49298		1.88733	2.73081	2.73081	26.6564		1.1004	0.680929	1.1004	1.86078		0.756177	1.0897	1.0897	5.32776
1.03301	1.54745	1.54745	3.44176		0.659121	0.815318	0.815318	6.65493		1.20658	1.63009	1.63009	7.1847		1.33752	1.46718	1.46718	13.1989		0.642476	1.33297	1.33297	4.59995		0.732201	1.02179	1.02179	14.0748		1.04281	1.58552	1.58552	27.0615		1.10822	1.94053	1.94053	27.5446		0.817891	0.755666	0.817891	10.5433		1.13688	1.42243	1.42243	10.2117
0.587538	0.728742	0.728742	6.21751		1.03648	0.600701	1.03648	6.31362		0.746342	0.640604	0.746342	9.11954		0.885391	0.696067	0.885391	22.2687		0.509767	1.20072	1.20072	5.07616		1.20425	1.91131	1.91131	6.15189		1.43045	1.05715	1.43045	23.7028		1.84256	2.10846	2.10846	25.7173		0.735014	1.37317	1.37317	6.57339		0.631508	0.788657	0.788657	3.99035
0.585631	1.0552	1.0552	5.31707		0.712116	0.468004	0.712116	6.56095		0.861765	1.18039	1.18039	21.6326		0.640551	1.23492	1.23492	12.1769		0.788927	0.871439	0.871439	9.29952		0.889445	1.23363	1.23363	8.46427		1.27003	1.38084	1.38084	36.4683		1.24397	2.04366	2.04366	21.0555		1.53849	1.15116	1.53849	7.34574		1.39352	0.860482	1.39352	5.62095
0.609634	1.2181	1.2181	7.89683		0.863896	1.01893	1.01893	18.4318		0.627472	0.910736	0.910736	4.5237		1.16455	1.5958	1.5958	16.9954		0.597926	0.700464	0.700464	4.08304		0.731809	1.09941	1.09941	12.4663		1.34801	1.41419	1.41419	21.3996		1.84774	2.14475	2.14475	32.547		0.847568	0.840606	0.847568	4.68191		0.624013	1.34579	1.34579	7.08921
0.489717	0.740779	0.740779	4.44864		0.698253	0.925608	0.925608	10.7691		1.06714	1.37595	1.37595	7.45655		1.11279	1.20443	1.20443	7.20318		1.09146	0.372405	1.09146	9.16891		1.09289	1.31473	1.31473	9.40226		1.3947	2.12169	2.12169	5.8765		2.25456	2.18673	2.25456	32.5659		0.969096	0.494371	0.969096	5.52895		0.524221	0.842598	0.842598	11.9991
1.10419	0.795863	1.10419	8.58965		0.896157	0.816557	0.896157	5.64127		1.02791	1.48119	1.48119	11.9705		0.851235	1.05819	1.05819	10.6393		0.756624	0.965487	0.965487	2.96169		0.792121	0.681631	0.792121	11.6818		1.97903	0.922048	1.97903	12.9562		1.97173	2.40996	2.40996	23.2573		1.04608	1.03675	1.04608	7.58744		0.663215	0.628269	0.663215	14.2466
0.938337	0.569826	0.938337	8.13883		0.488353	0.853084	0.853084	16.7419		1.52709	1.22758	1.52709	33.2435		1.91633	0.543959	1.91633	10.2427		1.30446	0.610542	1.30446	3.46098		0.930363	1.59805	1.59805	6.14818		1.07047	2.07908	2.07908	20.1827		2.18129	2.78023	2.78023	35.2084		0.638477	0.755856	0.755856	3.45877		0.81618	0.47284	0.81618	6.84466
1.04525	0.857621	1.04525	9.88268		0.795605	0.816123	0.816123	8.88253		0.669079	0.833615	0.833615	23.3734		1.19509	0.727905	1.19509	28.8125		0.633861	0.872256	0.872256	6.80034		1.20303	0.975095	1.20303	6.69522		0.896508	1.05999	1.05999	26.8322		1.7833	1.91968	1.91968	24.5939		1.08629	0.754045	1.08629	7.17016		0.771625	0.751497	0.771625	8.63363
0.907461	0.946039	0.946039	5.37871		0.737069	1.11529	1.11529	5.79314		1.22925	0.868511	1.22925	5.7859		0.896501	0.791751	0.896501	15.8162		0.611614	1.02614	1.02614	7.77183		1.11742	1.19244	1.19244	13.1352		1.87525	1.46326	1.87525	14.5289		2.02914	1.78018	2.02914	24.9534		1.24256	0.67764	1.24256	5.96427		0.722641	0.825568	0.825568	4.10838
0.946229	0.852477	0.946229	3.58727		0.642983	0.809653	0.809653	7.30876		0.792041	0.913137	0.913137	18.0132		1.34846	1.79008	1.79008	14.3716		0.856228	0.470759	0.856228	8.498		1.18487	1.11575	1.18487	15.9182		1.32319	0.755332	1.32319	19.6769		1.79127	2.24141	2.24141	21.6874		0.801406	1.0893	1.0893	6.20403		0.877725	1.14555	1.14555	7.19039
0.873265	0.587258	0.873265	2.83081		0.80276	1.24777	1.24777	4.64125		0.634869	0.959716	0.959716	32.8026		1.03085	1.33008	1.33008	9.10326		1.43508	0.78027	1.43508	4.764		0.811014	0.919668	0.919668	13.6565		1.08633	0.758368	1.08633	10.385		2.45777	2.25279	2.45777	32.712		0.743377	1.31118	1.31118	10.7354		0.757271	0.872808	0.872808	7.66581
0.639238	1.40264	1.40264	4.9742		1.03522	0.773701	1.03522	6.17471		0.821617	1.04373	1.04373	15.4017		0.760083	1.28759	1.28759	5.08015		0.858665	0.603161	0.858665	3.97947		0.522184	1.16152	1.16152	18.2014		2.06265	1.17652	2.06265	23.9245		0.933037	2.42638	2.42638	25.727		0.768238	0.538019	0.768238	7.15017		0.87816	0.717119	0.87816	8.30193
1.2281	0.547126	1.2281	4.27183		1.08582	0.840561	1.08582	6.4547		0.764066	0.618884	0.764066	9.50345		1.43597	1.14685	1.43597	22.8999		0.861262	1.45199	1.45199	5.13639		1.39906	1.41664	1.41664	4.6216		1.47042	1.02414	1.47042	12.852		1.55684	2.02163	2.02163	24.8469		0.422178	1.34195	1.34195	4.61949		1.27169	0.979516	1.27169	11.1503
0.945603	0.871994	0.945603	4.28148		0.722012	0.853256	0.853256	2.5118		0.748244	0.710188	0.748244	28.4507		0.508936	1.18509	1.18509	24.4943		1.35642	0.940741	1.35642	6.51576		1.49624	0.582084	1.49624	11.3717		1.54767	2.34424	2.34424	15.285		1.3328	2.25566	2.25566	35.9624		0.80286	0.967859	0.967859	9.41175		0.851468	0.589888	0.851468	3.0713
0.588001	1.15938	1.15938	14.3023		0.82101	0.723762	0.82101	10.1228		0.98342	1.07891	1.07891	9.14794		1.03088	1.46278	1.46278	19.8945		0.807705	1.03998	1.03998	13.0836		1.28903	0.802652	1.28903	6.92708		1.1611	2.1274	2.1274	19.2128		0.898953	1.80321	1.80321	22.7867		0.757838	1.12318	1.12318	5.1128		0.976029	0.643372	0.976029	5.03216
1.17811	1.7164	1.7164	6.95742		0.764695	0.787147	0.787147	15.4796		0.425014	1.32159	1.32159	8.05638		1.50345	1.17826	1.50345	8.11024		0.717078	1.22991	1.22991	11.9706		1.01592	1.41314	1.41314	4.0148		1.74611	1.86918	1.86918	6.58791		1.14446	2.5034	2.5034	21.0499		0.744297	0.995718	0.995718	6.50716		0.564765	0.701412	0.701412	5.2027
0.814003	0.828955	0.828955	6.18783		0.975187	0.756882	0.975187	9.35385		0.595265	0.997697	0.997697	7.89489		0.831919	1.19787	1.19787	7.78912		0.623868	1.78039	1.78039	17.5317		0.746588	0.946793	0.946793	17.2627		1.58892	1.91899	1.91899	8.05635		0.865149	1.0904	1.0904	22.3044		1.01855	1.10082	1.10082	11.6212		0.750957	0.791463	0.791463	3.06424
0.668123	1.02274	1.02274	10.6202		0.725712	0.929164	0.929164	5.00013		1.35	1.48631	1.48631	18.3025		1.03482	1.27602	1.27602	10.2209		0.646237	1.11579	1.11579	3.16477		1.24694	1.34815	1.34815	13.7976		1.19851	1.34221	1.34221	9.06898		1.81277	1.82244	1.82244	27.3181		0.983711	0.529242	0.983711	4.08042		0.890844	1.13677	1.13677	8.85371
0.789119	0.873422	0.873422	8.02062		0.653204	0.846926	0.846926	10.3661		0.928662	1.15451	1.15451	12.7166		0.933047	0.995271	0.995271	8.71048		1.2335	1.72423	1.72423	9.48718		1.56868	1.00169	1.56868	11.6219		1.39227	1.40768	1.40768	24.1205		2.36999	1.9992	2.36999	33.6988		1.08254	1.30023	1.30023	9.60882		0.820562	1.11601	1.11601	4.79353
1.4078	0.878958	1.4078	7.27733		0.899951	0.636313	0.899951	2.63123		0.491231	0.731823	0.731823	15.8155		0.933739	1.20408	1.20408	13.4979		0.595853	1.29179	1.29179	8.70847		1.66663	1.18364	1.66663	18.2359		0.889404	1.06224	1.06224	13.514		1.84061	2.37021	2.37021	15.9654		0.843743	0.698222	0.843743	4.26948		0.825144	1.26733	1.26733	13.0481
1.0951	0.807	1.0951	7.28951		1.09168	0.766614	1.09168	8.64042		0.532439	0.744534	0.744534	4.93243		0.642851	1.06678	1.06678	16.5087		0.380176	0.600562	0.600562	7.91882		1.49321	0.661766	1.49321	7.303		0.966698	0.544868	0.966698	17.674		1.24853	1.99964	1.99964	13.2271		0.895934	1.15477	1.15477	5.37266		0.979065	0.530629	0.979065	5.60321
0.878999	1.20953	1.20953	19.5097		0.567923	0.642232	0.642232	5.63569		0.531517	0.567773	0.567773	20.9151		0.668103	1.74552	1.74552	32.0358		0.631397	0.757337	0.757337	25.0564		0.903033	1.77042	1.77042	12.6642		1.2541	1.57742	1.57742	14.7736		1.59613	1.59852	1.59852	31.1726		0.840603	0.671827	0.840603	4.3243		1.13758	0.83081	1.13758	4.33136
0.542758	0.924426	0.924426	17.5058		0.77408	0.888343	0.888343	38.3304		1.09537	1.26855	1.26855	4.93503		0.54303	0.741779	0.741779	21.4649		1.38309	1.50441	1.50441	5.2626		0.548061	0.675116	0.675116	3.85571		1.5577	1.24959	1.5577	18.2978		1.40564	2.19446	2.19446	23.9859		0.901336	0.887276	0.901336	9.02841		0.611134	0.547944	0.611134	10.4765
0.888336	0.794907	0.888336	4.66627		0.656352	0.965981	0.965981	8.12024		0.720043	0.621794	0.720043	7.82067		0.740116	0.674594	0.740116	23.5287		0.812501	0.809793	0.812501	9.36609		0.671291	1.603	1.603	3.78518		1.0956	1.9047	1.9047	12.6269		0.820218	2.37031	2.37031	29.8485		0.640533	0.61453	0.640533	6.96387		0.822112	0.669279	0.822112	6.30795
0.645286	0.617126	0.645286	5.61976		0.8991	0.761403	0.8991	5.0011		0.970053	0.658046	0.970053	17.59		1.82363	1.39649	1.82363	14.5546		0.899424	0.977969	0.977969	6.51844		1.45747	0.941663	1.45747	7.88873		1.84021	1.30467	1.84021	31.3489		0.863634	2.52868	2.52868	17.2582		0.785592	0.792779	0.792779	4.9229		0.798467	0.869767	0.869767	7.63495
1.08924	1.20908	1.20908	12.1707		0.544965	0.976671	0.976671	5.16823		1.36913	0.866189	1.36913	11.7181		0.658984	0.730586	0.730586	14.2703		1.10424	0.488776	1.10424	5.4158		0.575028	0.932786	0.932786	5.2453		1.83073	1.66512	1.83073	12.7915		1.00984	0.805211	1.00984	25.7277		0.630991	0.514566	0.630991	8.80903		0.75926	0.765462	0.765462	5.05681
0.682124	0.474539	0.682124	6.55053		0.694282	1.06225	1.06225	3.77292		0.623738	1.03295	1.03295	26.3246		1.3323	1.74734	1.74734	8.3017		0.481676	0.766301	0.766301	18.6556		1.23567	0.677672	1.23567	15.9389		1.09725	2.08569	2.08569	10.0609		2.29678	1.75082	2.29678	26.9719		0.856018	0.608443	0.856018	8.31492		0.629309	0.908697	0.908697	11.6754
0.983475	1.38666	1.38666	4.23036		0.764478	0.785716	0.785716	17.0714		1.19101	0.827007	1.19101	7.60099		1.14964	1.184	1.184	2.62001		1.01887	0.675115	1.01887	6.32229		1.10593	0.821418	1.10593	15.8075		1.04829	1.41392	1.41392	16.3803		2.21746	2.11395	2.21746	33.1317		0.816946	0.943302	0.943302	10.1134		1.17077	0.392595	1.17077	11.4361
1.04487	1.05205	1.05205	3.70517		0.82597	0.983483	0.983483	6.91738		1.08197	0.781022	1.08197	7.75394		1.07675	1.27166	1.27166	11.1774		0.672268	1.20193	1.20193	3.37347		0.869564	1.2663	1.2663	6.11949		1.57007	1.39138	1.57007	9.19315		1.77998	2.29084	2.29084	35.7749		0.709847	0.448949	0.709847	4.39432		0.905089	0.703024	0.905089	6.77801
0.756626	1.3389	1.3389	11.374		0.788004	0.748988	0.788004	7.29335		0.504939	0.999572	0.999572	4.87337		1.83124	0.548728	1.83124	29.1615		1.14013	1.2335	1.2335	9.5698		0.544213	0.723112	0.723112	13.0238		0.770718	1.64166	1.64166	12.334		1.09824	2.28522	2.28522	37.506		1.54778	0.950233	1.54778	3.78981		0.75899	1.30183	1.30183	11.1735
1.04074	0.516487	1.04074	4.63011		1.10108	0.864265	1.10108	6.96491		0.711254	0.605337	0.711254	18.0035		0.815091	1.28284	1.28284	10.1504		1.44445	1.24741	1.44445	4.30926		0.747335	1.35791	1.35791	7.52639		1.0941	0.97267	1.0941	30.6134		1.59123	2.33454	2.33454	26.1032		0.672927	0.67995	0.67995	5.25623		0.764395	1.07442	1.07442	4.52083
0.730276	0.675456	0.730276	15.7605		1.09809	0.611537	1.09809	4.34667		1.54471	0.785876	1.54471	17.2705		0.877798	0.791014	0.877798	22.1293		1.54992	0.641061	1.54992	5.76811		1.26161	1.36798	1.36798	22.8856		2.26265	2.15888	2.26265	9.71676		1.33285	1.71788	1.71788	32.6838		1.24829	1.44175	1.44175	3.58552		0.480019	1.39583	1.39583	9.43984
0.79238	0.942816	0.942816	10.0451		0.640366	0.682236	0.682236	9.32931		0.484886	0.953684	0.953684	27.4182		1.30411	0.739481	1.30411	21.0179		0.54858	1.35964	1.35964	7.04613		1.23056	0.809518	1.23056	15.7899		2.1413	1.09136	2.1413	14.4496		2.96612	1.58962	2.96612	35.8385		0.626995	1.25697	1.25697	4.69573		0.884694	0.774084	0.884694	5.42249
0.700279	0.786026	0.786026	3.46657		0.519683	0.980223	0.980223	8.07555		0.809473	0.656651	0.809473	21.6673		1.43718	1.21646	1.43718	18.5249		1.17281	1.03854	1.17281	7.13599		1.41504	0.720943	1.41504	19.3965		1.29558	1.53788	1.53788	21.9423		1.0417	2.18267	2.18267	34.3469		0.497645	0.828151	0.828151	9.91282		1.03283	0.970777	1.03283	9.1086
0.621531	1.0905	1.0905	3.68478		1.32887	0.642815	1.32887	5.73842		0.811091	0.9744	0.9744	17.3415		1.16065	0.767382	1.16065	17.7293		0.959821	0.74902	0.959821	13.3173		1.28226	0.699029	1.28226	3.96263		1.57082	1.11551	1.57082	5.42214		2.62945	2.52797	2.62945	32.3604		1.03521	0.683196	1.03521	7.55159		1.14322	1.2442	1.2442	13.8396
0.824818	0.938536	0.938536	10.0648		0.656812	0.879858	0.879858	5.31904		0.665919	1.19205	1.19205	11.4846		1.1281	1.46917	1.46917	20.4994		1.22604	1.26431	1.26431	7.00793		0.611829	0.686805	0.686805	18.57		1.25007	1.42426	1.42426	12.6798		1.83258	2.18346	2.18346	18.3962		1.01141	0.675596	1.01141	4.22264		1.12772	1.11622	1.12772	11.5875
0.492665	0.322175	0.492665	15.2126		1.14855	1.04859	1.14855	9.71915		0.846826	0.533941	0.846826	5.7589		1.2482	1.01926	1.2482	15.3079		1.78745	1.10679	1.78745	3.14329		1.17235	1.29501	1.29501	8.04049		2.00443	1.32513	2.00443	18.5679		1.15011	2.2959	2.2959	23.8039		0.846176	0.538188	0.846176	8.70526		1.00408	0.610337	1.00408	4.17641
0.768378	0.673652	0.768378	3.32122		0.920105	0.546452	0.920105	12.1515		0.763921	0.51412	0.763921	18.6069		0.785655	0.89745	0.89745	23.7704		1.42624	1.09432	1.42624	14.4865		0.740943	1.30836	1.30836	10.7775		2.30813	1.68416	2.30813	16.1235		0.889204	1.61507	1.61507	10.6545		1.05089	0.743283	1.05089	10.5567		0.885151	0.93313	0.93313	12.0936
1.35274	1.03013	1.35274	3.9973		0.569229	0.490204	0.569229	8.13374		0.725074	1.29153	1.29153	12.7639		0.722344	1.17734	1.17734	8.27918		0.520991	0.899846	0.899846	3.39677		0.572064	1.65218	1.65218	14.8348		0.976603	0.886284	0.976603	19.4809		1.79805	1.78572	1.79805	19.0507		0.524725	0.948541	0.948541	13.4767		1.02652	1.62516	1.62516	3.64228
0.881205	0.46401	0.881205	5.48232		0.750813	0.878543	0.878543	8.17667		1.37485	1.04561	1.37485	3.26323		0.58723	0.586551	0.58723	25.3353		1.2253	0.66488	1.2253	13.5239		1.03947	1.98185	1.98185	7.95799		0.945035	1.37626	1.37626	14.9087		1.58248	1.25807	1.58248	25.382		0.491316	0.757204	0.757204	4.70585		0.690269	1.17553	1.17553	10.9822
1.63158	0.86529	1.63158	4.05719		1.44689	0.898854	1.44689	3.85707		1.09518	0.548886	1.09518	19.2234		0.837746	1.10938	1.10938	8.17506		0.487888	1.25307	1.25307	10.1063		0.965133	1.89534	1.89534	13.5672		0.951464	1.25755	1.25755	14.6683		0.966656	2.32697	2.32697	19.0808		0.608233	1.20733	1.20733	10.2511		0.936624	1.0432	1.0432	6.18134
0.569073	1.03095	1.03095	7.52055		0.667766	1.18097	1.18097	2.46416		1.17401	1.45083	1.45083	19.9262		0.960612	1.35924	1.35924	18.1984		1.12361	0.737218	1.12361	4.71738		1.31997	0.774601	1.31997	14.3576		1.33219	1.41281	1.41281	13.4646		0.441865	3.01781	3.01781	31.9642		0.6659	0.423092	0.6659	12.0811		1.04974	1.21958	1.21958	11.6051
0.749715	1.32802	1.32802	5.4625		1.15928	0.843957	1.15928	6.96601		0.79619	1.20991	1.20991	6.49984		1.08113	1.14773	1.14773	35.0706		0.803015	1.12178	1.12178	18.6061		0.883388	0.885624	0.885624	15.1334		1.48653	1.07438	1.48653	12.9124		1.8844	2.24314	2.24314	35.0195		0.792141	1.35914	1.35914	4.39596		0.865537	0.588521	0.865537	4.97425
0.950378	0.971201	0.971201	9.37005		0.643143	0.780026	0.780026	9.2068		0.551214	0.561744	0.561744	7.11133		1.34054	0.999731	1.34054	20.5014		1.19196	0.828501	1.19196	7.40839		0.585969	1.31315	1.31315	14.6821		1.13599	1.08163	1.13599	20.8113		1.27663	2.3989	2.3989	20.8167		0.644242	0.915092	0.915092	7.22495		0.478308	0.815135	0.815135	5.06495
0.6929	1.10156	1.10156	14.9698		0.739254	1.95791	1.95791	6.97468		1.14745	0.794382	1.14745	11.202		0.929258	1.40759	1.40759	17.1034		0.735707	0.839855	0.839855	10.5783		0.763844	1.32071	1.32071	8.72282		0.856323	1.3764	1.3764	9.06667		1.72611	2.41342	2.41342	18.7096		0.850784	0.707383	0.850784	7.40866		0.652109	0.952024	0.952024	6.28581
1.2119	1.17065	1.2119	5.44006		1.20736	1.01432	1.20736	4.68604		1.13234	0.799904	1.13234	9.7756		0.572877	1.16249	1.16249	18.3439		1.01341	0.777688	1.01341	9.83464		0.815384	1.18635	1.18635	10.187		1.59886	1.55949	1.59886	35.9675		1.26794	2.12084	2.12084	24.5841		0.58464	0.727741	0.727741	4.45955		0.657889	0.983224	0.983224	4.56862
0.771874	0.71015	0.771874	3.5311		0.673239	0.681437	0.681437	6.889		0.671029	0.493033	0.671029	7.07127		1.19165	1.25792	1.25792	6.06414		0.876908	1.06227	1.06227	3.73872		0.656738	0.903118	0.903118	9.2642		2.7937	1.33202	2.7937	11.3314		2.18653	1.59154	2.18653	12.1643		0.878927	0.600811	0.878927	4.22891		0.375359	0.681139	0.681139	9.5351
1.81719	1.00996	1.81719	14.9944		1.35096	0.655928	1.35096	9.09376		1.21133	0.830115	1.21133	10.9457		1.09736	0.720532	1.09736	12.3283		1.36462	0.652666	1.36462	6.17472		0.983931	1.13956	1.13956	9.78913		1.4371	1.6878	1.6878	6.62307		1.66118	2.15992	2.15992	34.1152		1.45951	0.673098	1.45951	7.1888		0.566141	0.866801	0.866801	7.75621
0.62444	0.866254	0.866254	10.1046		0.611697	1.13228	1.13228	10.7136		0.835295	0.876324	0.876324	15.0848		1.14733	1.45679	1.45679	9.0746		0.495178	1.14969	1.14969	2.64238		0.879334	1.0534	1.0534	12.4329		1.47825	1.91757	1.91757	15.4456		1.71792	2.8023	2.8023	30.615		1.22605	0.848367	1.22605	4.66959		0.5743	0.866724	0.866724	6.8536
0.957337	0.757746	0.957337	6.64106		0.806328	0.841013	0.841013	3.33171		0.49048	0.83887	0.83887	21.015		0.917093	0.534164	0.917093	5.27884		0.486574	0.748588	0.748588	4.39766		0.721635	1.40913	1.40913	9.53404		1.61668	1.19633	1.61668	10.6114		1.23684	2.09529	2.09529	44.9672		0.527615	1.03766	1.03766	17.3999		0.966469	1.22245	1.22245	7.7145
0.573239	0.611725	0.611725	5.48952		0.842531	1.0268	1.0268	6.44371		0.970893	1.40995	1.40995	5.94161		0.905714	1.04935	1.04935	10.4626		0.734345	0.672817	0.734345	8.2687		0.744611	0.829144	0.829144	11.493		1.62955	2.0257	2.0257	29.0847		2.00546	1.62375	2.00546	16.7123		0.867966	1.28845	1.28845	6.95431		0.789491	1.09417	1.09417	12.7974
1.06127	1.30149	1.30149	2.44077		0.538857	0.915749	0.915749	7.61767		0.60856	0.884023	0.884023	15.6984		0.587715	1.18654	1.18654	11.0194		0.665332	1.23917	1.23917	8.77956		1.71084	1.44211	1.71084	6.07976		1.01562	1.51246	1.51246	10.9634		2.29661	2.56198	2.56198	29.0145		0.549223	0.812877	0.812877	5.97676		0.822151	1.06357	1.06357	7.57897
0.981623	0.917873	0.981623	5.64364		1.30071	0.929688	1.30071	10.9339		0.724684	0.936813	0.936813	12.282		1.06222	0.679011	1.06222	10.3248		0.39132	1.28892	1.28892	10.4741		1.34137	1.20192	1.34137	18.0845		0.824379	1.99874	1.99874	19.0632		2.31731	2.52444	2.52444	30.2268		0.832569	0.713896	0.832569	3.55024		0.831506	0.567283	0.831506	3.4419
0.779291	0.681701	0.779291	4.02826		0.931415	0.845565	0.931415	11.0681		1.24756	0.832093	1.24756	4.34305		1.51502	0.979692	1.51502	18.5659		0.802381	1.00727	1.00727	4.30608		1.02291	1.49882	1.49882	5.56333		1.91574	1.40737	1.91574	12.4659		2.04891	2.61312	2.61312	32.2511		1.00747	0.895677	1.00747	8.18697		0.870551	0.952766	0.952766	2.45678
0.649037	0.854209	0.854209	5.83362		1.02888	0.727433	1.02888	8.62775		0.817174	1.12448	1.12448	6.56152		1.14659	1.08238	1.14659	5.76888		1.15997	1.60092	1.60092	10.1705		0.583358	1.11367	1.11367	10.7918		1.0797	1.22938	1.22938	21.3827		1.01118	2.3726	2.3726	31.5439		1.0763	0.627706	1.0763	5.99899		0.508761	0.489251	0.508761	4.90132
0.936595	1.25063	1.25063	5.03185		0.879477	0.891239	0.891239	14.516		0.897176	0.774132	0.897176	13.4981		0.774409	1.27744	1.27744	17.7396		1.2981	1.09107	1.2981	4.73114		1.48196	1.29701	1.48196	5.31779		0.46774	1.47922	1.47922	15.7515		1.65167	2.15049	2.15049	31.6957		1.12813	1.03421	1.12813	3.91043		0.648477	1.14712	1.14712	7.55782
0.674397	1.08817	1.08817	11.8723		0.59535	0.458629	0.59535	13.3516		0.817546	0.887999	0.887999	19.8842		0.781056	1.54067	1.54067	7.18341		1.71969	1.71238	1.71969	8.74898		0.836309	1.52577	1.52577	17.3701		0.959223	1.97384	1.97384	19.2004		1.64321	2.27	2.27	21.0986		1.16497	0.782209	1.16497	7.37568		0.854816	0.996549	0.996549	4.10771
0.907878	0.537424	0.907878	5.04322		1.22132	0.777681	1.22132	13.3541		1.25551	0.979391	1.25551	6.58731		1.14172	1.04645	1.14172	16.4912		0.542419	1.04921	1.04921	7.44028		1.0647	1.0326	1.0647	7.18477		0.854912	2.28087	2.28087	11.2378		2.5315	1.95883	2.5315	18.9917		0.752369	1.15761	1.15761	6.97581		0.968125	0.488304	0.968125	8.89962
0.589238	0.822171	0.822171	5.52036		0.663493	0.910997	0.910997	37.5552		1.51619	1.11279	1.51619	7.28388		1.80077	1.38158	1.80077	10.1161		1.65594	1.0531	1.65594	15.2925		0.817208	0.747258	0.817208	13.2635		1.3596	1.71773	1.71773	13.6524		2.04735	1.71675	2.04735	22.0145		1.32424	0.986924	1.32424	11.5357		0.48404	0.734639	0.734639	9.08082
1.00086	0.755076	1.00086	10.878		0.683313	1.4336	1.4336	3.57602		0.649948	0.902899	0.902899	11.0362		0.905932	0.6786	0.905932	16.9754		0.631383	1.28786	1.28786	5.59182		0.892719	1.27014	1.27014	10.727		1.38336	1.58823	1.58823	11.6762		1.27804	1.7291	1.7291	10.9106		1.22769	0.999237	1.22769	7.24997		0.844095	1.1989	1.1989	5.43728
1.05933	0.728204	1.05933	3.68352		0.75949	0.87305	0.87305	3.58656		0.794801	1.06096	1.06096	12.077		0.95146	0.957335	0.957335	10.0458		0.562208	0.663016	0.663016	6.44127		0.616603	1.54004	1.54004	6.40503		1.24342	1.78633	1.78633	18.555		0.760805	2.16552	2.16552	23.1493		0.786421	0.534762	0.786421	2.90006		0.827158	0.976154	0.976154	3.52148
0.54769	1.08592	1.08592	4.57458		0.657515	0.925496	0.925496	16.9335		1.34306	1.29787	1.34306	6.91261		0.722835	1.89577	1.89577	11.4		1.14747	0.716026	1.14747	12.355		0.707665	0.947989	0.947989	13.1446		0.560155	1.80371	1.80371	23.9962		2.06406	1.81304	2.06406	25.766		0.502477	1.08614	1.08614	13.8871		0.576522	0.661495	0.661495	10.6376
0.693497	0.64866	0.693497	6.9508		0.577199	1.20606	1.20606	8.77162		1.04827	0.834378	1.04827	15.8576		1.14958	0.855101	1.14958	9.10399		1.0089	1.48443	1.48443	14.2084		1.48365	1.34521	1.48365	6.08897		1.29942	1.16684	1.29942	14.4713		1.97322	1.76052	1.97322	28.4087		0.922813	0.804012	0.922813	2.92015		0.900596	0.889897	0.900596	7.98213
1.22167	0.985604	1.22167	4.72466		0.61781	0.648982	0.648982	5.40407		0.783387	1.09765	1.09765	14.8763		0.900569	1.01332	1.01332	20.3882		0.791572	0.53955	0.791572	7.46186		1.09298	1.19853	1.19853	11.5827		1.74293	0.885549	1.74293	13.7402		1.78373	1.50957	1.78373	34.3971		0.764648	0.706353	0.764648	12.6213		0.656536	1.01984	1.01984	5.85356
0.87868	1.05928	1.05928	18.8917		0.875965	1.15618	1.15618	8.16242		0.529012	0.719674	0.719674	6.32464		1.36544	1.45168	1.45168	13.0367		0.752609	1.26824	1.26824	8.23006		0.569141	0.99969	0.99969	6.78786		0.965931	1.1505	1.1505	17.2011		1.454	1.95304	1.95304	24.2545		0.753165	1.03094	1.03094	6.94677		1.52386	0.550278	1.52386	10.301
1.08156	0.594763	1.08156	8.02816		1.15867	0.947649	1.15867	8.12688		1.476	0.803626	1.476	12.4079		1.23723	0.595298	1.23723	20.3871		0.904582	0.725833	0.904582	5.64255		1.1389	1.19474	1.19474	5.98041		0.836221	0.850616	0.850616	22.0825		2.34662	1.43897	2.34662	50.5658		0.938179	0.593993	0.938179	4.76564		0.542059	0.766644	0.766644	8.90405
0.606041	1.12774	1.12774	7.63548		0.529211	0.621069	0.621069	6.32095		1.38617	1.4509	1.4509	5.18397		0.838594	1.67866	1.67866	8.41464		0.862946	1.28937	1.28937	7.94196		0.53148	0.935607	0.935607	13.248		1.1924	1.17359	1.1924	5.55655		1.74042	2.41795	2.41795	24.7396		0.91919	0.62761	0.91919	2.26035		1.1013	1.04904	1.1013	6.70445
0.813476	1.07811	1.07811	6.11155		0.983838	0.707935	0.983838	7.88603		0.963612	1.13392	1.13392	6.11257		0.820926	0.75048	0.820926	10.1014		0.512128	0.727986	0.727986	16.0098		0.528161	1.06271	1.06271	11.2031		1.05195	1.64508	1.64508	19.9909		1.41539	2.05551	2.05551	30.1763		0.961835	0.593958	0.961835	6.49378		0.754969	0.534848	0.754969	4.95604
0.675047	1.40737	1.40737	7.39399		0.795387	1.03506	1.03506	4.88133		0.474944	0.502325	0.502325	23.8136		1.07119	1.25942	1.25942	19.8908		0.846259	1.06467	1.06467	10.013		1.4908	1.24654	1.4908	12.7125		1.17719	1.90207	1.90207	8.54498		1.91486	2.4896	2.4896	22.2917		0.606659	0.809465	0.809465	2.83675		1.00893	1.18447	1.18447	9.85339
0.986357	0.370786	0.986357	13.3535		0.563759	0.908874	0.908874	5.73497		1.27009	0.645264	1.27009	4.40259		0.837868	0.92168	0.92168	16.1853		0.754607	1.15637	1.15637	6.02702		0.599036	1.16681	1.16681	4.7999		1.4393	1.86723	1.86723	17.0114		1.60353	2.22505	2.22505	45.9716		1.62871	1.16996	1.62871	9.50355		1.1874	0.758659	1.1874	11.0632
1.00895	0.926537	1.00895	8.02098		1.06349	0.80612	1.06349	16.2783		1.0422	0.793973	1.0422	4.96687		0.453283	1.06076	1.06076	9.35663		1.22087	0.944154	1.22087	8.44543		0.821132	1.83017	1.83017	3.07544		2.38445	1.63056	2.38445	14.1339		1.52016	2.08979	2.08979	27.4864		0.661537	1.04779	1.04779	7.05965		0.784888	1.31843	1.31843	9.31565
0.515362	0.757012	0.757012	3.40143		0.843414	1.27607	1.27607	8.65454		0.973259	1.25137	1.25137	11.9957		0.762431	0.9867	0.9867	33.7032		1.01277	1.3119	1.3119	2.64084		1.30943	1.67323	1.67323	8.80444		1.33368	0.913151	1.33368	11.0653		2.22871	1.53476	2.22871	21.2264		1.24843	1.22342	1.24843	13.8102		0.679119	1.47738	1.47738	6.28065
0.52553	1.29946	1.29946	10.961		1.65122	0.957619	1.65122	7.26265		1.46193	1.35289	1.46193	10.4099		0.559751	1.11452	1.11452	35.8195		0.985276	1.2548	1.2548	9.20643		0.997716	1.16685	1.16685	22.4242		1.07976	2.26362	2.26362	16.1899		1.90021	2.32317	2.32317	25.2694		1.30074	0.85943	1.30074	3.07707		0.855057	0.86746	0.86746	2.63256
0.518232	0.527917	0.527917	15.5783		0.685651	1.02991	1.02991	5.35541		0.762678	1.19139	1.19139	5.1225		0.892635	1.47934	1.47934	33.0105		0.540565	0.69383	0.69383	3.46649		1.44402	0.442159	1.44402	6.26802		1.70761	0.890516	1.70761	20.2357		1.54896	2.36646	2.36646	17.3474		0.898469	0.476782	0.898469	10.0614		1.18614	0.893019	1.18614	9.33968
1.137	0.602996	1.137	9.00443		0.671938	1.09708	1.09708	7.48991		1.51116	1.12084	1.51116	23.1768		0.988691	0.877898	0.988691	18.0475		0.611065	1.63926	1.63926	14.7949		0.910868	1.34819	1.34819	18.805		1.70838	2.23641	2.23641	27.488		1.58691	1.69738	1.69738	30.0234		0.968213	0.916974	0.968213	6.77457		1.23501	0.575046	1.23501	5.46002
0.434893	0.758247	0.758247	5.58429		0.66923	0.747122	0.747122	9.16693		0.507017	0.56384	0.56384	24.8267		0.958691	0.675528	0.958691	25.3417		0.74698	0.746485	0.74698	5.44228		1.20494	0.875115	1.20494	6.43968		0.869751	1.40646	1.40646	7.14383		1.04003	2.50996	2.50996	25.3819		1.13853	0.63195	1.13853	5.11489		1.03197	1.19117	1.19117	11.8932
0.857751	0.62672	0.857751	10.4732		0.851901	1.12112	1.12112	19.4812		0.950663	1.10092	1.10092	14.6769		0.674988	1.35843	1.35843	19.9067		2.02118	1.1939	2.02118	6.21055		0.824819	0.904462	0.904462	13.1474		1.34613	1.70142	1.70142	19.6135		2.18304	2.24904	2.24904	15.3841		0.912978	0.678189	0.912978	12.9674		1.10137	1.45769	1.45769	8.25394
0.464357	1.52124	1.52124	2.95253		0.740395	0.788735	0.788735	10.1092		0.678671	0.886065	0.886065	4.71006		0.560925	1.40369	1.40369	10.9326		0.727682	1.36727	1.36727	6.56964		1.24973	1.47333	1.47333	8.73983		1.92593	1.78722	1.92593	10.8264		1.00282	2.07616	2.07616	22.0118		0.776127	0.907571	0.907571	9.54243		1.30475	0.685764	1.30475	6.5799
0.673506	0.674555	0.674555	6.47121		0.921596	1.29604	1.29604	2.77416		0.680376	0.704516	0.704516	12.0497		1.19108	1.41955	1.41955	21.7652		0.624554	0.87993	0.87993	7.12948		0.8646	0.575657	0.8646	14.9248		0.585917	1.30636	1.30636	11.5231		2.02312	1.97033	2.02312	25.9587		1.00564	0.91601	1.00564	12.7171		1.13851	1.15485	1.15485	12.0361
0.462772	1.1648	1.1648	3.38774		0.660286	1.21055	1.21055	3.88028		0.706639	0.900409	0.900409	18.3568		0.650249	1.31479	1.31479	6.49204		0.941271	0.926705	0.941271	11.0606		1.14873	0.990166	1.14873	8.04103		1.64791	1.40155	1.64791	22.4068		1.37223	1.93722	1.93722	24.7145		0.811008	1.19742	1.19742	5.29519		0.789638	0.68711	0.789638	11.0937
0.570254	1.03831	1.03831	8.76855		1.19445	1.08544	1.19445	7.36526		1.03863	0.917969	1.03863	6.20035		1.11867	0.738101	1.11867	8.82665		1.22397	0.566349	1.22397	5.22067		1.70424	0.84667	1.70424	9.94983		1.53324	1.89345	1.89345	23.1307		1.57152	1.61777	1.61777	4.7962		0.828992	2.06578	2.06578	3.68746		0.954875	1.17635	1.17635	4.46667
1.06769	0.984439	1.06769	5.98975		0.849638	0.903401	0.903401	5.12318		1.38021	0.905503	1.38021	7.03125		1.5419	1.20198	1.5419	26.8701		0.96318	0.611971	0.96318	11.3374		1.6346	1.10169	1.6346	4.05321		0.993802	1.81315	1.81315	23.1228		1.17278	1.72427	1.72427	27.1916		0.714529	0.941229	0.941229	5.55633		0.521902	0.867647	0.867647	5.83751
0.553518	0.57982	0.57982	7.96439		0.512806	0.733769	0.733769	16.7576		0.584596	0.98051	0.98051	11.3744		1.01773	0.656639	1.01773	24.9864		0.785741	0.675965	0.785741	11.0215		1.0159	0.459488	1.0159	11.1712		1.3179	1.54398	1.54398	21.6516		1.50026	1.96477	1.96477	55.8858		0.971851	1.11121	1.11121	7.28379		0.980207	1.50958	1.50958	7.71924
0.928861	0.693144	0.928861	5.26929		0.857329	0.934492	0.934492	13.9747		1.01986	1.69357	1.69357	9.74107		0.715847	1.30768	1.30768	13.3852		1.0006	0.702355	1.0006	3.961		1.37867	0.921487	1.37867	12.539		0.857498	0.695685	0.857498	20.2396		1.15953	1.85222	1.85222	27.4998		0.624368	0.771368	0.771368	6.38127		0.842306	1.15953	1.15953	9.50424
0.956118	0.906013	0.956118	7.08355		0.652873	1.0985	1.0985	7.33489		1.2479	0.879754	1.2479	3.4167		0.789474	0.581706	0.789474	25.6556		1.0254	1.04997	1.04997	3.23539		0.63142	1.59656	1.59656	6.5867		0.488313	1.49004	1.49004	19.6165		0.81885	1.24647	1.24647	32.9416		0.636942	0.949458	0.949458	4.82956		0.76083	0.961143	0.961143	10.4943
0.779147	0.778049	0.779147	4.19791		0.718286	0.713921	0.718286	16.8892		0.842988	0.531198	0.842988	8.98512		0.880917	1.5787	1.5787	13.6354		1.1972	0.640684	1.1972	7.62917		1.20784	1.37394	1.37394	4.05766		1.86127	1.57896	1.86127	6.39391		1.0729	2.48527	2.48527	13.2158		0.84973	1.11573	1.11573	5.68802		0.880453	0.756843	0.880453	13.5293
0.669762	1.2305	1.2305	6.84558		0.602702	0.946913	0.946913	10.9233		1.00945	1.34424	1.34424	2.50808		0.847532	1.10814	1.10814	22.7725		1.29482	0.660791	1.29482	6.80379		0.769437	1.23043	1.23043	4.42147		0.787958	0.819355	0.819355	12.1157		1.67174	2.52048	2.52048	29.2426		1.13509	0.656748	1.13509	3.81266		0.638644	1.19423	1.19423	5.06021
0.800437	0.441624	0.800437	5.26847		1.42066	0.890516	1.42066	5.91797		1.27234	0.638174	1.27234	17.9902		0.636607	0.648717	0.648717	18.7738		1.43597	0.532582	1.43597	8.55792		1.15683	1.11217	1.15683	4.88898		0.879726	1.367	1.367	11.5473		0.847387	2.24327	2.24327	21.1582		0.870391	1.0794	1.0794	6.06489		0.966921	0.985451	0.985451	8.30877
0.783772	0.976308	0.976308	4.60983		1.26657	0.51269	1.26657	4.06873		1.02278	0.640015	1.02278	21.9312		1.10993	0.78846	1.10993	28.6587		0.729598	0.570996	0.729598	12.8342		1.73766	1.01967	1.73766	12.8786		1.02826	1.47077	1.47077	21.546		1.2778	2.64547	2.64547	27.5806		0.864426	0.808105	0.864426	8.49948		0.771802	0.560786	0.771802	8.6272
0.801997	0.780688	0.801997	10.4254		0.517597	0.673701	0.673701	20.6372		0.578081	1.12789	1.12789	17.385		0.624136	1.40256	1.40256	21.3338		1.16706	0.899	1.16706	3.04958		0.84605	0.684727	0.84605	5.61014		1.66517	1.19325	1.66517	7.7287		0.933007	0.834129	0.933007	12.6743		0.931914	1.14925	1.14925	4.10077		0.507638	0.829752	0.829752	7.7326
0.850016	0.590087	0.850016	2.71308		0.915528	0.595881	0.915528	6.87382		0.69076	0.662443	0.69076	7.76016		0.950047	0.915556	0.950047	6.3082		1.0992	1.30592	1.30592	6.57052		0.621357	1.4414	1.4414	9.23878		1.58616	1.48014	1.58616	5.87111		2.06406	1.65199	2.06406	16.2625		0.482679	0.382897	0.482679	5.27854		0.63293	1.60115	1.60115	3.50674
0.99626	1.11987	1.11987	3.30527		0.978323	1.57945	1.57945	10.1877		0.816785	1.04539	1.04539	8.57305		0.948531	1.1391	1.1391	27.0501		0.425315	0.882531	0.882531	4.48424		0.698887	0.878758	0.878758	17.8027		1.32758	1.88042	1.88042	12.1703		1.77903	1.59462	1.77903	26.0668		0.709567	0.852263	0.852263	5.63597		0.902931	1.03643	1.03643	10.0801
0.719161	0.932742	0.932742	2.80565		0.95056	0.931719	0.95056	8.93001		1.09411	0.544389	1.09411	14.7946		1.14038	1.49763	1.49763	10.9462		0.670083	1.32351	1.32351	10.0965		1.31232	1.55262	1.55262	9.44356		1.00616	1.27917	1.27917	22.9942		2.27087	1.50921	2.27087	27.1628		0.9363	0.989917	0.989917	8.88569		1.73367	0.790663	1.73367	9.10139
0.946884	0.677041	0.946884	7.73994		1.37202	0.638743	1.37202	8.13706		0.79721	1.00901	1.00901	9.50269		0.816009	2.07813	2.07813	15.0299		0.802358	0.928762	0.928762	3.87091		0.827641	1.111	1.111	14.7244		0.884854	1.70248	1.70248	9.13753		1.19272	1.51585	1.51585	21.8616		0.836815	0.553422	0.836815	6.96315		0.660858	1.19052	1.19052	8.12692
0.655152	0.660231	0.660231	2.95906		1.30669	0.979302	1.30669	4.19749		0.936502	1.17459	1.17459	7.96004		1.05155	0.483306	1.05155	5.96141		0.606321	1.10098	1.10098	4.77812		1.20216	0.988831	1.20216	5.1841		1.3772	0.948665	1.3772	7.62451		1.96955	2.85669	2.85669	17.6706		1.52718	0.737909	1.52718	6.39508		0.971564	1.22347	1.22347	5.43127
0.73654	0.838979	0.838979	2.22212		1.10743	0.914193	1.10743	4.08611		1.12666	0.929593	1.12666	3.06524		0.563877	0.504932	0.563877	13.9573		0.837275	0.9593	0.9593	8.36515		1.20682	1.26456	1.26456	8.21426		0.843391	2.063	2.063	19.3815		1.69613	2.01803	2.01803	35.4791		0.495704	1.08183	1.08183	7.75056		0.632194	0.6525	0.6525	6.50337
0.694007	0.749776	0.749776	5.99629		0.861045	1.18048	1.18048	10.2189		1.23567	0.534574	1.23567	13.0957		0.876322	1.52555	1.52555	12.6095		0.81403	1.37371	1.37371	8.43122		1.74488	1.21721	1.74488	15.891		0.853475	1.49669	1.49669	15.9887		1.4455	2.09274	2.09274	42.8524		0.619837	0.65311	0.65311	19.9575		1.26275	0.878977	1.26275	8.52381
1.06495	1.38248	1.38248	5.63823		1.34748	0.875008	1.34748	11.7859		0.908897	0.823031	0.908897	20.4462		1.65418	2.21296	2.21296	13.1403		0.730366	1.17151	1.17151	6.9291		0.900295	1.19172	1.19172	6.80176		0.839504	2.02058	2.02058	20.4424		1.58438	1.8694	1.8694	34.5859		1.13124	0.798632	1.13124	4.52184		0.780054	0.70267	0.780054	8.79422
0.906572	0.686376	0.906572	7.68684		0.786867	0.822127	0.822127	10.1759		1.33246	1.1562	1.33246	5.20595		1.12251	1.24498	1.24498	24.3215		0.80765	1.13774	1.13774	5.63829		1.0249	0.870052	1.0249	9.40193		1.43236	1.01746	1.43236	15.7313		0.846362	1.9766	1.9766	37.0829		0.803131	0.993619	0.993619	5.84813		0.905712	0.864933	0.905712	8.50593
0.939454	1.26207	1.26207	12.2869		1.03389	0.482908	1.03389	6.44534		0.699293	1.26426	1.26426	20.2926		0.824567	0.818211	0.824567	13.138		0.508925	0.903567	0.903567	4.42727		0.755258	1.17291	1.17291	7.45815		2.09341	1.1347	2.09341	14.6746		1.86543	2.08041	2.08041	24.7373		0.978262	0.565081	0.978262	3.83762		0.498443	1.84285	1.84285	4.50472
0.504263	1.11739	1.11739	15.7348		0.650339	0.949235	0.949235	14.9225		1.05275	1.4446	1.4446	5.46531		0.707822	0.825741	0.825741	45.0835		1.10081	0.561544	1.10081	5.34689		0.802626	1.12691	1.12691	9.99977		1.67076	0.93788	1.67076	21.7998		2.17007	2.62143	2.62143	16.8484		0.832286	0.912189	0.912189	3.94772		0.588365	0.898692	0.898692	9.38817
0.847783	1.01481	1.01481	18.2632		1.1054	0.566406	1.1054	12.7923		0.645104	1.16178	1.16178	17.8557		1.3466	0.604357	1.3466	3.86776		1.11985	1.02057	1.11985	4.4157		0.884498	1.54601	1.54601	9.12343		1.12148	2.09605	2.09605	24.0555		1.51957	2.60045	2.60045	26.3939		1.05693	1.23276	1.23276	4.27016		0.663558	1.16632	1.16632	4.83353
0.641723	0.860922	0.860922	2.00629		0.809042	1.55068	1.55068	4.37252		1.09057	0.781863	1.09057	11.4164		0.690428	0.686873	0.690428	6.03964		0.711366	0.511297	0.711366	4.20781		1.22039	1.58714	1.58714	22.1322		1.01423	1.76484	1.76484	16.0498		2.06842	2.08114	2.08114	17.3668		1.3271	1.14739	1.3271	5.7292		0.741785	1.04523	1.04523	9.7412
0.796807	0.604794	0.796807	5.2731		0.620024	0.660067	0.660067	16.0585		0.894929	1.01837	1.01837	11.7321		0.421754	0.619372	0.619372	48.6203		1.15506	1.20225	1.20225	2.52441		0.892752	1.18158	1.18158	9.1097		1.52939	1.90123	1.90123	13.344		1.67789	1.48627	1.67789	25.4826		0.46659	0.729435	0.729435	6.14811		1.15921	1.57293	1.57293	4.75857
0.842564	0.756102	0.842564	4.33604		1.29804	0.486542	1.29804	3.67552		0.719194	0.768513	0.768513	11.5585		0.536309	1.25024	1.25024	19.0362		0.797494	0.487537	0.797494	3.38966		1.13196	1.4824	1.4824	3.37327		1.97416	1.40725	1.97416	14.9014		1.62745	2.13352	2.13352	28.8658		0.980384	0.452324	0.980384	5.21393		0.937477	0.831067	0.937477	13.9895
0.639947	0.722299	0.722299	5.69855		0.960778	0.743744	0.960778	6.1478		0.860172	0.813594	0.860172	25.566		1.17609	1.53001	1.53001	14.9215		0.864924	0.904752	0.904752	14.5184		0.781978	1.33779	1.33779	14.1083		1.14524	1.6552	1.6552	7.18671		1.4664	2.66511	2.66511	23.6287		0.927861	1.26958	1.26958	3.40312		0.793246	1.2285	1.2285	4.62872
0.981693	0.71639	0.981693	15.3802		0.445755	1.01357	1.01357	9.94554		0.964578	0.880517	0.964578	18.2561		1.50509	1.368	1.50509	12.3909		0.969258	0.530756	0.969258	8.50856		1.1089	0.914047	1.1089	11.1057		0.949889	1.4699	1.4699	11.3606		1.15143	1.87484	1.87484	17.6775		0.716678	1.12352	1.12352	9.05305		0.527945	0.739029	0.739029	8.72166
1.00092	1.03987	1.03987	6.75091		1.04892	1.01283	1.04892	4.55144		0.609803	0.780703	0.780703	8.79476		0.887868	0.794721	0.887868	17.3024		1.00439	1.5428	1.5428	6.16285		0.479198	0.870061	0.870061	8.49131		1.04235	1.23113	1.23113	13.1992		1.71599	1.67964	1.71599	15.5849		0.492153	0.532679	0.532679	5.16552		0.676149	0.877014	0.877014	5.52289
1.55277	0.949345	1.55277	6.80591		0.797935	1.32648	1.32648	5.1443		0.989723	1.08975	1.08975	21.587		0.842511	0.928939	0.928939	15.4068		0.658952	0.696736	0.696736	3.92509		0.978128	0.645478	0.978128	8.57546		0.973835	1.74176	1.74176	19.6011		1.79443	2.43045	2.43045	23.15		0.782451	0.778866	0.782451	3.59966		1.47307	0.900008	1.47307	13.4339
1.61426	0.692731	1.61426	8.45233		0.67369	0.349978	0.67369	10.0611		1.80476	0.599479	1.80476	13.0045		0.781566	0.742658	0.781566	7.94728		0.507685	0.887458	0.887458	10.7123		0.74938	1.24568	1.24568	4.98454		1.15352	1.79966	1.79966	4.21216		1.33113	3.43494	3.43494	18.6101		0.685956	0.686053	0.686053	12.3582		1.3685	0.741172	1.3685	4.08171
0.549519	0.792753	0.792753	8.80896		0.877496	0.937075	0.937075	6.07591		0.964905	1.0014	1.0014	10.5145		1.06629	0.649527	1.06629	14.1936		0.8832	1.04961	1.04961	12.9516		1.57849	0.683952	1.57849	4.82599		1.59812	1.95886	1.95886	22.8321		1.46386	2.39192	2.39192	26.531		0.701388	1.10921	1.10921	3.97035		0.711332	0.888207	0.888207	7.31186
0.545808	0.769221	0.769221	8.38664		1.24496	0.621953	1.24496	9.33454		0.803408	0.745456	0.803408	7.65419		1.42225	1.04873	1.42225	25.1354		1.31154	0.907416	1.31154	5.58738		1.68581	1.22964	1.68581	11.2273		0.617371	1.03972	1.03972	10.4061		2.24705	1.66529	2.24705	18.0568		0.781997	1.43275	1.43275	10.7527		0.855619	1.42131	1.42131	7.12539
0.780857	0.945006	0.945006	2.41778		0.625609	0.900029	0.900029	9.60267		0.726922	0.686032	0.726922	6.21394		0.695988	0.954747	0.954747	5.63716		0.999656	0.568427	0.999656	8.58813		0.612552	0.905364	0.905364	16.2266		1.92513	1.86501	1.92513	23.5326		1.82677	1.75548	1.82677	22.6638		1.26572	0.880488	1.26572	4.39219		0.792083	1.36101	1.36101	8.54484
1.02747	1.02027	1.02747	3.22181		0.904401	1.00953	1.00953	9.66413		0.584068	0.964107	0.964107	5.59109		1.11102	0.618668	1.11102	17.3862		0.681931	0.79118	0.79118	6.3719		1.27416	1.19472	1.27416	9.64523		0.659591	1.22097	1.22097	11.0343		1.19969	2.48535	2.48535	32.7133		0.497617	0.972675	0.972675	5.99461		0.51728	0.695985	0.695985	5.47109
0.604293	0.880422	0.880422	10.549		1.0005	0.561872	1.0005	7.57287		0.9893	1.00055	1.00055	15.5403		0.758717	1.30026	1.30026	28.6404		1.15291	0.869009	1.15291	6.72963		0.68837	0.789887	0.789887	5.64882		1.5601	1.36046	1.5601	11.6761		1.62105	1.96244	1.96244	17.3103		1.31975	0.732443	1.31975	9.98926		0.957831	1.07784	1.07784	6.07252
1.02973	1.22242	1.22242	11.003		0.55087	1.37278	1.37278	11.6307		0.798943	0.681906	0.798943	9.00863		1.43265	0.973678	1.43265	17.6689		0.847393	0.991664	0.991664	20.8835		1.018	0.465398	1.018	10.1442		0.954823	2.52767	2.52767	7.18583		1.12031	2.31507	2.31507	39.3373		1.08459	0.85758	1.08459	3.58232		0.942547	0.879473	0.942547	3.76269
0.974618	0.90107	0.974618	6.30534		0.928812	0.896128	0.928812	13.5573		0.994942	0.472612	0.994942	4.22958		0.752234	1.17506	1.17506	6.27693		1.19511	1.15413	1.19511	5.72387		1.44215	1.11049	1.44215	6.05491		1.09915	1.1912	1.1912	10.5352		1.51903	2.71529	2.71529	26.3625		0	0	0	3.43765		0.717832	1.16408	1.16408	5.24629
0.493726	0.968991	0.968991	2.68713		0.552709	0.986461	0.986461	11.7336		0.643123	1.0665	1.0665	9.63422		1.02797	1.44798	1.44798	15.5795		0.713848	1.06998	1.06998	5.71616		1.02752	1.34741	1.34741	11.6082		0.772095	1.45008	1.45008	20.8667		1.54798	1.85113	1.85113	30.1743		0.855178	1.11141	1.11141	9.43603		0.824866	0.740253	0.824866	7.97701
1.19915	0.58547	1.19915	12.9888		1.17723	0.687758	1.17723	7.73204		0.838319	0.911871	0.911871	5.34116		0.832703	1.49159	1.49159	13.297		0.6117	0.765319	0.765319	6.98747		0.550783	0.651015	0.651015	8.48272		1.21144	1.06377	1.21144	6.41529		2.16312	1.55484	2.16312	26.9509		0.561554	1.01953	1.01953	3.65403		0.801263	0.959784	0.959784	8.69444
1.08187	0.506623	1.08187	8.24297		0.630183	0.616893	0.630183	7.27069		0.81609	0.751217	0.81609	10.8502		1.50485	1.09166	1.50485	25.361		0.597653	1.07704	1.07704	9.27457		0.728812	0.81293	0.81293	8.84905		1.2904	1.31594	1.31594	23.2125		0.98595	2.27912	2.27912	17.2552		0.694308	0.743073	0.743073	8.44679		0.807463	1.08508	1.08508	3.41331
1.04513	1.03186	1.04513	6.1836		0.934607	1.26392	1.26392	7.77537		0.908248	1.01063	1.01063	4.37591		1.04278	0.574006	1.04278	9.96717		0.773252	0.957233	0.957233	6.59715		0.528576	1.71848	1.71848	4.83784		1.79716	1.81352	1.81352	9.15611		2.11503	2.26135	2.26135	26.5484		0.672348	0.597673	0.672348	3.95523		1.18285	1.02343	1.18285	6.7739
0.758095	1.18539	1.18539	15.2032		0.829412	0.864461	0.864461	10.7254		0.437781	0.662926	0.662926	23.6149		0.863388	0.814483	0.863388	13.3112		1.16151	1.07884	1.16151	4.55416		0.824023	0.997265	0.997265	11.536		0.882474	0.910599	0.910599	10.9552		0.888823	1.37511	1.37511	43.2409		1.00597	0.794477	1.00597	7.46769		0.601824	1.23765	1.23765	4.44051
0.773196	0.525862	0.773196	7.55199		0.714404	1.04364	1.04364	6.31732		0.674425	1.18067	1.18067	10.9704		0.861413	0.974159	0.974159	12.7912		1.0024	0.65728	1.0024	8.00313		0.930683	0.998798	0.998798	7.28356		1.15664	2.10225	2.10225	13.9744		1.87336	2.58662	2.58662	12.1904		0.897591	1.01015	1.01015	9.25056		0.708645	1.43547	1.43547	3.52041
0.990282	0.557617	0.990282	7.34109		0.735467	1.00336	1.00336	21.7375		1.22355	1.08997	1.22355	18.082		0.886234	1.3293	1.3293	12.7197		0.579811	0.637488	0.637488	15.1198		1.45631	0.917081	1.45631	8.71313		0.467716	2.0905	2.0905	23.3269		0.996874	1.29213	1.29213	27.1448		0.708629	0.469073	0.708629	12.4938		0.783723	0.896465	0.896465	9.51932
0.932127	1.03992	1.03992	8.40885		0.791042	1.0055	1.0055	8.36488		0.503859	0.76437	0.76437	18.1442		0.978469	1.92626	1.92626	9.64198		1.44291	0.938961	1.44291	14.279		1.09211	1.31475	1.31475	11.0691		2.14184	0.818205	2.14184	17.4489		2.3434	1.5365	2.3434	40.1286		1.02453	0.602863	1.02453	4.28906		0.855362	0.573964	0.855362	5.62087
1.05259	0.677173	1.05259	13.7341		1.1014	0.656926	1.1014	20.7805		1.04078	1.04086	1.04086	17.5359		0.629726	0.853009	0.853009	6.71689		1.24856	1.19539	1.24856	3.06352		1.4045	1.08509	1.4045	7.17131		1.74563	1.45958	1.74563	13.4472		1.16712	2.09369	2.09369	37.4845		0.8958	0.574261	0.8958	4.88189		0.583368	1.06103	1.06103	9.56636
0.854881	0.615677	0.854881	2.28449		0.859431	0.647384	0.859431	5.01536		0.663222	0.880342	0.880342	7.72043		1.01503	1.06835	1.06835	13.3319		0.673616	0.722074	0.722074	13.6169		0.672165	0.855878	0.855878	6.45414		1.46319	1.44582	1.46319	15.5561		0.58665	2.3788	2.3788	9.96961		0.836945	0.745274	0.836945	4.03773		1.15088	0.895276	1.15088	7.53654
0.864148	0.777433	0.864148	3.2972		0.550095	1.21208	1.21208	8.25571		0.716691	0.948394	0.948394	12.9625		1.06478	0.75131	1.06478	7.37507		0.472661	1.2716	1.2716	3.72707		1.00818	1.04245	1.04245	31.6498		0.935433	0.832658	0.935433	12.3477		1.77604	2.36835	2.36835	23.1355		0.984481	0.891409	0.984481	4.441		1.1331	0.515664	1.1331	7.21291
0.677728	0.520622	0.677728	2.86197		1.00283	0.457335	1.00283	8.22543		0.861712	0.44798	0.861712	13.5133		1.03556	0.633207	1.03556	6.23779		0.881371	0.767175	0.881371	7.47722		1.10599	1.09637	1.10599	1.47212		0.756326	1.05223	1.05223	23.0453		1.6725	1.94236	1.94236	23.6651		0.908729	0.451881	0.908729	11.1454		0.39727	1.06483	1.06483	3.97333
0.690979	0.53389	0.690979	7.88303		0.443192	1.58909	1.58909	3.56894		0.423077	1.0597	1.0597	17.9586		1.24536	1.24638	1.24638	5.03988		1.3103	0.697684	1.3103	4.50103		0.782919	0.769162	0.782919	8.12683		1.55384	1.4632	1.55384	13.6802		1.92961	1.68774	1.92961	20.3029		1.04454	0.895959	1.04454	3.85581		0.718797	0.608779	0.718797	4.17108
1.02391	0.528223	1.02391	10.9445		0.998236	0.448573	0.998236	3.60004		1.33704	1.21862	1.33704	27.6096		1.33042	1.52231	1.52231	14.0235		0.638684	1.27005	1.27005	4.65149		1.11693	1.07379	1.11693	2.17001		0.849511	1.3235	1.3235	10.3535		2.29164	2.44107	2.44107	24.1343		0.416181	0.532802	0.532802	10.2265		0.547663	0.818881	0.818881	7.73453
1.35709	0.575886	1.35709	4.5739		0.748171	1.29086	1.29086	6.32618		0.811885	0.65021	0.811885	9.51389		0.679882	1.19063	1.19063	16.7769		0.708017	0.798779	0.798779	6.4619		1.20652	0.769098	1.20652	13.9762		0.715105	1.59625	1.59625	10.6122		1.21091	1.83244	1.83244	17.8308		0.539756	0.8217	0.8217	5.44777		1.00059	1.09015	1.09015	9.94618
1.06463	0.691085	1.06463	5.5646		0.605123	0.497094	0.605123	10.182		1.03705	0.637193	1.03705	9.23953		1.00492	0.904923	1.00492	9.64177		0.884494	0.984922	0.984922	21.2906		0.776437	1.53225	1.53225	8.53793		0.696009	1.61176	1.61176	19.0144		1.23954	2.03048	2.03048	28.9977		0.769531	1.06358	1.06358	8.65441		1.14435	1.24441	1.24441	4.27503
0.678257	0.875573	0.875573	4.21644		0.792955	0.627318	0.792955	6.38615		1.13083	1.25687	1.25687	12.7032		0.569535	1.22473	1.22473	24.4875		0.949047	1.01977	1.01977	12.1984		1.1694	0.621324	1.1694	10.2349		1.22194	1.55886	1.55886	15.705		1.76475	2.15551	2.15551	18.6829		0.583641	0.753029	0.753029	10.0247		0.882321	0.507817	0.882321	15.3647
0.592617	0.974148	0.974148	8.79411		0.908946	1.1959	1.1959	7.65694		1.10861	0.963447	1.10861	12.1328		1.45449	1.18821	1.45449	25.402		1.0447	0.413726	1.0447	4.97528		0.749385	0.720879	0.749385	9.94391		1.68	2.1393	2.1393	21.3624		1.87576	1.41408	1.87576	31.3764		0.601692	0.738628	0.738628	5.95366		0.528405	0.729605	0.729605	9.56952
0.524603	0.699176	0.699176	3.83007		0.595276	0.867252	0.867252	10.8345		0.724429	0.755375	0.755375	9.97646		0.732438	1.20031	1.20031	9.29441		0.871272	0.595189	0.871272	18.1353		1.25866	1.64297	1.64297	5.82132		1.0289	1.20565	1.20565	4.13496		1.0221	1.92203	1.92203	15.3556		0.706855	0.934676	0.934676	5.81034		0.905434	1.26255	1.26255	3.30146
0.843575	0.890052	0.890052	5.9855		1.1814	1.04208	1.1814	6.98189		1.1492	1.24397	1.24397	6.1008		0.985377	1.14939	1.14939	15.7817		0.834508	0.702771	0.834508	8.59502		0.449435	1.29567	1.29567	3.26952		1.49166	1.13504	1.49166	6.65054		1.1071	2.03325	2.03325	19.0786		0.562826	0.575077	0.575077	6.93759		0.618273	0.664422	0.664422	8.04927
0.384979	0.700674	0.700674	4.7041		0.753441	0.565689	0.753441	11.7311		1.5493	1.08048	1.5493	17.63		1.26263	1.08133	1.26263	48.497		0.918109	0.460885	0.918109	10.5597		0.841967	0.738546	0.841967	12.525		1.47903	1.89243	1.89243	33.7034		1.80491	1.73395	1.80491	22.9946		1.20722	0.962855	1.20722	6.25937		1.34451	0.562675	1.34451	8.75309
0.55469	0.771136	0.771136	9.3357		0.503183	1.01883	1.01883	4.27607		0.738898	1.06286	1.06286	11.0713		0.688174	0.64139	0.688174	33.1978		0.696319	0.625942	0.696319	6.10737		1.16977	1.19774	1.19774	9.54338		1.79505	1.71973	1.79505	9.4184		1.80667	1.60255	1.80667	22.6501		0.622017	0.673407	0.673407	3.09308		0.858302	0.607734	0.858302	5.39486
1.27215	0.881343	1.27215	3.73353		0.885739	0.839314	0.885739	10.5249		0.662682	0.690387	0.690387	16.8905		1.75227	1.1144	1.75227	5.38164		0.442892	0.672609	0.672609	3.94503		0.89726	1.20444	1.20444	8.87841		1.13282	2.37657	2.37657	26.832		1.39491	2.20904	2.20904	20.7477		0.626009	1.1833	1.1833	3.60365		1.41292	0.789514	1.41292	9.18701
0.627619	1.02082	1.02082	3.7613		1.11982	0.330709	1.11982	5.04393		1.10415	1.16876	1.16876	5.61601		1.4092	1.09692	1.4092	13.2592		0.991164	0.848958	0.991164	7.10287		0.875913	0.914378	0.914378	4.33248		1.97337	0.56321	1.97337	11.2574		1.01458	2.15325	2.15325	33.7498		0.742506	1.25239	1.25239	5.98051		1.10655	1.14506	1.14506	11.5935
0.470347	0.75721	0.75721	4.82032		0.743682	0.777639	0.777639	7.14613		0.550445	1.08791	1.08791	34.0673		1.16758	0.837433	1.16758	24.0849		1.03181	0.835909	1.03181	7.55701		0.668428	1.13131	1.13131	18.4145		0.70879	1.47581	1.47581	25.297		1.59301	2.00017	2.00017	22.7566		1.0561	0.975108	1.0561	10.5919		0.536497	1.3677	1.3677	7.09062
0.566325	1.79933	1.79933	4.66055		0.759468	0.66285	0.759468	3.83032		1.2914	0.527786	1.2914	4.37985		0.791347	1.18724	1.18724	15.8423		0.690762	1.29937	1.29937	4.94042		1.15353	1.19042	1.19042	10.8771		0.822397	1.11592	1.11592	17.8471		0.914351	1.83978	1.83978	26.1526		1.23471	0.665991	1.23471	7.75706		0.601791	0.760181	0.760181	15.925
0.55488	0.981387	0.981387	5.61254		0.892555	1.22945	1.22945	11.6978		0.98083	1.10442	1.10442	23.4703		0.824551	1.54999	1.54999	19.7268		1.13961	0.556209	1.13961	3.9109		1.25768	0.870469	1.25768	10.9364		1.95982	1.66782	1.95982	27.2677		1.38325	2.01009	2.01009	13.6762		0.735834	0.743641	0.743641	8.13854		0.75018	1.64342	1.64342	7.46664
0.604128	0.493876	0.604128	2.80776		0.725189	1.21245	1.21245	5.71243		1.18767	0.82607	1.18767	17.9902		0.830458	1.65881	1.65881	17.2916		0.567866	0.761183	0.761183	5.66548		0.56152	0.562964	0.562964	9.55858		1.4025	1.84136	1.84136	8.91237		1.30432	2.54517	2.54517	46.9531		1.13928	0.541163	1.13928	5.44416		0.697874	1.80849	1.80849	12.6348
0.872206	0.698363	0.872206	6.51403		0.712653	1.00322	1.00322	9.64096		0.801256	0.559219	0.801256	3.61899		0.96404	1.25019	1.25019	10.7624		0.643849	1.0565	1.0565	10.9137		1.0926	1.06375	1.0926	4.8214		0.78677	1.68483	1.68483	18.9097		1.57806	1.9129	1.9129	13.3955		0.598194	0.601284	0.601284	6.92035		0.734037	0.604291	0.734037	5.95284
0.746336	0.727861	0.746336	2.38954		0.480474	1.42735	1.42735	10.7534		0.586907	0.962156	0.962156	6.27378		0.887544	1.78945	1.78945	19.3718		0.409606	0.657995	0.657995	4.79449		1.12075	1.3218	1.3218	12.2223		1.1103	1.77966	1.77966	10.5669		1.58989	1.68494	1.68494	15.4873		0.472828	0.658078	0.658078	9.69786		0.973161	0.715775	0.973161	10.1072
1.44662	0.657414	1.44662	8.55484		0.904756	0.810137	0.904756	10.643		1.37297	1.28382	1.37297	4.50867		1.17398	0.909641	1.17398	9.40387		1.15652	1.09588	1.15652	8.89682		0.548487	0.817347	0.817347	7.8593		0.88973	1.66894	1.66894	28.4646		2.01464	1.05793	2.01464	32.581		0.552443	0.973397	0.973397	7.25215		0.990468	0.877206	0.990468	6.218
0.681972	0.695912	0.695912	2.9164		0.868657	0.902619	0.902619	5.78718		1.46044	0.716447	1.46044	16.3732		1.32247	1.55053	1.55053	36.1369		0.613302	0.677654	0.677654	8.12654		0.929796	2.05708	2.05708	14.2748		1.46935	1.38587	1.46935	20.4201		1.56591	1.9085	1.9085	27.9841		1.03485	0.724542	1.03485	2.36878		0.712605	0.736586	0.736586	5.88573
1.06916	0.944676	1.06916	7.12194		0.812532	0.623131	0.812532	10.9304		1.13343	0.935085	1.13343	24.2459		0.813108	0.913826	0.913826	25.9953		0.66005	0.66756	0.66756	6.23281		1.53038	1.13016	1.53038	10.07		1.74782	1.78001	1.78001	13.573		0.924831	1.45163	1.45163	20.1034		0.679258	0.730685	0.730685	4.62975		0.45474	0.695293	0.695293	3.64665
0.842829	0.498279	0.842829	3.45633		0.637687	0.964436	0.964436	5.20198		0.554119	0.488398	0.554119	5.56522		0.523322	0.873281	0.873281	6.59467		0.841604	0.488409	0.841604	5.64846		1.09118	1.66606	1.66606	9.22655		1.16346	1.8525	1.8525	22.5326		2.30238	1.94746	2.30238	21.7593		0.424645	1.10179	1.10179	3.90911		0.459406	0.783645	0.783645	8.25765
1.27521	0.945193	1.27521	7.8562		0.685179	0.770299	0.770299	7.48584		0.617184	1.50543	1.50543	15.15		1.08759	1.44781	1.44781	8.33839		0.809908	0.565098	0.809908	12.3586		0.481593	1.19392	1.19392	9.55541		1.09874	1.19086	1.19086	11.7683		1.9926	1.85584	1.9926	23.4894		1.10458	0.586818	1.10458	5.32244		0.725925	0.951645	0.951645	5.34801
0.626299	1.45569	1.45569	4.21648		0.516791	1.4902	1.4902	8.13024		1.35291	1.75125	1.75125	9.36104		0.929026	1.43618	1.43618	11.9406		0.560114	0.925223	0.925223	4.42278		1.36535	0.479146	1.36535	11.4792		1.21847	1.79389	1.79389	22.7418		1.88861	1.92139	1.92139	18.6813		0.926063	0.731716	0.926063	8.63752		1.08207	1.12407	1.12407	9.37515
0.699956	0.901859	0.901859	11.7738		0.692996	0.614512	0.692996	5.02649		1.11715	1.32476	1.32476	4.39249		1.07939	0.998397	1.07939	15.6816		1.28536	0.600282	1.28536	5.33344		1.52845	1.35362	1.52845	14.4276		1.37177	1.73794	1.73794	18.6023		1.59318	1.68743	1.68743	25.9121		0.920927	1.08867	1.08867	4.95295		0.929201	1.15769	1.15769	5.12571
1.17067	0.421008	1.17067	3.8855		0.870827	1.06429	1.06429	11.996		0.657091	1.62134	1.62134	14.5084		1.36343	1.50634	1.50634	8.37786		0.643264	0.921969	0.921969	4.60476		0.633257	1.42277	1.42277	4.82187		1.5918	1.98478	1.98478	7.40813		1.52874	1.96404	1.96404	46.2986		0.837213	0.540677	0.837213	12.0008		1.07764	0.72187	1.07764	3.59726
1.30766	0.797614	1.30766	10.6817		1.03543	1.22838	1.22838	12.1851		0.714346	0.688231	0.714346	2.71257		1.4508	1.54331	1.54331	9.33552		1.0606	0.894207	1.0606	5.22451		1.53901	1.31491	1.53901	19.3043		0.875945	2.04051	2.04051	23.6321		0.726407	1.98605	1.98605	37.6517		0.488322	1.07591	1.07591	3.74768		0.883962	0.454676	0.883962	9.09055
0.845832	0.956593	0.956593	15.2301		0.564865	1.2512	1.2512	17.2737		0.936313	1.03091	1.03091	3.37989		0.530555	0.951986	0.951986	22.4928		0.711723	0.962548	0.962548	4.92275		1.55123	0.769549	1.55123	6.47732		1.20043	0.867445	1.20043	6.56921		2.08802	1.87645	2.08802	26.88		0.890292	0.543194	0.890292	6.5111		0.88129	0.861874	0.88129	9.45202
1.10992	0.588009	1.10992	6.07842		1.15443	1.13181	1.15443	5.74615		0.826	1.56436	1.56436	12.7803		0.982433	0.582184	0.982433	28.5763		0.673766	0.87406	0.87406	5.10341		1.24588	1.08743	1.24588	13.9612		1.12354	2.13745	2.13745	14.4021		1.35074	1.13991	1.35074	8.28396		0.78707	1.36289	1.36289	5.23421		1.21029	1.09743	1.21029	4.69614
0.796506	0.591637	0.796506	8.22528		0.902786	0.727285	0.902786	6.49034		0.630877	1.43842	1.43842	4.36101		0.697479	1.33797	1.33797	9.30986		1.27474	1.23784	1.27474	5.1053		1.67508	1.63847	1.67508	10.0531		0.98184	1.50096	1.50096	13.0652		1.38196	1.90725	1.90725	25.4212		1.16682	0.703207	1.16682	8.61553		0.648813	0.640576	0.648813	5.09532
0.697991	0.723266	0.723266	11.3186		0.634766	1.46431	1.46431	2.61039		1.2752	0.761802	1.2752	12.78		1.72165	1.41709	1.72165	18.1244		1.2195	0.757543	1.2195	6.14748		0.818616	1.31392	1.31392	6.17954		1.07871	1.5019	1.5019	12.9611		1.30264	2.67683	2.67683	28.8767		0.768687	0.570846	0.768687	10.0168		0.865264	0.879807	0.879807	10.9556
0.994448	1.61137	1.61137	6.08495		0.806216	0.869515	0.869515	9.34228		0.939382	0.885195	0.939382	7.88512		0.650536	1.03915	1.03915	23.9474		0.60636	1.36119	1.36119	4.35556		0.814225	1.04852	1.04852	12.8685		1.16858	1.93263	1.93263	12.3917		1.58117	2.84348	2.84348	26.29		0.638173	0.585796	0.638173	2.95371		0.846183	1.04609	1.04609	9.76369
0.425802	0.630355	0.630355	5.47162		0.655547	0.947627	0.947627	11.1421		0.837475	0.689592	0.837475	12.5471		1.1581	1.01357	1.1581	24.5757		0.843859	0.710218	0.843859	5.39971		1.52294	1.4599	1.52294	12.4396		1.3705	1.43067	1.43067	18.0869		1.37231	1.99108	1.99108	24.1718		0.790659	0.90888	0.90888	3.75033		0.992251	0.965519	0.992251	9.66997
1.06886	0.52256	1.06886	6.6023		0.618018	0.818128	0.818128	6.63744		0.887187	0.798375	0.887187	7.4711		0.805408	1.10159	1.10159	18.2524		0.660652	0.733744	0.733744	7.54796		0.793861	0.937732	0.937732	15.3583		1.29032	1.30153	1.30153	15.4436		1.42009	1.30857	1.42009	29.8367		0.690265	0.97518	0.97518	8.024		0.686037	0.764687	0.764687	10.9359
0.856153	0.955694	0.955694	11.3364		0.484725	1.04398	1.04398	5.55934		0.882484	1.14848	1.14848	16.7477		1.00362	1.96985	1.96985	10.9626		0.718091	0.550505	0.718091	16.15		1.50129	0.963582	1.50129	9.62995		1.2583	1.37358	1.37358	16.5719		1.3123	2.28285	2.28285	22.393		0.684401	1.15475	1.15475	5.99981		0.736256	1.13201	1.13201	8.03278
1.44322	0.858138	1.44322	6.36206		1.10851	1.56328	1.56328	13.3278		0.761536	0.664009	0.761536	10.9844		1.10581	0.924273	1.10581	21.8181		1.65651	0.9762	1.65651	3.52539		1.15182	1.39993	1.39993	4.2772		1.20582	1.4386	1.4386	25.8143		1.75125	2.1235	2.1235	23.4026		1.35241	0.652016	1.35241	12.9739		1.37882	1.01197	1.37882	14.5756
0.496959	0.651247	0.651247	10.8361		0.954964	0.628441	0.954964	4.75974		0.893452	1.04502	1.04502	14.1017		0.628196	0.815693	0.815693	23.2915		0.644606	0.406047	0.644606	9.47254		1.29525	1.08976	1.29525	12.5475		1.32119	1.24999	1.32119	10.5085		1.16177	1.99502	1.99502	27.7086		0.573538	0.5402	0.573538	4.62496		1.14091	1.05771	1.14091	5.58546
0.566798	0.948879	0.948879	11.1316		0.729726	0.731185	0.731185	5.84329		0.834835	0.825758	0.834835	16.2289		1.2539	1.73731	1.73731	26.2566		0.882783	1.87409	1.87409	4.42144		0.84266	0.851459	0.851459	7.36614		1.5833	1.64848	1.64848	10.4966		1.77688	1.86072	1.86072	40.2796		0.680833	0.738301	0.738301	10.8501		0.764843	0.845953	0.845953	5.35717
0.565769	0.500114	0.565769	7.03632		1.42179	1.0359	1.42179	21.852		0.584576	0.52115	0.584576	7.54299		1.01033	0.73355	1.01033	7.22527		1.08095	1.22515	1.22515	14.6772		0.422772	0.736465	0.736465	6.0164		1.3068	2.00545	2.00545	15.4455		2.00701	1.7591	2.00701	29.4871		0.814615	0.787633	0.814615	8.54324		0.860566	1.07254	1.07254	6.35536
0.743473	0.50328	0.743473	3.03651		0.665007	0.642063	0.665007	6.73184		0.509802	0.914588	0.914588	10.9073		1.11448	0.467691	1.11448	21.0757		1.11663	0.68047	1.11663	11.2417		0.8819	2.14474	2.14474	5.51275		2.01206	1.31814	2.01206	10.971		1.49024	1.41281	1.49024	23.1959		0.833757	0.676323	0.833757	9.87675		0.957229	1.09064	1.09064	5.95302
1.23847	0.591345	1.23847	7.46366		1.16745	1.05482	1.16745	6.18055		0.932089	1.40731	1.40731	9.72657		0.830827	1.31768	1.31768	36.2163		0.763029	0.55064	0.763029	19.6259		1.06693	0.806484	1.06693	5.11486		1.23774	2.11473	2.11473	12.7539		1.69779	1.9237	1.9237	19.9634		0.317626	0.902467	0.902467	6.83316		0.865539	1.55669	1.55669	6.65665
0.581449	0.434512	0.581449	5.27145		1.06824	0.983731	1.06824	6.37078		1.18958	0.986784	1.18958	2.72425		1.02233	0.688392	1.02233	31.3381		0.791629	0.805179	0.805179	13.9384		1.43729	1.16344	1.43729	11.3142		1.66781	1.42538	1.66781	15.4115		1.90958	1.79413	1.90958	25.3906		0.925515	1.08292	1.08292	0		1.16925	0.820334	1.16925	4.92579
0.61951	0.957119	0.957119	5.2721		1.31827	0.885243	1.31827	7.50538		1.11951	0.621299	1.11951	19.6156		0.637705	0.840007	0.840007	24.4403		0.477443	1.21146	1.21146	5.75588		1.21394	0.930602	1.21394	10.3151		0.531591	1.64405	1.64405	21.0655		1.01129	1.96067	1.96067	21.3415		0.541575	0.698794	0.698794	9.51631		0.635821	0.746751	0.746751	10.6803
0.732837	1.14877	1.14877	2.38754		1.1432	1.6129	1.6129	8.24398		0.798668	0.974185	0.974185	13.6403		0.814988	0.823952	0.823952	19.9443		0.886332	1.26919	1.26919	10.1529		0.908688	0.4223	0.908688	10.0695		1.06694	1.49524	1.49524	20.662		1.12406	2.53312	2.53312	19.0842		0.632383	0.70187	0.70187	10.5022		1.08269	0.968097	1.08269	6.68268
0.685613	1.01579	1.01579	11.5985		0.673665	0.480042	0.673665	11.1124		1.3046	1.54522	1.54522	7.97354		1.16457	0.93549	1.16457	20.4615		0.880629	0.910772	0.910772	7.35423		1.06931	1.29707	1.29707	5.35069		1.12084	1.15333	1.15333	2.98518		1.09222	1.77134	1.77134	24.3843		0.85657	0.742371	0.85657	5.75493		1.333	0.826334	1.333	8.09594
0.986128	0.658017	0.986128	12.4051		0.946258	0.779639	0.946258	4.34989		0.730458	0.723337	0.730458	11.3872		0.961602	1.26713	1.26713	3.95118		0.734255	1.22681	1.22681	20.7271		0.732001	0.927503	0.927503	9.12703		1.21074	2.05946	2.05946	17.7455		0.640606	2.61164	2.61164	32.5322		0.687017	1.2913	1.2913	4.93668		1.1431	0.951283	1.1431	3.95214
0.65979	1.11072	1.11072	13.8634		0.984219	0.432977	0.984219	6.44033		1.46644	0.909971	1.46644	16.176		1.23849	1.47012	1.47012	21.384		0.794976	0.745005	0.794976	6.39601		1.33468	1.07468	1.33468	10.2533		0.562093	1.39791	1.39791	5.243		1.37499	2.19399	2.19399	25.3846		0.915341	0.871317	0.915341	4.65901		0.553111	0.761384	0.761384	5.56469
0.77643	0.538133	0.77643	4.68228		0.670955	0.861313	0.861313	4.94091		0.90175	1.39986	1.39986	5.78726		0.61433	1.21822	1.21822	11.1079		1.84042	0.620161	1.84042	9.16289		1.51429	0.866542	1.51429	10.5822		1.37344	1.32963	1.37344	6.33387		1.89639	1.16999	1.89639	35.6215		1.1421	1.076	1.1421	11.3095		0.901604	0.664729	0.901604	7.12948
0.769364	1.07668	1.07668	10.0536		0.759539	0.505094	0.759539	5.83024		0.659733	1.15451	1.15451	4.12834		1.03223	0.973167	1.03223	22.4399		0.788099	0.888953	0.888953	10.8446		1.42206	1.3297	1.42206	7.17113		1.04987	0.972547	1.04987	14.41		1.59123	2.1869	2.1869	21.9057		0.367733	0.476754	0.476754	5.15975		0.641767	1.29473	1.29473	3.6872
0.884948	0.352279	0.884948	19.9997		1.11454	0.832428	1.11454	7.62336		0.917513	1.09848	1.09848	4.69408		0.714925	1.0295	1.0295	24.8945		1.00055	0.633924	1.00055	3.23194		1.40696	0.414164	1.40696	7.5067		0.985818	1.81407	1.81407	13.239		2.10242	1.96555	2.10242	30.6526		0.961157	0.685019	0.961157	2.47125		0.940897	1.24311	1.24311	5.96503
0.641976	0.782978	0.782978	4.27709		1.36379	0.795468	1.36379	6.6484		0.81184	0.812921	0.812921	6.50187		1.36796	1.08846	1.36796	6.48677		0.822145	0.809676	0.822145	5.84004		1.13006	0.909967	1.13006	3.73093		0.797107	1.89344	1.89344	18.8246		1.68141	1.1332	1.68141	23.7502		0.664248	0.512623	0.664248	5.44482		0.71507	1.58607	1.58607	5.16407
0.618298	0.792451	0.792451	7.39193		0.569243	1.31523	1.31523	18.5629		0.781728	0.927271	0.927271	6.66833		0.792149	1.53039	1.53039	8.32333		1.21874	1.39658	1.39658	7.51649		0.790303	0.675885	0.790303	18.6296		1.32055	1.07607	1.32055	12.692		1.80254	1.16275	1.80254	31.8329		0.661162	0.535899	0.661162	5.36266		0.529534	1.05152	1.05152	18.0474
0.954509	0.507924	0.954509	14.3628		0.825911	1.39427	1.39427	11.424		0.884856	0.787484	0.884856	28.3671		0.92839	2.02202	2.02202	16.7256		0.87514	0.901304	0.901304	9.99251		0.797754	0.801238	0.801238	8.03405		1.33124	2.21293	2.21293	20.3282		0.710998	1.28752	1.28752	32.8482		1.11255	0.777257	1.11255	4.26937		0.888422	0.548406	0.888422	7.88135
1.2802	0.791423	1.2802	4.75825		0.599504	1.09653	1.09653	8.20414		0.576985	0.822438	0.822438	6.04648		0.423458	0.945838	0.945838	15.9463		0.797533	0.649731	0.797533	8.36411		0.680401	0.419282	0.680401	7.73443		1.01092	0.990376	1.01092	4.12356		1.6392	2.4656	2.4656	48.2446		1.03418	1.36811	1.36811	7.53722		0.777108	0.639562	0.777108	3.95144
0.819152	0.784372	0.819152	8.59622		1.10374	0.975093	1.10374	4.88591		0.949987	1.52062	1.52062	16.4322		0.969378	1.44714	1.44714	34.8559		0.600884	0.73374	0.73374	5.23226		1.32914	1.00404	1.32914	18.1605		0.942845	1.05473	1.05473	4.37783		0.793375	1.71734	1.71734	16.0309		0.502048	0.69321	0.69321	4.63535		1.1257	0.814345	1.1257	3.347
0.828545	0.988999	0.988999	7.5591		0.432564	1.0997	1.0997	5.19988		1.03369	0.713054	1.03369	8.3493		1.16597	1.04955	1.16597	17.5621		1.24254	0.836196	1.24254	4.76445		0.952941	1.16081	1.16081	16.4131		1.26421	0.706124	1.26421	22.1158		1.15418	2.0256	2.0256	13.8193		0.760407	0.685449	0.760407	4.2413		1.4391	0.998266	1.4391	9.2515
0.587284	0.618319	0.618319	4.37092		0.572013	0.751212	0.751212	14.7973		0.7477	1.03764	1.03764	9.48607		0.715474	1.15598	1.15598	35.0311		0.946649	1.05438	1.05438	3.65408		1.11745	0.700556	1.11745	7.35807		1.04725	1.18288	1.18288	23.911		1.59083	1.16754	1.59083	37.1611		1.01439	1.32524	1.32524	6.70867		0.850001	1.06292	1.06292	7.10264
0.837968	0.57556	0.837968	4.64574		0.652187	0.475707	0.652187	4.36145		0.715574	0.638143	0.715574	9.69818		0.762136	1.49154	1.49154	25.5684		0.638768	0.576371	0.638768	7.05677		0.547406	0.828536	0.828536	14.2622		1.69613	1.36722	1.69613	18.3883		1.7899	1.36006	1.7899	20.251		1.08172	0.872579	1.08172	7.65132		0.718687	1.19788	1.19788	5.08385
0.805059	0.623762	0.805059	7.16226		1.2308	0.716614	1.2308	4.36906		1.32946	1.49249	1.49249	11.8957		1.04291	0.793287	1.04291	12.6274		0.745913	1.23594	1.23594	6.06104		1.00166	0.892966	1.00166	4.27391		1.46671	1.08653	1.46671	18.9169		1.34385	2.30693	2.30693	45.9218		0.65185	1.28589	1.28589	8.6264		0.624207	1.14087	1.14087	4.61896
0.616273	0.587947	0.616273	10.2929		0.614279	1.49788	1.49788	3.40215		1.17417	1.07122	1.17417	12.7716		1.24541	0.698475	1.24541	19.7106		0.812398	0.673835	0.812398	4.85438		0.417283	1.5092	1.5092	6.62112		1.30245	1.22587	1.30245	16.8347		1.83915	2.27296	2.27296	30.8081		0.876491	0.711211	0.876491	7.27492		1.18635	0.649308	1.18635	8.67831
1.27709	1.16802	1.27709	3.87672		0.801337	0.47585	0.801337	10.1796		0.418602	0.758426	0.758426	8.30421		0.990918	1.94623	1.94623	12.7969		0.861088	1.1028	1.1028	5.21985		1.88869	0.986539	1.88869	6.83516		1.52797	2.11152	2.11152	12.5737		1.87898	1.48094	1.87898	21.2407		0.76407	0.702169	0.76407	6.30515		1.02581	1.46829	1.46829	3.40794
0.725153	1.08925	1.08925	5.06649		0.496517	0.713589	0.713589	3.90601		0.767833	0.466729	0.767833	6.35782		0.841051	1.4345	1.4345	27.4394		0.715106	1.10762	1.10762	7.38726		1.31826	1.3197	1.3197	7.69111		1.70575	1.18451	1.70575	14.2237		0.984779	2.34884	2.34884	24.512		0.720304	1.30849	1.30849	6.52016		0.642673	0.996379	0.996379	7.59422
1.69384	0.857661	1.69384	4.75637		0.798519	0.850143	0.850143	6.84789		1.49747	0.940154	1.49747	11.6188		1.61867	1.13111	1.61867	13.4751		1.07062	1.0696	1.07062	10.1064		0.743386	0.65826	0.743386	6.49867		1.51726	1.20553	1.51726	19.7818		1.66904	1.82244	1.82244	15.194		0.661063	1.2099	1.2099	10.708		0.997806	1.1319	1.1319	8.0728
0.700753	1.23225	1.23225	8.48313		0.735404	1.19114	1.19114	5.17429		1.04991	0.860963	1.04991	10.7606		0.835078	1.61546	1.61546	28.4865		0.680872	0.869567	0.869567	16.5323		0.47495	1.35124	1.35124	10.6032		1.81011	0.744535	1.81011	36.0325		1.78865	0.697771	1.78865	25.5288		0.874229	0.974	0.974	4.65383		0.804682	0.522574	0.804682	16.2534
1.29877	0.550174	1.29877	13.0014		1.01676	0.754185	1.01676	11.8656		0.791745	0.775996	0.791745	12.1768		1.23181	0.662337	1.23181	16.1846		1.19783	0.560527	1.19783	11.8757		1.00099	1.02775	1.02775	6.024		1.57792	1.29591	1.57792	18.7886		1.49399	2.56002	2.56002	40.7921		1.05029	0.648533	1.05029	3.52557		0.57297	0.606251	0.606251	4.10627
0.876629	0.583688	0.876629	3.9713		0.957091	0.850669	0.957091	17.7625		0.786091	0.822094	0.822094	12.3859		1.08654	1.59286	1.59286	5.08077		0.845936	1.3263	1.3263	6.31203		0.658499	2.00378	2.00378	4.83847		1.54647	1.65366	1.65366	15.1123		1.27599	2.38188	2.38188	12.0752		1.08459	1.15637	1.15637	6.02843		0.729199	0.978225	0.978225	5.86951
1.3229	0.547504	1.3229	14.1307		0.579751	0.976321	0.976321	8.4388		0.924109	0.687206	0.924109	14.7601		0.637906	1.76085	1.76085	10.2371		0.594002	0.798756	0.798756	5.86299		0.995097	1.0809	1.0809	11.8449		1.20794	0.985629	1.20794	18.8678		1.08616	1.8583	1.8583	34.1364		0.627029	0.881191	0.881191	12.6084		0.850309	1.28021	1.28021	8.22843
0.842366	0.634476	0.842366	4.48244		0.64668	1.34519	1.34519	8.64296		0.636941	1.2211	1.2211	18.5651		1.08815	0.789512	1.08815	14.9297		1.12902	1.16255	1.16255	4.47621		1.49449	1.15216	1.49449	14.7046		1.43481	2.05321	2.05321	31.8065		1.96881	1.54401	1.96881	36.3693		1.24897	1.3297	1.3297	4.15611		0.645789	0.612497	0.645789	6.11857
0.723442	0.756944	0.756944	9.01759		1.34261	1.47393	1.47393	4.68622		1.32567	0.923292	1.32567	5.51806		1.12977	2.00264	2.00264	26.5219		0.623213	0.795453	0.795453	15.9268		0.865314	1.33462	1.33462	5.06789		1.5379	2.10188	2.10188	14.6362		2.10724	1.60442	2.10724	31.3168		0.755859	0.972245	0.972245	3.6228		0.745138	0.771829	0.771829	5.57064
0.689459	0.776505	0.776505	5.56255		0.625564	1.66973	1.66973	3.28308		0.863779	0.670617	0.863779	13.5573		1.00696	1.45046	1.45046	13.9692		0.764571	0.807901	0.807901	4.34477		0.792689	0.909262	0.909262	11.5417		1.27223	1.64715	1.64715	14.273		1.46893	2.04415	2.04415	31.3333		1.19553	0.777656	1.19553	10.9092		0.600986	0.93374	0.93374	15.1053
0.646626	0.417201	0.646626	5.24251		0.921829	0.936603	0.936603	9.08133		0.717823	1.1357	1.1357	16.3855		0.493917	0.912032	0.912032	16.9192		1.15459	0.944766	1.15459	5.46205		0.371865	0.740652	0.740652	14.476		0.615372	1.39478	1.39478	13.0158		1.39239	2.35386	2.35386	21.739		0.528052	1.1372	1.1372	5.05547		1.06364	1.40815	1.40815	6.05376
0.422853	0.59802	0.59802	6.17976		0.722328	0.802103	0.802103	3.52932		0.916713	1.01103	1.01103	14.6421		0.882851	1.55141	1.55141	22.1305		1.34448	0.848351	1.34448	4.59311		1.73718	1.28334	1.73718	18.4742		1.07298	1.06912	1.07298	13.5023		1.62718	1.79364	1.79364	25.6937		1.1593	1.17161	1.17161	6.75887		0.82927	0.906252	0.906252	4.59824
1.14057	0.884162	1.14057	3.31116		1.07633	0.756232	1.07633	3.17948		0.547837	0.924955	0.924955	6.13335		1.46941	1.42016	1.46941	12.9839		0.556068	1.00289	1.00289	10.7235		0.661581	0.974068	0.974068	16.6709		1.54922	1.67064	1.67064	22.379		1.98487	2.01628	2.01628	21.0515		1.33357	1.04999	1.33357	4.88444		0.719935	1.68855	1.68855	9.16615
0	0	0	5.36815		0.870468	0.571764	0.870468	11.6664		0.646709	1.01118	1.01118	8.44928		1.10359	1.04457	1.10359	9.18733		1.14603	0.954264	1.14603	6.61344		0.893165	0.802155	0.893165	3.97525		1.03979	1.5197	1.5197	16.521		1.27769	2.39746	2.39746	26.8835		1.16487	0.971513	1.16487	8.04515		0.815141	0.68332	0.815141	10.3734
0.968597	0.905842	0.968597	4.11236		0.665143	1.1313	1.1313	12.9077		0.893369	1.54364	1.54364	4.5842		0.97911	1.09374	1.09374	34.8644		0.942254	0.752821	0.942254	14.7401		1.01441	1.24189	1.24189	5.37344		1.64759	1.99583	1.99583	8.42845		1.24855	2.10005	2.10005	30.8828		0.748572	0.55642	0.748572	5.08214		0.610039	0.748501	0.748501	5.34015
0.813988	1.01483	1.01483	6.56274		1.15065	0.571952	1.15065	8.90308		0.708583	1.85206	1.85206	10.0176		0.510206	1.56138	1.56138	33.1168		1.17979	0.398901	1.17979	5.24943		1.1892	1.15381	1.1892	11.9886		0.60108	1.88219	1.88219	12.0001		1.59639	1.62498	1.62498	19.3642		0.595314	0.731368	0.731368	4.15421		1.45356	0.751675	1.45356	7.98118
0.80968	0.619341	0.80968	6.83027		0.826511	1.02681	1.02681	8.76111		0.899771	1.28963	1.28963	10.1722		0.993117	1.01531	1.01531	10.1962		1.24176	1.14058	1.24176	2.74028		1.11167	0.876912	1.11167	10.8654		1.64937	1.37668	1.64937	15.325		1.13963	2.4136	2.4136	40.1698		0.835427	1.00974	1.00974	6.34426		1.30122	0.530981	1.30122	6.2323
0.791571	1.01215	1.01215	9.62374		0.689039	0.960432	0.960432	17.4953		0.7909	1.16312	1.16312	5.9814		0.760328	1.32753	1.32753	24.8526		1.27243	1.30828	1.30828	6.10989		1.17026	0.766846	1.17026	11.7111		0.730394	1.70964	1.70964	16.2289		1.08975	2.15058	2.15058	23.9344		0.432941	1.05706	1.05706	3.66024		0.828678	1.12845	1.12845	3.96144
0.539985	0.647462	0.647462	6.08932		1.29813	0.809527	1.29813	14.7689		1.02606	0.766485	1.02606	11.7551		1.3725	0.789672	1.3725	6.27411		0.944578	0.579299	0.944578	4.35385		0.89353	1.59055	1.59055	7.41546		1.23573	1.7978	1.7978	23.0373		1.99238	2.68603	2.68603	37.4338		0.432738	0.56291	0.56291	5.86813		0.764538	0.612174	0.764538	4.67787
1.22736	0.593143	1.22736	20.2408		0.513421	0.854487	0.854487	11.5724		1.3365	0.636854	1.3365	3.49013		1.2029	1.54739	1.54739	19.0696		1.33678	0.710752	1.33678	7.52189		0.687486	1.06864	1.06864	7.63349		1.7371	0.87581	1.7371	24.8197		1.2855	1.28956	1.28956	18.2297		1.2628	1.28519	1.28519	8.08412		0.509157	0.906171	0.906171	5.02847
1.03756	1.64093	1.64093	6.50239		0.641133	0.965444	0.965444	4.60905		1.22033	1.21407	1.22033	2.66436		0.662071	1.5019	1.5019	19.675		0.837083	0.627789	0.837083	6.46983		0.917131	0.997276	0.997276	2.95596		1.11317	1.28439	1.28439	13.8459		1.36791	2.29849	2.29849	13.1461		1.19412	0.76306	1.19412	5.11694		1.53278	0.810224	1.53278	6.45303
0.8702	0.792729	0.8702	6.87938		0.609737	0.982686	0.982686	5.7071		0.635848	0.608993	0.635848	11.2414		1.4076	1.27613	1.4076	21.5476		1.00432	1.29257	1.29257	11.3556		0.804963	0.995328	0.995328	6.37844		1.93391	0.491187	1.93391	29.3724		0.794511	1.41262	1.41262	23.7865		0.661943	0.75152	0.75152	8.4764		0.868379	1.17816	1.17816	7.47276
0.777836	0.638527	0.777836	3.17843		0.610508	1.46898	1.46898	14.5294		1.00303	0.817771	1.00303	8.98816		1.36335	1.10422	1.36335	15.2402		0.952018	1.65434	1.65434	12.4901		0.794593	1.28832	1.28832	7.37059		0.859832	1.87459	1.87459	9.70549		2.01379	1.25894	2.01379	33.611		1.38977	1.02105	1.38977	3.57764		1.26895	0.927218	1.26895	5.28131
0.423625	0.709774	0.709774	5.16582		0.673471	1.01523	1.01523	6.54448		0.705664	1.23607	1.23607	6.88532		0.943291	1.09775	1.09775	10.6381		0.514377	1.2162	1.2162	11.3829		0.650251	1.13013	1.13013	7.86938		0.811049	1.06753	1.06753	17.413		1.76202	1.97527	1.97527	13.5208		0.627349	0.539648	0.627349	7.63629		1.34293	1.30163	1.34293	5.53522
0.700048	0.570055	0.700048	3.34163		0.702058	1.34838	1.34838	22.9357		0.790122	1.42583	1.42583	3.18034		1.94548	0.96386	1.94548	13.7465		0.869095	0.486404	0.869095	5.51704		0.504552	1.18717	1.18717	4.70677		1.22721	1.36344	1.36344	23.4588		1.38528	1.93028	1.93028	33.5903		0.792012	0.830657	0.830657	5.52785		0.676442	0.985564	0.985564	5.74165
0.500585	1.24291	1.24291	3.91142		0.645839	0.673249	0.673249	11.3314		0.855232	1.19059	1.19059	23.1974		1.34045	1.48013	1.48013	4.00808		0.759666	0.756301	0.759666	8.27705		0.878114	0.852792	0.878114	6.62984		0.676813	1.94201	1.94201	21.1427		1.72617	1.94392	1.94392	27.9213		0.89625	0.612118	0.89625	5.20013		1.08636	1.23195	1.23195	8.96652
0.596011	0.467809	0.596011	3.0056		0.59568	0.811347	0.811347	10.9709		0.864164	0.892078	0.892078	4.6499		0.600513	1.79273	1.79273	6.20102		0.768797	1.16917	1.16917	0		0.715053	1.56887	1.56887	10.3056		1.18306	1.56588	1.56588	11.7301		1.84013	2.03836	2.03836	23.1014		1.15567	0.990798	1.15567	4.01929		1.34085	1.63289	1.63289	8.99659
0.782402	0.435856	0.782402	7.95221		0.653933	1.5625	1.5625	11.5383		0.693779	1.64742	1.64742	15.4241		0.541475	0.848064	0.848064	23.4093		0.935483	0.805815	0.935483	5.9458		0.885221	0.964038	0.964038	2.59933		1.53059	1.49421	1.53059	9.27037		1.16659	2.17637	2.17637	29.8395		1.37218	0.694054	1.37218	10.1247		0.865862	0.762899	0.865862	15.9066
0.58131	0.566765	0.58131	5.10777		1.19567	0.817159	1.19567	15.0169		0.761941	1.24263	1.24263	15.1715		1.36889	1.08527	1.36889	9.4437		1.24043	1.63624	1.63624	8.58818		0.535129	1.06265	1.06265	17.2367		0.597588	1.08403	1.08403	25.8294		1.16877	1.35606	1.35606	21.0885		1.04489	1.25768	1.25768	9.00194		0.87408	0.630854	0.87408	2.61201
1.226	1.40544	1.40544	24.4443		0.936823	1.44332	1.44332	8.05046		0.949705	0.727795	0.949705	10.0619		0.88372	0.779819	0.88372	18.5822		1.37064	0.739578	1.37064	7.42182		0.936295	0.959625	0.959625	9.71056		1.90165	1.58667	1.90165	23.0421		2.1908	1.64884	2.1908	40.6231		0.562067	1.51368	1.51368	3.96171		1.1871	0.899629	1.1871	7.62109
1.14006	0.691689	1.14006	8.00148		0.324968	1.08548	1.08548	4.28205		0.797835	1.60664	1.60664	5.55092		1.26586	0.709461	1.26586	11.2769		0.99691	1.22997	1.22997	13.3478		0.757696	1.18868	1.18868	5.25534		1.25423	1.20121	1.25423	13.8547		1.66406	2.08236	2.08236	30.0119		0.765941	0.529192	0.765941	5.05061		0.657529	0.758629	0.758629	5.51911
0.81121	0.623161	0.81121	19.8212		0.943288	1.01951	1.01951	6.86241		0.649488	0.902979	0.902979	15.3598		0.91335	1.60594	1.60594	10.5673		0.62557	1.13691	1.13691	7.43224		1.03897	1.44296	1.44296	4.02314		1.95182	1.18059	1.95182	24.9727		1.57334	1.2778	1.57334	31.3492		0.432165	0.750343	0.750343	6.01548		1.29316	0.886155	1.29316	10.3295
1.24676	0.777114	1.24676	2.90544		0.68367	0.663546	0.68367	5.53498		1.06492	1.07821	1.07821	14.6225		1.20505	1.16585	1.20505	13.6198		0.703315	0.745204	0.745204	3.15114		0.684493	1.4005	1.4005	5.35402		0.788772	1.56543	1.56543	12.8222		1.56536	1.85448	1.85448	24.4777		0.417772	0.749124	0.749124	4.65421		1.03473	1.12405	1.12405	7.31236
1.30591	0.815315	1.30591	8.19483		1.48635	0.644399	1.48635	13.2404		1.04118	0.779759	1.04118	12.8743		1.38452	1.02039	1.38452	12.4749		0.775117	0.645903	0.775117	4.85889		1.80858	1.29877	1.80858	7.13566		1.89983	0.981373	1.89983	14.7015		1.00991	2.19839	2.19839	28.3508		0.596107	0.853467	0.853467	10.9483		0.709115	1.66479	1.66479	7.82013
0.83282	1.16497	1.16497	3.85824		0.963758	0.649197	0.963758	10.108		0.533185	0.827006	0.827006	26.772		1.47525	0.915667	1.47525	20.625		0.993379	0.71381	0.993379	13.0501		1.70931	0.695141	1.70931	7.76332		1.71036	1.43853	1.71036	15.3832		2.06022	1.42766	2.06022	31.5974		0.961274	0.685167	0.961274	12.8262		0.949381	0.842673	0.949381	11.0004
1.08395	0.996789	1.08395	5.41564		0.706515	0.894719	0.894719	6.1879		0.749146	1.19336	1.19336	20.4629		0.846373	0.936376	0.936376	12.5908		1.30733	1.78497	1.78497	7.63474		1.26794	0.709622	1.26794	15.1554		0.80048	1.50221	1.50221	9.77629		0.969936	2.36061	2.36061	20.9082		0.966527	1.18831	1.18831	8.91816		0.673816	0.613461	0.673816	7.52746
1.19772	0.81589	1.19772	4.08737		0.948899	0.736855	0.948899	10.7059		0.546549	1.81897	1.81897	20.0004		0.759964	1.69391	1.69391	12.6792		1.75179	0.735529	1.75179	18.0813		0.497958	1.56676	1.56676	3.97401		1.67355	0.882794	1.67355	9.92454		1.96598	2.33135	2.33135	13.4133		0.677762	1.21538	1.21538	4.17583		0.867726	1.08252	1.08252	7.67873
0.763177	1.51005	1.51005	2.68881		0.955394	1.33103	1.33103	3.4142		0.707172	0.98454	0.98454	11.8003		0.86567	1.30161	1.30161	22.0687		1.17847	1.32581	1.32581	9.65675		1.84027	1.14107	1.84027	12.2677		1.73425	1.40404	1.73425	15.4482		1.30218	2.13393	2.13393	12.8909		0.63053	1.28362	1.28362	3.94023		0.438437	0.980635	0.980635	4.789
0.844002	1.12599	1.12599	7.8992		0.537619	0.492168	0.537619	4.58788		1.14629	1.37411	1.37411	13.854		0.959817	1.08975	1.08975	8.03137		0.645235	0.582791	0.645235	8.50058		0.532769	0.600403	0.600403	4.94064		1.62835	1.75049	1.75049	19.991		1.4952	2.08546	2.08546	29.6927		1.25908	1.30211	1.30211	13.2393		0.778041	0.894066	0.894066	3.99754
0.595705	0.940679	0.940679	4.78237		1.20205	0.789473	1.20205	7.61131		0.616773	0.807855	0.807855	14.5955		0.769629	1.03428	1.03428	5.47927		0	0	0	16.1898		1.39555	0.759137	1.39555	15.7422		1.68118	1.49081	1.68118	9.09929		2.1826	1.92143	2.1826	19.0333		0.602475	0.828542	0.828542	9.47411		1.20258	0.569978	1.20258	9.90721
0.673981	0.851481	0.851481	4.84803		0.588958	0.833766	0.833766	7.59093		1.06451	0.927469	1.06451	10.3869		1.12327	1.21627	1.21627	6.36192		0.546856	0.630517	0.630517	3.00124		1.52689	1.04648	1.52689	11.0337		1.2266	1.75707	1.75707	9.01397		1.78413	2.18159	2.18159	16.9543		0.758769	0.843407	0.843407	7.77521		1.61138	0.578666	1.61138	8.31895
0.675876	1.20859	1.20859	4.19175		0.873567	1.28397	1.28397	11.7439		1.30438	0.523297	1.30438	12.2139		0.994855	1.09418	1.09418	8.00147		1.54356	0.805903	1.54356	8.32362		0.537067	0.860672	0.860672	10.3732		0.891656	1.33559	1.33559	7.37727		1.86371	2.01569	2.01569	27.6434		0.639345	0.401424	0.639345	5.25595		0.588739	1.16191	1.16191	9.70815
0.994899	0.718673	0.994899	6.10457		1.47894	1.36215	1.47894	6.06069		1.3155	1.03918	1.3155	4.03718		0.624099	1.30452	1.30452	25.0979		1.05251	0.671132	1.05251	11.133		0.599107	1.62451	1.62451	2.95057		1.03554	1.79958	1.79958	9.56573		2.1411	2.00349	2.1411	10.9183		0.604385	0.75546	0.75546	9.58428		0.699055	0.611539	0.699055	8.42605
0.674634	1.0947	1.0947	11.8816		0.645671	0.848497	0.848497	10.083		0.597869	0.793542	0.793542	15.4339		0.837253	0.676857	0.837253	4.46242		1.36163	1.09863	1.36163	7.38542		1.19069	0.942441	1.19069	6.91107		0.850249	1.9209	1.9209	24.3909		1.80898	2.1973	2.1973	23.2844		0.806824	1.30284	1.30284	4.7546		0.602268	0.696642	0.696642	7.73748
0.683762	0.987185	0.987185	10.1112		0.99499	0.636306	0.99499	5.14327		1.1886	0.478519	1.1886	5.63166		1.06295	0.931273	1.06295	12.2957		0.95203	0.635632	0.95203	5.71106		0.8258	0.925355	0.925355	8.75486		0.598302	1.70552	1.70552	9.99569		1.30745	2.11782	2.11782	29.4766		0.930688	0.785815	0.930688	7.49247		1.33907	1.0133	1.33907	3.86284
0.691725	0.577825	0.691725	3.50501		0.658671	1.33446	1.33446	4.5674		0.973323	0.973805	0.973805	19.9193		1.05472	0.589236	1.05472	7.84579		0.489624	1.15296	1.15296	8.59421		1.11305	0.956191	1.11305	4.30626		1.32083	2.21085	2.21085	15.458		0.641746	2.50208	2.50208	44.9307		0.697696	0.745607	0.745607	4.50807		1.23043	0.473347	1.23043	8.12792
0.940329	0.58003	0.940329	8.87371		1.27678	0.577863	1.27678	5.9441		0.793642	0.813694	0.813694	15.9518		0.793518	0.63917	0.793518	20.3326		0.837593	0.637332	0.837593	15.2682		0.77941	1.09191	1.09191	10.5156		1.14986	1.42225	1.42225	8.68889		1.18476	1.08213	1.18476	32.3976		0.578121	0.661415	0.661415	8.88666		0.479046	1.16302	1.16302	10.9568
0.509919	0.845938	0.845938	3.41485		1.1253	0.944124	1.1253	11.236		0.89477	1.1847	1.1847	14.6708		0.875226	0.744445	0.875226	11.4725		0.457516	1.0918	1.0918	5.07788		1.27858	0.666548	1.27858	3.95225		2.09288	1.37347	2.09288	28.132		2.18428	1.10283	2.18428	41.7542		0.6254	0.621616	0.6254	3.57052		0.912654	0.581643	0.912654	5.81471
1.54332	0.996799	1.54332	11.028		1.16509	0.732397	1.16509	4.66411		1.08789	1.77095	1.77095	9.96811		0.809086	0.985769	0.985769	22.0225		1.4102	0.59427	1.4102	5.20637		0.733348	2.05322	2.05322	12.4192		1.95346	2.02637	2.02637	9.95834		2.39788	2.43834	2.43834	12.798		0.696667	0.679705	0.696667	7.67871		0.588399	0.944166	0.944166	13.7767
0.968095	0.600073	0.968095	3.03215		0.899359	0.794252	0.899359	8.39765		0.938626	1.52346	1.52346	13.353		0.807746	1.78313	1.78313	7.47062		1.0345	1.20559	1.20559	9.44505		0.663818	0.908567	0.908567	13.9284		1.5842	1.4537	1.5842	20.8748		1.12852	1.76293	1.76293	11.9333		0.900646	0.532233	0.900646	2.10519		0.956474	0.486793	0.956474	12.6325
0.659319	0.597222	0.659319	3.59491		1.14063	1.07479	1.14063	8.11482		1.047	1.25244	1.25244	6.83453		1.37196	1.13006	1.37196	36.545		2.03058	1.0123	2.03058	6.94658		0.61472	1.48024	1.48024	6.59736		0.826642	1.4462	1.4462	9.44254		2.15633	1.55095	2.15633	17.0735		0.561639	0.692448	0.692448	6.93718		0.793129	0.929711	0.929711	9.3945
1.00714	0.948808	1.00714	6.14678		0.726352	0.485288	0.726352	15.4838		0.655	0.885042	0.885042	5.54913		0.738906	1.27252	1.27252	33.0797		0.853714	1.15958	1.15958	9.72466		1.24308	1.91654	1.91654	5.37097		1.00034	1.52107	1.52107	20.7988		2.27594	2.31776	2.31776	25.7032		0.647518	0.807831	0.807831	5.81263		0.913438	0.911384	0.913438	4.82977
0.683181	1.20398	1.20398	5.3893		0.923071	0.894854	0.923071	4.67149		0.538304	1.14943	1.14943	33.7166		1.12527	0.597926	1.12527	10.7125		1.12008	1.26326	1.26326	9.60991		1.01741	0.816686	1.01741	16.3853		1.45842	1.47614	1.47614	13.9366		2.15704	2.16176	2.16176	24.9332		0.670191	0.882842	0.882842	7.03324		1.05182	0.796931	1.05182	9.2199
0.9692	0.361337	0.9692	11.0698		0.83504	0.683568	0.83504	26.7811		0.558811	0.774242	0.774242	20.2481		1.23268	0.831579	1.23268	10.0889		0.65424	0.940234	0.940234	6.02771		0.605069	1.47521	1.47521	5.74929		1.42216	1.3234	1.42216	18.2788		1.39928	2.2922	2.2922	30.3562		0.454132	0.532501	0.532501	10.8326		1.20644	0.910156	1.20644	16.1402
0.508354	0.917689	0.917689	8.87359		0.848619	1.26404	1.26404	4.20204		1.10081	1.28561	1.28561	19.243		1.16809	1.20205	1.20205	4.18227		1.2655	0.550635	1.2655	7.55065		0.687776	0.868002	0.868002	2.75134		1.11537	1.41332	1.41332	44.1872		1.6883	2.15442	2.15442	24.3294		0.906262	0.858961	0.906262	4.68283		0.522886	1.25934	1.25934	10.4244
1.02808	1.35256	1.35256	4.33722		0.534531	0.881603	0.881603	6.56605		0.44928	1.18165	1.18165	13.2006		0.995025	1.011	1.011	17.935		0.912873	0.928224	0.928224	8.12695		0.639013	1.87889	1.87889	6.42552		0.707861	1.85962	1.85962	33.5909		2.08664	2.08683	2.08683	19.6535		0.673894	0.989014	0.989014	2.9225		0.680967	0.748224	0.748224	10.214
0.46356	0.995047	0.995047	4.88079		0.599717	0.669019	0.669019	7.37205		0.77863	1.31809	1.31809	6.21952		1.07109	0.595646	1.07109	27.4845		1.16395	0.969441	1.16395	4.10872		1.1051	1.02535	1.1051	13.9446		1.1477	0.555683	1.1477	16.0998		1.22364	1.9359	1.9359	27.1563		1.05485	0.535082	1.05485	3.4185		0.732625	1.27565	1.27565	11.6168
1.17227	1.52874	1.52874	9.09205		0.896283	0.833784	0.896283	3.75083		0.901926	1.70678	1.70678	4.29109		1.32537	1.00137	1.32537	37.2174		0.588835	0.864186	0.864186	7.75676		0.801462	2.22947	2.22947	7.86983		1.40213	1.2883	1.40213	16.3215		2.02582	2.21205	2.21205	12.0096		0.723582	1.38741	1.38741	8.2382		1.57434	0.945003	1.57434	5.52118
0.917724	0.620713	0.917724	10.3681		0.513362	1.48388	1.48388	8.37964		1.23259	1.14597	1.23259	5.46836		1.31444	1.10035	1.31444	17.7434		0.587964	0.651202	0.651202	5.00269		1.55541	1.03148	1.55541	31.6086		1.52814	1.4569	1.52814	17.1589		1.74651	1.14879	1.74651	31.1807		0.61677	1.01051	1.01051	8.1312		0.697891	0.764676	0.764676	8.23565
1.06597	1.1428	1.1428	11.2343		0.917033	0.568663	0.917033	4.8621		0.702107	0.605291	0.702107	12.2701		0.457866	0.789313	0.789313	19.4484		0.793188	1.24562	1.24562	3.60389		0.741387	1.15317	1.15317	13.0355		1.92079	1.50521	1.92079	11.8476		1.14048	2.42719	2.42719	19.9907		0.493685	0.910673	0.910673	3.23713		0.975049	1.22582	1.22582	14.09
0.829691	0.719402	0.829691	12.5086		1.3117	0.419043	1.3117	3.19066		0.601578	0.774586	0.774586	8.65541		0.826949	0.547094	0.826949	17.8735		0.918283	0.568467	0.918283	6.81609		1.35804	0.882706	1.35804	13.7757		1.46468	1.62577	1.62577	29.3377		1.62947	2.24283	2.24283	25.8995		0.825434	0.730793	0.825434	4.36521		0.909404	0.632549	0.909404	12.9863
0.617285	0.963209	0.963209	7.60667		0.787828	0.723573	0.787828	9.67938		1.23552	0.904129	1.23552	9.12854		0.85954	0.64358	0.85954	4.85846		0.890478	0.553662	0.890478	3.71211		1.29197	0.864556	1.29197	11.8955		1.1593	1.62183	1.62183	10.4602		2.2367	1.09143	2.2367	29.8493		0.991324	1.72125	1.72125	4.19957		1.37876	0.971157	1.37876	5.31147
0.992623	1.5452	1.5452	6.27928		0.944147	0.759189	0.944147	3.53058		1.07349	0.92774	1.07349	13.635		1.18643	0.820208	1.18643	37.1559		0.595721	0.940808	0.940808	10.1124		0.607902	0.56018	0.607902	5.70235		0.738145	0.686473	0.738145	11.6659		1.41723	2.25181	2.25181	29.3623		1.23289	0.706509	1.23289	9.27522		0.807414	0.69309	0.807414	25.645
1.03724	0.679191	1.03724	4.59844		1.27016	0.762371	1.27016	9.0087		0.722451	0.726008	0.726008	12.7808		0.761126	1.49374	1.49374	25.5522		0.888861	1.74905	1.74905	6.1104		1.04288	0.846663	1.04288	2.1185		0.879559	1.67982	1.67982	12.4363		1.61673	1.99456	1.99456	28.5785		0.981211	0.68923	0.981211	5.60884		1.39469	1.51905	1.51905	8.06685
0.858137	0.612257	0.858137	14.2682		1.3673	0.683279	1.3673	5.60399		0.721414	1.36481	1.36481	12.1916		1.09036	0.869406	1.09036	26.4032		1.13357	0.820766	1.13357	9.26508		1.02436	0.76398	1.02436	4.98499		1.52941	0.722388	1.52941	8.3912		1.43051	1.73474	1.73474	19.2323		0.651478	1.04368	1.04368	7.59762		0.800336	1.2032	1.2032	11.2302
0.890061	0.693374	0.890061	3.2247		0.939236	1.12998	1.12998	4.48014		1.27359	1.04197	1.27359	10.6983		1.23505	1.21412	1.23505	12.4416		1.37385	0.950641	1.37385	7.95528		1.05949	0.558867	1.05949	14.6078		1.21362	1.70925	1.70925	24.1525		1.58112	2.12559	2.12559	31.4956		1.23076	1.21232	1.23076	10.5827		0.536224	0.83709	0.83709	8.71847
0.851023	0.918084	0.918084	3.52124		0.746048	0.571292	0.746048	38.0141		1.01944	1.65601	1.65601	16.0643		0.666185	1.11743	1.11743	33.2879		0.862666	0.770348	0.862666	8.76262		0.490176	0.581898	0.581898	7.65751		2.23773	1.07388	2.23773	20.671		1.0698	2.2794	2.2794	23.9703		0.755471	0.621502	0.755471	8.01731		0.882304	1.11838	1.11838	12.6605
0.603064	0.76632	0.76632	6.30187		0.897072	0.804976	0.897072	9.92409		1.13759	0.864286	1.13759	23.2749		1.66095	1.98826	1.98826	9.40966		1.12564	0.658999	1.12564	5.91857		1.32407	0.747911	1.32407	11.1029		0.693233	1.87807	1.87807	13.1864		1.37922	1.56536	1.56536	29.1709		0.489877	0.799914	0.799914	8.47461		1.33357	0.989847	1.33357	11.5377
1.17924	1.15349	1.17924	7.60812		1.05206	0.929757	1.05206	9.35881		1.1713	0.517272	1.1713	15.1967		0.908476	1.47592	1.47592	17.1543		0.491891	0.889432	0.889432	12.0774		0.550527	1.48572	1.48572	9.3008		1.30066	0.716202	1.30066	13.3471		1.44898	1.43238	1.44898	19.9003		1.07386	0.360403	1.07386	8.75792		0.829888	0.711939	0.829888	7.2666
1.00187	1.30109	1.30109	5.89981		1.18243	0.828081	1.18243	15.4484		0.633277	0.702785	0.702785	8.53766		0.789099	1.00705	1.00705	15.6614		0.558886	0.858049	0.858049	6.06999		0.556598	1.69856	1.69856	18.8538		1.73527	1.98144	1.98144	20.107		1.09319	1.55605	1.55605	27.819		1.00361	1.09414	1.09414	5.78787		1.68423	0.853289	1.68423	9.8068
0.403253	0.985497	0.985497	8.48681		0.632563	0.874484	0.874484	6.42362		0.776148	0.627171	0.776148	4.38889		0.742708	1.50288	1.50288	12.114		0.503377	1.17268	1.17268	6.03517		2.39355	0.715415	2.39355	11.123		1.15676	1.90005	1.90005	8.90365		2.17055	2.07625	2.17055	27.2915		0.72903	1.28265	1.28265	5.35586		1.33475	0.516856	1.33475	8.68762
1.09931	0.577889	1.09931	7.42712		1.37819	0.859267	1.37819	5.97541		1.3367	1.58714	1.58714	8.85984		0.596799	0.945503	0.945503	15.7254		1.04583	0.700106	1.04583	17.4838		0.665029	1.36937	1.36937	12.3953		1.79442	1.17681	1.79442	19.0619		1.10438	1.56526	1.56526	21.1646		1.09755	1.36264	1.36264	9.32589		0.360305	1.18299	1.18299	3.60934
0.929963	0.690721	0.929963	13.8726		0.924451	0.462086	0.924451	5.63345		1.44595	0.857488	1.44595	13.5651		0.786055	0.613186	0.786055	10.5147		1.04377	0.846907	1.04377	4.75397		0.949959	1.14286	1.14286	7.26258		0.891318	1.63415	1.63415	16.5702		1.9255	1.43567	1.9255	24.8442		0.569521	0.634815	0.634815	16.5795		0.834039	0.508908	0.834039	8.77762
0.57117	0.913419	0.913419	4.07338		0.920245	0.98156	0.98156	20.5138		0.575327	0.769125	0.769125	5.69869		0.926855	1.07961	1.07961	9.32529		0.936198	0.508943	0.936198	4.84061		0.943597	1.43709	1.43709	7.16949		0.917276	1.12529	1.12529	20.6307		1.45469	1.46709	1.46709	19.9026		1.42403	1.16521	1.42403	12.5501		0.638111	1.14584	1.14584	11.5157
0.662117	0.933351	0.933351	10.7881		1.32387	1.13555	1.32387	9.90379		1.29769	0.523215	1.29769	6.4427		0.873858	0.913006	0.913006	16.7369		1.0767	1.00664	1.0767	4.54591		1.45497	0.954648	1.45497	13.8672		1.32851	0.927238	1.32851	20.54		1.91413	1.21121	1.91413	42.8274		1.12344	0.590315	1.12344	5.10966		1.33041	0.580023	1.33041	4.76089
1.04028	1.15567	1.15567	4.28704		0.70179	0.570113	0.70179	9.00983		1.31349	0.734133	1.31349	16.0303		1.10056	1.12766	1.12766	7.78341		1.30182	1.26539	1.30182	5.27006		1.40714	0.993459	1.40714	15.672		1.20302	1.40717	1.40717	17.7603		1.30546	2.34462	2.34462	33.1668		1.13218	1.05459	1.13218	5.82536		1.39455	0.567165	1.39455	6.18484
0.937655	0.838905	0.937655	7.55528		0.724639	1.07105	1.07105	4.17113		1.11045	1.07398	1.11045	5.83253		1.04778	1.34415	1.34415	13.1632		1.79128	1.6432	1.79128	12.129		0.748493	0.846028	0.846028	21.5502		0.830084	0.800833	0.830084	11.5642		1.24185	2.60123	2.60123	42.1404		0.600578	0.426002	0.600578	6.15332		0.557185	0.796375	0.796375	5.73026
0.618397	0.832552	0.832552	4.00172		0.866704	1.03866	1.03866	10.0624		0.884149	0.523943	0.884149	11.5035		0.907173	1.1978	1.1978	12.323		0.52393	0.782647	0.782647	5.06981		1.10928	1.58511	1.58511	10.2522		1.3927	1.4767	1.4767	27.8474		2.25284	1.88676	2.25284	25.6305		1.83071	0.975106	1.83071	5.55087		0.899097	0.846689	0.899097	6.11938
0.718877	0.50943	0.718877	9.0968		0.645728	1.10432	1.10432	4.79379		0.817154	0.518184	0.817154	3.29035		0.985796	1.50618	1.50618	15.1473		0.594601	1.19418	1.19418	17.9282		0.924119	1.15627	1.15627	7.34891		1.3713	1.14796	1.3713	13.9276		1.01196	1.93411	1.93411	19.9042		0.773713	0.632395	0.773713	4.24645		1.27701	0.524663	1.27701	9.50221
0.721734	0.729595	0.729595	7.18278		1.18	0.676808	1.18	3.95856		0.830725	1.21863	1.21863	50.0604		0.423916	1.34506	1.34506	4.92899		1.09286	0.748951	1.09286	18.6523		1.41373	1.27188	1.41373	5.81965		1.49031	1.32707	1.49031	19.7896		0.964763	3.15055	3.15055	25.541		0.94458	1.0041	1.0041	4.23456		0.660739	1.02514	1.02514	8.0975
0.95291	0.933778	0.95291	4.2821		0.454229	1.33616	1.33616	5.24927		1.13745	0.754637	1.13745	13.2735		0.673295	1.26497	1.26497	6.64033		1.05616	1.0446	1.05616	5.13204		0.65971	1.05853	1.05853	5.22456		0.828841	1.34526	1.34526	11.6813		1.61392	2.77449	2.77449	22.4238		0.783513	0.896415	0.896415	3.19414		0.56941	0.846546	0.846546	8.77559
0.705976	0.369467	0.705976	4.12091		0.974302	0.444277	0.974302	8.875		0.584029	0.799852	0.799852	17.2953		0.752073	0.762482	0.762482	25.2321		0.761957	1.16432	1.16432	7.54876		1.15149	0.920882	1.15149	12.2951		1.3308	0.934477	1.3308	21.2342		1.46445	2.46075	2.46075	12.5362		0.806507	0.826253	0.826253	2.50926		0.813411	0.733123	0.813411	7.58798
0.962031	0.608516	0.962031	12.911		0.639524	0.951593	0.951593	4.65463		0.85755	1.25485	1.25485	21.6029		0.822208	1.04539	1.04539	11.2352		0.926753	0.961653	0.961653	8.20234		0.941478	0.960227	0.960227	6.71506		1.30702	1.71839	1.71839	19.6239		1.34976	2.1448	2.1448	21.7049		0.920268	0.713744	0.920268	4.5183		1.1698	1.71174	1.71174	4.7449
0.805958	0.843286	0.843286	4.55545		1.10672	1.18936	1.18936	4.6561		0.983515	1.0446	1.0446	18.298		1.28743	1.24716	1.28743	5.14287		0.748999	0.765113	0.765113	6.45543		0.916481	1.90639	1.90639	10.6169		1.29113	1.91223	1.91223	16.5434		2.29094	2.0053	2.29094	26.8235		0.874266	0.513911	0.874266	4.05167		1.10192	0.599223	1.10192	8.68404
1.12943	0.716386	1.12943	5.18577		1.45818	0.672895	1.45818	7.48359		0.785897	0.807849	0.807849	3.13672		0.879384	1.42642	1.42642	11.8778		0.885403	0.79645	0.885403	4.35991		1.44273	0.749469	1.44273	6.8784		0.9055	1.00897	1.00897	6.51472		1.61784	1.61135	1.61784	25.6213		0.652037	1.29243	1.29243	10.5429		1.17191	1.05485	1.17191	3.18039
1.06446	0.815267	1.06446	16.6953		0.649635	0.711834	0.711834	3.67924		0.907097	1.59607	1.59607	8.28385		0.832836	0.522348	0.832836	8.37227		0.642039	1.08708	1.08708	7.80298		0.853346	0.561966	0.853346	7.78485		1.46611	1.3665	1.46611	13.0835		1.84891	2.57095	2.57095	9.70052		0.650898	0.707253	0.707253	4.42929		0.999744	0.994003	0.999744	3.05712
1.63409	1.24431	1.63409	11.8527		0.890016	0.805483	0.890016	2.37386		0.775028	1.10821	1.10821	11.2779		1.00589	1.36722	1.36722	14.9011		0.769824	0.631934	0.769824	3.17728		1.36466	1.29208	1.36466	4.165		1.11741	1.83167	1.83167	15.1922		1.77187	1.97692	1.97692	39.1893		0.898931	0.863383	0.898931	5.28704		1.266	1.3365	1.3365	9.81869
0.681246	1.04061	1.04061	6.24926		0.890986	0.743996	0.890986	12.0044		0.670389	1.00089	1.00089	14.4157		0.915147	1.00689	1.00689	7.12238		0.814527	0.919676	0.919676	4.4431		1.9182	1.27365	1.9182	6.6427		0.953769	1.04885	1.04885	12.6136		1.27347	2.16413	2.16413	16.5782		0.815996	0.961124	0.961124	8.93685		0.512555	1.02682	1.02682	4.11004
1.04691	1.08532	1.08532	8.8385		0.865389	1.14687	1.14687	8.84691		0.883225	0.871143	0.883225	6.90956		0.847706	0.979498	0.979498	9.23041		0.771536	0.832761	0.832761	4.84376		1.40458	1.32915	1.40458	5.50392		1.00211	1.57255	1.57255	11.937		1.76434	1.17873	1.76434	23.2086		0.570949	0.684771	0.684771	9.39229		0.351473	1.1476	1.1476	2.38722
1.30833	0.819273	1.30833	16.2466		0.939033	0.726796	0.939033	7.9497		0.780031	0.729246	0.780031	5.82964		1.15984	1.44709	1.44709	13.7894		0.862456	0.497506	0.862456	2.64586		1.48933	1.0433	1.48933	4.56092		1.42344	1.86361	1.86361	11.9007		1.82871	1.98655	1.98655	15.3727		0.578961	0.672268	0.672268	4.47392		0.686744	1.35539	1.35539	8.97236
0.457413	0.899248	0.899248	5.46913		0.571354	0.472276	0.571354	2.17739		1.22732	0.953442	1.22732	7.79612		1.03564	0.866398	1.03564	14.2363		1.3962	0.596313	1.3962	5.19707		0.586071	1.18784	1.18784	11.3648		2.10921	1.50003	2.10921	24.0999		1.94243	1.71146	1.94243	36.5899		0.739267	0.809006	0.809006	6.30381		1.15975	0.802216	1.15975	9.03787
0.896638	0.907587	0.907587	6.69979		0.707294	0.829156	0.829156	10.8804		0.721978	1.56805	1.56805	11.7287		1.16128	1.64444	1.64444	37.8388		0.547471	0.820446	0.820446	6.55145		1.77134	1.02907	1.77134	7.56234		1.53693	1.5378	1.5378	27.0167		2.53877	1.90722	2.53877	50.5264		0.880535	0.615506	0.880535	6.6047		0.976793	0.925807	0.976793	12.2707
1.04507	0.941427	1.04507	6.57297		0.599001	0.599756	0.599756	6.79782		1.18314	0.965505	1.18314	29.0367		1.23197	0.823997	1.23197	13.2582		1.1679	0.700685	1.1679	8.12603		0.661751	0.968103	0.968103	2.17616		0.806075	1.50179	1.50179	19.5841		1.93194	1.93628	1.93628	33.3174		0.838046	0.714673	0.838046	4.6044		0.516425	1.40005	1.40005	6.81131
0.549233	1.29013	1.29013	8.14959		0.957255	1.39	1.39	5.91152		0.631441	0.62918	0.631441	6.77594		1.06403	1.02626	1.06403	8.16158		1.22619	1.42035	1.42035	6.08253		1.28995	1.14655	1.28995	6.93605		1.01197	2.05583	2.05583	13.4566		1.82369	2.20393	2.20393	14.4208		0.708174	1.00899	1.00899	6.41636		0.879401	1.0633	1.0633	4.66494
1.28012	1.1943	1.28012	21.9086		0.644249	0.676664	0.676664	10.5926		0.701251	0.828157	0.828157	13.0608		0.986929	1.80397	1.80397	10.0965		1.36532	0.823991	1.36532	3.82808		1.25755	1.90984	1.90984	20.5817		0.777613	1.43236	1.43236	14.7316		1.68208	2.1362	2.1362	31.7244		0.881924	1.04295	1.04295	8.44001		1.79898	0.786437	1.79898	7.93247
0.778078	0.643841	0.778078	7.22402		0.806222	0.680787	0.806222	11.7558		0.79916	1.27147	1.27147	12.0019		0.911797	1.60454	1.60454	15.8783		0.496089	0.760896	0.760896	7.23459		1.2776	0.993189	1.2776	4.56983		1.55142	0.878521	1.55142	11.1518		1.11287	1.41689	1.41689	24.8884		1.11012	0.665977	1.11012	4.75284		0.673896	0.520461	0.673896	4.56435
1.72723	0.642796	1.72723	9.55607		0.582029	0.675131	0.675131	11.9602		0.740731	0.742143	0.742143	7.5811		0.650779	0.827806	0.827806	14.0063		0.69037	0.880816	0.880816	16.2955		0.637031	1.09417	1.09417	9.85188		1.49071	1.63934	1.63934	16.9352		2.91981	1.83385	2.91981	32.6879		0.867007	0.806802	0.867007	3.047		0.953086	0.878068	0.953086	5.79162
0.996092	0.825425	0.996092	19.4671		0.77323	1.0106	1.0106	11.1683		1.04278	1.06638	1.06638	14.8077		1.12592	0.901342	1.12592	8.3959		0.93837	0.658385	0.93837	6.75525		0.621547	1.37346	1.37346	10.0892		1.32465	1.46042	1.46042	8.44027		1.17839	0.837517	1.17839	36.1677		1.15008	0.689634	1.15008	7.91103		0.587816	0.96551	0.96551	4.77703
0.896515	1.04027	1.04027	2.5456		0.967955	0.984549	0.984549	4.65097		0.875443	0.508459	0.875443	13.1533		0.618902	1.76052	1.76052	20.5691		1.15779	1.14044	1.15779	9.56851		0.620881	0.728308	0.728308	7.57144		0.674977	1.97652	1.97652	16.4982		1.67754	1.38429	1.67754	15.4907		1.08267	0.597716	1.08267	10.0857		0.683608	0.675274	0.683608	5.35443
0.931556	0.82254	0.931556	7.10385		1.08491	0.916384	1.08491	4.86053		0.958888	0.582489	0.958888	10.4612		0.682468	0.808671	0.808671	12.9597		0.959797	0.574113	0.959797	14.2586		1.07969	1.59355	1.59355	7.52		0.708433	1.31144	1.31144	17.0653		1.29712	1.30252	1.30252	31.0902		0.704024	0.891529	0.891529	6.84938		0.69515	0.874829	0.874829	5.68834
0.858537	1.19372	1.19372	6.59809		0.562609	1.08663	1.08663	14.3271		0.690353	0.605106	0.690353	13.5495		0.716994	1.51219	1.51219	10.8931		0.837175	1.43562	1.43562	7.01918		1.57857	0.922517	1.57857	5.44812		0.765398	2.44702	2.44702	14.168		1.58846	1.4806	1.58846	23.6899		0.628636	1.0695	1.0695	5.83994		1.12018	0.913679	1.12018	4.07447
1.09412	0.852527	1.09412	19.7304		1.16632	0.533722	1.16632	4.99729		0.520114	1.2205	1.2205	25.2594		0.735691	1.26879	1.26879	19.4503		0.684217	1.15656	1.15656	4.44266		1.62932	1.10981	1.62932	11.5261		1.19738	1.07015	1.19738	8.06889		2.15885	1.94583	2.15885	28.3393		0.615519	1.06001	1.06001	6.18511		0.670674	0.496742	0.670674	7.18474
0.964722	0.889017	0.964722	5.17534		0.86604	0.725478	0.86604	5.21773		0.804533	0.501807	0.804533	6.89335		0.550674	0.63106	0.63106	16.8578		1.18243	0.737221	1.18243	15.8129		1.49809	0.770869	1.49809	4.27971		1.23743	0.937743	1.23743	21.5427		2.4767	2.24027	2.4767	27.9858		0.671555	0.546068	0.671555	11.2946		0.573781	1.32335	1.32335	6.54954
0.716406	0.885973	0.885973	7.75749		0.552414	0.728378	0.728378	17.9209		0.634216	1.07929	1.07929	7.21003		0.995783	1.22575	1.22575	19.6811		0.725951	1	1	9.85452		1.34987	1.11049	1.34987	5.06514		1.85162	1.78007	1.85162	24.8907		1.25056	1.70026	1.70026	19.9662		1.28187	1.06221	1.28187	7.67752		1.11842	0.582252	1.11842	9.62457
0.60202	0.894819	0.894819	2.19213		0.520006	0.525898	0.525898	11.151		1.00915	1.00782	1.00915	7.46546		0.874598	0.73934	0.874598	10.727		1.44687	0.644432	1.44687	4.84968		0.982033	1.24326	1.24326	18.3874		1.73612	1.57349	1.73612	10.7126		1.82303	1.89904	1.89904	32.4622		0.495497	0.492389	0.495497	9.21823		0.541745	1.00604	1.00604	9.56153
0.488726	0.947153	0.947153	5.90319		1.48458	1.0839	1.48458	6.62261		0.750498	1.2336	1.2336	15.1341		1.1468	1.40258	1.40258	19.8036		1.18598	0.571172	1.18598	4.78831		0.787491	0.793238	0.793238	4.6488		2.09274	1.95657	2.09274	10.6142		1.62901	2.52134	2.52134	47.4111		1.13485	1.11242	1.13485	4.61153		0.495962	0.788854	0.788854	4.20467
0.982057	1.01145	1.01145	6.24879		0.69124	0.81444	0.81444	20.9845		0.853468	1.07971	1.07971	7.18181		0.933606	1.33822	1.33822	10.0995		1.01327	1.26243	1.26243	5.33487		0.475809	1.19168	1.19168	8.18962		0.496022	1.81983	1.81983	10.9486		1.38032	1.7788	1.7788	22.8314		1.33591	0.763686	1.33591	15.3856		0.613426	0.665021	0.665021	3.7505
0.762496	0.904243	0.904243	11.2451		0.839488	0.625673	0.839488	7.71197		0.91212	0.751779	0.91212	20.8179		0.92441	0.980583	0.980583	13.9389		1.40914	0.549899	1.40914	3.04887		1.03268	0.997017	1.03268	6.11147		1.66027	1.23476	1.66027	11.7967		2.21952	2.05851	2.21952	31.7675		0.832296	0.996658	0.996658	10.3042		0.892144	0.874056	0.892144	4.99181
0.744235	0.615696	0.744235	4.18991		0.568674	0.662364	0.662364	4.88702		0.659002	0.703592	0.703592	37.216		0.665564	0.689391	0.689391	7.56357		0.762682	1.52574	1.52574	10.1012		1.4318	1.16456	1.4318	14.3187		1.39657	1.57981	1.57981	23.427		1.45522	1.89445	1.89445	20.0964		1.13123	0.462049	1.13123	6.30827		1.51429	0.628784	1.51429	7.63364
0.63311	0.938678	0.938678	4.83012		0.995204	0.563998	0.995204	4.44238		0.756751	1.02845	1.02845	7.11179		0.906074	1.32588	1.32588	28.486		0.540808	0.896955	0.896955	4.40204		0.638734	0.564307	0.638734	8.54562		2.20315	2.43726	2.43726	4.94696		0.881622	1.46029	1.46029	20.862		1.21744	1.16506	1.21744	4.10768		0.786364	0.807223	0.807223	6.51758
0.488805	0.710345	0.710345	19.4783		0.946472	1.27326	1.27326	11.0859		1.01937	0.813028	1.01937	4.7769		0.989962	0.642278	0.989962	8.98139		0.70796	1.12228	1.12228	11.2615		1.28817	1.16905	1.28817	5.68201		1.72991	1.22066	1.72991	16.7109		1.79914	2.32185	2.32185	30.021		0.796837	0.736692	0.796837	9.65155		0.46506	1.44105	1.44105	3.66333
1.23034	0.816641	1.23034	11.0522		0.597803	1.25843	1.25843	6.20966		0.980976	0.585386	0.980976	24.2624		1.0561	1.66141	1.66141	20.2715		1.21485	1.05588	1.21485	6.14238		0.994404	1.37618	1.37618	4.86602		1.07163	2.09565	2.09565	11.7739		2.10518	1.32586	2.10518	19.59		1.08024	0.590692	1.08024	5.33513		1.59784	0.755626	1.59784	12.7804
0.55267	0.426538	0.55267	9.70967		1.03619	0.904417	1.03619	5.20172		1.09506	0.930197	1.09506	5.96637		0.718239	1.05085	1.05085	15.226		0.805514	0.774496	0.805514	4.70738		0.870776	0.765072	0.870776	13.8584		1.14341	1.81615	1.81615	4.81289		1.51059	1.71216	1.71216	24.8153		0.654914	0.90246	0.90246	2.87503		1.0272	1.32977	1.32977	5.64234
0.754166	0.61286	0.754166	5.01801		0.543869	1.20577	1.20577	6.9607		0.65995	0.95653	0.95653	25.1626		0.771535	1.51703	1.51703	6.36039		0.95296	0.480296	0.95296	9.7106		0.872062	1.47801	1.47801	8.24425		1.37726	1.64267	1.64267	11.0602		1.35532	2.51059	2.51059	23.1542		0.872378	0.969554	0.969554	11.1985		0.821709	0.780825	0.821709	5.35693
1.36174	0.863212	1.36174	3.26099		0.70091	0.846466	0.846466	18.0535		0.843241	1.06754	1.06754	17.094		0.536335	0.819356	0.819356	9.61574		1.32808	0.592523	1.32808	3.29631		0.830069	1.23384	1.23384	6.42417		1.99139	1.33126	1.99139	18.8952		1.30101	1.39899	1.39899	34.2705		0.882946	0.653965	0.882946	8.17223		1.13474	0.812849	1.13474	16.6685
0.82991	0.672473	0.82991	9.78889		0.683129	0.852655	0.852655	14.1498		0.902665	1.40008	1.40008	5.47205		0.864498	0.563203	0.864498	12.4379		0.886631	1.11535	1.11535	6.01564		0.571966	1.03144	1.03144	6.09673		1.47739	1.55698	1.55698	14.928		2.40669	1.68474	2.40669	41.7346		0.637777	0.694051	0.694051	3.898		0.400673	0.964852	0.964852	6.41302
1.03429	0.925306	1.03429	4.94315		0.808461	0.616068	0.808461	11.0078		0.922404	1.0391	1.0391	20.0606		1.01115	1.09663	1.09663	30.0881		0.643205	0.469277	0.643205	15.2285		0.887081	0.773491	0.887081	9.17576		1.31162	1.52966	1.52966	15.0593		0.899154	1.67696	1.67696	36.6662		0.925763	0.543219	0.925763	3.47289		0.449632	0.911107	0.911107	5.30222
0.744764	0.72769	0.744764	4.76776		0.864921	1.37761	1.37761	2.68424		1.04066	1.55533	1.55533	6.04328		1.14529	1.07226	1.14529	7.43842		0.705601	1.13038	1.13038	4.89089		1.34273	1.67227	1.67227	13.4933		0.760839	1.48955	1.48955	7.57289		2.00524	2.158	2.158	20.9689		0.569929	0.999723	0.999723	2.52685		0.587697	0.987134	0.987134	12.9097
0.741634	0.842792	0.842792	8.12126		0.853047	0.664741	0.853047	16.9958		0.883718	1.27068	1.27068	11.0583		0.80558	1.2945	1.2945	10.6531		0.538565	0.882527	0.882527	12.6034		1.65163	0.730522	1.65163	4.75574		1.30266	1.23469	1.30266	17.7315		1.53059	2.1531	2.1531	14.5673		0.636346	0.52024	0.636346	6.41031		0.907994	0.481053	0.907994	11.6946
0.835745	1.37177	1.37177	4.33369		0.871615	0.732674	0.871615	11.3232		1.67797	1.32346	1.67797	6.63467		1.2225	1.29963	1.29963	27.865		1.08548	0.592684	1.08548	3.99525		1.32821	0.997169	1.32821	6.84467		0.803561	0.714965	0.803561	15.5653		1.15863	2.56083	2.56083	32.2365		0.688821	0.747156	0.747156	3.50735		0.42967	0.577463	0.577463	6.67231
0.737771	0.893674	0.893674	4.48054		0.994522	0.497114	0.994522	5.46025		0.479507	0.888126	0.888126	16.1437		1.46077	1.60828	1.60828	12.1541		0.577979	0.862732	0.862732	7.00009		0.806837	0.62102	0.806837	6.80447		0.854454	1.72848	1.72848	18.9834		0.885205	1.60486	1.60486	40.9145		0.620551	0.951514	0.951514	2.83232		1.39681	0.479687	1.39681	5.40742
0.627188	0.877005	0.877005	10.7546		0.701526	0.757592	0.757592	7.20495		0.797931	0.997146	0.997146	11.8263		0.851615	0.614292	0.851615	9.66997		0.528809	1.30285	1.30285	7.58422		1.71688	1.26956	1.71688	12.4995		0.99805	1.15344	1.15344	19.3827		1.23434	2.26272	2.26272	30.5095		0.862719	0.480783	0.862719	7.85768		0.7481	0.922435	0.922435	15.8126
0.60654	0.951483	0.951483	3.88449		0.786258	0.512107	0.786258	7.46172		0.528749	0.924753	0.924753	10.219		0.980236	1.64736	1.64736	12.5384		0.631332	0.534153	0.631332	7.79643		1.60101	0.376646	1.60101	6.03765		1.13163	2.05112	2.05112	5.3937		2.31411	1.92588	2.31411	24.4793		1.2599	1.08998	1.2599	5.31905		0.696421	0.731824	0.731824	3.78754
0.659655	0.946399	0.946399	3.13955		0.611291	0.66864	0.66864	8.67462		1.00566	1.066	1.066	7.97261		1.04975	1.71636	1.71636	15.1721		0.808461	1.1597	1.1597	5.68745		1.27681	1.27288	1.27681	10.1667		1.29204	1.77057	1.77057	18.7393		0.843047	2.06667	2.06667	26.2923		0.573303	0.86606	0.86606	4.04855		0.815415	0.814066	0.815415	4.22657
1.24855	1.17689	1.24855	2.52606		0.676074	0.87277	0.87277	3.93632		1.44262	0.712649	1.44262	15.0816		1.10139	1.00526	1.10139	7.93922		0.704781	0.772029	0.772029	5.22355		1.40318	0.711945	1.40318	7.21413		1.62673	1.75815	1.75815	35.7078		1.48546	2.16775	2.16775	17.0283		0.623474	0.599952	0.623474	4.26222		1.48849	0.811912	1.48849	6.58584
1.03961	0.970689	1.03961	13.2773		0.684543	0.901	0.901	11.7692		0.877835	0.877017	0.877835	6.72581		0.908915	0.900784	0.908915	32.6088		1.51916	0.843165	1.51916	4.75753		1.08308	0.932406	1.08308	3.467		1.06592	1.45199	1.45199	25.5957		1.50416	1.82722	1.82722	33.7145		0.874304	0.710788	0.874304	8.23307		1.21321	1.34838	1.34838	5.91203
0.929389	0.853506	0.929389	7.09513		0.824167	1.08102	1.08102	3.50873		1.11809	1.62365	1.62365	17.7116		0.690011	1.76447	1.76447	13.1796		1.54672	0.559537	1.54672	11.5435		1.15339	0.907218	1.15339	10.8085		1.34668	1.69588	1.69588	21.2533		1.46973	2.45901	2.45901	25.9222		0.919113	0.447314	0.919113	3.09509		0.770072	0.862471	0.862471	6.06798
1.23734	1.10555	1.23734	3.74214		1.23758	0.995029	1.23758	10.2788		1.04621	0.509235	1.04621	7.32933		0.906962	1.10866	1.10866	13.511		0.494207	0.938358	0.938358	17.261		0.703115	0.525966	0.703115	8.24755		1.0746	0.99134	1.0746	18.3019		1.86512	1.46721	1.86512	24.8935		0.700252	0.334437	0.700252	7.21205		0.829432	1.02431	1.02431	6.67894
0.489209	0.724303	0.724303	5.99999		0.658555	0.555013	0.658555	3.56293		0.682461	1.83758	1.83758	7.64205		1.30407	0.948829	1.30407	25.668		0.790795	0.549142	0.790795	11.427		0.585007	1.24002	1.24002	2.77794		1.32049	1.44131	1.44131	18.4463		0.701491	1.17658	1.17658	29.6038		1.53501	0.989746	1.53501	9.99204		0.557596	1.02477	1.02477	2.37039
0.646661	0.620715	0.646661	7.15398		0.604981	0.980321	0.980321	11.4648		0.517622	0.947627	0.947627	12.9737		1.15886	0.836786	1.15886	8.39524		0.51211	0.929436	0.929436	2.79907		0.839788	1.00689	1.00689	7.42081		1.76031	1.43831	1.76031	15.4651		1.42121	1.10845	1.42121	37.5669		0.772171	1.4942	1.4942	5.6218		0.438901	0.658084	0.658084	8.92486
1.05834	1.16374	1.16374	8.66718		0.785172	1.12024	1.12024	4.06975		1.12049	0.638072	1.12049	5.19725		0.483389	1.3505	1.3505	23.3335		0.446016	1.10178	1.10178	15.5346		0.657418	1.24768	1.24768	8.74276		1.65649	1.38566	1.65649	15.3297		1.39457	2.54042	2.54042	23.3169		0.694058	0.621213	0.694058	10.1838		1.09207	0.990246	1.09207	9.05118
0.489846	0.561411	0.561411	3.03678		0.419018	1.13254	1.13254	5.76548		1.17055	0.590195	1.17055	6.56859		1.1918	1.10186	1.1918	20.9184		0.792491	0.98177	0.98177	4.95123		0.968373	0.560803	0.968373	6.6798		0.660954	1.68267	1.68267	31.0306		1.27836	2.26916	2.26916	21.3817		0.872915	0.642569	0.872915	9.31387		0.886463	0.897903	0.897903	7.26636
0.949418	1.3358	1.3358	4.17002		0.795831	0.962566	0.962566	10.4891		1.29235	0.614391	1.29235	6.85834		1.6664	0.950127	1.6664	16.5868		1.339	1.16825	1.339	1.75569		1.4407	1.67204	1.67204	13.5467		1.78333	1.59681	1.78333	23.0392		1.56461	1.51001	1.56461	26.0375		0.655799	0.763302	0.763302	6.57684		0.935366	0.629359	0.935366	2.43166
0.926554	1.08407	1.08407	8.21536		0.703926	1.85936	1.85936	5.09454		1.05795	1.09779	1.09779	11.1909		1.04896	0.931087	1.04896	16.8945		0.679234	1.347	1.347	9.54506		0.89027	1.15757	1.15757	6.19693		0.730231	1.81801	1.81801	13.762		1.17573	2.13706	2.13706	18.1642		0.556199	1.16588	1.16588	7.62479		1.3206	0.660826	1.3206	6.66617
0.389049	1.3378	1.3378	4.8934		1.23543	0.815626	1.23543	7.98624		0.656294	0.554915	0.656294	12.1962		1.06748	1.02874	1.06748	7.17142		0.812793	0.671283	0.812793	9.47951		1.38045	1.53077	1.53077	4.68181		0.911385	2.00454	2.00454	11.706		1.50136	1.72624	1.72624	17.0527		0.39816	0.538884	0.538884	14.2989		0.721732	0.760604	0.760604	9.84408
0.667791	0.795519	0.795519	6.69622		0.567748	1.26053	1.26053	3.67852		0.9829	0.871077	0.9829	9.39981		1.30937	1.43473	1.43473	34.0469		0.650693	0.523933	0.650693	8.22283		1.46784	0.659145	1.46784	3.72302		1.41666	0.98352	1.41666	21.0936		1.93235	2.28728	2.28728	27.2006		0.943848	0.709462	0.943848	5.19232		0.486188	0.902465	0.902465	7.56247
0.904742	0.555835	0.904742	5.84091		0.666892	0.737287	0.737287	9.22553		0.847861	0.553653	0.847861	5.2533		0.919834	1.99378	1.99378	15.9491		0.73545	0.694356	0.73545	5.2515		1.6991	1.06603	1.6991	6.37904		0.841867	1.44929	1.44929	28.8023		0.940774	1.93318	1.93318	22.4556		1.07447	0.829434	1.07447	8.14213		0.926867	0.813563	0.926867	4.29824
1.1447	0.829628	1.1447	13.6517		0.675193	1.21922	1.21922	15.2392		0.635206	1.60179	1.60179	20.169		1.45679	0.75079	1.45679	22.3916		1.24534	0.81197	1.24534	5.11261		1.6154	0.902909	1.6154	6.29484		1.06033	1.85809	1.85809	12.136		1.14682	1.72333	1.72333	29.3206		0.856016	0.727515	0.856016	3.51743		1.23043	0.745095	1.23043	8.10236
0.790499	0.86086	0.86086	5.14302		1.337	0.541556	1.337	3.60039		0.954319	1.14411	1.14411	9.80118		0.572672	0.927877	0.927877	9.73599		0.980079	0.660858	0.980079	4.51786		1.48129	1.7347	1.7347	4.00677		0.983628	2.01016	2.01016	16.916		2.20691	1.79191	2.20691	26.8208		0.772028	0.982155	0.982155	3.37133		1.5976	0.76247	1.5976	5.80888
0.616589	0.608798	0.616589	3.99596		0.825156	0.747565	0.825156	5.16098		1.21682	0.582889	1.21682	7.61835		1.19025	0.95394	1.19025	12.1357		0.984543	1.48797	1.48797	12.7313		0.36139	1.48184	1.48184	12.8775		2.46249	1.60368	2.46249	12.1501		1.57569	2.00846	2.00846	12.4241		1.09938	0.665218	1.09938	13.5794		1.19566	0.448449	1.19566	5.06221
0.707781	0.463383	0.707781	14.2397		0.739501	1.57385	1.57385	4.11091		0.674978	0.885016	0.885016	9.36639		0.769899	1.0988	1.0988	27.3921		1.14627	0.883742	1.14627	10.168		1.92151	0.786505	1.92151	11.6172		1.77848	2.35859	2.35859	23.9675		2.04043	1.82231	2.04043	17.4733		1.25733	0.87581	1.25733	10.4534		0.782084	0.766051	0.782084	10.2581
1.42721	0.921282	1.42721	16.4624		0.480724	0.53365	0.53365	18.4251		0.653093	1.48076	1.48076	9.27728		1.08512	1.3824	1.3824	24.0866		0.592472	1.09126	1.09126	12.32		0.627127	1.54162	1.54162	7.17176		1.77683	1.51308	1.77683	15.1389		1.92682	2.32465	2.32465	22.5021		0.566382	1.02879	1.02879	3.7694		0.750183	0.827271	0.827271	6.99531
0.68214	0.804788	0.804788	19.5779		0.738795	1.05015	1.05015	5.73973		0.795165	1.10279	1.10279	9.51393		1.06948	0.791713	1.06948	19.496		0.732026	0.829189	0.829189	4.00811		1.14786	0.668931	1.14786	10.4896		0.707336	1.49849	1.49849	18.0055		1.19583	2.14844	2.14844	24.4186		0.663154	1.21145	1.21145	6.07112		0.931926	0.976006	0.976006	6.88792
0.933087	1.11823	1.11823	4.42665		0.847901	0.700373	0.847901	4.33764		0.712295	0.564714	0.712295	4.54839		0.846263	1.32208	1.32208	26.1235		0.644483	1.13523	1.13523	6.25319		0.837249	0.898203	0.898203	2.79328		1.10928	1.75103	1.75103	9.7064		1.63183	1.354	1.63183	17.1158		1.15355	1.09265	1.15355	5.08993		1.01431	0.791879	1.01431	5.59775
1.06894	0.822879	1.06894	5.8253		1.284	0.734409	1.284	5.52656		0.822546	1.2751	1.2751	19.0193		1.11821	0.608759	1.11821	23.2635		0.699629	0.636477	0.699629	4.25909		0.790892	1.39755	1.39755	7.47706		1.05288	0.999767	1.05288	17.1961		1.0287	2.30118	2.30118	32.3427		0.716501	0.901057	0.901057	19.3924		1.08333	0.966203	1.08333	6.43798
0.386198	0.599974	0.599974	4.08932		0.717708	1.1082	1.1082	3.63002		0.672779	0.759991	0.759991	6.11408		1.06631	1.63087	1.63087	23.5725		0.473094	0.934628	0.934628	14.9776		0.852211	1.41098	1.41098	8.60461		1.80641	1.58776	1.80641	8.02757		1.96395	2.21666	2.21666	32.2088		0.897718	0.882321	0.897718	6.35864		0.598346	0.915298	0.915298	4.86467
0.631064	0.868251	0.868251	3.96557		1.36234	0.727048	1.36234	6.01218		0.563939	1.20469	1.20469	22.5465		1.30863	1.3833	1.3833	4.70974		1.60147	0.434093	1.60147	9.47964		1.29516	1.1722	1.29516	14.5304		1.0013	2.17172	2.17172	7.05813		2.2624	1.91744	2.2624	11.478		0.665999	0.808591	0.808591	3.52752		1.54796	1.24904	1.54796	15.7286
0.747183	0.564261	0.747183	4.90946		0.443964	0.595344	0.595344	5.21854		0.828781	1.07336	1.07336	9.21224		1.1064	1.28616	1.28616	20.2734		1.54786	0.765691	1.54786	4.41756		0.740913	1.55197	1.55197	13.0494		1.53905	1.54611	1.54611	17.3096		1.18026	1.2572	1.2572	21.9445		0.89219	0.79646	0.89219	3.70904		0.945683	1.2473	1.2473	7.30028
0.777448	1.07709	1.07709	2.62647		1.17088	0.791617	1.17088	16.126		1.06396	0.924756	1.06396	7.86926		1.10593	0.846987	1.10593	32.6679		0.733713	1.70258	1.70258	6.51957		0.969256	1.75379	1.75379	15.8702		1.32436	2.11087	2.11087	25.3897		2.27289	2.69293	2.69293	20.9709		1.1672	0.836317	1.1672	3.20203		1.18729	0.539247	1.18729	6.2123
0.757648	0.606927	0.757648	3.53645		0.936795	0.784748	0.936795	7.65017		1.00513	1.79621	1.79621	30.9894		1.30419	1.62544	1.62544	33.2584		0.957538	1.49588	1.49588	2.92022		0.753043	1.26124	1.26124	10.1531		1.51507	1.44364	1.51507	18.2294		1.99355	1.50573	1.99355	22.8135		0.910603	0.504424	0.910603	2.87604		0.742056	1.15975	1.15975	5.99299
0.771386	0.465815	0.771386	15.486		0.628052	0.858997	0.858997	7.23698		0.940735	1.3927	1.3927	12.4499		1.38752	1.20815	1.38752	20.3554		0.564289	0.943737	0.943737	4.38234		1.07117	0.802742	1.07117	6.00894		0.795641	1.16358	1.16358	11.4365		0.872027	2.54928	2.54928	28.1862		0.547708	0.621277	0.621277	4.28553		0.776899	1.31258	1.31258	8.52532
1.06646	0.868658	1.06646	2.86362		0.671457	1.03297	1.03297	16.1906		0.884922	0.718509	0.884922	12.5384		0.908061	1.11486	1.11486	3.48294		0.802785	0.435778	0.802785	4.96222		1.37846	1.15589	1.37846	9.9181		1.08575	1.41152	1.41152	25.6565		1.64409	1.89285	1.89285	51.535		1.0999	1.00453	1.0999	12.1081		0.719583	0.974558	0.974558	10.3665
0.438276	1.39687	1.39687	4.96181		0.692519	0.537444	0.692519	15.6661		0.621955	1.01016	1.01016	13.5032		1.22611	0.560006	1.22611	15.4817		1.25005	1.42224	1.42224	11.5746		0.952117	0.996778	0.996778	13.487		2.36612	1.95668	2.36612	14.1699		1.9242	1.84006	1.9242	26.7509		0.462974	0.590237	0.590237	4.30818		0.959424	1.04196	1.04196	8.63158
0.717849	0.702584	0.717849	13.0548		0.651736	1.00844	1.00844	7.76439		1.15602	0.627967	1.15602	5.34302		1.01959	0.685108	1.01959	7.96518		0.860974	1.07476	1.07476	4.13474		0.61021	1.65411	1.65411	10.2661		1.03044	1.7313	1.7313	16.6783		1.14357	2.00103	2.00103	36.5275		0.548264	0.712917	0.712917	4.83626		0.705085	0.772608	0.772608	9.69583
0.772879	0.807583	0.807583	5.53404		0.51882	0.559145	0.559145	3.23274		1.23975	0.855248	1.23975	4.78811		1.07307	1.17261	1.17261	16.7799		0.667315	0.453931	0.667315	13.0388		0.883152	1.91401	1.91401	4.68468		1.97166	1.48998	1.97166	20.8826		1.18832	2.24337	2.24337	26.8654		0.617673	0.755154	0.755154	8.99416		0.617825	1.13002	1.13002	5.56244
0.907758	1.06273	1.06273	2.84745		0.621366	1.42753	1.42753	7.44458		0.544944	0.704579	0.704579	7.75258		0.953653	1.12234	1.12234	6.71596		1.05471	1.21327	1.21327	6.25277		0.586638	1.63587	1.63587	8.70876		2.07699	1.4569	2.07699	9.11138		0.776973	2.00993	2.00993	37.489		0.6083	0.514227	0.6083	5.51356		1.03052	0.755324	1.03052	8.18649
0.522463	0.407321	0.522463	6.82015		1.01614	0.535671	1.01614	12.1043		0.601865	1.44773	1.44773	7.82912		0.827676	1.28338	1.28338	13.7054		1.05451	0.616853	1.05451	9.24413		0.448626	1.2012	1.2012	8.1153		1.23867	1.73511	1.73511	10.9983		1.90022	1.55928	1.90022	17.809		0.974379	0.547588	0.974379	9.53343		0.838964	1.04104	1.04104	5.19945
1.18068	0.746741	1.18068	6.25903		0.799095	0.91465	0.91465	4.67057		0.562126	0.68263	0.68263	9.01158		1.12815	1.05941	1.12815	11.1393		0.721052	0.675955	0.721052	9.24367		1.15616	1.74891	1.74891	11.4103		0.956857	1.20832	1.20832	7.92502		0.983767	2.65701	2.65701	22.3482		1.27539	0.541006	1.27539	4.80551		1.44191	0.697011	1.44191	11.3945
1.06017	1.0057	1.06017	8.63433		0.775348	0.740043	0.775348	5.25867		1.56101	0.533562	1.56101	4.22923		1.28479	0.851677	1.28479	14.8677		0.714837	1.07131	1.07131	10.097		1.09769	0.490547	1.09769	5.35382		1.85568	1.77508	1.85568	15.5206		1.88311	1.90096	1.90096	25.0064		0.621158	0.783077	0.783077	2.6069		1.13961	1.15268	1.15268	9.50954
1.16295	1.0533	1.16295	7.01726		0.604387	1.1217	1.1217	8.18085		0.887309	1.49765	1.49765	12.4912		1.15757	0.715752	1.15757	17.5005		1.00881	0.922277	1.00881	7.8942		0.735991	0.480104	0.735991	22.0426		0.997481	1.99313	1.99313	17.0264		1.61867	2.21418	2.21418	18.8471		1.25527	0.469646	1.25527	10.1492		0.547384	1.09627	1.09627	7.33447
0.855573	0.89514	0.89514	6.35179		0.858994	0.787269	0.858994	11.8854		1.08935	0.680417	1.08935	12.0053		1.14024	1.13224	1.14024	14.3651		0.708326	1.29027	1.29027	5.82888		1.37309	1.06063	1.37309	16.3898		1.53593	2.04873	2.04873	14.7454		2.16153	2.17023	2.17023	25.337		0.41365	0.974076	0.974076	5.42812		1.77088	0.572415	1.77088	2.77451
0.659277	0.703472	0.703472	7.52409		1.06705	0.706218	1.06705	4.30891		0.583005	0.833293	0.833293	36.7995		1.3088	1.72841	1.72841	14.4866		1.44224	0.604114	1.44224	16.0651		0.684645	1.37535	1.37535	13.8329		1.17559	1.92125	1.92125	12.494		2.0751	1.96731	2.0751	12.6733		0.551797	0.717497	0.717497	5.87454		0.880402	0.593416	0.880402	11.5798
0.508258	0.901393	0.901393	15.2595		1.10646	0.84983	1.10646	7.36485		0.745716	1.28814	1.28814	8.51787		1.02671	1.12887	1.12887	20.8122		0.42984	0.495697	0.495697	13.2859		0.663181	1.54845	1.54845	4.80754		1.55603	1.02391	1.55603	26.6963		1.28153	1.64694	1.64694	31.346		1.25327	0.492124	1.25327	6.36254		0.914245	1.51425	1.51425	8.7472
0.937115	0.757185	0.937115	5.11647		0.791997	0.569417	0.791997	15.6689		0.847286	0.767114	0.847286	11.9716		1.29825	0.544061	1.29825	16.4434		0.900155	1.41421	1.41421	8.34072		0.949854	1.71467	1.71467	6.06107		1.5999	1.27648	1.5999	10.3759		1.83519	1.82716	1.83519	12.2427		0.719333	1.12951	1.12951	3.4344		1.08581	0.731447	1.08581	12.7936
0.661908	0.739538	0.739538	4.74407		1.22293	0.799686	1.22293	4.66988		1.19997	1.18975	1.19997	17.5351		0.651305	0.729075	0.729075	6.62157		0.377975	0.717431	0.717431	2.05234		1.13733	0.982206	1.13733	7.08363		0.588833	1.2489	1.2489	22.3358		2.34043	1.62272	2.34043	28.5199		0.915864	0.723313	0.915864	5.82331		1.37121	1.36961	1.37121	7.1558
1.20069	0.902563	1.20069	14.7448		0.395818	0.962148	0.962148	4.82169		1.0253	0.561729	1.0253	6.23907		1.48095	0.727743	1.48095	30.3679		0.493768	1.09819	1.09819	14.8288		1.68043	1.15571	1.68043	10.4657		1.56911	1.14958	1.56911	10.8816		2.3464	2.42753	2.42753	24.2018		0.785723	1.00978	1.00978	6.1551		0.812489	0.925385	0.925385	7.90994
0.702038	1.02205	1.02205	3.83696		0.655469	0.823105	0.823105	21.1415		0.612396	0.780962	0.780962	9.22219		0.820235	1.1036	1.1036	16.9434		0.891674	1.19531	1.19531	10.6218		0.742301	1.12374	1.12374	4.86045		0.475019	1.46198	1.46198	28.808		1.41872	2.09602	2.09602	26.4491		1.37601	0.871088	1.37601	2.24027		0.377369	0.410867	0.410867	2.96194
0.771942	1.1515	1.1515	5.31214		0.85885	0.60825	0.85885	13.4055		1.02725	0.842293	1.02725	7.22893		0.590262	1.76702	1.76702	28.4308		0.702235	0.937059	0.937059	5.82595		0.824582	1.56949	1.56949	7.78791		1.70673	1.25312	1.70673	14.0321		1.48997	1.2756	1.48997	18.5295		0.500623	1.16278	1.16278	5.85904		0.885167	1.16599	1.16599	8.73105
1.03547	0.680454	1.03547	4.38291		0.638433	1.47126	1.47126	12.4717		0.884355	1.20095	1.20095	8.25705		0.589604	1.44901	1.44901	10.1664		0.84346	0.986064	0.986064	5.93051		0.89982	1.06345	1.06345	9.87248		1.11071	1.83895	1.83895	24.5794		1.14434	1.95163	1.95163	24.9096		0.893803	0.743958	0.893803	3.11426		0.920086	0.613509	0.920086	5.76749
1.04638	0.638569	1.04638	4.11272		1.10455	1.42309	1.42309	6.16782		1.43328	1.6205	1.6205	20.3446		0.683419	1.20273	1.20273	17.7587		0.603416	1.0049	1.0049	8.87317		1.26692	1.60798	1.60798	6.32211		1.43629	1.25135	1.43629	24.2408		1.83871	2.23596	2.23596	24.661		0.46378	0.715574	0.715574	7.82174		0.750382	1.18152	1.18152	7.4632
0.53325	0.421975	0.53325	3.80478		0.651458	0.500818	0.651458	5.2486		0.871684	0.478201	0.871684	7.74703		1.39676	0.754678	1.39676	17.732		0.828244	1.03807	1.03807	3.7938		1.63522	1.64504	1.64504	6.8846		1.50539	1.57943	1.57943	20.6276		1.52189	2.44206	2.44206	21.9614		0.659926	0.672775	0.672775	6.93063		1.64106	0.68147	1.64106	6.38916
0.542926	0.598321	0.598321	7.89464		1.09204	1.26977	1.26977	8.85248		1.51064	0.955492	1.51064	3.19767		1.39751	0.747101	1.39751	12.9303		1.01443	0.626476	1.01443	6.54716		0.713618	0.89517	0.89517	22.1744		1.58296	1.27624	1.58296	9.9649		1.59877	3.02817	3.02817	23.154		0.877227	0.673616	0.877227	3.46686		1.08986	1.07613	1.08986	4.30241
0.524211	1.20217	1.20217	2.74577		1.30857	1.33729	1.33729	6.84246		0.823801	1.10596	1.10596	4.88356		0.960858	1.11985	1.11985	11.2819		1.09875	1.18412	1.18412	4.77046		0.599155	1.3227	1.3227	5.98674		1.82378	1.5272	1.82378	10.1719		1.53296	1.90544	1.90544	17.326		0.914284	0.684615	0.914284	2.62494		0.526206	0.710925	0.710925	3.97066
0.791662	0.977089	0.977089	4.55804		0.759736	0.730196	0.759736	14.4421		0.577988	0.981187	0.981187	8.10854		1.07854	0.857205	1.07854	31.802		0.676186	1.59949	1.59949	12.7756		0.829542	1.45346	1.45346	8.81724		1.68012	1.49933	1.68012	15.4258		2.05666	1.86255	2.05666	19.7811		0.890621	0.85233	0.890621	4.94281		0.953423	1.0108	1.0108	4.91462
0.554441	0.591185	0.591185	3.24707		1.5436	0.857316	1.5436	8.84242		0.690159	0.595727	0.690159	32.1336		1.21648	1.02316	1.21648	8.31651		0.767114	1.15172	1.15172	14.4576		1.00858	0.65679	1.00858	4.68393		1.5302	2.08722	2.08722	12.8455		1.65634	1.61747	1.65634	16.1791		0.725195	0.531205	0.725195	8.99032		1.1349	1.00922	1.1349	8.26252
0.915608	1.31127	1.31127	7.24038		0.635475	1.05517	1.05517	7.79318		0.936233	1.13447	1.13447	7.27064		0.680298	0.458693	0.680298	7.22592		0.96071	1.36029	1.36029	10.5812		0.751794	0.846947	0.846947	8.09557		1.19767	1.29129	1.29129	6.13228		1.29294	2.26906	2.26906	20.741		0.813319	0.397452	0.813319	4.9024		0.774033	0.989666	0.989666	5.49408
0.542828	0.507013	0.542828	3.46098		0.715101	0.947085	0.947085	13.2353		0.907944	1.53562	1.53562	12.572		1.13117	1.55869	1.55869	27.0273		0.97145	0.893639	0.97145	6.47163		0.707382	1.32739	1.32739	7.88194		1.10322	1.42528	1.42528	15.1276		1.66984	1.69844	1.69844	28.3517		0.831161	1.05757	1.05757	0		1.01762	0.759168	1.01762	4.7155
1.12985	1.38652	1.38652	14.4353		0.694904	0.721072	0.721072	12.7665		1.38769	0.928185	1.38769	13.6175		0.778102	0.545937	0.778102	12.6893		0.714078	0.580357	0.714078	14.6823		0.960517	1.27204	1.27204	6.54988		1.10936	1.58592	1.58592	18.8064		1.75874	2.6965	2.6965	28.0356		0.569493	0.567536	0.569493	4.96871		0.903025	0.77187	0.903025	4.91406
0.768952	0.688501	0.768952	8.66522		0.626834	1.06652	1.06652	12.9294		0.584371	0.701434	0.701434	5.94377		0.802871	1.14951	1.14951	19.1561		1.16962	0.706276	1.16962	6.71712		1.04247	1.66531	1.66531	19.0066		1.12622	0.571967	1.12622	16.7162		1.6258	2.61748	2.61748	33.3457		1.23352	0.852923	1.23352	4.6285		1.41529	1.05441	1.41529	5.42282
0.664652	1.22479	1.22479	3.12647		1.57522	0.529227	1.57522	11.3676		0.931672	1.29271	1.29271	11.1189		0.985823	1.09429	1.09429	20.5463		0.542512	1.12308	1.12308	3.52096		0.916886	1.26928	1.26928	12.9671		1.76577	1.59263	1.76577	19.5425		2.1908	2.32009	2.32009	20.3897		0.821894	0.836694	0.836694	3.70717		0.49939	0.638321	0.638321	5.84597
1.23893	0.74483	1.23893	8.38483		0.972603	1.20231	1.20231	7.80619		0.704239	0.682929	0.704239	7.50027		0.738715	0.93492	0.93492	37.5136		0.441637	0.565402	0.565402	6.4298		0.908954	0.632281	0.908954	5.45369		1.14039	1.49216	1.49216	21.579		1.8182	2.13827	2.13827	28.8878		0.581877	1.04219	1.04219	6.69089		0.898094	0.549665	0.898094	5.26419
0.545704	0.847238	0.847238	9.48592		0.623807	1.0086	1.0086	6.74495		0.961156	1.38545	1.38545	15.2997		1.55095	0.839031	1.55095	21.7506		0.550396	0.958016	0.958016	6.13576		1.19366	1.23783	1.23783	8.48061		1.90093	1.87717	1.90093	14.3923		1.57865	2.38425	2.38425	15.6965		0.823576	1.1894	1.1894	5.14028		0.601645	0.491135	0.601645	4.13954
0.685382	0.551196	0.685382	15.626		0.700789	0.549104	0.700789	17.87		0.965367	0.661542	0.965367	9.92867		0.857286	1.11831	1.11831	10.1075		1.01601	0.865969	1.01601	6.59033		0.390607	1.14162	1.14162	8.18799		1.39868	0.936655	1.39868	31.2634		2.00586	1.74429	2.00586	30.8763		0.94327	0.816447	0.94327	3.81686		0.778516	0.658905	0.778516	4.08975
1.06248	0.682013	1.06248	5.95554		0.857853	0.765481	0.857853	5.23909		0.908156	0.99599	0.99599	11.5104		0.630758	0.887887	0.887887	29.8574		0.898063	0.859473	0.898063	3.81888		1.12824	1.44826	1.44826	3.77551		0.926607	1.87181	1.87181	11.8842		1.07712	2.33048	2.33048	28.5819		1.05505	0.905598	1.05505	6.93407		0.882948	0.750739	0.882948	7.95259
0.567925	0.916589	0.916589	5.42011		1.09582	0.991689	1.09582	3.83893		0.870115	1.44649	1.44649	13.1044		0.472247	0.972528	0.972528	19.877		0.623461	0.893713	0.893713	4.72487		0.611288	1.42647	1.42647	11.7098		1.1729	1.28167	1.28167	22.0504		1.56422	1.87711	1.87711	6.76955		1.00141	0.584123	1.00141	4.23265		0.488631	1.97334	1.97334	5.01096
1.42068	0.420386	1.42068	7.64475		0.47522	0.980256	0.980256	7.43969		0.618731	0.820851	0.820851	6.53802		1.51113	0.553208	1.51113	46.1951		1.09082	1.16636	1.16636	12.6153		0.859397	0.625746	0.859397	17.3274		1.29576	1.79151	1.79151	8.76217		1.71024	2.22707	2.22707	22.828		1.15827	0.528067	1.15827	7.56296		0.900171	0.990367	0.990367	7.4473
1.50243	0.733179	1.50243	4.86759		0.782238	0.530331	0.782238	8.28974		0.629212	1.02347	1.02347	10.2638		0.69523	0.673174	0.69523	14.6817		1.06224	0.574093	1.06224	11.9702		1.27392	1.52665	1.52665	4.78377		0.571593	2.00705	2.00705	20.8463		1.88488	1.77282	1.88488	35.7198		0.997014	0.704839	0.997014	4.51247		0.936207	0.975829	0.975829	5.77749
1.03527	0.987465	1.03527	7.12095		0.885422	0.643865	0.885422	26.1988		0.727562	0.588881	0.727562	8.10172		0.798271	0.746919	0.798271	18.5566		0.462531	1.48158	1.48158	16.4129		1.72769	1.28279	1.72769	2.06855		0.912973	1.37117	1.37117	28.7171		0.847052	2.01701	2.01701	26.7979		0.519249	0.782058	0.782058	10.0645		0.891258	0.978378	0.978378	8.75542
0.658421	0.811261	0.811261	5.74432		0.618306	1.36624	1.36624	14.476		0.609659	0.751802	0.751802	7.27615		0.849843	1.16325	1.16325	6.79127		0.535094	0.604712	0.604712	4.75593		0.935551	1.08924	1.08924	9.71423		1.27588	1.02051	1.27588	12.1486		2.64041	2.3345	2.64041	19.3956		0.999479	0.908647	0.999479	9.16245		1.26018	1.24686	1.26018	4.70259
0.957943	1.06788	1.06788	4.23217		0.714732	0.583062	0.714732	3.52496		0.908002	0.895141	0.908002	5.05914		0.696086	1.29568	1.29568	11.1482		0.438162	1.09432	1.09432	3.26725		0.652885	1.0631	1.0631	12.0204		1.74202	1.19791	1.74202	16.7009		0.547822	1.82476	1.82476	22.1192		0.594645	1.12073	1.12073	6.7575		0.930841	0.803787	0.930841	9.63983
0.385348	0.550767	0.550767	8.50623		0.805366	0.936166	0.936166	7.74817		0.994176	0.966276	0.994176	5.40527		0.99507	1.16819	1.16819	14.8885		0.85227	0.548724	0.85227	7.59292		1.42941	1.26036	1.42941	21.6569		0.833714	1.91758	1.91758	13.3558		2.00802	1.52334	2.00802	47.0692		0.721761	0.826192	0.826192	11.0215		1.04637	0.920366	1.04637	5.68472
0.445984	0.993949	0.993949	4.97805		0.572757	1.01781	1.01781	10.0531		1.07155	0.670413	1.07155	11.6661		1.28409	1.56514	1.56514	14.5819		1.11743	0.617837	1.11743	4.47165		0.96167	1.76543	1.76543	15.4813		1.11862	1.76164	1.76164	14.1807		1.71906	1.96906	1.96906	27.3849		1.30068	0.944975	1.30068	9.61749		1.47194	0.932205	1.47194	6.71228
0.486015	0.751714	0.751714	5.24193		0.75436	1.49251	1.49251	6.9755		0.597397	0.894541	0.894541	11.1809		1.10796	0.886191	1.10796	9.30975		0.619587	0.977372	0.977372	10.201		0.691264	1.37531	1.37531	5.94241		1.52005	1.61333	1.61333	11.0398		2.05816	2.16816	2.16816	44.6647		0.425465	0.710514	0.710514	16.4233		0.873458	1.19795	1.19795	3.76958
0.644839	0.621055	0.644839	1.94364		0.916045	1.1433	1.1433	9.84568		1.24708	0.768469	1.24708	16.5554		1.2792	0.49463	1.2792	15.2946		0.591828	0.892679	0.892679	5.99631		0.99101	1.75814	1.75814	8.31659		0.573127	0.891302	0.891302	8.05145		2.04856	1.95811	2.04856	25.7594		0.786706	1.19159	1.19159	9.63297		0.752173	1.2355	1.2355	4.8746
0.733301	0.964931	0.964931	4.46748		1.0492	0.364086	1.0492	3.32633		0.871777	1.01861	1.01861	12.6514		1.14432	0.848921	1.14432	3.29219		0.896289	0.795676	0.896289	2.41996		0.687226	1.09639	1.09639	13.137		0.864383	1.57251	1.57251	13.6047		1.39891	2.45781	2.45781	16.7569		1.02686	0.666909	1.02686	6.70933		0.833067	1.02186	1.02186	9.37003
0.733632	0.410706	0.733632	8.37536		0.822105	0.646126	0.822105	7.48649		0.597382	1.14873	1.14873	6.31185		0.830923	0.912528	0.912528	21.9686		0.870362	1.73405	1.73405	10.9898		0.865466	0.767031	0.865466	10.2076		0.949757	0.612946	0.949757	13.5715		1.59143	2.13894	2.13894	38.6751		1.14472	0.640581	1.14472	9.66557		1.42256	1.14307	1.42256	9.44896
0.594871	0.792836	0.792836	8.13731		0.865511	1.04236	1.04236	3.79199		1.09867	1.01423	1.09867	6.5493		1.42759	1.10435	1.42759	11.8013		1.1735	0.747764	1.1735	3.26529		1.08011	1.09291	1.09291	9.21554		1.32185	0.774281	1.32185	14.7299		1.7694	2.55109	2.55109	14.0084		0.856802	0.917077	0.917077	7.08094		0.64299	0.598014	0.64299	8.27677
1.33246	0.661395	1.33246	15.9146		0.776022	1.20151	1.20151	7.75693		0.961126	1.57937	1.57937	38.556		1.53886	0.914091	1.53886	12.5059		0.853101	0.883993	0.883993	3.02078		1.48967	0.832185	1.48967	7.67387		1.68721	1.56249	1.68721	17.1776		1.85598	2.82785	2.82785	35.4724		0.705303	0.67992	0.705303	4.79911		0.701972	1.13141	1.13141	4.72105
1.17601	0.807028	1.17601	11.5083		0.688158	0.665261	0.688158	4.71888		0.678026	1.03144	1.03144	8.34684		1.52701	1.22815	1.52701	8.26595		1.02267	0.458762	1.02267	7.55538		0.940881	1.37547	1.37547	9.88854		0.92294	1.88059	1.88059	12.1646		2.35549	2.06427	2.35549	12.1318		0.508962	0.958063	0.958063	7.14685		0.623022	1.17365	1.17365	4.29175
0.723615	0.562119	0.723615	3.93726		1.1679	0.575915	1.1679	6.96443		1.1125	1.64771	1.64771	9.06233		1.42367	1.00253	1.42367	5.40531		1.64774	0.582342	1.64774	6.40245		0.58778	1.30076	1.30076	7.07784		1.29754	1.68535	1.68535	14.8069		1.49993	1.93166	1.93166	9.2339		0.762704	0.701006	0.762704	5.25197		1.05079	1.26274	1.26274	3.95365
0.838764	0.568645	0.838764	7.74463		0.951203	1.21382	1.21382	12.7805		0.791835	0.738753	0.791835	14.607		1.14791	0.63891	1.14791	12.6287		0.7094	0.58544	0.7094	2.6576		0.73716	0.733268	0.73716	19.6494		0.787552	1.41767	1.41767	27.7058		0.873857	2.13145	2.13145	21.8525		0.488857	0.637995	0.637995	5.03836		0.746545	0.92228	0.92228	4.03259
0.784908	0.579397	0.784908	2.42611		0.908718	1.1136	1.1136	9.77162		0.58438	1.23188	1.23188	5.31325		1.24156	0.929687	1.24156	14.4349		1.78778	0.94574	1.78778	7.1777		0.744055	1.85449	1.85449	3.81769		1.01615	0.843291	1.01615	5.55208		2.03035	1.79507	2.03035	18.7935		0.422116	0.788444	0.788444	5.28176		0.782668	0.842585	0.842585	7.24958
1.33214	0.589011	1.33214	6.47		0.640409	0.551237	0.640409	4.04707		0.828304	1.16336	1.16336	7.24477		0.75841	0.923299	0.923299	13.4684		0.807389	0.432904	0.807389	10.0531		1.09837	0.888229	1.09837	8.99253		1.31505	1.73563	1.73563	11.2354		1.86722	2.13678	2.13678	25.262		1.01398	1.14341	1.14341	4.58237		0.638774	1.58555	1.58555	8.01877
0.604668	0.867057	0.867057	5.0715		0.74892	1.1588	1.1588	3.39148		0.839332	0.675723	0.839332	13.7349		1.0025	0.966121	1.0025	13.0208		0.427941	1.24189	1.24189	16.0691		0.918001	0.955557	0.955557	12.2805		1.10931	1.10408	1.10931	23.1053		1.9681	1.64965	1.9681	27.5282		0.872903	1.06931	1.06931	7.19018		0.723455	0.972831	0.972831	6.05837
0.60488	0.786296	0.786296	12.5934		0.464653	1.05201	1.05201	5.64377		1.11243	0.756907	1.11243	5.95519		0.782982	2.02838	2.02838	28.7543		0.812403	0.720023	0.812403	4.15609		1.20212	0.874352	1.20212	8.58726		0.877766	1.67727	1.67727	17.5953		1.78596	2.4635	2.4635	20.5825		0.931901	0.899199	0.931901	2.15065		0.565732	0.834487	0.834487	10.7713
0.567058	0.951369	0.951369	2.93942		0.766119	1.54767	1.54767	26.2615		1.13014	1.30129	1.30129	6.92173		0.784818	1.03287	1.03287	13.9212		1.03679	1.02332	1.03679	10.0354		0.986945	0.809943	0.986945	6.65877		1.35474	0.902636	1.35474	8.03054		1.22069	1.50219	1.50219	17.2051		1.04088	1.23463	1.23463	4.43146		0.678033	0.921416	0.921416	6.83553
0.777454	0.406793	0.777454	4.95942		1.00534	1.07034	1.07034	11.749		0.805342	0.775203	0.805342	15.4157		1.17429	1.42495	1.42495	10.9603		0.980276	1.31436	1.31436	6.94214		1.12538	0.899652	1.12538	13.3832		2.05781	0.977701	2.05781	13.2103		1.30029	1.97072	1.97072	18.3131		0.660984	1.05681	1.05681	7.49922		0.849585	1.21625	1.21625	5.13216
0.576048	0.628645	0.628645	5.86252		0.66602	0.765611	0.765611	18.2375		0.873984	0.993216	0.993216	10.9004		1.34274	0.444449	1.34274	26.2115		1.18448	0.902545	1.18448	7.83984		1.36744	1.12367	1.36744	6.62209		0.689704	2.0765	2.0765	12.3039		1.78987	2.13408	2.13408	32.6743		0.561476	1.13727	1.13727	4.90752		0.730349	0.708234	0.730349	4.58001
1.36347	0.719544	1.36347	2.70534		1.08098	0.855802	1.08098	17.414		1.19362	0.893643	1.19362	5.21181		0.8937	0.610917	0.8937	20.4495		0.436879	0.962501	0.962501	3.11863		1.33171	0.990786	1.33171	3.95964		1.38417	2.03807	2.03807	17.0402		1.37709	1.40495	1.40495	16.7952		0.930285	1.35377	1.35377	4.65776		0.909417	0.979349	0.979349	7.44493
1.19865	1.59907	1.59907	5.47637		0.926751	0.881769	0.926751	6.85797		1.02983	0.713491	1.02983	12.1894		1.36557	1.15912	1.36557	13.9388		1.81799	0.675758	1.81799	6.67698		1.16058	1.16338	1.16338	13.7495		1.30484	1.52152	1.52152	25.009		1.61065	2.42688	2.42688	14.7106		0.889126	0.521804	0.889126	5.33319		1.24681	1.41638	1.41638	4.27156
0.462774	0.705953	0.705953	14.6568		1.33456	1.04459	1.33456	8.52313		1.07612	1.14652	1.14652	21.1846		1.02143	0.950612	1.02143	13.986		1.28958	0.962122	1.28958	6.93489		1.34683	1.23979	1.34683	4.29402		0.859138	0.944959	0.944959	8.55228		1.50074	1.37002	1.50074	26.7984		0.914109	0.512785	0.914109	7.5382		0.81706	1.02248	1.02248	7.08913
1.19916	0.786863	1.19916	3.55034		0.941013	1.34298	1.34298	11.553		0.713599	0.930333	0.930333	6.88258		1.00826	1.39024	1.39024	17.9169		0.599237	0.914635	0.914635	5.73392		0.702912	1.51113	1.51113	6.95455		1.34603	2.22143	2.22143	21.8686		1.73653	1.96534	1.96534	20.4597		0.937612	1.03995	1.03995	8.58115		0.507244	1.26194	1.26194	5.37703
1.30845	1.04329	1.30845	7.5691		1.3322	1.02738	1.3322	5.89056		0.755593	1.02939	1.02939	6.35458		1.20124	1.63041	1.63041	18.3706		0.628005	0.51142	0.628005	5.67144		1.16621	1.02336	1.16621	9.58879		1.69417	1.83325	1.83325	21.7062		1.43667	1.47381	1.47381	47.7588		0.9426	0.716567	0.9426	7.52614		1.1195	0.786771	1.1195	11.7203
0.95915	0.892076	0.95915	10.0917		0.754391	0.536868	0.754391	8.87359		0.640637	1.1412	1.1412	11.3575		0.658674	1.30979	1.30979	46.2009		0.662304	1.30991	1.30991	6.56391		1.19447	1.08794	1.19447	5.97969		1.45311	1.37596	1.45311	13.1212		0.752862	1.88551	1.88551	32.9558		0.915776	0.770989	0.915776	10.1017		1.35307	0.918419	1.35307	4.89934
1.01967	1.11343	1.11343	5.65081		0.927369	0.63412	0.927369	10.4615		0.834093	1.09619	1.09619	10.5569		0.840822	1.03829	1.03829	34.1418		1.10304	0.607318	1.10304	4.68195		1.10545	1.48839	1.48839	13.9738		2.41704	1.82551	2.41704	7.48168		2.0257	2.93097	2.93097	21.153		0.654498	0.649472	0.654498	5.46023		0.513442	0.826038	0.826038	10.0372
0.969445	0.848904	0.969445	3.69309		0.699264	0.752976	0.752976	4.66855		0.838079	1.37905	1.37905	27.6407		0.898699	1.03905	1.03905	11.6543		1.06794	1.22518	1.22518	14.8918		1.10753	2.269	2.269	11.2659		0.952444	1.83515	1.83515	12.9662		1.56549	2.35857	2.35857	41.5282		0.66803	1.21371	1.21371	5.69726		1.1011	1.34078	1.34078	5.44483
0.796756	0.705873	0.796756	4.71784		1.21887	1.16727	1.21887	2.91514		1.07968	0.684247	1.07968	2.64832		0.91186	0.74468	0.91186	9.10646		0.806497	0.811483	0.811483	7.86749		0.891348	1.79928	1.79928	7.72377		1.06624	1.72399	1.72399	8.60357		1.64726	1.36825	1.64726	9.19072		0.445859	0.565257	0.565257	11.3906		0.526154	0.632853	0.632853	4.26134
0.684568	0.646399	0.684568	5.68401		0.623132	0.824525	0.824525	13.382		0.995009	0.756324	0.995009	7.02842		1.39918	1.76581	1.76581	25.3701		0.794737	0.678417	0.794737	7.37266		0.95021	1.02223	1.02223	7.96396		1.96662	1.91273	1.96662	8.53983		1.27479	2.12178	2.12178	15.5325		0.677387	0.859794	0.859794	10.1331		1.0042	1.04216	1.04216	4.45443
1.18846	1.06388	1.18846	5.89409		1.14825	1.32302	1.32302	7.74861		0.640018	1.40078	1.40078	11.0271		0.920881	0.98665	0.98665	4.48012		0.636651	1.24006	1.24006	12.9829		0.933071	1.31734	1.31734	10.8307		1.38205	1.87523	1.87523	21.3438		1.61192	1.95449	1.95449	28.6474		1.39644	0.655928	1.39644	7.82459		1.03479	0.55492	1.03479	19.1895
0.822775	1.19115	1.19115	7.30141		0.68915	0.594875	0.68915	7.22327		0.675797	1.04913	1.04913	20.6057		1.3046	1.18845	1.3046	34.6052		0.314872	0.825466	0.825466	10.265		0.76845	1.58688	1.58688	11.3523		1.77996	2.21464	2.21464	16.3457		1.37386	1.53697	1.53697	26.2408		0.587708	0.726462	0.726462	6.4127		0.664995	1.12219	1.12219	6.18984
0.850615	0.519514	0.850615	3.09501		0.866375	0.801031	0.866375	12.314		1.56047	0.936806	1.56047	6.92647		1.10701	1.17148	1.17148	16.0152		1.47556	0.531822	1.47556	3.98243		1.3404	1.67739	1.67739	9.79429		1.43912	1.70188	1.70188	9.32674		1.10266	2.58713	2.58713	16.6636		0.847637	0.827642	0.847637	7.23545		1.11845	0.960977	1.11845	14.617
0.823504	0.770003	0.823504	6.81772		0.757524	0.606855	0.757524	17.1215		0.924464	0.991212	0.991212	10.5324		0.638704	0.673184	0.673184	8.5445		0.511612	1.18498	1.18498	11.4832		1.80935	0.820277	1.80935	6.28185		1.11438	1.69905	1.69905	14.3222		0.884936	2.30306	2.30306	24.0579		0.665044	0.774934	0.774934	2.87175		0.777116	0.904028	0.904028	8.37283
0.812414	0.899322	0.899322	4.57556		0.719775	1.13194	1.13194	4.77882		0.914786	0.719697	0.914786	4.26175		0.795798	1.50456	1.50456	9.25949		0.783001	1.26696	1.26696	4.49753		0.67236	0.867858	0.867858	7.03959		1.2903	0.602849	1.2903	20.9895		0.954343	1.78898	1.78898	13.4879		1.04961	0.642055	1.04961	4.62533		1.21487	1.28382	1.28382	7.01734
0.672527	1.49357	1.49357	4.92118		0.817794	0.833379	0.833379	7.77981		0.492531	0.87707	0.87707	25.656		1.07122	1.42584	1.42584	12.3776		0.662872	0.521739	0.662872	6.84977		0.683194	1.13341	1.13341	3.38504		0.803273	1.26051	1.26051	14.4011		1.6737	1.67521	1.67521	27.2944		0.760415	0.800296	0.800296	12.0422		0.711976	0.763777	0.763777	3.30316
0.569364	1.54548	1.54548	10.1581		0.501909	0.451679	0.501909	16.7223		0.730899	1.11878	1.11878	4.1629		0.701221	1.02972	1.02972	12.2188		0.944161	1.44865	1.44865	5.16688		0.80949	1.20696	1.20696	8.91761		1.79813	0.943702	1.79813	9.8167		1.61554	1.89744	1.89744	25.0663		0.692573	0.67418	0.692573	8.24463		0.481578	1.00222	1.00222	7.21363
0.837116	0.571837	0.837116	5.30022		1.21284	0.532558	1.21284	11.6207		0.968275	1.35601	1.35601	14.5709		0.845837	0.884278	0.884278	14.3696		0.874072	0.599338	0.874072	12.5745		0.861901	1.39874	1.39874	5.21859		1.23933	1.30875	1.30875	14.9929		1.37105	1.90101	1.90101	32.6545		0.684575	1.25146	1.25146	8.98669		0.492265	1.41766	1.41766	12.4694
0.911649	0.972064	0.972064	6.01674		0.739636	0.574791	0.739636	12.164		1.32268	0.676121	1.32268	4.63208		1.20888	1.05388	1.20888	27.321		0.916288	0.564243	0.916288	6.91566		1.14596	1.3022	1.3022	10.1392		1.79002	1.36832	1.79002	12.9823		1.78531	2.19854	2.19854	17.7169		0.778424	0.639822	0.778424	9.61766		1.14244	1.37032	1.37032	7.3821
0.678934	1.51442	1.51442	14.1343		1.27872	0.719472	1.27872	8.1332		0.661855	1.16579	1.16579	2.27613		0.686022	1.03122	1.03122	18.1121		0.754584	1.33944	1.33944	8.11686		0.808018	1.59312	1.59312	15.5116		1.14257	1.50476	1.50476	9.9539		1.11414	1.74749	1.74749	21.2509		0.627799	0.805782	0.805782	6.97524		0.87529	0.679964	0.87529	6.33924
1.1555	0.540189	1.1555	4.8448		0.580902	0.924551	0.924551	6.53789		0.791999	0.976892	0.976892	6.41132		1.20932	1.57877	1.57877	7.99542		0.900068	0.876035	0.900068	2.41349		2.16977	1.55136	2.16977	19.1522		1.49643	1.17279	1.49643	5.51873		2.31462	1.98224	2.31462	14.8847		0.872401	0.970817	0.970817	8.01526		0.414476	1.01384	1.01384	8.66736
1.13177	0.82247	1.13177	9.58525		1.0397	0.386766	1.0397	5.07865		0.706775	0.857136	0.857136	6.14638		0.854893	1.28334	1.28334	32.056		0.921439	1.04047	1.04047	3.60169		0.756212	0.918184	0.918184	3.96131		1.03027	1.28376	1.28376	14.009		1.86903	2.14483	2.14483	31.1399		0.691051	0.970612	0.970612	3.78008		0.847573	0.996093	0.996093	5.99479
0.935493	1.03838	1.03838	3.97926		0.534723	0.875088	0.875088	4.9957		0.710659	1.57636	1.57636	7.41666		0.617738	1.76774	1.76774	20.2673		0.592036	0.520031	0.592036	9.71541		0.494679	1.13971	1.13971	14.6737		1.10447	2.02596	2.02596	19.5975		1.73167	1.66678	1.73167	15.0919		0.582119	0.873614	0.873614	6.81865		0.958273	1.00294	1.00294	9.77083
0.903911	0.93037	0.93037	3.57243		1.36988	0.946465	1.36988	6.07553		0.85098	1.05878	1.05878	11.2621		0.93656	1.07201	1.07201	10.2077		0.510493	1.93454	1.93454	4.44884		1.23882	0.656514	1.23882	14.8857		0.871438	1.43357	1.43357	22.974		1.47595	2.37995	2.37995	20.1562		0.538129	0.888686	0.888686	4.93827		0.892218	0.699839	0.892218	3.49423
0.519015	0.54958	0.54958	3.34423		1.14776	1.3672	1.3672	5.66766		0.787652	0.717319	0.787652	7.91612		0.615865	1.10939	1.10939	25.1528		0.972636	0.519614	0.972636	8.87008		0.985789	0.655531	0.985789	7.20928		1.80317	1.46578	1.80317	15.189		1.85938	1.95322	1.95322	45.1691		1.07862	0.671138	1.07862	7.33592		1.01441	1.09789	1.09789	10.3802
0.574766	0.645574	0.645574	2.38344		0.997616	0.545901	0.997616	10.3981		1.35129	0.491469	1.35129	8.96645		1.46625	1.3859	1.46625	15.817		1.02718	0.766439	1.02718	12.745		0.807967	0.895433	0.895433	9.29957		1.37475	1.10133	1.37475	12.9902		2.26118	2.54243	2.54243	36.6964		1.04988	0.782455	1.04988	6.58516		0.769562	0.456156	0.769562	3.88406
0.96973	0.481437	0.96973	2.90886		1.08418	1.12557	1.12557	10.2463		0.539703	1.4518	1.4518	5.45567		1.04974	0.879705	1.04974	17.3514		0.67305	0.765449	0.765449	7.35368		1.58712	1.20247	1.58712	9.8313		1.44817	0.958211	1.44817	24.7527		1.72419	2.12177	2.12177	19.2207		0.469769	0.770819	0.770819	4.1789		1.03199	0.775885	1.03199	5.17176
1.05205	1.10668	1.10668	3.65396		1.12518	0.718472	1.12518	12.1326		0.532127	0.531284	0.532127	8.9396		0.828589	1.18956	1.18956	17.3835		1.25237	0.929158	1.25237	8.91145		0.818631	0.53022	0.818631	13.4915		1.29524	1.58889	1.58889	14.3064		2.01266	2.64923	2.64923	39.6402		0.580972	1.10167	1.10167	1.9271		1.17864	1.22592	1.22592	4.05114
1.03713	1.01298	1.03713	6.09329		0.878399	0.978143	0.978143	4.0789		0.502542	1.02889	1.02889	20.6634		0.903714	0.985525	0.985525	12.6949		0.786617	0.492528	0.786617	11.5784		0.87714	1.70826	1.70826	10.9783		1.4281	1.41554	1.4281	16.8811		1.649	1.97284	1.97284	36.3967		0.525354	1.18292	1.18292	6.60403		0.945036	0.810954	0.945036	7.75022
1.01513	1.01094	1.01513	10.5541		1.16658	1.20711	1.20711	6.4198		0.481097	0.757064	0.757064	11.7281		0.649843	1.13668	1.13668	10.5707		1.03636	0.522193	1.03636	4.4245		1.06291	1.2634	1.2634	3.40827		1.24007	1.76944	1.76944	31.1901		1.7896	1.52053	1.7896	20.7501		0.587041	0.352277	0.587041	5.39258		0.830269	1.01678	1.01678	14.5065
1.47348	0.652022	1.47348	6.75321		0.835582	1.29559	1.29559	4.79283		0.798711	1.29599	1.29599	4.72414		0.925947	1.00938	1.00938	26.9109		0.924261	0.52055	0.924261	4.57797		1.2998	1.27079	1.2998	9.04456		0.945028	0.963309	0.963309	22.2235		1.24074	2.53065	2.53065	23.1315		0.892011	1.0779	1.0779	5.88355		0.646839	0.768995	0.768995	4.98987
0.878986	0.972875	0.972875	4.66397		0.633262	0.717421	0.717421	4.74284		0.707948	0.954928	0.954928	7.99281		1.01767	1.28214	1.28214	16.2407		0.804197	0.663845	0.804197	20.5703		0.622717	1.12938	1.12938	7.7028		1.73586	0.593408	1.73586	30.1168		2.28073	1.9414	2.28073	24.1352		0.77058	1.44305	1.44305	6.14647		0.659044	0.70688	0.70688	3.79895
0.856201	0.51539	0.856201	7.02006		1.46545	0.795979	1.46545	3.88138		1.1054	1.52225	1.52225	11.7624		1.40059	0.980677	1.40059	19.8841		0.5658	0.416031	0.5658	8.27947		0.776722	1.23322	1.23322	12.8548		2.14538	1.54932	2.14538	21.3509		1.6738	1.97565	1.97565	35.1817		0.398938	0.562994	0.562994	2.83524		0.811535	0.992729	0.992729	5.95564
0.719973	1.16986	1.16986	5.62396		0.875635	0.719343	0.875635	4.46003		0.910551	0.912288	0.912288	9.37796		1.0728	0.853458	1.0728	33.2145		0.52488	0.791918	0.791918	9.15548		1.38783	1.61188	1.61188	4.20312		1.10103	1.87425	1.87425	6.769		1.88249	1.07076	1.88249	21.045		0.555133	0.603069	0.603069	8.01504		1.00337	0.975865	1.00337	9.97927
0.573441	0.54191	0.573441	8.57793		1.06251	1.0307	1.06251	9.09126		0.923442	0.669233	0.923442	8.52702		0.824129	1.24153	1.24153	28.0031		0.673366	0.883989	0.883989	12.5512		0.561371	0.55612	0.561371	9.06607		1.39479	1.66072	1.66072	17.8145		1.59885	1.717	1.717	34.6517		1.04342	0.807373	1.04342	3.41283		0.829368	0.90451	0.90451	11.0697
1.09381	0.944151	1.09381	10.8293		1.1727	0.753334	1.1727	4.10644		1.11907	0.851053	1.11907	7.58283		1.43933	1.81819	1.81819	17.8417		0.690478	0.906582	0.906582	3.02882		0.736925	1.25103	1.25103	16.4107		0.82377	1.62382	1.62382	20.2756		2.57711	1.41693	2.57711	20.2962		0.854904	0.592416	0.854904	7.03136		0.727957	0.968825	0.968825	17.6091
0.886316	0.817548	0.886316	3.50815		0.698856	1.19123	1.19123	9.84865		1.50631	0.682661	1.50631	8.47342		0.995926	1.03992	1.03992	9.25155		1.21205	0.66013	1.21205	3.14799		0.447309	1.79661	1.79661	32.825		0.669487	1.47782	1.47782	10.0414		1.96195	2.40701	2.40701	21.5603		0.623902	0.658642	0.658642	6.78139		0.549944	1.4685	1.4685	14.4363
0.620043	0.779696	0.779696	4.05397		0.819471	1.25509	1.25509	15.0156		1.20359	0.700399	1.20359	8.47735		1.18436	0.841594	1.18436	26.3637		0.816687	0.77227	0.816687	3.06415		1.01455	0.578415	1.01455	4.75265		1.54541	1.2757	1.54541	13.6558		0.646114	2.35641	2.35641	29.0997		0.58881	0.600374	0.600374	6.68797		0.668723	0.496542	0.668723	5.77405
0.993042	0.644091	0.993042	11.0825		1.62307	0.68609	1.62307	6.39598		0.411949	0.630165	0.630165	13.3119		0.882011	1.22622	1.22622	20.6033		0.497453	1.23846	1.23846	7.44331		0.659049	0.993819	0.993819	8.82851		1.20914	1.61208	1.61208	8.24324		1.46246	1.66154	1.66154	30.9125		0.793183	0.541425	0.793183	10.3795		0.571646	1.10801	1.10801	6.56119
0.500705	0.865815	0.865815	3.15024		1.00512	0.726735	1.00512	6.22065		1.10123	0.604869	1.10123	4.37955		1.07706	0.767059	1.07706	13.8923		1.02901	0.821847	1.02901	14.7733		1.16297	1.09594	1.16297	5.8574		0.556505	1.51589	1.51589	20.0828		1.14439	1.81292	1.81292	18.5892		0.569637	0.921727	0.921727	9.15655		0.866117	1.61431	1.61431	6.7725
0.495643	0.703526	0.703526	10.256		1.49896	1.40331	1.49896	11.935		0.86098	1.07527	1.07527	7.92628		0.811334	1.21228	1.21228	17.8449		1.21709	0.657795	1.21709	1.78466		0.9621	0.773927	0.9621	10.4518		1.36528	1.001	1.36528	29.0919		1.64845	2.56916	2.56916	24.5525		1.43612	0.579611	1.43612	17.0355		0.721642	0.901617	0.901617	7.88758
0.957365	0.607688	0.957365	13.9018		0.754024	0.659364	0.754024	4.24416		1.11026	0.966405	1.11026	18.8857		1.03061	0.896892	1.03061	16.1787		0.682614	0.727734	0.727734	9.48699		1.78506	0.864622	1.78506	20.7274		1.62732	1.46054	1.62732	16.4297		1.28737	2.22804	2.22804	31.4128		0.883884	0.657393	0.883884	3.46763		0.475427	0.590721	0.590721	2.76119
0.679412	0.786936	0.786936	7.37445		1.1047	0.596369	1.1047	3.43912		0.568548	1.08837	1.08837	7.61921		1.52738	1.3061	1.52738	14.3709		0.773806	0.990803	0.990803	8.7961		0.583839	0.593303	0.593303	10.3378		2.51004	0.94365	2.51004	21.1161		1.23765	1.89041	1.89041	18.2786		0.680263	1.29796	1.29796	3.23831		0.752765	0.805102	0.805102	6.98302
0.75646	0.949747	0.949747	4.87567		0.821933	1.01516	1.01516	14.1943		1.44177	1.7932	1.7932	7.08704		0.980125	1.85723	1.85723	7.64989		1.19223	0.868337	1.19223	2.11095		1.20953	0.717818	1.20953	3.91748		2.00169	1.6717	2.00169	11.288		1.40041	1.44525	1.44525	31.2631		1.04392	0.661834	1.04392	9.33227		0.749023	0.809433	0.809433	11.761
1.03641	1.27212	1.27212	3.60717		0.661397	1.17471	1.17471	7.49121		0.926266	0.975009	0.975009	7.09765		1.45582	1.2661	1.45582	6.87977		0.676876	1.16794	1.16794	4.30725		1.31379	1.90822	1.90822	8.06307		0.838151	1.35222	1.35222	25.2622		2.14768	1.72202	2.14768	26.9567		0.508137	0.555254	0.555254	4.25897		0.73867	0.840237	0.840237	3.61526
1.05792	0.495376	1.05792	5.70655		1.65458	0.720238	1.65458	5.55789		0.65751	0.857098	0.857098	10.7622		0.837904	1.3438	1.3438	9.64917		0.593764	0.713082	0.713082	9.86109		0.998407	0.637326	0.998407	3.92752		1.62584	1.8973	1.8973	21.5501		1.38364	1.5004	1.5004	16.8265		1.26936	1.12971	1.26936	6.25578		1.29702	0.980402	1.29702	7.76343
0.537786	0.992251	0.992251	14.8008		0.680935	1.28506	1.28506	6.94326		0.65398	0.742165	0.742165	25.3202		0.629104	0.909856	0.909856	13.1622		1.29032	0.796275	1.29032	11.1687		0.814961	1.25284	1.25284	5.72501		2.18495	1.00733	2.18495	5.6377		1.38314	1.90652	1.90652	44.0651		0.723714	0.69701	0.723714	3.80259		0.556239	0.810563	0.810563	10.179
0.804502	0.583379	0.804502	8.87136		0.501012	0.659632	0.659632	5.9035		1.13207	1.01744	1.13207	8.19597		1.14274	1.50146	1.50146	7.55823		0.4256	0.650695	0.650695	13.3374		0.649923	1.19303	1.19303	4.52541		1.35194	1.07002	1.35194	19.4266		1.73056	1.84535	1.84535	20.3422		0.926735	0.571051	0.926735	4.2288		1.21876	0.969512	1.21876	7.51644
0.903803	0.774195	0.903803	7.38903		1.24152	1.52676	1.52676	8.75509		1.09278	1.49153	1.49153	6.43245		1.45993	1.07117	1.45993	12.312		0.767794	0.939691	0.939691	8.41639		0.834374	1.08068	1.08068	7.82958		1.25179	1.60315	1.60315	16.2683		1.42589	1.71438	1.71438	20.2984		0.814227	1.00325	1.00325	6.5029		1.23625	0.967173	1.23625	3.64127
0.634919	0.482393	0.634919	5.67197		1.14856	0.80829	1.14856	6.65913		0.593052	0.551368	0.593052	23.329		1.52596	1.25643	1.52596	17.456		1.26536	0.592215	1.26536	8.60245		0.977387	0.479691	0.977387	15.159		1.46674	1.59293	1.59293	22.5781		1.55415	1.69545	1.69545	17.4222		0.603529	1.01104	1.01104	5.74776		1.22454	1.27912	1.27912	14.1828
0.614689	0.825428	0.825428	2.2838		0.730658	1.53193	1.53193	12.3845		0.639498	0.915789	0.915789	10.2031		1.30343	1.27109	1.30343	23.1692		0.819551	1.62022	1.62022	3.19022		1.39967	0.590087	1.39967	8.2449		1.47709	1.48793	1.48793	22.2533		0.933537	2.18277	2.18277	33.0273		0.760549	0.505048	0.760549	4.13988		0.757473	0.827978	0.827978	6.01399
0.874971	0.774772	0.874971	6.54915		0.846044	1.34766	1.34766	14.0039		1.60616	1.02135	1.60616	18.7991		0.988023	0.670222	0.988023	14.8277		0.718715	0.878553	0.878553	15.2194		0.980365	0.992262	0.992262	5.60765		1.34827	2.18966	2.18966	15.9412		1.60475	2.2639	2.2639	25.015		0.987285	0.576888	0.987285	7.20512		0.815265	0.85099	0.85099	8.16695
0.52038	1.36241	1.36241	8.36626		0.932023	0.455543	0.932023	5.33952		1.18292	0.639844	1.18292	8.86845		0.773655	1.17975	1.17975	19.7701		0.575913	0.951993	0.951993	4.79042		0.512382	0.848105	0.848105	2.99001		1.34861	1.89274	1.89274	9.27678		2.91076	1.79456	2.91076	45.4515		1.36649	1.28602	1.36649	3.5827		0.454694	0.487858	0.487858	5.49729
0.459018	1.25237	1.25237	4.93231		0.805533	0.863616	0.863616	6.95621		1.10037	0.70851	1.10037	5.64258		0.827723	1.03297	1.03297	25.4308		0.893739	0.505852	0.893739	7.53296		0.755693	1.00962	1.00962	5.85975		1.73869	1.60581	1.73869	12.1065		2.04418	2.02173	2.04418	10.1288		0.771662	0.897768	0.897768	3.46648		1.00397	1.14891	1.14891	5.86285
1.0754	0.676713	1.0754	2.9856		0.514183	0.730651	0.730651	3.53634		0.845152	0.478587	0.845152	2.44123		1.02455	0.836282	1.02455	15.8287		0.503129	1.23657	1.23657	6.54715		0.79482	1.14374	1.14374	11.234		1.27158	0.646203	1.27158	22.9384		1.30957	1.98892	1.98892	22.6328		0.79062	0.971162	0.971162	6.57821		0.923407	0.530902	0.923407	6.67016
0.600846	0.560127	0.600846	5.46791		1.07263	0.911834	1.07263	15.8126		0.451677	1.30446	1.30446	20.0897		1.20392	1.28745	1.28745	4.0855		0.713	0.977141	0.977141	7.12933		1.5914	1.26311	1.5914	9.51344		0.461482	2.29993	2.29993	14.5583		1.72208	1.71582	1.72208	24.2837		1.1816	0.619359	1.1816	12.6693		0.620936	0.660714	0.660714	10.3021
0.810008	0.768892	0.810008	5.96286		0.881284	0.806092	0.881284	11.117		0.904034	0.994313	0.994313	4.64827		0.853778	0.745874	0.853778	3.84664		0.814579	1.41381	1.41381	3.41618		0.625643	1.30909	1.30909	11.3554		1.14936	2.62363	2.62363	10.7881		1.09116	2.09727	2.09727	24.4286		0.560906	0.650256	0.650256	3.83133		0.843712	1.13223	1.13223	8.44223
0.630104	1.4512	1.4512	5.2494		0.775779	0.704692	0.775779	11.3832		0.748445	0.784711	0.784711	20.2871		0.730912	1.57177	1.57177	8.86988		0.865265	1.28085	1.28085	2.54591		0.888635	1.00774	1.00774	14.0423		1.02742	1.57911	1.57911	29.9789		1.93205	2.00525	2.00525	19.6625		0.589973	0.543267	0.589973	3.33112		0.865471	0.959327	0.959327	5.57314
0	0	0	5.80589		0.494091	0.65712	0.65712	11.5581		1.37811	0.875198	1.37811	20.4515		1.00902	1.39476	1.39476	4.89778		0.679166	0.906114	0.906114	9.6105		1.08952	1.45999	1.45999	3.55445		1.00474	1.42093	1.42093	18.0112		2.41601	2.37319	2.41601	21.2992		0.8774	1.24412	1.24412	5.37777		0.450722	1.25502	1.25502	6.64738
0.911436	0.703327	0.911436	4.40435		0.71438	1.13627	1.13627	5.75959		1.81085	1.16306	1.81085	11.3194		0.740511	0.956922	0.956922	8.73846		0.532975	0.68265	0.68265	8.47494		1.16543	0.903155	1.16543	10.804		1.07014	1.84386	1.84386	11.8456		1.98596	2.1622	2.1622	35.1493		0.91384	0.828797	0.91384	3.04733		1.17621	1.76745	1.76745	3.03149
0.878238	1.23202	1.23202	5.95537		0.819976	0.651289	0.819976	21.7008		0.9715	0.565612	0.9715	10.1308		0.646811	1.08947	1.08947	14.5807		0.630465	1.02992	1.02992	10.1964		0.51244	1.06693	1.06693	13.7773		1.25016	1.25666	1.25666	12.3437		1.85554	2.8866	2.8866	13.6929		0.584251	0.98972	0.98972	6.22692		1.26966	0.675632	1.26966	20.8386
0.76136	0.726534	0.76136	4.55121		0.703403	0.780902	0.780902	7.19096		0.507371	0.451688	0.507371	12.3335		0.45187	1.27921	1.27921	17.4823		1.14448	1.10953	1.14448	6.58564		1.04762	0.905238	1.04762	10.4566		0.952306	1.32779	1.32779	14.1772		2.32564	1.58192	2.32564	14.1414		0.96541	0.747214	0.96541	5.40854		0.675054	0.857596	0.857596	4.59187
0.930555	0.513097	0.930555	6.49758		0.481743	0.86968	0.86968	11.7581		0.564161	1.23762	1.23762	11.9241		1.15006	1.77387	1.77387	14.6625		0.57636	0.648088	0.648088	15.2663		1.00793	0.93408	1.00793	10.5265		0.909853	1.07534	1.07534	12.103		1.63774	2.06791	2.06791	14.5219		1.05018	0.961171	1.05018	6.7768		1.05443	0.411834	1.05443	4.13403
0.39105	0.7441	0.7441	15.5856		1.28392	0.688375	1.28392	4.76818		0.918797	1.16532	1.16532	9.22908		0.631929	1.65666	1.65666	11.6064		1.30276	0.990866	1.30276	3.45212		1.18916	1.3415	1.3415	8.14187		1.73909	1.66656	1.73909	8.56035		1.033	1.89555	1.89555	35.2435		0.769641	1.08322	1.08322	5.57988		0.888813	1.66239	1.66239	4.447
0.690752	0.933816	0.933816	5.72959		0.765699	0.466488	0.765699	4.55324		1.4423	0.608223	1.4423	15.5057		1.05064	1.1256	1.1256	16.9851		0.837243	0.437117	0.837243	3.24454		1.09496	1.61526	1.61526	7.08296		1.12141	0.970512	1.12141	18.626		0.614877	2.49836	2.49836	29.5149		0.86453	1.52361	1.52361	5.34553		1.27293	0.936153	1.27293	7.21204
0.70657	0.615367	0.70657	5.7881		1.48762	0.650625	1.48762	5.85878		0.83529	0.976231	0.976231	8.81595		1.18218	0.89582	1.18218	5.97401		0.783166	1.44479	1.44479	9.39505		1.04499	1.11245	1.11245	7.79812		1.98184	0.987026	1.98184	20.8458		1.59136	2.10503	2.10503	15.0721		1.15164	0.950067	1.15164	6.80889		0.892472	1.12101	1.12101	8.79622
1.61456	0.884329	1.61456	7.80246		0.59246	0.851628	0.851628	8.45096		0.809256	1.11328	1.11328	4.16027		0.727511	1.05655	1.05655	16.8609		0.913019	0.986417	0.986417	11.3106		0.955438	0.827417	0.955438	12.4847		1.5005	0.583963	1.5005	13.3057		0.582445	0.963468	0.963468	12.8978		0.93537	0.699528	0.93537	0		1.6486	0.72334	1.6486	11.6001
0.98899	0.596726	0.98899	3.27401		0.877095	0.907216	0.907216	8.91073		1.22803	1.0794	1.22803	4.40063		1.22795	1.63733	1.63733	12.5841		1.77667	0.903959	1.77667	5.5299		1.66828	0.986221	1.66828	4.31683		1.6261	0.932505	1.6261	24.4151		1.54946	2.30252	2.30252	24.556		0.594349	0.558144	0.594349	5.6562		1.22784	1.30032	1.30032	12.0342
0.86194	0.845736	0.86194	5.97817		0.657703	0.830905	0.830905	10.2688		0.669869	1.07176	1.07176	5.00691		0.707494	1.95745	1.95745	24.6344		0.794298	0.886163	0.886163	6.72263		0.756286	0.967088	0.967088	22.3569		1.32269	1.92965	1.92965	25.5849		1.18127	2.58166	2.58166	15.5972		0.920994	0.873124	0.920994	4.92904		0.746896	0.661179	0.746896	9.78562
0.801666	0.948217	0.948217	3.67101		1.06862	0.623887	1.06862	16.5312		1.69636	1.19332	1.69636	6.17567		0.947355	0.721059	0.947355	9.34968		0.573712	0.789988	0.789988	13.2073		1.2244	1.14561	1.2244	5.76608		1.42718	1.15925	1.42718	17.9033		1.7269	2.5334	2.5334	18.7404		1.03996	0.961005	1.03996	3.60419		0.901922	1.40048	1.40048	10.4582
0.427017	0.842435	0.842435	11.5616		0.80382	1.21235	1.21235	13.6003		0.761267	0.888557	0.888557	5.05717		1.39048	0.876449	1.39048	10.1467		0.816003	1.00383	1.00383	6.62799		1.48651	0.964439	1.48651	4.61132		1.4373	1.92146	1.92146	19.6663		1.84582	2.58252	2.58252	25.7885		1.08435	0.598853	1.08435	6.11573		0.693549	0.906476	0.906476	9.85606
0.52769	1.04673	1.04673	6.59401		0.581553	0.56697	0.581553	6.56092		0.787911	1.02382	1.02382	26.2786		1.95052	1.01216	1.95052	24.8227		0.835377	0.564735	0.835377	6.2216		0.950557	1.85028	1.85028	13.6468		1.55003	1.65474	1.65474	8.81685		1.11232	2.02354	2.02354	32.6266		0.785215	0.667762	0.785215	6.90039		0.567187	0.631107	0.631107	9.30786
0.617484	1.12984	1.12984	3.30931		0.667332	0.755485	0.755485	15.6614		0.963631	1.46175	1.46175	10.4759		0.931724	0.698243	0.931724	12.1461		1.41766	0.658397	1.41766	8.63319		1.22878	1.64212	1.64212	4.95517		2.1595	1.79601	2.1595	19.9363		1.34725	2.06258	2.06258	27.1634		0.718231	0.989301	0.989301	5.09758		0.850812	1.04742	1.04742	7.07322
1.36977	0.500608	1.36977	8.1606		0.75587	0.747477	0.75587	5.9272		0.80603	0.616685	0.80603	17.8782		0.828537	0.956956	0.956956	13.6922		0.833319	1.04861	1.04861	11.8588		1.17358	1.32492	1.32492	11.8728		0.700793	1.79191	1.79191	11.029		2.04184	1.9361	2.04184	15.8483		0.968919	0.768674	0.968919	9.79923		0.731166	1.50023	1.50023	5.22553
1.15569	0.439566	1.15569	15.6786		0.796565	0.834946	0.834946	14.7537		0.765394	0.536198	0.765394	7.00043		1.16327	1.06458	1.16327	10.9805		0.709011	0.838306	0.838306	5.7623		1.3084	1.68728	1.68728	3.63329		1.58478	1.03391	1.58478	11.9492		1.46587	1.58318	1.58318	26.1462		0.651108	0.817508	0.817508	6.03205		0.83107	1.1885	1.1885	5.24278
0.61995	0.67949	0.67949	7.58527		0.428199	1.03829	1.03829	7.89195		0.991217	0.940109	0.991217	8.11619		1.20117	1.40238	1.40238	25.0073		1.34437	1.63678	1.63678	9.34247		1.1896	1.2321	1.2321	13.1966		1.15196	1.40537	1.40537	24.0267		1.55809	1.89534	1.89534	25.8178		1.14586	0.765847	1.14586	11.5034		0.54961	0.77552	0.77552	3.79736
1.17808	0.73329	1.17808	10.0322		1.38668	1.26996	1.38668	11.3127		0.988792	1.07967	1.07967	12.0233		0.69188	1.82088	1.82088	18.2109		0.910306	0.829401	0.910306	4.91153		1.27402	1.23187	1.27402	17.5769		1.13772	2.43141	2.43141	5.63369		1.07949	1.28487	1.28487	25.5111		0.48578	0.811749	0.811749	4.17827		1.20987	1.11266	1.20987	9.23719
0.747661	0.593137	0.747661	5.21107		0.936879	0.540516	0.936879	11.2522		0.560893	1.78128	1.78128	7.33063		0.461425	1.80214	1.80214	33.3795		0.48494	0.801166	0.801166	5.41957		0.834187	1.3081	1.3081	17.5975		1.68692	2.28803	2.28803	26.4053		1.84912	1.87806	1.87806	19.8274		0.4583	0.882059	0.882059	3.77833		1.31412	0.799518	1.31412	3.94866
0.797837	0.723397	0.797837	9.66874		0.949519	0.73689	0.949519	8.89053		0.914332	0.71815	0.914332	16.472		0.631777	1.46932	1.46932	5.88023		0.62219	0.582141	0.62219	6.52772		0.906728	0.967795	0.967795	4.29709		1.81052	1.45974	1.81052	20.6169		1.44379	1.96772	1.96772	41.6047		0.64344	1.02539	1.02539	4.80636		0.457707	0.577058	0.577058	3.5887
0.799025	0.991013	0.991013	10.5918		0.896678	1.24115	1.24115	13.913		0.62375	1.39009	1.39009	8.66028		1.16448	1.60647	1.60647	13.0297		0.654526	0.999538	0.999538	5.92613		1.11797	1.10913	1.11797	15.1874		1.80628	1.14944	1.80628	15.7491		1.52265	2.54204	2.54204	27.0834		0.62181	0.873523	0.873523	4.0404		0.461966	0.957268	0.957268	6.37358
0.726899	1.1585	1.1585	15.2554		0.734318	1.28904	1.28904	3.7861		0.896459	0.966251	0.966251	18.5822		1.4265	1.62022	1.62022	15.6447		1.13276	0.828165	1.13276	5.05411		0.666234	1.81089	1.81089	19.6096		0.912066	1.2194	1.2194	8.31109		1.45631	2.05385	2.05385	37.9243		1.59958	0.74649	1.59958	6.31287		0.434536	0.787761	0.787761	7.52656
1.24089	0.405948	1.24089	20.8722		1.14994	1.24314	1.24314	3.79344		1.51705	1.21848	1.51705	18.2234		0.877512	0.656973	0.877512	5.57393		0.676155	0.64428	0.676155	13.3376		0.6893	1.14437	1.14437	3.99677		0.855108	1.61319	1.61319	23.2562		1.49862	1.50777	1.50777	21.7452		0.635461	0.678908	0.678908	8.50659		0.576027	1.01181	1.01181	6.95886
0.409215	1.05132	1.05132	8.45845		0.684537	0.817903	0.817903	5.36377		0.765187	0.564883	0.765187	9.94707		1.74873	1.15594	1.74873	9.42851		1.71537	0.758122	1.71537	16.6622		1.12715	0.973058	1.12715	16.2068		1.62615	0.990015	1.62615	8.02276		1.065	2.3548	2.3548	22.2618		0.762376	0.563512	0.762376	3.14397		1.12838	0.506202	1.12838	6.95248
0.460455	0.770608	0.770608	5.69961		0.769367	0.986574	0.986574	11.1285		0.955433	0.578181	0.955433	12.4689		0.586011	0.664749	0.664749	13.5643		0.8048	0.70727	0.8048	6.53878		1.32088	1.2496	1.32088	17.1481		1.35313	1.10835	1.35313	4.97541		1.72863	2.14621	2.14621	16.5035		0.450916	1.03468	1.03468	7.94868		0.83498	1.18099	1.18099	7.29361
0.690996	0.932696	0.932696	3.84611		0.723819	0.757777	0.757777	4.93084		0.796713	0.78119	0.796713	9.75421		0.4531	1.15328	1.15328	13.6265		1.24286	0.556199	1.24286	15.6411		0.849309	1.1092	1.1092	5.8291		1.70727	1.79654	1.79654	13.9841		1.30782	3.18746	3.18746	12.0092		1.02357	0.750031	1.02357	6.05369		0.866977	1.02569	1.02569	2.59939
0.583474	1.31513	1.31513	14.4695		0.543988	0.640457	0.640457	4.32877		1.05229	0.931527	1.05229	9.47517		1.27778	1.06597	1.27778	6.12426		0.364399	1.37457	1.37457	6.25203		0.874399	1.05894	1.05894	5.05846		1.17539	1.06331	1.17539	13.3967		0.60094	1.85263	1.85263	48.7102		0.815258	0.463595	0.815258	6.25577		0.728764	1.039	1.039	5.81779
0.599144	0.757265	0.757265	9.02231		0.82886	0.689624	0.82886	7.61617		1.2337	1.05208	1.2337	20.9371		0.718349	1.04652	1.04652	7.99195		0.83617	1.12347	1.12347	9.22936		0.598704	0.735327	0.735327	5.49408		0.911341	0.911767	0.911767	16.6286		1.40131	1.80817	1.80817	12.708		0.54393	1.55724	1.55724	15.1459		1.53236	1.06567	1.53236	13.1356
0.727942	0.49759	0.727942	11.7674		0.636196	1.03557	1.03557	6.65805		1.50038	0.789711	1.50038	10.7984		0.81294	1.09759	1.09759	13.3402		0.847371	0.877106	0.877106	5.18663		0.971024	0.526837	0.971024	7.45988		1.6812	1.81817	1.81817	10.2335		1.27794	1.65331	1.65331	30.0584		0.583866	1.12165	1.12165	6.14408		1.17727	0.655362	1.17727	7.19486
0.749051	0.948582	0.948582	4.74205		1.14414	0.60104	1.14414	2.53899		0.709855	1.50501	1.50501	14.5164		0.86282	1.30419	1.30419	4.21909		1.25374	0.599343	1.25374	9.35938		0.587479	0.742561	0.742561	12.9928		1.06599	1.43294	1.43294	9.20479		0.890489	1.9792	1.9792	19.709		0.828658	1.13136	1.13136	3.50406		0.887469	0.833197	0.887469	9.05593
0.652636	0.504163	0.652636	3.34899		0.504608	0.834245	0.834245	10.2982		1.26737	0.934347	1.26737	16.1435		0.811768	1.05654	1.05654	8.92226		0.375159	0.748798	0.748798	5.27958		0.732815	1.01951	1.01951	4.67088		0.734946	1.37352	1.37352	11.8839		1.38139	1.56865	1.56865	25.3442		0.86978	1.38164	1.38164	3.26704		1.07894	0.99389	1.07894	7.11222
0.437012	0.754691	0.754691	6.70715		0.573585	0.58113	0.58113	4.95649		0.897114	1.22166	1.22166	10.4986		0.514543	1.62287	1.62287	27.7377		0.751164	0.803526	0.803526	8.97858		0.855463	0.700172	0.855463	9.90372		0.933176	1.72676	1.72676	20.2247		1.2503	2.45838	2.45838	20.5875		0.825391	0.707353	0.825391	5.10309		0.634073	0.99096	0.99096	3.60374
0.718761	0.680024	0.718761	18.488		0.787013	0.617215	0.787013	9.93028		1.04682	1.07918	1.07918	10.6759		1.31875	1.06892	1.31875	6.0549		0.601621	0.986156	0.986156	3.46003		0.828745	1.13886	1.13886	12.1729		1.07187	1.35621	1.35621	11.3422		1.72327	1.41846	1.72327	28.1849		1.04408	0.758768	1.04408	3.19303		0.615089	0.89006	0.89006	4.37799
1.33178	1.07581	1.33178	3.41383		0.6925	0.741181	0.741181	6.41183		0.603545	1.36755	1.36755	18.7214		1.27205	1.10655	1.27205	18.3815		0.551638	0.676451	0.676451	17.3785		1.37018	1.24123	1.37018	16.0962		0.98233	1.88045	1.88045	10.2281		2.04861	2.49103	2.49103	27.1127		0.41621	0.823157	0.823157	5.77257		0.829963	0.660738	0.829963	10.5833
0.763103	0.675739	0.763103	14.6741		0.973821	0.585068	0.973821	23.4845		0.689539	0.748229	0.748229	8.03952		1.20819	1.25724	1.25724	10.8467		0.989016	0.466068	0.989016	7.28387		1.02365	1.29521	1.29521	6.4662		1.64941	1.32847	1.64941	18.1559		1.83371	2.0761	2.0761	15.3638		0.798631	1.01964	1.01964	11.5131		0.537841	0.585366	0.585366	8.09074
1.08825	0.640141	1.08825	7.25877		1.48286	0.862657	1.48286	9.11447		1.08765	1.07209	1.08765	7.46921		1.26402	1.08592	1.26402	23.8642		0.951342	0.635588	0.951342	10.3706		0.681391	1.28758	1.28758	9.89321		0.59717	1.15932	1.15932	15.4149		1.15792	2.1506	2.1506	32.3761		0.501573	0.651509	0.651509	3.74876		1.05078	1.23757	1.23757	5.94707
0.586773	0.902494	0.902494	3.63375		1.12134	0.882634	1.12134	5.09833		0.991418	0.97253	0.991418	9.57382		0.677993	0.701347	0.701347	21.5109		0.651983	0.715814	0.715814	5.85622		1.68563	0.795948	1.68563	11.7135		0.992074	0.900311	0.992074	18.9573		1.45813	1.85252	1.85252	7.95936		0.700744	0.680952	0.700744	4.89744		0.638048	0.82197	0.82197	13.7475
0.587451	0.610282	0.610282	7.83319		1.03824	0.917753	1.03824	2.35672		1.6643	1.53645	1.6643	15.7645		1.01607	0.794728	1.01607	6.54517		0.86164	0.517346	0.86164	3.13053		0.851037	1.94903	1.94903	8.26151		1.18695	0.945941	1.18695	21.2466		1.74574	1.87475	1.87475	11.4723		1.45557	0.701049	1.45557	5.89252		0.580559	0.803313	0.803313	21.3302
0.647785	1.1197	1.1197	8.07956		0.998126	0.898496	0.998126	5.67769		1.215	0.86109	1.215	9.58956		1.20709	0.950052	1.20709	8.99488		1.11511	0.684287	1.11511	9.53941		1.1289	0.871714	1.1289	6.24571		1.18257	1.21932	1.21932	16.9547		1.5293	2.392	2.392	19.2488		0.850933	0.760797	0.850933	8.00572		0.806834	1.21029	1.21029	3.6899
1.10939	0.763158	1.10939	6.02106		1.23175	1.67638	1.67638	5.87288		0.614249	1.00257	1.00257	6.66799		0.971317	1.30575	1.30575	9.99878		0.789927	1.0138	1.0138	14.3966		0.619865	0.763528	0.763528	4.51515		1.67454	1.63679	1.67454	20.848		1.73684	2.70855	2.70855	12.2655		1.15363	1.18877	1.18877	6.51909		0.772359	1.17098	1.17098	3.27983
0.558139	0.756076	0.756076	4.56129		0.908314	0.718986	0.908314	3.65438		0.998197	1.37383	1.37383	6.28772		0.750506	1.59502	1.59502	28.6132		1.09716	0.605754	1.09716	10.1873		1.31195	1.17994	1.31195	13.3127		1.36788	1.45536	1.45536	17.9429		2.03539	1.06896	2.03539	27.6479		0.509948	0.973828	0.973828	4.63586		0.622962	0.779601	0.779601	5.25451
0.801718	0.596399	0.801718	7.9027		0.827863	0.614664	0.827863	5.90886		0.759789	1.43202	1.43202	32.6546		1.38933	0.485719	1.38933	20.3377		0.528337	0.973554	0.973554	10.1524		1.1175	0.668107	1.1175	4.8451		0.997779	1.8303	1.8303	20.3065		1.52925	2.07314	2.07314	20.6341		1.07246	1.25947	1.25947	6.34432		0.610868	0.991108	0.991108	11.6326
0.572225	1.2304	1.2304	9.65824		0.547752	0.573269	0.573269	2.3112		0.90746	0.535309	0.90746	13.14		0.833465	0.935046	0.935046	22.9721		0.543662	1.00894	1.00894	6.46021		0.88756	0.595374	0.88756	5.48767		0.509637	1.50606	1.50606	17.7875		0.949023	1.80265	1.80265	17.0958		0.961634	0.609602	0.961634	5.31564		1.55779	0.940714	1.55779	3.90343
0.569394	1.20464	1.20464	4.7386		1.255	0.891992	1.255	3.22604		1.18082	1.1258	1.18082	7.45056		0.654893	0.956348	0.956348	21.5274		0.751371	0.715655	0.751371	5.57587		0.97009	1.49678	1.49678	9.12035		1.57473	1.61577	1.61577	20.0352		1.76796	1.91235	1.91235	36.6982		1.45234	0.775262	1.45234	14.9703		1.50797	0.833513	1.50797	5.96604
0.968075	0.568964	0.968075	3.19771		0.660645	0.633503	0.660645	6.66864		0.811718	1.01476	1.01476	18.9665		0.961705	0.479054	0.961705	17.075		0.608473	0.748312	0.748312	6.82254		0.954716	0.911194	0.954716	9.92869		1.38927	1.61671	1.61671	10.0297		0.689783	1.03795	1.03795	6.15332		0.798771	0.908189	0.908189	6.41		0.659928	1.19298	1.19298	2.97761
0.776079	0.743115	0.776079	5.66353		0.921849	1.0924	1.0924	6.04563		0.792863	0.840368	0.840368	8.32848		1.10845	1.40607	1.40607	9.11932		0.772562	1.04898	1.04898	8.14535		0.65753	1.71806	1.71806	8.35787		0.613727	0.642638	0.642638	12.9935		1.95649	2.46735	2.46735	28.0003		1.03409	0.933337	1.03409	2.80355		0.780413	0.962089	0.962089	4.13686
0.675753	0.690783	0.690783	7.36122		0.840917	0.839172	0.840917	17.3474		0.826673	1.17955	1.17955	18.5658		0.775888	0.965581	0.965581	11.727		0.720098	0.511643	0.720098	5.38491		1.40022	0.663863	1.40022	3.77051		0.690612	1.2924	1.2924	22.0703		1.00304	1.70109	1.70109	29.1426		0.63566	1.18906	1.18906	4.99873		0.763555	0.792823	0.792823	10.156
0.822401	0.763764	0.822401	8.05475		0.906913	0.974475	0.974475	9.77338		1.29238	1.02943	1.29238	20.246		1.01955	0.862442	1.01955	17.1934		1.05667	1.67043	1.67043	4.78265		0.98421	1.13956	1.13956	9.78888		1.5967	2.03722	2.03722	18.034		2.09253	1.58721	2.09253	15.6121		0.804536	0.635205	0.804536	12.4942		0.92615	1.31914	1.31914	4.05123
0.676454	1.27812	1.27812	20.9868		0.7651	0.919965	0.919965	6.43982		0.726177	1.03043	1.03043	8.99238		0.989922	0.625341	0.989922	32.5727		1.05386	0.976853	1.05386	8.93596		0.806057	1.13605	1.13605	4.18499		1.05984	1.06821	1.06821	14.5641		1.75651	1.91941	1.91941	19.4456		1.07216	0.654387	1.07216	3.8833		0.992935	1.1991	1.1991	16.1084
1.44254	0.532119	1.44254	4.69866		0.63952	0.550818	0.63952	3.10392		0.945173	0.730009	0.945173	7.00171		0.767045	1.15834	1.15834	20.9643		0.750805	0.533651	0.750805	4.43533		1.34316	1.42034	1.42034	10.9096		1.82717	1.38152	1.82717	16.4304		1.69199	1.71222	1.71222	12.6891		0.7772	0.761355	0.7772	7.50426		1.49378	0.518059	1.49378	9.25757
0.83275	1.54234	1.54234	6.09662		1.36482	1.09418	1.36482	6.46548		0.893786	0.749009	0.893786	13.7391		1.279	1.06003	1.279	6.32055		0.779073	0.518967	0.779073	8.47344		0.84058	0.974691	0.974691	6.24633		1.68154	1.35911	1.68154	11.0943		2.02003	3.23164	3.23164	42.2191		0.980653	0.706172	0.980653	8.07035		0.871344	0.946332	0.946332	7.24276
0.620217	0.924348	0.924348	5.15419		1.03635	0.769935	1.03635	5.5241		1.37296	1.69628	1.69628	6.74137		0.821542	0.979599	0.979599	23.1522		0.677961	1.70493	1.70493	3.10913		1.71737	0.774398	1.71737	10.5725		1.30937	1.46548	1.46548	13.8169		1.50944	2.06282	2.06282	17.9133		1.03554	0.649456	1.03554	2.60974		1.08306	1.21814	1.21814	9.56324
0.840678	0.595004	0.840678	11.4108		0.968089	1.23325	1.23325	27.9804		0.983726	1.04856	1.04856	10.9543		0.755465	0.832721	0.832721	29.0586		0.422758	0.82928	0.82928	15.4573		1.2658	1.41021	1.41021	4.41685		1.47792	2.15474	2.15474	21.5479		1.86603	2.01535	2.01535	36.0734		0.622575	1.03112	1.03112	4.73529		1.44166	0.7907	1.44166	14.3652
1.17672	0.935864	1.17672	8.14496		0.907565	0.97584	0.97584	4.5749		0.639709	0.633179	0.639709	17.5864		1.2217	0.863799	1.2217	11.2117		0.897537	1.1718	1.1718	5.95269		1.08051	1.49918	1.49918	2.96492		1.99528	1.51663	1.99528	15.1485		0.833462	1.63619	1.63619	24.1743		1.08725	0.943495	1.08725	3.2261		0.903716	1.49647	1.49647	19.0786
0.763375	0.969781	0.969781	4.74653		1.01053	0.884365	1.01053	4.0888		0.886992	0.614751	0.886992	10.103		0.855342	0.441737	0.855342	12.1102		0.891638	0.986897	0.986897	4.05918		0.462175	2.20113	2.20113	13.6131		1.1142	1.10673	1.1142	14.3563		2.1948	2.03057	2.1948	21.5436		0	0	0	6.3207		1.23524	1.02711	1.23524	4.67948
0.851132	0.649844	0.851132	7.7992		0.622499	0.923352	0.923352	4.84726		0.618356	0.511286	0.618356	35.2794		1.15467	1.67095	1.67095	20.2476		0.545422	0.755726	0.755726	10.1482		0.767904	1.58743	1.58743	6.95627		1.46322	1.80007	1.80007	15.6825		1.08813	2.04853	2.04853	18.1942		0.766278	0.70889	0.766278	7.36524		0.771954	1.1094	1.1094	3.44873
0.802073	0.757933	0.802073	5.24893		0.574827	0.762776	0.762776	8.21251		0.768309	0.77581	0.77581	11.6151		1.1891	1.40977	1.40977	6.35352		0.577683	1.1231	1.1231	4.21147		1.12353	1.56337	1.56337	7.19701		0.844008	0.929453	0.929453	21.0599		1.529	2.04863	2.04863	31.4142		0.815491	0.537601	0.815491	2.52066		0.841877	1.36669	1.36669	15.9662
0.586138	0.713606	0.713606	3.30835		1.12538	0.521294	1.12538	14.4441		0.855312	0.942808	0.942808	7.51888		0.854861	0.655148	0.854861	13.5295		0.979931	0.701368	0.979931	4.43496		1.10258	0.822794	1.10258	5.54842		0.942017	1.01399	1.01399	12.332		1.52305	2.71777	2.71777	21.2734		1.39995	1.2822	1.39995	11.0242		1.1386	1.91644	1.91644	5.75262
0.971724	0.56517	0.971724	7.06422		0.804082	0.894441	0.894441	4.10824		0.934823	0.996599	0.996599	6.80447		0.725636	0.739671	0.739671	9.64424		0.668251	1.2548	1.2548	2.37635		1.33577	1.37804	1.37804	6.35605		1.53886	1.83097	1.83097	19.3938		1.54105	2.35103	2.35103	33.5807		0.748485	1.19387	1.19387	10.2237		0.52684	0.883512	0.883512	9.39935
1.39472	0.507363	1.39472	5.17278		1.22245	0.699462	1.22245	6.98302		1.55869	0.523715	1.55869	15.7617		1.21571	1.08511	1.21571	20.1457		0.725332	1.27151	1.27151	7.34737		0.759436	0.915584	0.915584	14.7759		1.11771	1.31144	1.31144	6.28079		1.98886	1.42378	1.98886	19.9097		0.570132	1.16266	1.16266	8.2377		0.673348	1.42469	1.42469	2.88558
0.555884	1.16233	1.16233	4.22164		0.864114	0.980423	0.980423	5.62944		0.988005	0.914749	0.988005	15.7572		1.66218	1.07842	1.66218	15.1054		0.880614	0.379726	0.880614	6.16477		0.958652	1.1752	1.1752	11.4278		1.75575	0.938594	1.75575	3.84631		1.42916	2.41034	2.41034	19.5948		1.23652	0.653163	1.23652	3.78306		0.577735	0.926559	0.926559	12.618
1.15161	0.522568	1.15161	4.04752		0.975767	0.839672	0.975767	3.8027		0.903751	0.890955	0.903751	10.7206		1.28436	0.880591	1.28436	17.2132		1.21438	0.713797	1.21438	5.02715		1.47489	1.3052	1.47489	8.01507		0.605515	1.54622	1.54622	15.3945		1.89203	2.19336	2.19336	27.3291		0.924705	0.853897	0.924705	10.6265		1.08538	0.461243	1.08538	8.994
1.07571	0.937299	1.07571	6.93851		0.516081	0.61613	0.61613	4.82207		0.705043	1.5023	1.5023	7.81222		0.606381	0.986467	0.986467	16.35		1.20366	1.01797	1.20366	9.54454		0.814446	1.05904	1.05904	7.66361		0.982621	1.95968	1.95968	18.5248		1.73867	2.47342	2.47342	31.2669		0.699247	0.917673	0.917673	6.38528		0.401917	0.883245	0.883245	10.6283
1.01455	0.694198	1.01455	6.73645		0.652637	0.461586	0.652637	8.15384		0.840714	0.378843	0.840714	5.3405		1.19115	1.29626	1.29626	9.39296		1.00781	0.709674	1.00781	7.27567		1.59827	0.500723	1.59827	9.8111		2.48412	1.27067	2.48412	22.8491		1.15801	1.62107	1.62107	11.4238		0.928802	0.724552	0.928802	3.91509		0.679944	1.35466	1.35466	8.59186
1.12973	0.981024	1.12973	3.47992		1.52315	1.03897	1.52315	11.0174		1.03086	0.728561	1.03086	22.3214		1.63875	1.1133	1.63875	18.5518		1.32393	1.17966	1.32393	4.64998		1.24873	1.09357	1.24873	10.865		1.93687	1.14792	1.93687	15.1173		0.940804	1.57368	1.57368	35.3662		0.93152	1.14401	1.14401	5.70604		0.606773	1.05142	1.05142	5.39916
1.04322	0.630183	1.04322	4.82721		1.18087	0.563487	1.18087	5.79916		0.595522	0.620335	0.620335	3.79303		0.603024	1.22156	1.22156	14.4627		0.838917	0.790696	0.838917	4.00978		1.19893	0.457482	1.19893	13.8929		0.946833	0.849668	0.946833	22.8342		1.22853	1.9035	1.9035	29.5987		1.00292	0.579951	1.00292	8.3906		0.887206	0.829232	0.887206	6.75695
0.775359	1.24883	1.24883	7.52169		1.01012	1.26463	1.26463	3.86608		0.717877	0.648143	0.717877	7.47231		1.24768	1.07807	1.24768	17.6509		0.742798	1.27381	1.27381	12.155		1.70341	1.40903	1.70341	6.19484		1.19223	1.094	1.19223	11.5857		1.99721	1.67826	1.99721	26.9473		0.683269	1.09497	1.09497	2.50167		0.385833	1.05773	1.05773	6.57209
0.570821	0.646371	0.646371	4.13835		0.519567	0.794977	0.794977	5.502		0.574295	1.26613	1.26613	9.19222		1.31922	1.29874	1.31922	9.203		0.891595	1.10066	1.10066	4.16797		1.53129	1.97046	1.97046	11.3109		1.74216	2.24225	2.24225	11.5391		1.41643	2.18805	2.18805	28.0846		1.24579	0.679228	1.24579	13.9992		0.780551	0.878925	0.878925	6.79272
1.14405	1.1424	1.14405	9.60603		0.611441	0.987439	0.987439	3.69688		0.6103	1.9083	1.9083	9.41113		0.755089	1.23645	1.23645	24.1566		0.797975	1.684	1.684	8.40536		0.509849	0.744314	0.744314	5.76104		0.534023	1.31888	1.31888	9.1491		1.65205	2.48482	2.48482	25.4693		0.89056	0.965821	0.965821	5.91441		0.671578	1.05833	1.05833	3.9794
1.367	0.633819	1.367	4.5347		0.658146	0.862687	0.862687	5.66584		0.490377	0.880655	0.880655	11.8264		0.783356	1.03401	1.03401	20.5255		0.765077	0.810697	0.810697	10.6997		1.04306	1.18853	1.18853	9.7067		0.550538	1.3139	1.3139	24.7712		1.47033	2.47018	2.47018	39.3947		0.657367	0.692863	0.692863	11.334		1.64556	1.19353	1.64556	9.16223
0.738429	0.537861	0.738429	8.34777		0.679241	1.11525	1.11525	10.1316		1.0568	0.593194	1.0568	10.477		1.20111	0.826472	1.20111	26.5717		0.846381	0.43896	0.846381	5.89402		0.985388	0.753922	0.985388	11.8406		1.63011	1.26309	1.63011	17.8797		1.69317	1.9914	1.9914	25.1493		0.777528	0.531978	0.777528	8.65098		0.785264	0.989664	0.989664	4.87406
0.775051	0.40908	0.775051	6.70672		0.623061	0.74152	0.74152	10.0773		1.04813	1.49002	1.49002	23.4356		0.647795	0.914853	0.914853	16.6831		0.540113	0.882962	0.882962	9.3068		0.996108	0.894005	0.996108	9.36862		1.71101	1.7305	1.7305	12.7148		1.61177	2.19056	2.19056	25.4465		0.790876	0.748751	0.790876	9.52345		0.80629	0.954917	0.954917	6.48249
1.05597	0.725949	1.05597	5.81739		0.999895	0.915433	0.999895	15.6715		0.968686	0.743925	0.968686	29.819		1.80136	1.328	1.80136	21.2051		1.11891	0.758511	1.11891	6.2129		1.28115	1.00757	1.28115	9.21624		0.863855	1.5222	1.5222	14.097		1.55065	2.18378	2.18378	16.3618		0.566022	0.982391	0.982391	6.18265		0.815461	1.06614	1.06614	3.75298
0.992465	0.505671	0.992465	3.06005		0.978461	0.771136	0.978461	12.2408		1.4171	0.922284	1.4171	17.3221		0.859953	0.653773	0.859953	8.17093		1.12765	0.517809	1.12765	6.16641		1.11196	0.692245	1.11196	7.75034		1.93287	2.47324	2.47324	16.3612		2.36373	1.68921	2.36373	21.4948		0.739729	0.438668	0.739729	8.46181		1.09053	0.958309	1.09053	3.24624
0.71278	0.817696	0.817696	8.64905		0.526379	0.920569	0.920569	30.1976		0.848522	1.33522	1.33522	8.25709		0.836579	1.42726	1.42726	9.64426		0.665821	0.64521	0.665821	12.9209		0.587769	1.26202	1.26202	10.5239		1.40096	1.82556	1.82556	5.07131		1.02555	1.60001	1.60001	19.3658		0.819369	0.653409	0.819369	5.81995		1.25575	0.611878	1.25575	10.7701
1.06231	0.615012	1.06231	10.2774		0.530098	0.800457	0.800457	7.50218		0.944297	0.869003	0.944297	3.22995		0.550719	0.719364	0.719364	16.576		0.781081	1.09958	1.09958	6.58078		0.931869	0.805268	0.931869	12.3393		1.11927	1.02407	1.11927	16.0855		2.35405	1.93785	2.35405	22.1519		0.614279	0.670035	0.670035	8.46639		1.06049	0.872653	1.06049	5.90537
1.33622	0.626439	1.33622	4.70587		1.01741	0.572225	1.01741	3.47491		0.817117	1.31215	1.31215	9.60452		0.699226	0.896068	0.896068	10.2194		0.832103	1.31149	1.31149	6.57593		1.24778	0.858281	1.24778	16.2554		1.43046	1.57645	1.57645	13.099		1.88366	2.54505	2.54505	17.5595		0.722304	0.663229	0.722304	4.73499		1.05846	1.09995	1.09995	11.5952
0.694951	0.996328	0.996328	9.48053		0.928091	1.26195	1.26195	8.39528		0.85856	0.739399	0.85856	10.4156		1.66491	0.726109	1.66491	11.2972		0.829396	0.565054	0.829396	6.43245		1.07799	0.863365	1.07799	13.8287		1.81766	1.83181	1.83181	8.8025		1.50113	1.93179	1.93179	16.2436		0.949462	1.10613	1.10613	2.59756		0.804468	0.546655	0.804468	4.90526
0.793533	0.699566	0.793533	10.969		1.49713	0.890808	1.49713	33.5113		0.786261	1.07978	1.07978	13.5827		1.12415	1.32285	1.32285	21.5445		0.561666	0.556496	0.561666	7.42214		0.401941	0.986745	0.986745	7.01559		0.91752	1.71334	1.71334	13.324		1.65415	1.43497	1.65415	26.7259		0.818598	0.748748	0.818598	3.54449		1.31728	1.10197	1.31728	3.36324
0.69497	0.883196	0.883196	22.5493		1.25056	0.938521	1.25056	6.6915		0.916942	0.71852	0.916942	9.7005		0.833083	1.55862	1.55862	8.42837		0.769589	1.40378	1.40378	4.16406		0.832703	1.22857	1.22857	19.0659		1.11756	0.901791	1.11756	15.9622		2.45133	1.74209	2.45133	31.7674		0.793654	0.702391	0.793654	2.79212		0.869067	1.28594	1.28594	5.60949
0.863841	0.749522	0.863841	4.82461		0.538622	1.04069	1.04069	13.1648		0.782723	0.546084	0.782723	6.09361		1.54514	0.811429	1.54514	25.0536		0.730949	0.914967	0.914967	4.94226		1.59662	0.724725	1.59662	7.11682		1.60521	1.51659	1.60521	19.5722		1.67512	1.92462	1.92462	33.5712		0.51881	0.91041	0.91041	4.80768		1.19424	0.485124	1.19424	9.62711
0.88292	0.867234	0.88292	18.1735		0.868013	0.698401	0.868013	3.45058		0.820149	1.68873	1.68873	9.84935		0.776613	1.13693	1.13693	11.6364		1.05982	1.40711	1.40711	1.58172		1.27284	1.20624	1.27284	4.12233		0.921385	1.94922	1.94922	5.15428		1.42848	1.76473	1.76473	20.4738		0.742924	0.486067	0.742924	2.92775		0.626302	0.847868	0.847868	13.1829
1.10028	0.572332	1.10028	10.4304		0.476745	0.786639	0.786639	11.6212		1.06765	0.620121	1.06765	6.38788		0.937712	0.962205	0.962205	4.76572		0.640704	1.32035	1.32035	6.16333		1.34335	0.78454	1.34335	10.5154		1.71246	0.728554	1.71246	9.20039		2.0395	1.19238	2.0395	18.5448		1.06265	0.539093	1.06265	7.99007		0.564415	0.532035	0.564415	4.20328
1.31072	0.700523	1.31072	3.3144		1.42558	0.423029	1.42558	8.27116		0.855172	0.709988	0.855172	23.4408		0.77612	1.40006	1.40006	7.99803		0.891084	0.59618	0.891084	3.61715		0.742846	1.09654	1.09654	14.6992		1.33372	1.62189	1.62189	7.54084		2.58932	1.79842	2.58932	21.108		0.649411	0.436688	0.649411	3.9226		1.20467	1.2937	1.2937	2.73441
0.65293	1.12594	1.12594	3.82982		0.46001	0.485491	0.485491	6.68204		0.500154	0.626096	0.626096	4.01078		0.865845	0.967043	0.967043	14.7276		0.788288	0.954904	0.954904	11.4428		0.852934	1.57395	1.57395	10.046		1.57538	1.35046	1.57538	19.7642		1.74182	1.54049	1.74182	18.5971		0.84805	1.32428	1.32428	5.30145		0.844103	1.00161	1.00161	9.37434
0.81942	1.00587	1.00587	6.28684		1.0729	0.831591	1.0729	9.15751		0.808206	1.15667	1.15667	10.0946		0.787336	0.86471	0.86471	10.9935		0.77819	0.600706	0.77819	3.62773		0.632844	1.12771	1.12771	7.79729		1.12734	1.47368	1.47368	16.0527		1.12921	2.15028	2.15028	17.512		0.836395	1.23577	1.23577	5.63771		0.763226	0.465066	0.763226	6.45192
0.962319	0.94275	0.962319	5.34934		0.974054	0.756043	0.974054	5.39704		1.05007	1.28027	1.28027	6.33092		0.863378	1.29429	1.29429	12.2381		0.751762	0.613611	0.751762	7.06775		1.53199	1.16063	1.53199	8.57349		1.12066	1.5775	1.5775	5.83655		1.88451	2.25388	2.25388	18.686		0.703961	0.967795	0.967795	10.3415		0.667968	0.906045	0.906045	6.94426
1.17783	1.05222	1.17783	4.53619		1.12809	0.770522	1.12809	8.83		0.756514	1.36397	1.36397	8.59651		0.788102	1.37374	1.37374	5.70616		0.50072	1.17293	1.17293	11.0213		1.12976	1.50406	1.50406	9.56771		1.0824	1.89448	1.89448	17.2587		2.37111	2.05631	2.37111	33.9462		0.536085	0.639018	0.639018	3.7555		0.595917	1.69193	1.69193	3.78748
0.924679	0.698524	0.924679	8.49483		0.6768	0.729724	0.729724	9.05182		0.674578	1.09847	1.09847	12.3697		1.55346	1.35499	1.55346	11.8614		0.603675	1.04592	1.04592	10.1857		1.02021	1.23494	1.23494	12.515		1.63734	1.75027	1.75027	16.6328		1.14821	2.38499	2.38499	43.7372		0.966105	0.88322	0.966105	4.86821		0.758434	0.877548	0.877548	7.30633
0.820287	0.778086	0.820287	4.53542		0.992886	1.24504	1.24504	6.77398		1.04219	1.16884	1.16884	17.5		1.46705	0.765278	1.46705	16.7073		1.35728	1.57142	1.57142	8.71945		0.90361	1.54877	1.54877	4.0181		1.60294	0.658966	1.60294	14.2073		1.5888	2.40829	2.40829	25.6242		0.848334	1.27084	1.27084	9.9378		1.30662	1.03939	1.30662	6.3312
1.00519	0.596649	1.00519	14.1766		0.870421	1.27345	1.27345	7.88744		0.621855	0.870467	0.870467	12.424		1.28803	0.74427	1.28803	16.0037		1.28501	1.3754	1.3754	9.22515		1.57622	1.27711	1.57622	12.9947		1.58191	1.42248	1.58191	19.0775		0.955296	2.68029	2.68029	30.4385		0.435097	1.20514	1.20514	3.26556		1.38026	0.547896	1.38026	8.39796
0.510379	0.792617	0.792617	7.66077		1.40496	1.3377	1.40496	4.7707		0.608341	0.641373	0.641373	10.9497		0.750735	0.916554	0.916554	7.21544		1.08685	1.36474	1.36474	7.34678		0.700718	0.96475	0.96475	10.2651		1.4518	1.99493	1.99493	17.3359		1.54072	2.34985	2.34985	18.847		0.546171	0.621186	0.621186	5.44216		0.956903	1.58613	1.58613	4.19778
0.594023	0.73025	0.73025	2.73357		0.761134	0.936969	0.936969	5.52572		0.617482	0.386207	0.617482	11.2519		0.735802	1.36691	1.36691	15.4929		0.852192	0.574639	0.852192	7.10832		1.02949	1.26202	1.26202	18.5832		1.07489	2.15279	2.15279	17.8607		2.20997	1.90658	2.20997	16.5706		0.582577	0.57081	0.582577	6.59041		0.51275	1.67232	1.67232	7.72504
0.99445	0.561998	0.99445	4.3786		1.32283	0.887064	1.32283	14.5983		0.553264	0.730905	0.730905	11.5871		0.771236	1.28422	1.28422	14.0625		0.632778	0.633325	0.633325	5.33555		0.753045	1.32424	1.32424	12.2113		0.623227	1.72402	1.72402	10.3201		2.34419	1.87076	2.34419	29.8206		1.41241	1.08264	1.41241	3.89628		0.444263	0.981625	0.981625	8.50607
0.622927	0.873907	0.873907	7.05548		0.680632	0.548011	0.680632	17.5867		0.898449	0.950016	0.950016	11.2138		0.900499	1.28189	1.28189	19.9272		0.676303	0.643199	0.676303	8.13475		1.47707	1.07829	1.47707	8.72118		0.622832	1.64827	1.64827	20.5302		2.0714	1.48319	2.0714	25.2403		1.07817	0.575474	1.07817	4.00418		1.23901	0.511247	1.23901	11.3683
1.10986	0.648596	1.10986	3.97298		0.58991	0.765584	0.765584	5.41834		0.738726	1.15634	1.15634	12.2862		0.880733	0.82248	0.880733	24.8334		0	0	0	2.90382		1.04801	0.59174	1.04801	7.10378		0.8524	1.84282	1.84282	13.8268		1.85549	1.82721	1.85549	38.2825		0.550663	1.04086	1.04086	3.23933		1.05647	0.780027	1.05647	2.53257
0.491666	0.982309	0.982309	4.67255		0.596092	0.801279	0.801279	3.89231		1.07518	1.08302	1.08302	13.4771		0.867773	1.46216	1.46216	26.3118		1.0681	1.22014	1.22014	13.247		0.539833	1.23872	1.23872	9.32704		1.50048	1.03558	1.50048	8.6361		2.53148	1.84481	2.53148	26.1621		0.832569	0.624917	0.832569	3.15002		0.688838	0.944716	0.944716	14.0923
0.602001	0.930286	0.930286	8.7367		0.928724	1.1949	1.1949	6.90584		0.795923	0.540331	0.795923	15.2474		0.746407	0.838595	0.838595	13.1292		0.589376	0.616407	0.616407	3.85075		1.2222	0.760302	1.2222	6.8362		0.735686	1.422	1.422	5.70445		1.79788	1.96928	1.96928	17.8413		1.29448	1.03325	1.29448	11.4172		1.60085	0.88158	1.60085	9.36066
0.731677	0.479609	0.731677	10.2068		0.976077	1.03463	1.03463	5.45899		0.574316	0.698559	0.698559	8.52966		0.737099	1.1698	1.1698	19.7777		0.779215	0.737359	0.779215	8.26309		0.658059	1.02442	1.02442	8.00829		0.700684	1.97857	1.97857	14.4285		0.748527	2.24708	2.24708	32.7051		1.2563	1.08333	1.2563	7.71872		1.06833	0.938021	1.06833	4.40757
0.586135	1.44199	1.44199	5.18957		0.887537	0.883778	0.887537	3.13309		0.725788	1.48867	1.48867	14.0438		0.643668	0.662856	0.662856	4.06946		0.677118	0.636351	0.677118	22.2272		1.22065	0.879757	1.22065	4.00395		1.31947	1.42111	1.42111	10.424		1.58566	2.24482	2.24482	42.9929		0.669385	0.899244	0.899244	4.10148		0.468623	0.820658	0.820658	6.63043
0.492323	1.20239	1.20239	11.8848		0.662669	1.17593	1.17593	10.2676		0.827504	0.558861	0.827504	6.21787		0.782135	0.957285	0.957285	6.59467		1.11553	0.99198	1.11553	6.13414		0.673638	1.38923	1.38923	12.5872		1.63356	1.34173	1.63356	28.2629		1.52699	3.12187	3.12187	30.347		0.856973	1.18825	1.18825	0		0.587273	0.512695	0.587273	5.27467
0.829073	0.703005	0.829073	7.16898		1.40942	0.7484	1.40942	8.85189		1.06756	0.720704	1.06756	5.67525		0.938672	1.07014	1.07014	23.2166		1.22163	0.623913	1.22163	9.70338		0.70823	1.3861	1.3861	6.88687		1.7987	1.37307	1.7987	12.6122		1.57749	1.88706	1.88706	16.2261		0.432672	1.33475	1.33475	4.20105		0.552569	0.575025	0.575025	4.0422
0.640837	0.628161	0.640837	6.13066		1.38251	1.30259	1.38251	13.1636		0.564861	0.996842	0.996842	7.39127		0.677215	1.15626	1.15626	5.10932		0.910628	1.08623	1.08623	7.22397		1.30438	1.35455	1.35455	6.53778		1.64584	1.58446	1.64584	20.0137		1.76249	1.61597	1.76249	33.7004		0.890574	0.527227	0.890574	4.63242		0.900836	0.858229	0.900836	9.79409
1.09813	0.958099	1.09813	5.61959		0.511652	1.32808	1.32808	5.13475		1.05637	0.811905	1.05637	27.4739		0.782935	0.894135	0.894135	25.2998		0.974304	1.03964	1.03964	3.41744		1.02922	1.7354	1.7354	7.03495		1.2559	1.87173	1.87173	17.1022		1.49341	2.29441	2.29441	24.7865		0.533256	0.842471	0.842471	6.62501		0.798638	0.878821	0.878821	7.67842
0.596061	0.586228	0.596061	14.3232		0.647447	0.828586	0.828586	3.38485		0.784101	1.23615	1.23615	5.3234		0.542057	0.796535	0.796535	33.2229		1.1076	1.44057	1.44057	12.2293		0.802393	1.16323	1.16323	8.98012		1.60227	1.437	1.60227	9.20064		1.77542	2.06795	2.06795	17.4526		0.670491	0.968602	0.968602	13.676		1.57724	0.962576	1.57724	6.95629
1.0082	0.823947	1.0082	7.97281		0.741144	0.999758	0.999758	3.52002		0.992018	1.05496	1.05496	8.97323		1.14249	1.23787	1.23787	19.0311		0.78036	0.739115	0.78036	4.70468		0.624786	1.498	1.498	8.05775		0.886249	1.22059	1.22059	15.6777		1.70438	2.27793	2.27793	22.8597		0.884929	0.649074	0.884929	7.54024		0.832164	1.17945	1.17945	5.35945
0.844635	0.591759	0.844635	11.7448		1.09026	1.1599	1.1599	9.14337		0.724092	1.0492	1.0492	18.3983		1.747	1.63715	1.747	9.12872		0.81115	0.641282	0.81115	8.18295		0.760889	0.495583	0.760889	8.60751		1.30812	0.610923	1.30812	10.5709		1.4948	2.22507	2.22507	35.1236		0.883453	0.893769	0.893769	13.6353		1.33137	1.15117	1.33137	5.45483
0.636058	0.44763	0.636058	12.4501		0.862327	0.787894	0.862327	6.61112		1.22231	0.851392	1.22231	16.1998		1.61387	1.11599	1.61387	7.41618		0.794211	1.488	1.488	5.99653		0.893611	1.22775	1.22775	5.89435		0.920109	1.08684	1.08684	16.0514		1.31183	1.91258	1.91258	25.4216		0.789627	0.447167	0.789627	4.28666		1.19338	0.654862	1.19338	9.54842
0.690069	1.26139	1.26139	6.66326		0.934107	0.529002	0.934107	14.9112		1.08495	0.641727	1.08495	9.86037		0.596292	1.08098	1.08098	18.5199		0.738436	0.931462	0.931462	2.88944		0.936439	0.645653	0.936439	15.6929		1.06064	1.7633	1.7633	28.361		1.44871	1.79027	1.79027	28.3628		0.84465	0.554375	0.84465	5.54649		0.77871	0.741544	0.77871	6.44303
0.727116	0.91421	0.91421	5.57163		0.486847	0.902748	0.902748	5.06472		1.32371	1.05837	1.32371	4.21094		0.67697	1.15543	1.15543	7.5369		0.675583	1.2911	1.2911	13.4123		1.52014	0.721423	1.52014	10.0413		0.797356	1.36473	1.36473	24.9724		1.94305	1.44804	1.94305	19.7022		0.574685	0.375647	0.574685	3.94091		0.716062	1.15779	1.15779	2.99538
0.891216	0.80069	0.891216	8.61795		0.819514	0.505765	0.819514	3.57747		0.948519	0.916923	0.948519	6.07303		0.821191	1.12444	1.12444	16.023		1.00086	1.50007	1.50007	9.39422		0.946594	0.778975	0.946594	12.024		0.770819	1.28692	1.28692	7.30719		1.72073	2.23001	2.23001	24.3987		0.413923	0.814796	0.814796	3.98091		1.67414	0.75066	1.67414	2.91927
0.80754	0.651362	0.80754	2.91763		1.06933	1.16183	1.16183	8.72009		1.05464	0.723362	1.05464	22.4807		1.07886	1.54913	1.54913	12.3718		1.67874	1.00692	1.67874	6.6525		1.21698	0.707329	1.21698	18.951		1.5415	1.37762	1.5415	11.7162		2.50635	2.52433	2.52433	33.6389		0.867402	0.521076	0.867402	5.76365		1.06404	1.2693	1.2693	7.304
0.805802	0.967939	0.967939	10.0983		0.775198	0.41512	0.775198	9.26421		0.911027	0.815941	0.911027	23.6685		0.678228	1.33271	1.33271	16.9247		0.857866	0.732692	0.857866	9.02047		0.896763	1.28436	1.28436	15.4576		1.39416	1.72096	1.72096	11.5798		1.9867	2.01271	2.01271	15.11		1.36094	0.809434	1.36094	12.6145		1.0653	0.538857	1.0653	6.58505
0.601447	0.575344	0.601447	9.47045		0.85422	0.819868	0.85422	9.41313		0.943296	0.966886	0.966886	9.71443		1.52395	0.671639	1.52395	11.7236		1.19611	0.899221	1.19611	5.90056		1.15215	1.03307	1.15215	6.60375		1.49736	1.14313	1.49736	9.79861		2.182	2.26707	2.26707	32.0216		1.41079	0.585518	1.41079	3.57406		0.67531	1.08709	1.08709	9.05777
0.764321	0.745807	0.764321	9.72176		0.935033	1.04834	1.04834	2.98115		1.11804	1.78574	1.78574	12.7304		0.969953	1.11972	1.11972	11.346		1.47593	0.699869	1.47593	8.22057		0.96995	0.912947	0.96995	3.50279		0.744645	1.17377	1.17377	10.0353		1.07565	2.08651	2.08651	42.2814		1.20995	0.656959	1.20995	11.7993		0.747297	1.06173	1.06173	7.19939
1.59039	0.525814	1.59039	4.85381		0.726755	0.985049	0.985049	5.57725		0.739338	1.24153	1.24153	9.96388		0.697857	1.19169	1.19169	10.0868		0.612068	0.826687	0.826687	13.1135		0.766644	0.695525	0.766644	8.25315		1.42381	1.3116	1.42381	16.2437		1.5157	2.04658	2.04658	11.4327		0.557152	0.578188	0.578188	6.99984		0.700043	0.755777	0.755777	7.38981
1.25563	0.837208	1.25563	5.20348		1.26185	0.630442	1.26185	6.53682		1.23363	1.01501	1.23363	2.05224		0.803079	0.951319	0.951319	32.7436		0.498933	0.839632	0.839632	11.6316		1.41267	1.12658	1.41267	9.42528		0.883357	1.79818	1.79818	14.9634		1.24151	2.60498	2.60498	24.0858		0.779502	0.832619	0.832619	4.79953		1.05582	0.73472	1.05582	11.6075
0.556723	0.521195	0.556723	6.99988		0.916196	1.16635	1.16635	7.64423		1.52997	1.01229	1.52997	9.21922		0.935465	1.16002	1.16002	19.8183		0.85128	1.49304	1.49304	4.58155		1.31611	1.35055	1.35055	9.75039		1.52769	1.65877	1.65877	17.9747		1.96486	2.29949	2.29949	14.1714		0.530135	0.697468	0.697468	5.44627		0.729185	1.35647	1.35647	9.93223
1.28339	0.98175	1.28339	13.1536		0.454102	1.16159	1.16159	6.51365		0.60841	1.53761	1.53761	8.64427		1.22688	1.73266	1.73266	6.12949		0.902499	0.560974	0.902499	5.54275		0.608639	1.54102	1.54102	9.13852		1.34992	1.30856	1.34992	13.3455		1.53177	1.19514	1.53177	28.803		0.885423	0.710353	0.885423	5.81649		1.05012	0.981153	1.05012	5.51004
0.557283	0.78873	0.78873	12.3442		0.498316	0.413472	0.498316	16.9556		0.814961	1.29604	1.29604	7.05475		0.672832	0.932539	0.932539	7.76225		1.08228	0.795128	1.08228	14.6407		0.542026	1.52959	1.52959	10.2235		1.88922	1.66257	1.88922	17.8606		0.703231	2.02383	2.02383	34.9388		0.620463	0.607556	0.620463	3.83959		0.707409	0.942385	0.942385	6.2315
0.809178	1.28063	1.28063	4.85493		0.625653	1.39532	1.39532	2.98085		1.00291	1.20608	1.20608	7.98612		0.563173	0.912526	0.912526	12.6904		0.951413	0.907565	0.951413	5.43906		0.873023	1.04031	1.04031	10.6979		0.780176	1.57533	1.57533	11.0496		1.95008	1.80942	1.95008	20.6002		1.29845	0.640839	1.29845	9.95682		1.28675	1.24058	1.28675	3.45958
0.659505	1.6053	1.6053	4.36777		0.782398	1.33942	1.33942	5.64456		0.667874	0.753354	0.753354	26.485		1.12677	0.959282	1.12677	14.3722		1.21831	0.756906	1.21831	8.61934		1.28524	1.03497	1.28524	8.20691		1.51738	1.98546	1.98546	9.04704		1.24263	2.89013	2.89013	10.9832		1.50235	0.590236	1.50235	5.54985		1.01824	1.02665	1.02665	7.22761
0.597912	0.789395	0.789395	8.24537		1.19748	0.520799	1.19748	5.55974		0.719072	1.01798	1.01798	6.7843		1.30768	1.59547	1.59547	12.9957		1.12267	0.755009	1.12267	10.2161		1.37992	0.681362	1.37992	9.10886		0.797484	0.975594	0.975594	6.67418		1.60502	2.24026	2.24026	37.489		1.25764	0.54974	1.25764	4.57591		1.34528	0.996302	1.34528	12.537
0.845588	0.323718	0.845588	6.90458		0.507236	1.14124	1.14124	6.8409		0.633649	1.36853	1.36853	3.6323		0.861453	0.516892	0.861453	22.9501		1.5111	0.907116	1.5111	5.52484		1.03084	1.05234	1.05234	8.01481		1.11219	0.711656	1.11219	22.6229		1.38161	1.89593	1.89593	27.6494		1.10639	0.605214	1.10639	7.50651		0.426825	0.80041	0.80041	3.93289
1.04782	0.697792	1.04782	14.9684		0.815854	1.31713	1.31713	5.26862		0.864445	1.02036	1.02036	8.68276		1.00934	1.04095	1.04095	10.8406		0.743629	0.762409	0.762409	2.37982		1.46262	1.38859	1.46262	6.71522		1.81617	1.18433	1.81617	12.853		1.33425	1.94523	1.94523	18.9917		0.849589	1.09162	1.09162	11.9236		0.685546	1.5876	1.5876	6.00973
0.730717	0.76536	0.76536	2.70945		0.714757	1.23083	1.23083	7.746		0.640755	0.729871	0.729871	7.83877		0.553919	1.23989	1.23989	24.799		1.38986	0.624609	1.38986	6.75869		0.967074	0.5679	0.967074	17.7796		1.30881	2.04662	2.04662	23.5216		1.02914	1.36793	1.36793	21.9895		0.85281	1.03467	1.03467	7.8868		1.29335	0.462263	1.29335	9.84754
0.735106	0.678182	0.735106	7.87197		0.46336	0.80536	0.80536	5.69184		1.02313	0.508264	1.02313	3.90892		1.19601	1.00864	1.19601	9.13838		0.619222	1.40143	1.40143	5.41541		0.702135	0.987361	0.987361	6.68976		1.13098	1.14502	1.14502	8.69341		2.05343	1.89515	2.05343	31.0783		0.693648	1.51073	1.51073	4.67184		0.321402	1.04538	1.04538	10.8395
0.50214	0.611669	0.611669	4.90444		1.07149	0.756686	1.07149	6.00681		0.875341	0.577979	0.875341	3.31378		0.962153	1.0996	1.0996	8.73021		0.779869	0.650956	0.779869	9.26047		1.13521	1.18876	1.18876	2.52391		0.633505	0.711113	0.711113	6.39746		0.955037	2.21711	2.21711	25.2643		0.950948	0.445794	0.950948	6.16992		0.959026	0.769531	0.959026	4.03988
0.671732	0.627079	0.671732	17.2209		0.624962	1.00459	1.00459	4.16669		0.913599	1.18325	1.18325	13.5268		1.22745	0.667784	1.22745	8.49684		0.807201	0.506706	0.807201	8.76705		1.72126	0.456327	1.72126	8.49955		1.3199	1.27959	1.3199	23.1292		2.20008	1.80533	2.20008	15.4399		0.69705	0.811465	0.811465	5.03166		0.671812	0.72165	0.72165	10.1967
0.701643	0.851243	0.851243	7.73719		0.616986	1.05161	1.05161	6.76647		0.979373	0.676892	0.979373	10.2371		0.831122	1.42023	1.42023	27.2961		0.917404	1.53965	1.53965	4.98441		1.29632	0.648796	1.29632	12.7835		1.42588	1.07696	1.42588	12.053		2.02108	2.04628	2.04628	23.3508		0.59843	1.04701	1.04701	6.35088		0.793102	0.840883	0.840883	5.60812
1.07207	0.803457	1.07207	3.60967		0.591989	0.893952	0.893952	3.49446		1.10289	1.05733	1.10289	7.52695		0.971491	0.770986	0.971491	6.8383		1.07292	1.51961	1.51961	8.12727		1.60428	0.9383	1.60428	4.77273		0.738534	1.38223	1.38223	15.33		2.00436	1.27472	2.00436	15.6986		1.38076	0.681349	1.38076	5.99555		0.624452	0.664713	0.664713	6.69804
1.09208	0.988493	1.09208	3.29106		1.51809	0.726183	1.51809	6.9492		1.1285	0.902202	1.1285	10.826		1.72886	1.2148	1.72886	14.3634		1.15324	0.694577	1.15324	6.29068		0.962722	0.738792	0.962722	9.65462		1.36298	1.49614	1.49614	12.0186		1.31259	2.46778	2.46778	29.8313		0.553842	1.68004	1.68004	4.01687		1.20606	0.761581	1.20606	3.71777
0.712147	0.429552	0.712147	3.20717		0.765824	0.529252	0.765824	10.3019		0.53079	0.797579	0.797579	10.5164		0.940289	0.966392	0.966392	5.93568		0.715087	0.68274	0.715087	6.64328		1.42775	1.07783	1.42775	9.21309		1.0282	2.10698	2.10698	10.6941		0.74143	1.44344	1.44344	23.5587		0.833876	0.839998	0.839998	2.91709		0.672595	1.38701	1.38701	5.37412
0.657626	0.709499	0.709499	7.38911		0.590888	0.668389	0.668389	4.32848		0.666175	0.806456	0.806456	14.3056		0.631017	1.01451	1.01451	36.5236		0.826441	1.51343	1.51343	2.13192		0.46741	0.987812	0.987812	10.9512		0.95056	1.00519	1.00519	13.8936		1.57727	2.1633	2.1633	27.1996		1.12329	0.999709	1.12329	8.70708		0.682424	0.805806	0.805806	11.1927
0.749257	0.879996	0.879996	5.44341		0.650798	1.27859	1.27859	7.84822		1.11772	0.493147	1.11772	19.9674		1.0818	1.1664	1.1664	10.7697		1.12342	0.699332	1.12342	3.06893		0.592746	1.30596	1.30596	18.0527		1.34589	2.05065	2.05065	19.6862		1.21667	1.85196	1.85196	26.1017		1.10267	1.14556	1.14556	3.05225		1.07663	0.904937	1.07663	5.5438
1.10591	0.626438	1.10591	3.75736		0.842135	0.967983	0.967983	5.79589		0.510562	0.845398	0.845398	6.11154		0.967497	1.05797	1.05797	11.7817		1.21303	0.934396	1.21303	15.4309		0.923364	0.747082	0.923364	10.8974		1.05258	1.12052	1.12052	27.6686		2.00215	1.97279	2.00215	60.1997		0.712186	0.47517	0.712186	4.08976		0.644961	0.873785	0.873785	11.052
0.690294	1.02668	1.02668	4.11233		0.831612	1.29489	1.29489	5.46667		0.93273	1.03126	1.03126	13.4829		1.01406	1.13626	1.13626	25.826		0.903059	1.05935	1.05935	7.83454		1.18653	0.660626	1.18653	11.6829		0.739758	1.1846	1.1846	15.3532		1.65775	0.603356	1.65775	18.4583		0.894942	0.749446	0.894942	11.3736		1.07756	1.13018	1.13018	8.96456
0.660787	0.533838	0.660787	5.24122		0.785674	0.701158	0.785674	6.67395		1.26076	1.27444	1.27444	16.7663		0.77557	0.663374	0.77557	7.88772		0.770132	1.33024	1.33024	9.71309		0.916012	1.86908	1.86908	8.82764		0.553023	1.09291	1.09291	11.2052		0.911702	1.73264	1.73264	11.2342		0.964264	0.935325	0.964264	3.03346		0.838287	1.17132	1.17132	4.7973
0.741919	0.611654	0.741919	7.58742		0.514784	1.19076	1.19076	4.16654		0.949768	1.21753	1.21753	13.0455		0.882568	0.662348	0.882568	13.1888		0.513299	1.36543	1.36543	19.4163		0.859118	2.11187	2.11187	4.09627		1.39718	0.935478	1.39718	13.0945		1.75768	2.14479	2.14479	42.7917		0.877854	0.855633	0.877854	4.84217		0.514577	0.93559	0.93559	6.42329
1.10255	0.628292	1.10255	9.30539		1.20634	0.753178	1.20634	4.20022		0.998639	1.28645	1.28645	13.5418		0.473408	1.03457	1.03457	8.83009		0.889827	0.759693	0.889827	3.8491		1.29955	1.19153	1.29955	12.5258		1.76638	1.66844	1.76638	13.5952		1.35417	2.35321	2.35321	26.8413		0.657392	0.883934	0.883934	3.9901		0.997691	0.855462	0.997691	6.69841
0.846812	0.721857	0.846812	4.43907		0.793707	0.96262	0.96262	6.84719		1.7304	0.55955	1.7304	23.694		1.52706	1.05753	1.52706	5.21176		1.14798	1.20494	1.20494	10.5973		0.973843	0.735247	0.973843	9.36728		1.34064	1.22879	1.34064	7.25884		2.14989	1.759	2.14989	16.283		0.81257	1.626	1.626	3.68927		1.1831	1.10866	1.1831	5.78635
0.879358	0.736856	0.879358	5.24534		0.655745	0.92123	0.92123	10.1962		0.761542	0.663281	0.761542	3.84512		1.46355	1.2609	1.46355	11.7885		1.35883	0.784502	1.35883	4.28089		1.2135	1.0659	1.2135	5.40754		1.18191	1.15451	1.18191	14.06		1.85905	1.02248	1.85905	33.8218		0.660135	0.700212	0.700212	5.1832		1.93554	0.966357	1.93554	15.9871
1.07057	0.853028	1.07057	3.27851		0.721679	0.974798	0.974798	6.59799		0.964747	0.947562	0.964747	15.901		1.04029	1.31622	1.31622	13.4137		0.671636	0.750025	0.750025	9.5605		0.712066	0.805075	0.805075	3.99277		2.02428	1.51692	2.02428	12.4685		1.78867	1.76313	1.78867	17.651		0.809209	0.571882	0.809209	3.31604		0.570983	1.20909	1.20909	7.8341
0.955352	1.10266	1.10266	9.41613		1.19228	0.872604	1.19228	13.01		0.899704	0.646201	0.899704	23.0453		1.31969	1.31921	1.31969	26.5116		0.898741	1.40724	1.40724	6.2198		0.852414	1.03183	1.03183	12.2264		1.06405	1.48157	1.48157	17.9069		1.90937	2.51946	2.51946	40.3181		0.507821	1.5991	1.5991	9.4814		0.705155	1.06486	1.06486	9.59788
0.825079	0.781636	0.825079	13.0358		0.966965	1.32231	1.32231	6.2666		1.09535	0.698783	1.09535	10.2627		1.23028	1.67506	1.67506	34.0421		0.945967	0.822094	0.945967	3.46022		0.823838	0.527901	0.823838	7.50604		1.58283	1.13454	1.58283	14.9298		2.54362	2.20519	2.54362	27.9085		0.579234	1.0254	1.0254	3.70943		0.559052	0.968166	0.968166	3.97242
1.07841	0.967148	1.07841	12.3861		0.929698	0.46424	0.929698	5.63131		1.04614	1.21711	1.21711	13.8431		1.04596	0.789847	1.04596	24.9292		0.812287	1.11911	1.11911	7.67033		0.573332	0.461213	0.573332	12.2478		0.686208	1.95355	1.95355	9.2038		1.23387	1.92002	1.92002	13.0122		0.933319	0.960688	0.960688	2.59934		0.808175	0.918077	0.918077	7.02818
0.585159	0.840487	0.840487	5.35692		0.756575	1.20258	1.20258	11.1031		1.07534	0.536871	1.07534	5.40352		1.7801	0.996275	1.7801	16.786		0.982998	0.819329	0.982998	6.6003		0.624581	1.06732	1.06732	18.6888		1.89976	1.0736	1.89976	5.48891		2.14877	1.77702	2.14877	27.9165		1.17307	1.01586	1.17307	6.69446		0.78684	0.919558	0.919558	3.514
0.373545	1.08633	1.08633	17.9597		0.532777	0.700591	0.700591	17.0874		0.77706	0.58283	0.77706	13.2781		0.882646	1.33808	1.33808	25.6846		0.460518	1.21452	1.21452	11.7494		0.731348	1.3224	1.3224	12.7077		1.46175	1.38053	1.46175	5.44098		1.74858	0.862142	1.74858	15.0828		0.438758	0.857833	0.857833	6.47676		1.34437	0.622919	1.34437	3.34537
0.563201	0.697685	0.697685	8.84496		0.924764	0.949311	0.949311	10.0563		0.86482	1.09641	1.09641	7.48182		0.812413	1.41389	1.41389	39.0399		0.611691	0.742129	0.742129	11.7927		1.54544	1.86639	1.86639	9.56388		1.42006	2.69695	2.69695	14.2757		1.98508	2.47467	2.47467	16.8895		0.79533	0.746786	0.79533	4.43311		0.977383	1.57225	1.57225	3.75151
1.04935	0.666255	1.04935	27.9026		0.568753	1.36101	1.36101	5.45899		0.976315	0.41155	0.976315	18.5478		1.00468	1.02874	1.02874	11.0688		0.905303	1.17551	1.17551	5.0836		1.0157	1.24849	1.24849	9.53113		0.91822	1.71222	1.71222	20.6341		1.64844	1.84047	1.84047	11.1309		1.10369	0.643578	1.10369	6.74102		1.23463	1.06867	1.23463	9.07194
1.48463	1.17226	1.48463	16.2596		0.377205	0.942302	0.942302	5.40087		1.42875	0.81026	1.42875	26.743		0.808049	1.26055	1.26055	12.0194		0.848152	0.94573	0.94573	4.85419		1.12767	1.052	1.12767	2.46175		0.788098	1.6347	1.6347	14.9549		1.68393	1.29415	1.68393	18.8501		0.778087	0.558036	0.778087	4.47359		1.22789	0.876886	1.22789	6.03857
0.678611	0.555116	0.678611	7.88374		0.558064	0.68768	0.68768	5.06122		0.714258	0.933276	0.933276	3.07474		0.956147	1.20386	1.20386	17.3295		0.720984	0.78187	0.78187	11.012		1.56546	1.14024	1.56546	20.2939		1.11476	1.5618	1.5618	22.9511		1.43156	2.1653	2.1653	31.3884		1.01664	1.20548	1.20548	2.34769		1.34391	1.17049	1.34391	8.50264
1.2386	0.719854	1.2386	5.41137		1.13688	1.26031	1.26031	11.3328		0.876612	1.11776	1.11776	17.6816		1.26621	1.48174	1.48174	21.7699		1.27668	0.616679	1.27668	4.32153		0.615255	0.819841	0.819841	6.84033		1.59326	1.20448	1.59326	7.54794		1.71291	1.49326	1.71291	18.126		0.898944	0.77903	0.898944	2.90387		1.07525	0.616781	1.07525	5.08796
0.897582	0.810452	0.897582	18.3241		0.930041	0.555544	0.930041	4.46408		0.995451	0.797436	0.995451	17.0578		1.0241	1.80493	1.80493	26.2498		0.817811	0.87143	0.87143	5.53215		1.02639	1.38168	1.38168	6.56699		1.32238	1.39343	1.39343	13.3251		1.73708	1.75938	1.75938	26.0981		0.67402	1.01115	1.01115	5.19376		0.714604	1.16147	1.16147	16.7615
0.874568	0.659599	0.874568	7.38074		0.505676	0.746319	0.746319	10.0971		1.25743	1.48466	1.48466	9.33468		0.677186	0.947562	0.947562	15.1374		1.19135	0.539236	1.19135	4.29018		0.757654	1.54381	1.54381	18.9796		1.40706	1.04108	1.40706	15.9654		1.54866	1.7336	1.7336	25.171		1.1801	0.862933	1.1801	5.45719		0.743836	0.69434	0.743836	13.4593
1.0006	0.508273	1.0006	7.57848		0.553277	0.867227	0.867227	7.95753		0.939777	0.703126	0.939777	13.6477		0.589597	0.989539	0.989539	34.5871		0.420725	0.950918	0.950918	5.17807		0.812202	0.560597	0.812202	6.24286		1.31491	1.23878	1.31491	7.93813		1.31926	2.58595	2.58595	35.6686		0.92683	0.495756	0.92683	3.28462		0.930369	0.915716	0.930369	7.81925
1.12811	0.674422	1.12811	4.10388		0.713012	0.664448	0.713012	15.0559		0.916216	0.615224	0.916216	6.6368		0.798534	0.8586	0.8586	28.8548		0.881748	1.06257	1.06257	9.11714		1.34631	0.564139	1.34631	6.97324		1.47428	1.61219	1.61219	8.98208		1.61017	2.0436	2.0436	23.0288		0.848642	1.00118	1.00118	10.4711		0.529663	1.16514	1.16514	7.17358
0.741412	0.799132	0.799132	2.6273		1.40345	1.02499	1.40345	16.5133		1.09264	0.720739	1.09264	6.48291		0.913521	1.29994	1.29994	27.1555		0.800827	0.842679	0.842679	3.8297		0.704241	0.474527	0.704241	5.29999		1.02306	0.767465	1.02306	9.37302		2.38648	2.2551	2.38648	40.6136		0.669937	1.2354	1.2354	8.25538		1.11743	0.934324	1.11743	5.28352
1.14241	0.865534	1.14241	16.7155		0.594431	0.73591	0.73591	4.16721		0.822762	0.508676	0.822762	11.3218		1.07553	0.96996	1.07553	23.7297		1.46973	1.17407	1.46973	6.61596		0.985281	0.95415	0.985281	16.8132		1.44981	0.980096	1.44981	18.5741		1.48468	1.94205	1.94205	22.8642		0.546669	1.14009	1.14009	4.54741		0.966393	0.873931	0.966393	3.13911
0.550222	0.743373	0.743373	4.77496		0.964205	0.628845	0.964205	3.16036		1.51335	1.46056	1.51335	9.61808		0.752467	1.07875	1.07875	7.07794		0.533207	1.08876	1.08876	9.13291		0.533245	1.15776	1.15776	7.93475		1.21518	0.783274	1.21518	21.0922		1.49675	1.76798	1.76798	22.7279		1.10917	0.701254	1.10917	2.70857		1.32509	0.956582	1.32509	13.1575
0.678656	0.511596	0.678656	4.59001		0.774141	1.01353	1.01353	9.88773		0.551209	1.24621	1.24621	7.86961		0.634678	0.873273	0.873273	7.00481		1.1219	1.01952	1.1219	5.6234		0.827736	1.0295	1.0295	7.27617		1.31937	1.5119	1.5119	19.1887		2.51299	1.57827	2.51299	19.7792		1.19741	0.54085	1.19741	5.52797		0.8633	0.739315	0.8633	10.567
0.919241	0.925739	0.925739	7.98227		0.805552	1.00174	1.00174	7.46647		1.00132	1.13357	1.13357	12.0557		1.06945	0.86838	1.06945	23.4878		1.3818	1.08731	1.3818	9.95593		0.826497	1.81205	1.81205	8.2145		0.71727	1.17867	1.17867	21.9092		1.53149	1.52956	1.53149	42.3033		0.720568	0.670944	0.720568	5.33154		1.25869	1.06605	1.25869	8.3835
1.03622	1.40781	1.40781	10.0144		0.718765	0.857407	0.857407	7.13236		0.88717	0.853909	0.88717	10.7107		0.592765	1.17341	1.17341	21.2229		0.930209	0.741165	0.930209	4.96205		0.550116	2.01067	2.01067	11.9228		1.32504	2.47395	2.47395	11.2335		1.58795	1.57877	1.58795	26.3618		0.845108	0.962169	0.962169	13.9542		0.944692	1.15955	1.15955	4.08951
1.03765	0.724817	1.03765	9.32323		1.4555	1.53648	1.53648	4.78932		0.608736	0.796744	0.796744	8.45184		0.569016	0.661568	0.661568	17.3213		1.04017	1.64747	1.64747	4.21499		1.23191	2.17355	2.17355	10.6827		0.935279	1.53133	1.53133	32.2159		1.24549	1.49596	1.49596	58.4262		1.09134	1.34732	1.34732	6.42567		0.525847	0.994083	0.994083	3.67178
0.978268	0.498759	0.978268	8.34452		0.602679	0.822638	0.822638	14.9159		0.449087	0.78486	0.78486	10.9177		0.995159	0.826752	0.995159	12.0356		0.837803	0.860769	0.860769	3.87462		0.833885	0.473143	0.833885	8.9414		1.41088	1.6485	1.6485	17.2687		2.61025	1.03076	2.61025	15.3974		1.07689	1.01236	1.07689	4.93157		1.7023	0.969343	1.7023	7.41168
0.538827	0.945459	0.945459	5.28349		0.954275	0.643777	0.954275	8.79295		0.708693	0.866646	0.866646	11.7006		0.59051	1.53525	1.53525	6.0085		0.885903	0.527531	0.885903	6.624		0.867702	0.71222	0.867702	8.80514		0.845644	0.990208	0.990208	22.3007		1.66646	2.04986	2.04986	29.0585		0.463697	0.836897	0.836897	8.43745		0.660401	0.917019	0.917019	10.5207
0.556913	0.672578	0.672578	7.11899		1.03806	0.86302	1.03806	7.44126		0.911474	1.10896	1.10896	4.96648		0.902758	1.59734	1.59734	25.6525		1.47958	0.71113	1.47958	8.5974		0.787426	1.26964	1.26964	5.38786		0.831207	1.41337	1.41337	12.4521		2.43798	1.78054	2.43798	23.5813		0.889393	0.947529	0.947529	9.66768		0.888958	1.20231	1.20231	12.9344
0.827278	1.01886	1.01886	8.19513		0.923108	0.976924	0.976924	19.5298		0.962092	0.903873	0.962092	10.7241		0.938528	1.41732	1.41732	57.3159		1.44538	0.644202	1.44538	4.34068		1.40823	0.466249	1.40823	7.96435		2.04945	1.18502	2.04945	10.8242		1.81464	1.82212	1.82212	26.433		0.924768	1.05157	1.05157	11.9966		0.704259	0.9701	0.9701	4.8787
1.06085	0.973477	1.06085	5.52926		1.07295	0.736665	1.07295	9.01075		0.79532	0.600577	0.79532	10.9183		0.517495	1.37863	1.37863	25.0169		0.819098	1.17602	1.17602	3.78845		0.583472	2.11772	2.11772	8.59297		0.866559	1.99662	1.99662	8.54374		1.46729	1.20752	1.46729	26.8706		1.36125	0.871222	1.36125	5.31457		1.15753	1.66451	1.66451	5.53888
0.874614	0.551852	0.874614	3.26408		0.656618	1.10743	1.10743	11.4534		0.817296	0.829199	0.829199	15.1942		0.813626	0.845816	0.845816	33.0726		0.58968	0.823666	0.823666	7.05916		1.65281	0.841785	1.65281	12.8262		1.60332	1.98082	1.98082	16.5043		1.59132	1.6755	1.6755	6.81018		0.73816	0.772202	0.772202	3.37061		0.715851	0.921959	0.921959	9.16602
0.571244	0.589577	0.589577	4.90787		0.764095	0.740777	0.764095	4.45341		1.38349	0.900016	1.38349	10.9473		1.11879	1.11574	1.11879	25.0271		1.16318	0.558269	1.16318	5.67094		1.24478	1.94833	1.94833	4.57296		1.18398	1.40415	1.40415	14.7365		1.42715	2.03921	2.03921	18.7707		1.25273	0.799932	1.25273	8.08689		0.924305	1.50647	1.50647	8.99128
0.58815	0.796395	0.796395	11.1142		0.963215	0.73022	0.963215	26.0129		0.649299	1.0394	1.0394	10.5339		0.596323	0.565861	0.596323	15.7546		0.713688	0.90707	0.90707	6.31614		0.944871	0.900972	0.944871	21.0054		1.48767	1.76586	1.76586	8.90074		1.56926	2.13096	2.13096	28.0173		1.00081	1.129	1.129	5.53731		0.686194	0.709879	0.709879	3.17441
0.953186	0.655624	0.953186	2.43891		1.03131	0.682205	1.03131	13.4144		1.20385	1.01226	1.20385	4.43853		0.795614	1.45328	1.45328	13.0467		1.20297	1.38626	1.38626	12.0859		1.32973	0.619768	1.32973	13.389		0.937639	1.53565	1.53565	6.07112		2.33641	1.77194	2.33641	28.0305		0.953691	1.40348	1.40348	9.52222		0.420887	0.418076	0.420887	4.66657
0.941451	0.689952	0.941451	6.80061		0.659261	0.804209	0.804209	3.72005		1.40286	0.959163	1.40286	5.46095		1.19172	1.48563	1.48563	24.2696		0.66125	1.09742	1.09742	5.9717		1.09538	1.65617	1.65617	4.53279		1.97756	1.82111	1.97756	22.874		2.34359	1.62835	2.34359	30.4412		0.793194	0.774298	0.793194	5.6704		0.824475	0.815744	0.824475	7.97785
0.712544	1.55826	1.55826	5.5415		1.00178	0.954205	1.00178	5.67442		0.99619	0.705614	0.99619	12.9917		0.750877	1.10907	1.10907	10.1527		0.674893	0.989535	0.989535	8.83296		1.0513	1.39204	1.39204	5.39813		1.82026	1.71251	1.82026	9.25004		1.71394	2.34553	2.34553	18.3903		0.55191	0.777838	0.777838	11.9737		0.851924	0.921735	0.921735	9.18153
0.731029	0.567484	0.731029	14.1842		1.17857	0.763613	1.17857	9.51089		1.37538	0.794005	1.37538	10.856		1.23093	0.816552	1.23093	19.5344		0.940315	0.967328	0.967328	5.97458		0.982214	1.4218	1.4218	17.3603		1.01498	1.30529	1.30529	10.0892		1.44377	2.05614	2.05614	20.8255		0.908791	0.6999	0.908791	10.4313		1.24475	1.46645	1.46645	12.5907
0.487771	0.462291	0.487771	4.27312		0.703383	0.995696	0.995696	9.21625		0.99392	0.525743	0.99392	10.1139		0.593873	1.4748	1.4748	31.9041		1.15705	0.760957	1.15705	6.06135		1.9035	0.606668	1.9035	5.83897		0.424588	1.76299	1.76299	12.1958		1.34038	1.37081	1.37081	36.0214		0.877564	0.615687	0.877564	4.99365		0.963167	0.810742	0.963167	13.519
1.23813	1.26983	1.26983	8.02679		0.590412	0.835643	0.835643	6.03754		1.06056	1.22006	1.22006	15.8493		0.764046	0.729302	0.764046	25.0723		1.0334	0.56883	1.0334	6.48616		1.24464	1.58368	1.58368	11.4222		1.3714	1.36386	1.3714	11.0217		1.22474	2.61719	2.61719	47.9951		0.604206	1.04914	1.04914	5.7023		0.572886	1.14193	1.14193	5.10535
0.618077	0.761298	0.761298	4.36812		1.01306	0.60724	1.01306	7.57062		0.808326	0.765693	0.808326	27.9031		1.67288	2.21894	2.21894	14.7927		1.37869	0.833088	1.37869	2.71859		0.452551	1.59501	1.59501	11.2389		2.10537	1.60212	2.10537	17.2371		1.56352	1.8256	1.8256	21.1335		1.17078	1.23008	1.23008	2.58449		0.876396	0.810041	0.876396	5.31709
0.647116	1.14207	1.14207	7.78282		1.0223	0.733312	1.0223	23.8676		1.3474	1.07662	1.3474	8.53136		0.809907	1.58939	1.58939	20.9928		1.30698	0.623341	1.30698	7.3956		1.72397	1.47846	1.72397	8.61344		1.55688	1.18101	1.55688	8.34618		2.47434	1.90775	2.47434	27.5001		0.648388	0.842905	0.842905	3.43464		0.905244	0.821545	0.905244	7.01064
0.860965	0.680679	0.860965	6.82187		0.830216	0.737815	0.830216	3.10123		0.954955	0.745988	0.954955	5.04925		1.50602	1.09141	1.50602	19.7579		1.27932	1.21272	1.27932	4.96739		1.65796	1.11774	1.65796	6.96175		1.29942	1.83633	1.83633	9.87673		2.22294	1.36181	2.22294	24.8413		1.56661	0.836709	1.56661	7.77168		0.485919	0.902995	0.902995	10.5744
0.583276	1.10027	1.10027	5.39635		1.04705	1.15388	1.15388	4.63183		0.875643	1.05193	1.05193	7.96764		1.08352	1.34682	1.34682	15.0744		0.642138	0.766364	0.766364	4.20559		1.06322	0.788235	1.06322	19.5368		0.960241	0.586552	0.960241	18.7171		1.24616	1.61854	1.61854	26.6489		0.923028	1.11302	1.11302	4.799		0.526701	1.27635	1.27635	8.10897
1.42361	0.682683	1.42361	4.28353		0.613479	1.22787	1.22787	5.22345		0.677603	1.63179	1.63179	34.4629		1.07422	1.40693	1.40693	21.0825		0.710878	0.46348	0.710878	4.13612		0.79814	0.487415	0.79814	4.73502		0.737968	1.69617	1.69617	6.60321		2.19799	2.07046	2.19799	31.8522		0.810933	0.66964	0.810933	5.60082		1.25579	1.04911	1.25579	3.45072
0.50128	0.972892	0.972892	10.9598		1.00373	1.02417	1.02417	3.2172		0.992161	1.5601	1.5601	5.33433		1.23123	0.828083	1.23123	7.96202		1.60628	1.38527	1.60628	4.09731		0.812452	0.644698	0.812452	7.81313		1.21758	1.25297	1.25297	18.8962		2.50919	1.68744	2.50919	21.4943		0.405485	0.597928	0.597928	3.94655		0.840763	1.27886	1.27886	2.94491
0.697401	0.99301	0.99301	3.33933		0.715032	0.891695	0.891695	3.61972		1.18171	1.11153	1.18171	19.2482		0.890854	1.40768	1.40768	7.04299		0.557933	0.515081	0.557933	11.635		1.11264	1.03502	1.11264	7.66675		1.27246	1.24839	1.27246	10.4266		1.09061	1.75742	1.75742	22.4598		0.512028	0.939552	0.939552	6.83876		0.739786	1.1501	1.1501	9.12483
1.26117	0.936625	1.26117	9.31533		1.45423	0.65286	1.45423	4.57184		0.938135	0.88153	0.938135	6.65098		0.683105	1.32057	1.32057	6.20949		0.691849	1.11721	1.11721	5.134		1.5859	1.19014	1.5859	5.84677		0.708053	1.0073	1.0073	18.7679		1.61635	1.83479	1.83479	23.6642		1.17561	0.576468	1.17561	7.71244		0.989803	1.04563	1.04563	2.31883
1.37512	0.468711	1.37512	5.55829		0.665775	0.875734	0.875734	5.66449		0.671005	1.17189	1.17189	16.2486		1.30715	1.19502	1.30715	20.1622		0.578647	0.646148	0.646148	7.7214		1.44687	0.991094	1.44687	3.90566		1.08724	1.21643	1.21643	14.8591		1.88709	1.41931	1.88709	20.2474		0.706574	1.04659	1.04659	19.4916		1.21346	0.80803	1.21346	5.02672
0.562116	0.825903	0.825903	9.72776		0.915703	0.819725	0.915703	9.96939		0.534205	1.03756	1.03756	20.4955		0.809955	0.779651	0.809955	9.28513		0.687715	1.75471	1.75471	10.7207		0.890909	0.60182	0.890909	6.71869		1.97683	1.97123	1.97683	5.77309		0.97082	1.11822	1.11822	30.9465		1.05975	0.543497	1.05975	3.72994		1.60717	1.37616	1.60717	3.92324
0.97443	1.23163	1.23163	27.7252		0.75265	1.02451	1.02451	7.14296		0.720189	0.65431	0.720189	9.74117		1.1115	1.40453	1.40453	24.9041		0.698228	1.31835	1.31835	7.2398		1.36987	2.16305	2.16305	6.99709		1.5028	1.28426	1.5028	14.7924		0.816294	1.70389	1.70389	30.4541		0.590531	1.07561	1.07561	6.07972		0.960822	0.790685	0.960822	10.1876
0.995899	1.07676	1.07676	4.49174		0.77656	1.06631	1.06631	7.74477		0.523269	0.777926	0.777926	7.31698		1.21993	1.39209	1.39209	34.7807		0.562066	0.881903	0.881903	4.69769		0.749258	0.910121	0.910121	13.6716		1.67299	1.91907	1.91907	24.5267		1.86788	2.10604	2.10604	18.6187		0.531927	1.36909	1.36909	11.2386		0.760661	0.84518	0.84518	6.4423
0.752995	0.764537	0.764537	5.16753		1.21353	0.902128	1.21353	3.64012		0.551517	0.625292	0.625292	6.08383		1.0964	0.791855	1.0964	7.94842		0.798763	0.465294	0.798763	19.0326		1.16424	0.96819	1.16424	8.89836		0.531166	1.80817	1.80817	11.0487		1.56356	2.33169	2.33169	29.0124		1.01604	0.909553	1.01604	3.61751		0.91967	0.896062	0.91967	10.9545
0.575548	0.804876	0.804876	9.66131		0.862352	0.693015	0.862352	6.47647		0.66118	0.902377	0.902377	13.784		0.806739	1.15814	1.15814	8.49504		0.893531	0.906883	0.906883	3.19707		0.906242	1.49304	1.49304	9.72683		1.55211	1.07168	1.55211	24.8036		1.99146	1.37539	1.99146	27.614		0.600598	1.03163	1.03163	7.66917		0.380085	0.965224	0.965224	8.08584
0.810695	0.79931	0.810695	11.0488		0.734352	0.543093	0.734352	2.58352		1.45524	1.02339	1.45524	11.796		0.764848	0.922906	0.922906	7.97854		0.675363	0.98302	0.98302	7.21913		0.803702	1.54084	1.54084	5.89401		1.68333	0.89802	1.68333	20.3702		1.32135	1.53469	1.53469	24.1227		0.908289	0.700037	0.908289	10.7222		0.578617	0.656978	0.656978	4.6543
1.16405	0.647441	1.16405	10.3636		0.974964	0.804033	0.974964	12.4022		0.787655	0.676835	0.787655	12.1504		1.12831	1.37931	1.37931	17.1094		0.545408	1.08631	1.08631	14.4486		0.549542	1.20505	1.20505	12.9751		1.05726	2.03777	2.03777	10.1427		0.72378	1.95095	1.95095	14.5826		0.379426	0.850352	0.850352	5.75003		0.660929	0.555149	0.660929	5.01247
1.29736	0.757117	1.29736	8.17482		0.606121	0.826537	0.826537	10.0002		1.07846	0.650198	1.07846	20.5834		0.853318	1.30313	1.30313	10.3855		0.690629	0.540235	0.690629	4.6088		0.494964	1.2993	1.2993	8.92726		1.13286	1.77746	1.77746	31.7434		2.24146	1.59061	2.24146	24.0647		0.797003	0.807961	0.807961	4.42683		0.539337	0.924727	0.924727	7.085
0.909448	1.25968	1.25968	4.08669		0.848737	0.795326	0.848737	12.8061		0.797935	0.842767	0.842767	7.21491		0.862245	1.1828	1.1828	10.3013		1.21297	1.43688	1.43688	4.88006		1.20263	1.07541	1.20263	9.25539		1.04055	2.2395	2.2395	20.3857		1.41114	1.79517	1.79517	25.889		0.732134	0.496689	0.732134	7.74678		0.892787	0.603625	0.892787	7.22422
0.723345	1.20106	1.20106	5.64253		1.04017	0.90131	1.04017	3.58291		0.54024	1.18027	1.18027	6.57144		0.865856	0.617821	0.865856	30.3604		0.830764	0.480445	0.830764	7.89332		0.737349	0.826082	0.826082	5.56519		1.16865	0.788625	1.16865	8.98856		1.03262	2.28121	2.28121	41.8813		0.742408	1.263	1.263	8.90194		1.11689	0.760513	1.11689	5.37429
0.71064	0.772819	0.772819	2.80196		1.1275	0.614199	1.1275	12.5011		0.975982	1.25446	1.25446	6.76939		1.03957	0.819087	1.03957	12.0048		0.56421	1.00292	1.00292	16.7267		1.28356	1.757	1.757	14.6334		1.41068	1.40576	1.41068	20.7804		0.591283	2.38075	2.38075	24.7304		0.636109	0.595141	0.636109	19.1647		0.928079	0.614609	0.928079	13.4682
0.650445	0.435366	0.650445	5.52426		0.944625	1.17678	1.17678	7.36836		1.16931	0.630302	1.16931	16.702		0.598523	1.06535	1.06535	11.9183		0.847404	1.12156	1.12156	9.43321		0.546212	1.49183	1.49183	3.47473		1.00215	1.53188	1.53188	7.73271		1.43118	1.73106	1.73106	31.2352		1.24086	0.531229	1.24086	9.04054		1.23634	0.962254	1.23634	7.75998
1.33165	0.848429	1.33165	5.55094		1.20538	0.628874	1.20538	14.78		0.670938	1.12587	1.12587	7.98352		0.916467	1.26809	1.26809	10.1769		0.518202	0.743226	0.743226	6.03789		0.827573	1.40235	1.40235	4.93121		1.69205	1.4204	1.69205	20.1018		1.61001	1.72983	1.72983	47.4313		1.17484	0.580216	1.17484	6.27412		0.859636	0.550274	0.859636	3.22577
0.459199	1.37485	1.37485	5.09658		1.22554	0.885147	1.22554	4.7698		1.36663	0.913926	1.36663	2.93203		1.20246	0.926839	1.20246	11.6234		0.705327	1.25708	1.25708	8.51634		0.658676	1.31067	1.31067	5.18092		0.58999	1.16374	1.16374	12.7157		1.50025	2.71186	2.71186	9.86327		1.11566	1.62775	1.62775	2.42718		0.633587	0.831053	0.831053	6.27722
0.684581	0.428237	0.684581	5.06722		0.513155	0.838245	0.838245	5.88605		0.7246	1.04436	1.04436	8.47147		1.15908	0.734425	1.15908	14.9312		0.888655	1.00628	1.00628	9.33426		0.610476	1.44392	1.44392	16.4403		0.942649	1.75826	1.75826	23.5595		1.56929	2.41039	2.41039	28.3711		0.80023	0.574062	0.80023	5.4045		0.724853	0.808808	0.808808	10.9842
1.1665	0.533435	1.1665	13.0446		0.958061	1.30864	1.30864	5.07742		0.837604	1.15377	1.15377	14.4493		0.967407	1.57419	1.57419	6.07383		0.609462	0.658503	0.658503	7.53434		1.30927	1.50237	1.50237	15.6015		0.83272	1.50545	1.50545	13.115		1.3242	1.9636	1.9636	23.6684		0.739232	0.897629	0.897629	4.5324		0.663054	1.2632	1.2632	7.81311
0.933091	1.07023	1.07023	5.69919		0.673222	1.48138	1.48138	7.60791		0.608856	0.829481	0.829481	8.46604		1.05696	1.00913	1.05696	14.783		1.28928	1.24426	1.28928	2.96835		1.45412	1.01401	1.45412	10.1011		1.09822	1.76679	1.76679	22.8852		1.3972	1.8222	1.8222	24.0591		0.631782	0.640069	0.640069	6.04371		1.03276	0.976661	1.03276	4.7093
0.82433	0.436552	0.82433	9.3334		1.10005	0.521273	1.10005	6.14413		0.981971	1.61163	1.61163	18.9662		0.838475	1.03638	1.03638	7.14901		1.16151	0.879558	1.16151	4.92735		0.644988	0.859029	0.859029	10.119		0.879532	1.43993	1.43993	12.8921		1.88094	1.94918	1.94918	26.4589		0.54385	0.648958	0.648958	6.52954		0.519638	0.727762	0.727762	8.63315
1.36789	0.772706	1.36789	5.77328		0.91663	0.660394	0.91663	10.9007		0.693214	0.915792	0.915792	7.67389		1.65993	2.04248	2.04248	12.162		0.878243	0.460259	0.878243	3.30417		1.00844	0.607035	1.00844	4.52147		0.706999	1.28713	1.28713	20.8379		1.47698	2.6394	2.6394	27.8762		0.437513	0.596795	0.596795	4.08567		0.625278	0.628798	0.628798	2.94762
0.698742	0.760599	0.760599	4.843		0.845549	1.19105	1.19105	3.7558		0.85433	0.872426	0.872426	22.4052		0.827225	1.092	1.092	19.5283		0.85295	0.843038	0.85295	6.89365		0.593423	0.661026	0.661026	8.36727		1.14654	2.14518	2.14518	17.8988		1.84937	1.54512	1.84937	25.4697		0.811734	1.02064	1.02064	6.23308		0.970766	0.690558	0.970766	5.20181
0.605828	0.403477	0.605828	6.18897		0.745741	0.68006	0.745741	19.7822		0.572918	0.715654	0.715654	12.3712		0.731603	1.03306	1.03306	5.60345		0.955009	0.82756	0.955009	9.08335		1.09485	0.694703	1.09485	13.3483		1.09308	1.48029	1.48029	8.04666		2.22926	1.93809	2.22926	29.7473		0.879439	0.665107	0.879439	4.97885		1.13511	1.1257	1.13511	5.98663
0.599451	0.402227	0.599451	13.1997		0.636402	1.545	1.545	5.24305		0.791249	0.822623	0.822623	5.97777		1.63686	0.686843	1.63686	9.24126		0.531739	0.913579	0.913579	11.2279		1.58696	0.553191	1.58696	10.0583		1.05115	1.25104	1.25104	14.8183		1.04094	2.5221	2.5221	16.1768		0.804162	0.665448	0.804162	7.74798		0.500837	0.73912	0.73912	5.08549
0.45843	0.755267	0.755267	3.20158		0.599739	1.42159	1.42159	7.93481		1.28883	1.00184	1.28883	8.30809		0.885522	1.17743	1.17743	8.04705		0.97373	0.906381	0.97373	10.5745		0.921065	0.755151	0.921065	6.94591		0.837419	1.34985	1.34985	14.559		1.21544	1.66541	1.66541	27.9107		1.06644	0.738202	1.06644	7.45678		1.64947	0.595402	1.64947	7.4556
1.63991	0.566472	1.63991	5.74821		1.22964	0.775121	1.22964	9.09067		0.503615	0.738259	0.738259	4.4606		1.346	0.810452	1.346	8.09742		0.486766	0.806969	0.806969	10.3858		1.45067	1.65293	1.65293	11.2797		1.9901	1.87693	1.9901	19.0965		1.65946	2.22908	2.22908	23.5056		0.497883	0.686626	0.686626	3.72477		1.19896	1.44992	1.44992	5.263
0.732101	1.05594	1.05594	9.89036		1.03065	1.21411	1.21411	2.4133		0.654142	0.551714	0.654142	5.20755		1.15196	1.56699	1.56699	14.3112		0.835132	0.723139	0.835132	10.6174		1.29668	1.22961	1.29668	12.4294		0.851762	0.681202	0.851762	8.75552		0.67853	1.29716	1.29716	20.0599		0.761764	0.92297	0.92297	12.664		0.770677	0.703998	0.770677	3.2681
0.995428	0.829337	0.995428	3.37753		0.659627	0.46124	0.659627	5.58823		0.850928	0.588804	0.850928	4.92527		1.53862	1.43498	1.53862	34.5202		0.647851	0.532914	0.647851	5.28385		0.634769	1.62211	1.62211	9.312		1.7702	1.5377	1.7702	30.6173		1.47639	1.57014	1.57014	29.2054		0.797038	1.25469	1.25469	10.1136		0.990422	0.809752	0.990422	9.96577
0.540587	0.626347	0.626347	15.7446		0.819924	0.541918	0.819924	9.96752		1.69818	1.63718	1.69818	10.5066		0.763358	1.02908	1.02908	31.5604		0.764161	0.646271	0.764161	4.16644		0.847291	1.04964	1.04964	17.9559		1.03198	1.3433	1.3433	3.34979		1.94977	1.59185	1.94977	34.1382		1.40925	0.485556	1.40925	3.61889		0.618936	1.14945	1.14945	10.744
0.687843	0.812071	0.812071	8.18523		1.17118	0.680553	1.17118	11.1366		1.1695	0.851849	1.1695	17.6263		1.4073	1.21422	1.4073	31.4249		0.750075	1.00302	1.00302	3.90318		1.20955	0.87556	1.20955	7.52672		0.873067	0.60917	0.873067	6.703		2.23943	1.87782	2.23943	31.319		0.845009	0.808487	0.845009	5.06742		1.22133	0.74764	1.22133	8.93685
0.645045	1.11692	1.11692	10.515		0.86869	1.04741	1.04741	4.9802		0.863218	0.774783	0.863218	13.8406		0.548983	1.0473	1.0473	14.7886		0.565988	0.796456	0.796456	3.29383		0.461773	2.18437	2.18437	6.77754		0.648444	1.60343	1.60343	20.85		1.11198	2.22897	2.22897	27.4963		0.531275	0.903796	0.903796	5.90556		0.472466	0.710765	0.710765	9.38629
0.56339	0.880096	0.880096	13.8344		0.943228	0.480903	0.943228	21.3218		0.685637	0.831799	0.831799	14.5587		0.732929	1.02874	1.02874	21.3586		0.735105	0.617114	0.735105	3.53041		1.07472	0.754189	1.07472	7.22513		1.70041	1.96537	1.96537	6.88267		1.57447	1.49672	1.57447	21.9809		0.886568	0.749009	0.886568	4.86702		0.739054	0.787465	0.787465	5.89733
0.984941	0.987274	0.987274	7.11036		1.0865	0.946113	1.0865	6.89893		0.963782	0.863343	0.963782	17.3862		1.26642	1.35858	1.35858	12.257		0.855794	1.35938	1.35938	4.99623		0.3667	0.855704	0.855704	9.96448		1.62203	1.43039	1.62203	17.867		1.70318	2.24446	2.24446	27.2184		1.12043	0.753773	1.12043	6.21756		0.849894	0.866005	0.866005	8.98705
0.557648	0.667535	0.667535	10.5869		0.824514	0.746499	0.824514	4.46933		0.761001	0.935504	0.935504	12.2838		1.49556	1.44195	1.49556	17.9539		0.900389	0.595345	0.900389	7.67358		0.752128	0.917	0.917	5.47439		1.17057	1.85041	1.85041	14.939		2.66426	2.37133	2.66426	26.1404		0.837876	0.846632	0.846632	3.32154		0.690301	1.43469	1.43469	9.53113
0.937673	0.732325	0.937673	5.90744		0.571662	1.05462	1.05462	22.6789		0.995048	0.69791	0.995048	9.1127		1.1171	1.10006	1.1171	20.3536		0.514669	1.09604	1.09604	4.50913		1.22428	0.56618	1.22428	8.91729		1.63083	1.41948	1.63083	9.14978		1.99457	1.42614	1.99457	17.0442		0.831483	0.656549	0.831483	12.7441		0.839302	0.63683	0.839302	5.91506
0.863269	0.506398	0.863269	8.06919		0.78563	0.651588	0.78563	6.86269		0.49891	0.579873	0.579873	12.0776		0.887154	0.819335	0.887154	12.5674		0.743417	0.843967	0.843967	8.00049		0.936448	0.780235	0.936448	8.60324		0.654439	1.29408	1.29408	7.38673		1.89423	1.71758	1.89423	13.4155		0.954538	0.698876	0.954538	5.25116		0.881777	0.964569	0.964569	7.79668
0.585029	1.30761	1.30761	3.22183		0.657951	0.928056	0.928056	4.97755		1.26696	0.71375	1.26696	20.6413		0.69685	1.20532	1.20532	11.9221		1.41	0.748672	1.41	7.68673		0.985112	0.961642	0.985112	12.595		1.42121	1.79498	1.79498	13.7913		1.3894	1.25861	1.3894	35.7421		0.711659	0.459257	0.711659	11.0802		0.538246	1.68399	1.68399	5.04877
0.438523	0.941594	0.941594	8.47224		0.484096	0.776215	0.776215	9.83417		1.41372	1.41743	1.41743	2.66487		1.86042	0.857688	1.86042	28.5728		0.490872	2.00946	2.00946	3.37188		0.907465	0.98333	0.98333	13.3049		1.19027	1.68997	1.68997	14.1724		1.35006	1.65486	1.65486	31.7308		1.02525	0.844402	1.02525	3.10485		1.33117	1.29354	1.33117	8.07534
1.34876	1.0689	1.34876	5.85523		0.643768	0.807134	0.807134	10.0731		0.809958	1.04885	1.04885	12.8793		1.47601	1.33558	1.47601	17.5517		0.639748	1.49882	1.49882	8.39737		1.3651	0.688065	1.3651	4.50721		0.966824	0.97331	0.97331	12.2415		1.02666	2.33951	2.33951	39.796		0.616736	1.10207	1.10207	3.65355		0.594914	1.12063	1.12063	8.10074
0.843852	0.539099	0.843852	8.78315		0.704063	0.530504	0.704063	4.2492		1.34489	0.841079	1.34489	9.19946		0.793549	1.48839	1.48839	32.2592		1.1508	0.74846	1.1508	4.12313		0.828904	0.603249	0.828904	7.08934		1.95615	1.41359	1.95615	22.6459		1.57102	1.04244	1.57102	29.9475		0.738103	0.801854	0.801854	4.86908		1.04621	0.924351	1.04621	3.93356
0.69052	0.495483	0.69052	5.08646		0.662509	0.810109	0.810109	5.9899		1.14609	0.727534	1.14609	14.0993		0.788247	0.78901	0.78901	30.5981		0.899131	1.17601	1.17601	5.75376		0.730716	1.24645	1.24645	15.9392		2.08899	1.8988	2.08899	2.63988		1.34116	2.12803	2.12803	26.8625		0.820456	1.34667	1.34667	5.98219		0.788331	1.09915	1.09915	14.4657
0.737292	0.74132	0.74132	8.07125		0.658181	0.668404	0.668404	12.6541		1.08231	1.1569	1.1569	9.73818		1.13012	1.69225	1.69225	6.59933		1.19331	0.884184	1.19331	10.2033		1.67932	1.0019	1.67932	4.2835		1.19061	1.57996	1.57996	8.57987		2.16225	2.1143	2.16225	23.4492		0.838567	0.596328	0.838567	4.08017		0.708776	1.21986	1.21986	6.87283
1.31301	1.59069	1.59069	8.67704		0.840695	0.561968	0.840695	4.74639		0.946833	0.932363	0.946833	20.7008		0.961491	0.889608	0.961491	9.072		1.14989	0.812046	1.14989	5.56954		1.51187	1.02761	1.51187	12.9141		0.624692	1.01463	1.01463	19.7123		1.37232	2.1351	2.1351	16.9491		0.548505	0.811757	0.811757	8.8118		1.16859	1.38959	1.38959	5.28273
0.570966	0.740082	0.740082	8.72585		0.882658	0.947788	0.947788	14.419		0.542617	0.963654	0.963654	9.70013		1.30117	1.332	1.332	17.3025		0.747049	0.831625	0.831625	9.28603		0.712594	0.741229	0.741229	10.0232		1.31359	2.09224	2.09224	10.7831		1.58557	2.42724	2.42724	17.6356		0.416684	0.544715	0.544715	4.8732		0.453174	0.769909	0.769909	6.29823
1.15382	0.579059	1.15382	8.60194		0.736335	1.16484	1.16484	5.1581		0.520452	1.61332	1.61332	9.5408		1.01264	0.979407	1.01264	9.90949		0.768432	0.603155	0.768432	2.39667		0.607252	1.17567	1.17567	13.472		1.07484	1.72014	1.72014	9.79446		1.92043	1.54418	1.92043	37.3606		0.672983	1.17491	1.17491	7.43464		0.485037	1.11272	1.11272	8.52212
0.830448	1.08876	1.08876	10.7235		1.01271	0.554322	1.01271	9.5516		0.552909	0.823183	0.823183	6.8639		1.16098	1.48563	1.48563	15.1492		0.50944	1.04987	1.04987	8.78696		0.576243	0.774397	0.774397	10.4699		2.3124	1.42171	2.3124	9.88929		2.30352	1.63572	2.30352	12.1679		0.9153	0.793849	0.9153	4.47164		0.748146	0.781267	0.781267	10.6753
0.927536	0.74441	0.927536	2.97999		0.743371	1.23528	1.23528	4.84672		0.860908	0.916725	0.916725	6.46834		1.05368	0.981971	1.05368	24.4629		0.575206	1.21131	1.21131	4.95783		0.633673	1.11585	1.11585	10.011		1.40997	1.69715	1.69715	12.1503		1.40596	1.90921	1.90921	19.2885		0.696626	0.607779	0.696626	5.96002		0.737271	1.2009	1.2009	7.94095
0.838174	0.728691	0.838174	4.37687		0.803603	0.875429	0.875429	5.55927		0.875565	1.0016	1.0016	3.16884		0.82702	1.33656	1.33656	17.4817		0.818905	0.661567	0.818905	6.93048		0.589547	1.5632	1.5632	10.7369		0.729272	1.64056	1.64056	7.96709		2.63038	1.60689	2.63038	29.5753		0.908757	0.706666	0.908757	4.1449		0.716869	1.74299	1.74299	5.48811
1.00533	0.800892	1.00533	9.99296		0.77736	0.593606	0.77736	3.41079		0.942473	1.17982	1.17982	33.3503		0.747504	0.510647	0.747504	6.23372		1.08953	1.25425	1.25425	10.7866		0.739998	1.12729	1.12729	11.4133		1.16045	1.63447	1.63447	17.3729		1.89459	1.99654	1.99654	25.7821		1.11469	0.529439	1.11469	2.69079		1.01157	1.18346	1.18346	8.52462
0.674076	0.598661	0.674076	7.84356		0.942707	1.03078	1.03078	28.2251		1.28731	0.65844	1.28731	13.2472		0.844713	0.971139	0.971139	4.60192		0.747255	0.999618	0.999618	6.09039		1.06711	1.01092	1.06711	7.54965		0.98961	1.87079	1.87079	24.3323		1.33948	1.59012	1.59012	23.8736		0.343835	0.609521	0.609521	5.98552		1.1429	0.808208	1.1429	8.51357
0.918858	0.94511	0.94511	3.01009		1.80186	0.552774	1.80186	3.90854		1.07559	0.892951	1.07559	2.1048		0.726048	0.931089	0.931089	18.1956		1.0425	0.606115	1.0425	11.518		0.827574	0.873817	0.873817	8.90127		1.15963	2.09407	2.09407	15.8724		2.00566	2.42529	2.42529	23.4397		1.34908	1.27137	1.34908	7.55876		1.0018	1.09024	1.09024	9.39914
0.460165	1.06914	1.06914	7.07473		1.07356	0.620377	1.07356	4.66986		0.722636	1.43965	1.43965	5.51428		1.10424	1.15514	1.15514	8.80225		0.99279	1.26679	1.26679	9.09849		1.16217	0.727748	1.16217	8.44725		1.06678	1.04423	1.06678	13.847		1.90292	2.50862	2.50862	25.373		1.07191	0.770511	1.07191	6.6116		1.10227	0.625697	1.10227	5.62274
0.797629	0.583095	0.797629	7.12149		0.775245	1.35822	1.35822	6.63184		0.748727	1.46144	1.46144	5.69271		1.07372	1.13684	1.13684	18.1744		1.2345	0.607961	1.2345	8.05855		1.02591	1.90229	1.90229	5.29452		0.940345	2.12168	2.12168	5.88054		1.91638	2.36114	2.36114	22.6723		0.89555	0.509985	0.89555	7.2396		1.28934	0.903785	1.28934	5.41843
0.708369	1.12511	1.12511	9.50526		1.01066	1.18262	1.18262	13.9444		0.70878	0.75098	0.75098	21.3528		1.04738	0.77456	1.04738	12.4414		0.456663	1.71897	1.71897	11.2029		0.635308	1.99261	1.99261	9.3092		1.49137	1.06001	1.49137	11.3751		1.70083	1.99069	1.99069	34.3906		0.788836	0.807495	0.807495	2.72394		0.802696	0.951816	0.951816	6.11491
0.979554	0.755722	0.979554	5.03266		0.786935	1.63173	1.63173	4.60943		0.53962	0.711819	0.711819	15.8247		0.550527	1.08354	1.08354	8.19022		1.13773	0.636838	1.13773	12.1225		1.47298	1.10413	1.47298	10.9837		0.62148	1.49503	1.49503	35.4158		1.79858	2.18426	2.18426	18.2178		0.82377	0.711084	0.82377	6.43925		0.721963	1.36191	1.36191	8.32317
1.12213	0.485994	1.12213	4.89091		0.525225	0.913893	0.913893	9.0397		1.05587	1.35888	1.35888	9.13681		0.896025	1.10349	1.10349	18.5891		1.18414	0.474374	1.18414	7.00733		0.964642	0.857782	0.964642	7.78631		1.06616	1.76491	1.76491	19.4884		1.28631	2.35203	2.35203	23.2662		1.22527	0.769283	1.22527	10.638		0.931191	0.622644	0.931191	7.53268
0.955403	0.720123	0.955403	12.7286		0.481731	0.569214	0.569214	11.1899		0.65967	1.34207	1.34207	15.9618		0.841603	0.929207	0.929207	5.40576		1.42993	1.08288	1.42993	4.28813		1.10559	1.38218	1.38218	8.61194		1.27475	1.44364	1.44364	17.0972		1.48904	2.56756	2.56756	69.7383		0.65979	0.741824	0.741824	3.34186		0.744409	0.979982	0.979982	7.71517
0.526738	0.882321	0.882321	5.11258		0.881324	1.42844	1.42844	4.72409		0.99799	0.668367	0.99799	13.4091		0.863397	0.731909	0.863397	27.7503		1.25891	1.23205	1.25891	7.66294		1.03876	0.711081	1.03876	12.4395		1.70194	1.32549	1.70194	16.5736		1.70532	0.923999	1.70532	12.1324		0.957283	0.834611	0.957283	6.14351		1.5148	1.25451	1.5148	5.56677
0.507457	1.27401	1.27401	3.52816		0.773807	1.24651	1.24651	15.272		0.845549	0.668457	0.845549	16.2748		1.04722	1.06013	1.06013	12.1349		1.15233	1.72882	1.72882	16.6029		1.49308	1.06053	1.49308	13.2943		0.892264	1.30098	1.30098	18.0758		0.719907	2.64885	2.64885	17.6668		0.843904	0.70284	0.843904	8.74984		1.41418	1.16199	1.41418	7.88573
1.16343	0.940269	1.16343	3.2201		0.528418	0.613389	0.613389	6.81095		0.386173	1.33655	1.33655	15.1592		0.84605	1.13451	1.13451	9.51986		0.79502	0.995604	0.995604	6.13028		1.35305	1.76754	1.76754	12.2106		1.23279	1.8524	1.8524	11.1174		2.05964	1.25454	2.05964	15.2122		1.15476	1.0491	1.15476	6.75801		1.44253	1.01229	1.44253	4.43388
0.574926	0.73708	0.73708	4.25386		1.05119	1.12914	1.12914	5.08487		0.804102	1.68227	1.68227	19.1648		0.936911	1.69944	1.69944	22.9912		0.664695	0.578575	0.664695	7.74148		1.04692	0.860799	1.04692	15.4092		0.646464	1.41725	1.41725	27.0382		1.50021	1.59561	1.59561	21.1135		0.644799	0.974181	0.974181	10.0661		1.0004	0.850761	1.0004	4.21558
0.748988	1.13305	1.13305	8.83535		0.920387	1.02456	1.02456	4.62859		1.35899	0.838422	1.35899	9.82814		0.40999	0.76785	0.76785	4.58661		0.666412	0.662704	0.666412	3.5082		0.742748	1.12911	1.12911	7.13535		0.969851	1.97142	1.97142	16.332		1.84637	1.59093	1.84637	17.8718		0.923396	0.487064	0.923396	4.61452		1.16525	0.960332	1.16525	8.02961
0.730665	1.12374	1.12374	16.0854		1.01628	0.518231	1.01628	20.8146		1.03044	0.786233	1.03044	16.7857		0.684277	1.13508	1.13508	28.182		1.64608	0.918822	1.64608	6.14814		1.05753	0.801943	1.05753	5.91737		1.71998	0.859146	1.71998	14.0423		0.838499	2.12055	2.12055	52.2512		1.46474	0.666009	1.46474	4.83662		0.575144	0.742798	0.742798	8.30294
0.680204	0.711779	0.711779	14.6091		1.0895	0.717967	1.0895	5.5416		1.56865	1.87993	1.87993	18.2931		1.32659	1.26166	1.32659	5.62799		1.0759	0.96167	1.0759	6.22746		0.967645	1.33586	1.33586	12.0297		0.887813	1.5471	1.5471	24.7817		1.31589	1.31275	1.31589	29.0702		0.394122	0.823332	0.823332	7.95113		0.72022	0.746191	0.746191	3.68392
1.08641	1.50059	1.50059	11.0899		0.908722	0.514936	0.908722	27.99		0.935909	0.800532	0.935909	8.15372		1.0589	1.48693	1.48693	5.49016		0.597531	0.961066	0.961066	12.674		0.745346	1.0893	1.0893	5.83195		1.03152	1.75635	1.75635	10.3844		1.5474	1.78827	1.78827	20.4601		0.445848	0.736571	0.736571	3.88023		0.810757	1.40891	1.40891	11.2662
0.926042	0.568831	0.926042	2.89604		0.884818	0.96994	0.96994	6.90675		0.987993	1.0753	1.0753	8.71473		0.746941	0.634125	0.746941	16.0936		0.927541	1.29582	1.29582	3.33109		0.858792	0.704355	0.858792	15.095		1.16608	1.48188	1.48188	28.7509		1.32515	1.42169	1.42169	29.9311		0.723687	0.471545	0.723687	7.79617		0.6777	0.68537	0.68537	6.54926
0.67462	0.416803	0.67462	9.02195		0.950185	1.33833	1.33833	10.9316		1.08842	1.43012	1.43012	15.0287		1.17882	1.96228	1.96228	24.3247		0.651787	1.56724	1.56724	11.0873		1.27242	0.924206	1.27242	9.63856		1.43195	1.12683	1.43195	9.76338		1.93812	1.51515	1.93812	13.3479		0.609179	0.552307	0.609179	7.11102		0.666677	1.05205	1.05205	7.80647
0.555778	1.02496	1.02496	8.88829		0.801929	0.681297	0.801929	5.72653		1.03406	0.772805	1.03406	17.7633		0.861937	0.845979	0.861937	8.30094		0.987753	0.715669	0.987753	5.88004		0.969783	0.692627	0.969783	13.0559		1.04179	1.5345	1.5345	5.72081		1.38154	1.78246	1.78246	33.1826		0.837828	0.998542	0.998542	7.46458		0.547888	0.512777	0.547888	7.99895
0	0	0	17.7448		0.834368	0.594833	0.834368	6.06578		0.759329	1.1498	1.1498	7.79441		0.616773	0.997197	0.997197	28.3271		0.848503	1.07028	1.07028	3.1304		1.91125	0.618892	1.91125	7.08804		1.99367	1.85948	1.99367	23.2539		0.950221	1.14797	1.14797	29.6735		0.913883	0.90042	0.913883	3.40657		0.446207	0.578266	0.578266	10.9581
0.972273	0.782205	0.972273	5.69222		0.688564	1.29286	1.29286	8.91438		0.710251	1.27961	1.27961	13.0586		1.10952	0.982273	1.10952	25.3715		0.785393	1.115	1.115	10.4973		0.838049	0.972565	0.972565	7.67181		0.896775	0.685326	0.896775	14.1641		1.5161	2.50121	2.50121	32.3129		1.01684	0.748127	1.01684	8.76847		0.844595	1.00948	1.00948	5.94841
0.736338	0.880181	0.880181	7.30157		0.835557	0.785494	0.835557	7.67861		1.04097	0.9173	1.04097	6.47728		0.902033	1.05984	1.05984	16.814		1.38031	0.544224	1.38031	2.99354		1.55535	1.10966	1.55535	20.2887		1.06864	1.88286	1.88286	23.0122		1.01823	2.23313	2.23313	35.0815		0.96568	1.36012	1.36012	9.15063		1.06004	0.893395	1.06004	4.8938
0.538975	0.597975	0.597975	7.7821		0.662422	0.766134	0.766134	4.38963		1.2765	0.833018	1.2765	6.99239		1.52257	0.56631	1.52257	7.93509		0.97954	1.09766	1.09766	11.436		1.13536	0.667546	1.13536	3.57254		1.55249	0.946231	1.55249	23.5501		0.837798	2.15022	2.15022	25.3294		0.817817	0.693565	0.817817	3.61054		0.789112	0.51227	0.789112	2.8296
1.01299	0.902837	1.01299	5.5466		0.881436	0.711589	0.881436	13.2896		0.818242	1.375	1.375	16.062		0.543175	1.56318	1.56318	20.7368		1.06839	0.536906	1.06839	4.00113		0.972736	0.586157	0.972736	8.8235		0.781883	1.19743	1.19743	17.9473		2.0472	1.2431	2.0472	37.9699		0.719058	1.1717	1.1717	6.06361		1.13756	1.02755	1.13756	8.52807
1.02603	0.531665	1.02603	18.1243		0.809044	0.574868	0.809044	7.65517		0.810856	1.0753	1.0753	11.0788		1.38156	1.50999	1.50999	7.61338		0.98669	0.747165	0.98669	12.3406		0.912069	1.44683	1.44683	21.9172		0.849015	1.15219	1.15219	13.8373		1.21613	1.48107	1.48107	7.91106		0.638209	0.724124	0.724124	5.96391		0.941327	0.675379	0.941327	10.7165
0.827563	0.910783	0.910783	14.2038		0.697898	1.53579	1.53579	11.9428		0.542674	0.786729	0.786729	4.44722		0.874751	1.24511	1.24511	7.64142		0.827335	0.834438	0.834438	3.0073		0.840547	0.881594	0.881594	7.00896		0.79027	1.65046	1.65046	11.0381		1.28743	2.8392	2.8392	20.8799		0.89447	0.765607	0.89447	10.0536		0.782309	0.772968	0.782309	5.78739
1.11501	0.958994	1.11501	10.174		0.702493	0.485737	0.702493	8.64237		0.980206	0.744429	0.980206	11.2813		1.39436	0.690181	1.39436	11.4499		0.954609	0.698864	0.954609	7.97774		1.03271	0.947593	1.03271	6.48518		0.933362	1.99833	1.99833	11.704		1.40968	2.93289	2.93289	31.1355		0.768423	0.67833	0.768423	10.2882		0.608602	0.981332	0.981332	12.8381
0.621482	1.08465	1.08465	7.81129		0.898283	0.634527	0.898283	4.45795		0.719598	1.34306	1.34306	4.94717		1.04505	0.682249	1.04505	18.4932		0.45273	0.630984	0.630984	7.68614		1.27392	0.607952	1.27392	12.2689		1.16095	0.961419	1.16095	25.2462		1.29545	2.22006	2.22006	46.7291		0.945408	0.974863	0.974863	5.81724		0.632572	0.834295	0.834295	10.519
0.735892	0.631638	0.735892	7.3726		0.524615	1.16137	1.16137	10.9356		0.773019	1.02142	1.02142	10.5605		0.894164	0.888265	0.894164	12.3877		0.834222	0.451828	0.834222	3.14366		0.757227	1.62668	1.62668	10.7781		1.77964	1.38745	1.77964	14.3684		2.05785	1.08124	2.05785	11.3822		0.856932	0.653924	0.856932	6.01497		0.524705	1.01727	1.01727	7.81753
0.926809	0.961954	0.961954	19.6909		0.92389	0.718692	0.92389	7.69793		1.16713	1.24973	1.24973	11.2509		0.628569	1.10816	1.10816	17.6333		0.552413	1.04136	1.04136	7.88671		0.984762	1.19119	1.19119	13.4794		1.20383	1.37159	1.37159	12.3422		1.89655	1.86057	1.89655	14.9225		0.973328	0.783758	0.973328	6.1968		1.06324	1.69591	1.69591	5.44738
1.08258	0.478254	1.08258	7.19415		0.895645	0.870353	0.895645	8.405		1.05641	1.26051	1.26051	5.67187		0.868989	1.18456	1.18456	12.1194		1.05039	0.60698	1.05039	5.50075		1.27194	1.15618	1.27194	9.49527		0.824624	1.71378	1.71378	14.2122		1.63072	1.72771	1.72771	23.7893		0.372658	1.04504	1.04504	6.82422		0.823904	0.849314	0.849314	14.1353
0.786526	0.567877	0.786526	9.96706		1.14981	0.703054	1.14981	4.1599		0.879763	1.33007	1.33007	11.0586		1.31836	1.20126	1.31836	12.453		0.834106	0.960641	0.960641	5.95403		0.714618	0.981564	0.981564	6.93141		0.931778	1.70245	1.70245	11.007		1.07835	3.08299	3.08299	25.2063		1.05022	0.766396	1.05022	6.5308		0.582871	1.10094	1.10094	7.69711
0.752121	0.405731	0.752121	8.10117		0.660147	0.991484	0.991484	6.82189		0.736739	1.39943	1.39943	6.16151		0.485818	1.23123	1.23123	23.4268		0.996993	0.884285	0.996993	10.598		0.834491	2.0113	2.0113	13.2042		0.76683	1.18112	1.18112	17.4091		1.09055	1.61147	1.61147	19.9157		0.841019	0.665278	0.841019	6.64004		0.837443	1.24081	1.24081	5.0255
0.952897	0.914993	0.952897	4.85529		0.579863	0.928945	0.928945	13.7506		0.861637	1.11336	1.11336	5.86879		1.37306	1.39226	1.39226	37.2367		0.601593	0.596733	0.601593	5.86621		1.27064	0.443715	1.27064	9.98645		0.589595	0.893917	0.893917	10.4385		1.26759	1.88045	1.88045	39.9136		1.12347	0.731377	1.12347	8.25087		1.06077	0.592975	1.06077	3.16396
1.08093	0.52522	1.08093	6.89347		0.690152	0.885476	0.885476	3.49983		0.670775	0.837182	0.837182	10.9956		0.662578	1.13492	1.13492	11.3664		0.864905	0.872924	0.872924	8.03433		0.908969	1.42027	1.42027	13.5084		0.889493	1.50052	1.50052	9.06833		1.03936	1.95925	1.95925	26.4272		0.844102	0.821468	0.844102	4.73288		1.14317	0.78295	1.14317	14.6139
0.978113	0.95515	0.978113	5.77218		0.827539	0.843096	0.843096	14.3917		0.776408	1.03121	1.03121	5.76743		1.01405	1.00347	1.01405	9.9664		0.418337	0.770011	0.770011	7.63421		1.49741	0.889272	1.49741	9.96755		1.16045	1.31146	1.31146	16.4721		1.5044	2.27952	2.27952	22.3526		0.646225	1.13442	1.13442	6.42589		0.999494	0.74	0.999494	11.6739
0.674319	0.903247	0.903247	4.5033		0.690355	1.00826	1.00826	14.5228		1.6982	0.862871	1.6982	4.78222		0.679416	1.64173	1.64173	23.7411		1.11294	1.31648	1.31648	10.6841		1.28649	1.06954	1.28649	5.22037		1.31107	1.16018	1.31107	22.3603		1.68972	2.09556	2.09556	27.4624		0.985992	0.452579	0.985992	3.07886		0.766475	1.49727	1.49727	10.8327
0.743189	0.724955	0.743189	8.42764		0.590271	0.457025	0.590271	5.93163		0.991964	0.905298	0.991964	6.42243		0.856533	0.549213	0.856533	6.53116		0.341539	1.3699	1.3699	5.05509		1.13476	0.924658	1.13476	7.18088		1.63897	2.55913	2.55913	12.873		2.30901	2.04282	2.30901	26.8565		0.708008	0.769246	0.769246	4.76479		0.584637	0.688383	0.688383	8.20745
1.04077	1.27726	1.27726	7.39398		0.417483	0.884911	0.884911	5.61412		1.24782	1.09836	1.24782	9.63163		1.20521	0.798347	1.20521	12.8137		1.46792	0.791432	1.46792	12.7838		1.47208	0.900224	1.47208	6.18226		1.89315	1.45962	1.89315	17.6877		1.27086	1.58952	1.58952	36.5757		1.50113	0.53247	1.50113	3.88435		0.807866	0.865942	0.865942	5.23982
0.793589	0.792883	0.793589	8.53671		0.655288	1.32457	1.32457	4.39527		0.783612	1.3878	1.3878	8.75216		1.66589	1.44196	1.66589	14.6168		0.796919	0.844961	0.844961	2.63863		0.371635	1.09969	1.09969	14.349		0.735181	2.11615	2.11615	17.8142		1.73258	2.13872	2.13872	37.0444		0.449041	1.18017	1.18017	6.34004		0.97011	1.00818	1.00818	8.8696
0.833711	0.48635	0.833711	9.8961		0.982144	1.24337	1.24337	3.89869		1.17414	0.761272	1.17414	7.78356		1.01602	1.18029	1.18029	3.9919		1.24482	1.20835	1.24482	9.38087		0.909545	0.713789	0.909545	7.97346		0.943686	1.09355	1.09355	11.3628		2.04919	2.4458	2.4458	32.6198		1.06963	1.06338	1.06963	3.5079		0.743385	0.870425	0.870425	11.0299
1.159	1.04902	1.159	13.0139		0.671358	0.698447	0.698447	7.0777		1.36988	1.26857	1.36988	7.48813		1.06175	1.19929	1.19929	4.37043		0.960541	0.795774	0.960541	5.3598		0.563178	1.33747	1.33747	7.50828		1.13991	1.74197	1.74197	6.24847		1.5798	1.67487	1.67487	15.4492		0.976601	1.15712	1.15712	16.7417		1.13399	0.926994	1.13399	9.23045
1.00854	0.511725	1.00854	5.3256		1.20007	0.788899	1.20007	3.96748		1.07788	1.04492	1.07788	5.10593		0.684108	0.753968	0.753968	11.5564		1.42539	2.29009	2.29009	3.51531		0.620379	1.65513	1.65513	3.007		1.97313	1.21324	1.97313	16.9298		1.40628	1.69868	1.69868	27.1573		1.33662	1.1492	1.33662	3.99626		0.758315	0.73284	0.758315	4.31805
0.546455	0.702319	0.702319	4.33522		0.680922	0.858459	0.858459	9.13862		0.808233	1.41754	1.41754	7.01919		1.10352	0.492362	1.10352	22.6806		0.959727	0.743997	0.959727	9.11276		0.73215	0.79641	0.79641	4.03172		0.83559	1.36636	1.36636	11.1194		1.22558	2.61099	2.61099	32.0647		1.04861	1.02763	1.04861	5.60895		0.990899	1.37369	1.37369	9.485
0.509188	0.521768	0.521768	11.1285		0.554023	0.56717	0.56717	8.47683		0.680263	0.954957	0.954957	13.5405		1.4193	0.839977	1.4193	5.96606		1.5716	1.53042	1.5716	5.54312		1.10192	0.817627	1.10192	14.2621		1.14155	1.29807	1.29807	19.5226		0.899281	2.10714	2.10714	25.4842		0.485052	0.939473	0.939473	3.76666		1.00983	0.541462	1.00983	14.0386
0.814308	0.613407	0.814308	6.92544		0.687734	0.62442	0.687734	8.11066		1.0478	1.21972	1.21972	16.1564		0.740278	1.56744	1.56744	19.1651		0.706356	0.902802	0.902802	7.48204		0.897206	0.739143	0.897206	11.849		1.21675	0.996462	1.21675	12.3447		1.52068	1.64237	1.64237	43.7234		0.789182	0.55444	0.789182	5.69592		1.11036	0.75039	1.11036	3.38756
1.01989	1.4525	1.4525	7.846		1.02236	1.2392	1.2392	10.4891		0.935808	0.819237	0.935808	5.36819		1.15004	1.67107	1.67107	25.9574		0.775443	0.915925	0.915925	7.7237		0.858335	0.605405	0.858335	11.9971		0.634991	1.498	1.498	15.1509		1.46636	1.75193	1.75193	29.4432		0.828412	1.20691	1.20691	11.5129		0.894415	1.02492	1.02492	9.40124
1.10023	0.70938	1.10023	6.90095		0.864068	0.750904	0.864068	14.6306		1.03715	1.24375	1.24375	9.29859		0.76235	0.895579	0.895579	15.6241		0.891635	0.893182	0.893182	6.1852		0.637508	1.54234	1.54234	5.90106		0.792325	2.42351	2.42351	8.08016		1.86515	2.65011	2.65011	12.8654		0.845098	1.21178	1.21178	3.90802		0.475478	1.08011	1.08011	5.45357
0.974835	0.475416	0.974835	9.36735		0.646648	1.44034	1.44034	6.30392		0.902066	1.27063	1.27063	13.3245		1.10775	1.0688	1.10775	16.3763		0.411132	0.645725	0.645725	14.9967		1.23063	0.920353	1.23063	4.11454		1.72932	1.07898	1.72932	10.8047		1.6518	1.49204	1.6518	28.0701		0.55103	0.965368	0.965368	7.84571		1.16982	0.800146	1.16982	5.30174
1.30592	0.762661	1.30592	7.2113		1.06477	0.707415	1.06477	14.8213		0.807599	0.681369	0.807599	23.1902		0.777634	1.05379	1.05379	5.66194		1.06919	0.76391	1.06919	10.3121		1.32463	1.28892	1.32463	8.22582		1.48165	2.1626	2.1626	10.5254		2.13018	1.51626	2.13018	26.1118		0.589728	0.60437	0.60437	3.27337		1.04944	0.641479	1.04944	4.69757
0.744783	0.802179	0.802179	5.03338		0.811091	1.03942	1.03942	14.8753		0.714425	1.46466	1.46466	9.87209		0.668617	1.39143	1.39143	4.44917		0.512262	0.834722	0.834722	2.83365		1.27109	1.42997	1.42997	9.158		1.50105	1.44567	1.50105	7.06925		2.7556	0.884779	2.7556	16.5236		0.509578	0.61898	0.61898	17.6932		0.767734	1.19329	1.19329	5.69405
0.481509	0.812023	0.812023	6.32009		0.538848	1.02187	1.02187	13.4933		0.328047	0.995125	0.995125	7.98765		0.978611	1.37023	1.37023	34.2686		0.6506	0.714881	0.714881	1.78042		0.744813	0.615633	0.744813	8.91988		0.468862	1.12745	1.12745	14.1234		2.07859	2.20333	2.20333	14.1122		0.862661	0.497847	0.862661	7.28418		1.04611	1.0199	1.04611	10.8581
0.826439	0.715035	0.826439	4.15513		0.550258	0.867349	0.867349	12.0607		0.748684	0.454351	0.748684	10.3682		1.08924	1.52187	1.52187	8.15216		0.648891	0.945022	0.945022	3.23475		1.08847	1.20547	1.20547	9.11986		0.781723	1.75006	1.75006	10.3989		2.24766	2.41809	2.41809	19.6427		0.750853	0.687837	0.750853	5.66812		1.03474	1.22403	1.22403	5.77767
0.504126	1.45788	1.45788	10.8445		0.829209	0.817689	0.829209	7.37447		0.895218	0.565017	0.895218	38.6272		0.998168	1.0696	1.0696	19.4216		1.38367	0.785834	1.38367	5.79833		0.890726	1.96282	1.96282	6.78203		0.871816	1.702	1.702	11.2737		2.13724	2.94842	2.94842	17.1454		0.567972	0.960798	0.960798	5.65578		0.528468	0.837528	0.837528	7.1458
0.707344	0.555341	0.707344	6.93287		1.06309	1.01601	1.06309	3.56326		0.853756	0.970414	0.970414	11.3618		0.727809	0.741309	0.741309	39.0928		1.10934	1.44156	1.44156	6.77706		1.37332	0.704733	1.37332	10.2793		0.599316	1.52832	1.52832	8.3478		1.17453	1.13287	1.17453	28.6774		1.20663	0.87992	1.20663	3.97897		0.715552	0.833669	0.833669	8.56304
0.459195	0.343717	0.459195	8.8331		1.14733	0.715631	1.14733	19.3355		1.17904	0.946289	1.17904	12.8276		1.01298	0.851539	1.01298	20.7205		0.726935	0.624238	0.726935	7.58481		1.60371	0.778813	1.60371	13.4886		1.65396	1.41049	1.65396	3.47239		1.12399	1.14638	1.14638	18.3701		0.634357	0.764142	0.764142	3.08616		0.780654	0.913359	0.913359	13.1223
1.68052	0.818833	1.68052	10.5901		0.438169	1.31041	1.31041	4.76129		0.64186	0.983441	0.983441	6.58112		0.84638	1.00859	1.00859	14.8011		0.629755	0.658966	0.658966	3.47111		0.807493	1.63838	1.63838	13.1127		1.02239	1.42952	1.42952	7.01716		1.58261	2.21664	2.21664	32.6227		0.552878	1.74072	1.74072	6.63219		0.446146	0.672518	0.672518	8.65498
0.841966	1.04104	1.04104	4.48252		0.88037	0.453286	0.88037	9.76738		1.13792	0.40172	1.13792	13.2786		0.893985	1.20932	1.20932	9.24898		1.6076	0.442886	1.6076	4.67988		1.92268	0.376463	1.92268	14.5841		0.733156	1.40457	1.40457	18.5733		1.60772	2.37769	2.37769	25.0998		0.569307	0.7004	0.7004	6.8639		0.980765	0.51721	0.980765	10.4387
0.702749	0.861797	0.861797	5.09921		1.27715	1.34122	1.34122	5.34165		1.08176	1.01859	1.08176	13.2701		0.496013	1.02226	1.02226	12.8538		0.910919	0.66248	0.910919	2.41046		1.28665	1.18062	1.28665	5.20162		1.32426	0.93101	1.32426	4.98771		1.98879	1.65961	1.98879	17.2555		0.711835	0.820333	0.820333	7.0497		0.51277	1.04152	1.04152	5.43747
0.589039	0.617812	0.617812	3.50609		0.461437	0.866362	0.866362	3.39374		0.651867	1.00977	1.00977	12.4892		1.13118	0.986615	1.13118	21.3498		0.597228	1.33571	1.33571	11.3159		0.75714	1.50974	1.50974	9.77214		0.709054	1.03849	1.03849	15.0183		0.96089	2.30496	2.30496	11.5797		0.760291	0.723821	0.760291	6.49254		0.801928	0.84192	0.84192	7.94273
0.730461	0.829171	0.829171	13.9962		0.882471	0.628539	0.882471	4.02827		0.61148	0.739097	0.739097	7.10604		1.57113	1.595	1.595	31.1134		0.981432	0.660997	0.981432	15.6032		1.39768	1.01997	1.39768	13.1851		1.62223	1.64538	1.64538	15.0541		0.998001	2.82673	2.82673	24.1549		0.53383	0.755911	0.755911	4.75344		1.1021	1.16551	1.16551	3.72605
1.14651	0.716351	1.14651	6.28981		0.955729	0.712683	0.955729	10.1953		1.25411	1.15875	1.25411	12.1693		1.12562	0.87001	1.12562	8.34095		1.61706	0.790419	1.61706	6.0464		1.2093	0.882285	1.2093	5.36719		1.23379	2.42042	2.42042	8.67354		0.983758	1.80896	1.80896	19.4975		1.11458	0.478677	1.11458	7.71475		0.535103	0.83214	0.83214	9.68676
0.441703	0.909483	0.909483	6.86178		1.06563	1.49266	1.49266	6.21344		1.06596	0.561391	1.06596	4.93308		1.00374	0.817422	1.00374	11.0831		0.570723	0.714995	0.714995	11.5172		0.72634	1.26082	1.26082	9.98738		0.86149	1.66791	1.66791	16.9383		1.03761	1.80946	1.80946	20.2012		1.32924	0.909875	1.32924	6.14387		0.622716	0.545405	0.622716	10.128
0.616901	0.926764	0.926764	5.4393		1.23598	1.07333	1.23598	6.10846		0.428268	0.663648	0.663648	7.3282		1.17836	1.08856	1.17836	23.6676		0.672805	0.663048	0.672805	5.49422		1.16416	1.49916	1.49916	8.52468		1.37585	1.12554	1.37585	14.6802		1.20297	1.66836	1.66836	36.3616		1.05556	0.451685	1.05556	5.19095		0.708025	0.942846	0.942846	6.39901
0.839559	1.04255	1.04255	4.65559		0.949394	0.909947	0.949394	6.20772		0.703749	0.952431	0.952431	16.4605		0.945295	1.28813	1.28813	32.0455		0.818066	1.50386	1.50386	7.23614		1.1975	0.855885	1.1975	13.7485		2.0846	1.54772	2.0846	7.05791		0.597382	1.22842	1.22842	39.1813		1.25151	0.704243	1.25151	3.93896		0.652393	0.730078	0.730078	5.77587
0.459237	0.718911	0.718911	8.39747		0.69277	1.46857	1.46857	16.7857		1.16624	1.12163	1.16624	19.5608		1.21529	1.93343	1.93343	17.2941		0.904017	1.25146	1.25146	5.68263		0.73727	1.20502	1.20502	10.0519		1.88676	1.82646	1.88676	21.0158		1.24307	1.02771	1.24307	25.9723		0.46912	0.632816	0.632816	9.30043		0.946615	0.818233	0.946615	8.87798
0.662572	1.16662	1.16662	4.45967		1.04569	0.628308	1.04569	8.01116		1.53523	0.714914	1.53523	12.7517		0.654367	1.67456	1.67456	11.9854		0.705657	0.759928	0.759928	11.9225		0.99128	1.23774	1.23774	13.3857		0.776859	0.826822	0.826822	17.2347		1.07515	1.63639	1.63639	10.1641		0.568893	0.765408	0.765408	4.24725		1.12296	0.562812	1.12296	2.96476
0.451329	0.656513	0.656513	5.76503		0.973814	0.534576	0.973814	10.3099		1.00711	0.900541	1.00711	9.64267		0.909489	1.15901	1.15901	14.7007		1.24621	0.591424	1.24621	8.0519		1.34143	1.0392	1.34143	8.01644		1.61197	1.58463	1.61197	20.186		1.48608	1.69145	1.69145	11.8243		1.16285	1.043	1.16285	8.12871		0.932434	0.809787	0.932434	9.20613
0.550243	0.491348	0.550243	5.97331		0.908607	1.08195	1.08195	3.9973		0.771561	0.667038	0.771561	7.43885		0.745002	1.34703	1.34703	11.3272		0.802568	0.83141	0.83141	1.99659		1.50965	1.08179	1.50965	16.0336		1.29877	1.78765	1.78765	10.851		1.42441	1.82043	1.82043	18.8615		0.422374	0.789887	0.789887	9.68331		0.905917	0.76331	0.905917	5.70625
0.746851	0.908031	0.908031	3.79397		0.670653	0.791105	0.791105	8.65385		1.11347	1.10995	1.11347	14.2829		1.59757	1.23882	1.59757	5.41986		0.686666	1.23033	1.23033	7.20917		1.08692	1.9316	1.9316	14.8882		0.542545	1.86534	1.86534	9.1932		1.60798	0.863874	1.60798	33.6564		1.2169	0.948266	1.2169	5.67628		0.835718	1.10034	1.10034	9.99085
0.816369	0.525133	0.816369	11.3178		1.10442	0.979464	1.10442	4.26913		0.912307	0.890874	0.912307	18.3316		0.569734	0.851221	0.851221	12.6938		1.07649	0.873282	1.07649	8.27682		0.427925	1.36366	1.36366	8.91842		1.07389	1.79641	1.79641	17.0591		1.56915	1.5114	1.56915	42.6778		1.12126	1.65547	1.65547	5.18369		0.886369	1.38301	1.38301	3.77405
0.726004	0.471448	0.726004	3.55918		1.52143	0.466575	1.52143	8.56065		0.567238	0.880885	0.880885	14.2535		0.780095	1.06729	1.06729	23.7168		0.980119	1.00059	1.00059	5.02023		1.50678	1.21108	1.50678	7.95867		1.54471	1.60316	1.60316	8.7636		1.49942	2.02435	2.02435	16.767		0.671084	0.479905	0.671084	3.19557		1.34909	1.02091	1.34909	9.56481
0.593574	0.988438	0.988438	16.2522		1.09324	0.348249	1.09324	6.03811		0.848182	0.511868	0.848182	6.97062		0.784164	1.034	1.034	19.6153		1.26273	0.80119	1.26273	4.66961		1.26135	1.07119	1.26135	17.2669		0.82954	1.39654	1.39654	18.5737		1.62602	1.24058	1.62602	23.8054		1.43663	0.502441	1.43663	5.44261		1.24431	1.18595	1.24431	9.06723
1.00954	1.09508	1.09508	8.00419		0.431178	0.64324	0.64324	5.16233		0.911155	1.18696	1.18696	30.5263		1.28125	1.38587	1.38587	21.4504		1.65497	0.723291	1.65497	3.04986		1.69937	1.88661	1.88661	3.68919		1.06243	1.1735	1.1735	30.6447		2.37775	2.22192	2.37775	28.7816		0.681809	0.718632	0.718632	7.63542		1.33708	0.907027	1.33708	4.1179
0.618895	0.834878	0.834878	4.88769		0.664512	0.992352	0.992352	10.357		0.839831	0.595677	0.839831	4.1028		0.880699	0.817784	0.880699	29.9128		0.566137	0.631425	0.631425	5.53172		0.901544	1.55511	1.55511	9.16754		1.11037	1.29686	1.29686	17.1182		1.29393	2.16772	2.16772	30.6057		0.475889	0.828487	0.828487	8.5673		1.47535	0.873758	1.47535	3.45356
0.574405	0.760253	0.760253	13.5037		0.961922	0.904043	0.961922	5.08398		0.825837	0.618549	0.825837	8.97085		1.55869	0.706093	1.55869	21.7468		0.549812	0.809675	0.809675	5.78521		1.58858	1.0634	1.58858	13.5514		0.672081	2.04586	2.04586	10.1709		1.94517	1.43902	1.94517	15.8652		0.573301	1.43629	1.43629	7.95145		1.31389	0.90576	1.31389	15.4896
0.557579	0.714613	0.714613	11.7392		1.20672	1.19374	1.20672	4.99887		1.03733	0.959647	1.03733	10.4176		1.2883	1.31551	1.31551	6.2223		0.748385	0.820123	0.820123	15.2051		1.3401	1.47672	1.47672	7.02789		1.471	1.6511	1.6511	14.4599		0.946269	1.37808	1.37808	27.9401		0.443986	1.59205	1.59205	6.62662		0.715051	1.10118	1.10118	7.37879
0.960117	0.680555	0.960117	5.06588		0.867464	0.80149	0.867464	9.01633		1.25354	0.835762	1.25354	14.9896		2.09951	0.752671	2.09951	29.5409		0.756266	1.26804	1.26804	5.81427		1.14073	1.79793	1.79793	3.28272		1.5148	0.914148	1.5148	14.2646		1.96265	1.35058	1.96265	24.0143		0.642631	0.927161	0.927161	6.74907		0.695574	1.61474	1.61474	5.7968
0.704607	0.688102	0.704607	15.1191		0.781578	1.08643	1.08643	12.5743		0.894539	0.907583	0.907583	17.9522		1.58118	0.614466	1.58118	7.6498		0.483109	1.02005	1.02005	8.48153		0.744291	0.548028	0.744291	14.3611		1.64391	1.51024	1.64391	13.0341		2.23837	1.79836	2.23837	24.6154		0.940411	1.02172	1.02172	5.736		0.916816	1.19347	1.19347	8.07998
0.575841	0.529034	0.575841	5.88105		0.605624	1.04818	1.04818	7.21744		0.770111	0.965368	0.965368	10.0006		1.04283	0.853724	1.04283	12.3874		0.969049	0.946062	0.969049	7.17871		0.481233	2.09543	2.09543	9.17524		1.48556	1.62837	1.62837	27.4752		2.23413	2.89649	2.89649	18.8502		1.14069	0.835885	1.14069	6.27626		0.800829	0.480063	0.800829	4.3802
0.978119	1.03594	1.03594	25.6974		1.2088	1.1618	1.2088	8.8749		1.17938	1.46894	1.46894	14.9605		0.983847	1.10962	1.10962	10.4712		1.13552	0.850805	1.13552	6.53753		0.732685	1.29668	1.29668	7.63234		1.8547	1.62813	1.8547	25.0621		1.41781	2.82272	2.82272	27.4305		0.929564	0.71615	0.929564	6.63742		1.23116	1.13937	1.23116	15.9787
0.842586	0.821726	0.842586	3.85741		1.21377	0.550762	1.21377	7.77069		1.23334	0.856438	1.23334	7.00824		0.734921	1.30028	1.30028	12.2857		0.943651	0.724491	0.943651	13.331		0.897239	0.812582	0.897239	3.92079		0.906008	1.30236	1.30236	13.5182		2.10006	1.19271	2.10006	28.7537		0.802859	1.10422	1.10422	2.78233		0.521959	0.747212	0.747212	8.66865
0.882676	0.745184	0.882676	7.08291		0.924166	0.703823	0.924166	6.11973		1.17899	1.12364	1.17899	10.0044		1.08093	1.89539	1.89539	28.1005		1.08654	0.620676	1.08654	6.49843		0.676997	0.857515	0.857515	9.35354		1.1572	1.40843	1.40843	14.8699		1.58649	1.64407	1.64407	30.9562		0.687146	0.719021	0.719021	2.70679		1.03423	0.416152	1.03423	4.03103
1.11442	0.829781	1.11442	7.58276		0.556028	0.677673	0.677673	4.12606		0.649967	0.839488	0.839488	7.67049		0.856224	1.12836	1.12836	12.7495		0.519716	0.677748	0.677748	8.81931		0.842083	1.13038	1.13038	7.55015		1.51944	1.27169	1.51944	12.3792		1.15938	2.33818	2.33818	37.1906		0.703925	0.603081	0.703925	7.33166		0.880154	0.663014	0.880154	3.68519
0.826502	0.911512	0.911512	25.5001		0.872787	0.723379	0.872787	13.3803		1.07127	1.16864	1.16864	7.81883		0.859726	0.853253	0.859726	6.88919		1.34187	0.901648	1.34187	6.97874		1.28853	1.66959	1.66959	10.5096		1.05734	1.33103	1.33103	4.12242		1.81351	2.10373	2.10373	40.8011		0.584167	0.762125	0.762125	3.38494		0.92004	0.766577	0.92004	13.0257
0.804447	0.597586	0.804447	15.2537		1.11611	0.695562	1.11611	10.6451		0.879963	1.01173	1.01173	7.96604		0.53915	1.71347	1.71347	11.7393		0.573462	0.831642	0.831642	4.05279		0.864131	1.36549	1.36549	8.14962		1.00172	1.62779	1.62779	4.75301		1.58411	1.99952	1.99952	21.5241		0.742674	1.31284	1.31284	3.41224		0.902925	0.589511	0.902925	4.20735
0.781048	0.69016	0.781048	4.73767		0.767357	1.09576	1.09576	6.44362		1.33568	1.04386	1.33568	15.3178		0.896242	0.99595	0.99595	5.78952		0.589061	1.13155	1.13155	9.40721		0.643078	0.726773	0.726773	17.2806		1.20263	1.56578	1.56578	21.8907		1.55037	2.1152	2.1152	28.824		0	0	0	7.80224		1.06535	1.29255	1.29255	10.2031
0.681409	0.75596	0.75596	3.68828		0.756603	0.435616	0.756603	9.1272		0.795508	0.969154	0.969154	11.2479		0.603996	1.25156	1.25156	31.9336		1.14788	0.696341	1.14788	10.2316		0.780382	0.705531	0.780382	12.3454		1.07167	0.775228	1.07167	11.5762		1.6586	1.96335	1.96335	20.7178		0.885904	1.25619	1.25619	8.19646		1.2204	1.11368	1.2204	10.414
0.942366	0.435126	0.942366	3.63894		0.57	0.725841	0.725841	15.7445		0.948571	1.43669	1.43669	10.6868		0.64847	0.813505	0.813505	28.0729		0.63676	1.16898	1.16898	2.48218		0.7861	0.46891	0.7861	8.86228		1.41353	1.1365	1.41353	15.7576		1.36948	1.22628	1.36948	21.6088		0.731639	1.56095	1.56095	0		0.839725	1.0898	1.0898	5.91427
0.865868	0.643243	0.865868	3.72273		0.931897	0.487972	0.931897	13.0067		1.43744	1.02524	1.43744	3.18426		0.671163	0.87938	0.87938	17.252		1.04203	0.745927	1.04203	7.60595		1.10537	1.04986	1.10537	17.2796		1.28537	1.96651	1.96651	10.7696		2.45524	1.91158	2.45524	26.5163		0.486592	0.96334	0.96334	5.16658		0.709996	1.46323	1.46323	10.546
0.81021	1.02233	1.02233	3.8568		0.785023	0.83209	0.83209	4.32404		1.13972	0.887279	1.13972	16.0204		1.03246	0.978512	1.03246	19.0276		0.503948	1.05676	1.05676	3.03746		1.15699	0.891197	1.15699	19.3425		1.26354	0.704148	1.26354	10.0987		1.63254	2.47841	2.47841	12.6435		0.707515	0.962811	0.962811	7.66573		1.04865	1.05282	1.05282	5.26493
0.54178	0.391201	0.54178	7.90991		0.993408	0.43599	0.993408	4.51613		0.694479	0.83366	0.83366	4.90602		0.764141	1.28151	1.28151	6.94273		1.20473	0.559225	1.20473	4.4004		0.814318	1.36386	1.36386	15.6303		1.29295	1.62852	1.62852	10.3843		1.32326	1.58391	1.58391	9.63605		0.368528	1.08568	1.08568	2.65063		1.06979	0.751476	1.06979	10.1537
0.510655	0.771307	0.771307	5.16493		1.11205	0.620487	1.11205	11.2765		1.04389	1.19958	1.19958	5.30653		0.674187	1.08296	1.08296	5.62952		0.868172	0.923117	0.923117	9.34285		0.95035	1.02247	1.02247	5.27301		1.35445	1.17986	1.35445	17.2817		2.05476	1.79726	2.05476	22.0249		0.784521	0.546341	0.784521	4.16768		0.89038	0.950944	0.950944	2.39071
0.901421	0.632831	0.901421	11.5768		1.31927	1.06871	1.31927	4.05934		1.58441	0.608857	1.58441	16.3271		0.51229	1.32193	1.32193	21.3918		0.735544	1.05896	1.05896	5.3568		1.02974	0.667921	1.02974	14.0333		2.19378	1.44776	2.19378	16.5234		1.31817	2.66914	2.66914	32.6613		0.427724	0.669768	0.669768	5.56941		0.687658	1.32958	1.32958	15.1632
0.659126	0.576026	0.659126	3.81537		0.705112	0.694573	0.705112	7.30174		1.07388	0.668854	1.07388	25.6956		0.804886	0.763452	0.804886	13.9594		1.69968	1.15546	1.69968	7.24523		0.921476	1.15325	1.15325	15.3359		1.80406	1.4069	1.80406	13.1436		1.94235	2.97702	2.97702	27.51		1.52249	0.917384	1.52249	5.80265		0.705361	1.26963	1.26963	8.18403
0.622471	0.878594	0.878594	8.24489		0.546169	0.763087	0.763087	8.77328		0.799119	0.800304	0.800304	9.0907		0.487511	0.965382	0.965382	19.1598		0.901345	0.787017	0.901345	9.52571		0.571382	1.44881	1.44881	12.061		1.46779	1.80028	1.80028	12.1742		2.37321	1.7982	2.37321	22.3537		1.13977	0.50968	1.13977	5.76187		0.760168	0.448831	0.760168	7.63742
1.11441	0.709317	1.11441	7.82708		0.478842	1.01851	1.01851	10.5387		0.586866	0.785784	0.785784	21.1199		0.665189	0.782012	0.782012	15.4314		0.860499	0.381705	0.860499	9.92276		0.78101	0.857329	0.857329	7.85148		1.98282	1.61706	1.98282	26.6029		2.02761	2.26365	2.26365	10.9181		1.18619	0.90264	1.18619	7.62627		0.845239	0.860874	0.860874	6.03932
0.962736	0.752201	0.962736	8.40967		0.606361	1.58521	1.58521	16.292		0.828993	0.877875	0.877875	6.31693		0.637523	0.927153	0.927153	12.8548		0.718809	1.03011	1.03011	4.42885		0.748913	0.81009	0.81009	7.61917		0.856066	1.61459	1.61459	12.7362		1.15045	2.44223	2.44223	17.3342		0.775672	0.61849	0.775672	8.71779		0.818531	1.13232	1.13232	14.4503
1.10389	1.16185	1.16185	6.77006		0.788176	0.87999	0.87999	5.32042		0.993765	0.615526	0.993765	13.0402		1.22798	1.45275	1.45275	12.7382		0.855904	0.540265	0.855904	16.345		0.80428	1.39021	1.39021	11.4116		1.55596	1.90494	1.90494	16.5404		1.94779	2.28715	2.28715	33.7174		1.34868	0.84073	1.34868	5.88737		1.07606	1.09272	1.09272	6.43364
0.595391	0.694946	0.694946	6.96201		0.94447	0.689686	0.94447	12.8698		0.929814	1.76849	1.76849	29.5459		0.929694	0.861631	0.929694	8.65606		1.66017	0.408679	1.66017	10.6076		0.904803	0.81293	0.904803	2.87613		1.38527	2.06319	2.06319	13.4869		1.11006	2.70481	2.70481	18.4992		0.656227	0.762999	0.762999	7.77448		1.01323	0.849046	1.01323	12.4367
0.660149	1.31884	1.31884	4.36948		0.641132	1.25602	1.25602	4.62767		0.608546	0.902985	0.902985	13.6001		1.09526	1.31035	1.31035	10.0786		1.05601	1.02055	1.05601	10.6864		1.10898	1.2406	1.2406	12.6676		1.48379	2.22808	2.22808	32.4641		2.02323	1.50592	2.02323	26.3037		0.975955	1.17577	1.17577	3.68525		1.16153	0.867608	1.16153	4.88164
0.6193	1.54202	1.54202	13.094		0.637906	1.10608	1.10608	3.01854		0.833956	0.620335	0.833956	9.38192		0.965897	1.31129	1.31129	13.6013		0.778536	0.532445	0.778536	4.99744		0.802358	0.976027	0.976027	9.77809		1.09313	0.697716	1.09313	6.06469		0.998282	2.12815	2.12815	23.1399		0.556576	1.19536	1.19536	9.49236		1.23406	0.48152	1.23406	7.1761
0.93218	1.19492	1.19492	4.93848		0.506828	0.603961	0.603961	5.20769		0.728511	0.78427	0.78427	5.2321		1.46193	0.853582	1.46193	3.38511		0.792772	0.642394	0.792772	6.74424		1.08222	0.439905	1.08222	9.37381		0.639435	2.19823	2.19823	8.257		1.77372	1.92291	1.92291	11.6425		0.983541	0.551895	0.983541	4.87391		0.811147	1.03744	1.03744	8.4244
0.767328	0.702396	0.767328	7.84967		0.836647	0.867668	0.867668	6.47408		0.596368	1.36842	1.36842	35.3092		0.869706	0.674953	0.869706	18.2453		0.613637	0.810795	0.810795	5.56877		1.18995	0.758258	1.18995	4.47576		0.670496	1.42745	1.42745	6.01967		1.66988	2.58913	2.58913	37.6299		0.740805	0.775981	0.775981	3.31279		0.931387	0.945815	0.945815	7.19798
1.11908	0.590547	1.11908	5.39293		0.919832	0.541103	0.919832	2.12965		0.589897	0.741447	0.741447	7.61536		1.10354	1.21374	1.21374	9.23172		1.15489	0.944707	1.15489	5.80186		1.01938	1.34639	1.34639	6.21923		1.90497	1.95634	1.95634	17.9097		1.12627	2.25956	2.25956	20.3433		0.960839	0.973597	0.973597	4.2149		0.767532	0.971511	0.971511	3.28909
0.906176	1.06123	1.06123	6.13532		1.36753	1.34669	1.36753	8.9435		1.01121	1.04428	1.04428	8.7147		0.945061	0.784079	0.945061	10.863		0.925171	0.738222	0.925171	6.05565		0.595214	1.15422	1.15422	9.27326		1.48504	1.84977	1.84977	13.1563		1.08467	1.40733	1.40733	18.6884		0.960425	0.460634	0.960425	7.5135		0.522198	0.445799	0.522198	9.29508
0.632458	1.05536	1.05536	4.27451		0.593293	1.007	1.007	12.8865		1.39023	0.743819	1.39023	17.2862		0.771882	0.79082	0.79082	10.4627		0.981654	1.32783	1.32783	3.15943		1.22317	0.936216	1.22317	9.67467		1.39015	0.970662	1.39015	31.0673		1.42361	1.79605	1.79605	29.3141		0.708399	1.03779	1.03779	7.97667		0.609432	1.22357	1.22357	6.6422
0.56976	0.696896	0.696896	6.07772		0.624684	1.15808	1.15808	5.43153		1.00839	1.44989	1.44989	8.22716		0.783501	0.846147	0.846147	16.5114		0.563819	1.00038	1.00038	4.38051		1.2733	1.99237	1.99237	2.56957		1.27332	1.41152	1.41152	6.85113		1.34054	2.25068	2.25068	27.3539		0.626101	0.799319	0.799319	2.5395		0.763757	0.873916	0.873916	5.77812
0.681382	0.69363	0.69363	2.28609		0.702797	1.0586	1.0586	12.9553		0.948242	0.989379	0.989379	3.2232		1.46339	0.723601	1.46339	7.00751		0.874234	0.58399	0.874234	12.9305		1.50092	0.979367	1.50092	8.2503		1.08298	0.530615	1.08298	9.70869		2.1304	2.28213	2.28213	23.7174		0.856625	0.632411	0.856625	6.74367		0.698328	0.578195	0.698328	12.9518
0.712656	0.615718	0.712656	5.71069		0.719438	1.07194	1.07194	3.63726		1.16934	0.996005	1.16934	10.4496		1.1711	1.18843	1.18843	16.1633		0.534701	0.673822	0.673822	7.6732		0.855454	1.85622	1.85622	10.3552		1.52987	1.07833	1.52987	6.70125		2.24741	1.65754	2.24741	16.6245		0.679148	0.883997	0.883997	4.77448		0.979606	1.11713	1.11713	6.65204
1.35937	0.729093	1.35937	7.35518		1.01865	1.19892	1.19892	8.11047		0.822897	1.05123	1.05123	14.7022		1.05161	1.59206	1.59206	10.0085		0.910192	1.66108	1.66108	4.92113		1.39184	1.43066	1.43066	7.86308		1.38356	1.45521	1.45521	11.6621		1.70249	2.34042	2.34042	21.8217		0.841394	0.623824	0.841394	10.4947		0.808921	0.716587	0.808921	13.4658
0.777264	1.96021	1.96021	9.32757		1.12267	0.673232	1.12267	4.87784		0.901091	0.988483	0.988483	22.7309		0.998194	1.30309	1.30309	19.6416		0.79647	1.01448	1.01448	7.84607		0.731622	1.95126	1.95126	11.9819		1.38042	1.92143	1.92143	13.9767		1.96497	2.19008	2.19008	20.0574		0.889966	1.3053	1.3053	4.90342		0.49095	1.03581	1.03581	9.21285
0.637893	0.753996	0.753996	3.76152		0.802638	0.918074	0.918074	6.55471		0.91975	1.95675	1.95675	8.92206		0.563638	0.951673	0.951673	23.0282		0.763137	0.76246	0.763137	5.95315		0.762762	1.35907	1.35907	4.53654		1.66287	1.8184	1.8184	6.47195		2.04174	1.69922	2.04174	23.4295		0.903803	0.471295	0.903803	7.09992		0.94852	0.780366	0.94852	11.343
0.432877	0.396551	0.432877	10.2951		0.76307	0.763317	0.763317	15.2547		0.906452	0.856009	0.906452	5.99405		1.11754	1.48366	1.48366	15.9111		0.579816	0.533959	0.579816	5.28898		0.457811	1.10554	1.10554	15.2129		0.46881	1.92715	1.92715	23.0675		2.1963	2.18873	2.1963	41.9458		0.592837	0.578064	0.592837	5.23991		0.880297	0.566053	0.880297	8.74206
0.609908	1.38226	1.38226	4.61376		0.569532	0.785612	0.785612	8.42847		0.746603	0.730073	0.746603	5.35104		0.642713	1.58267	1.58267	12.5503		0.825217	1.46462	1.46462	8.15939		0.855562	1.24252	1.24252	5.06281		0.963208	1.43128	1.43128	30.9895		1.79755	2.50376	2.50376	18.2753		0.962998	0.415534	0.962998	6.29373		0.81558	0.994211	0.994211	7.10012
0.620644	1.85009	1.85009	9.0492		0.762033	1.01014	1.01014	7.797		1.04755	0.712416	1.04755	15.7669		1.33653	1.31804	1.33653	6.766		0.62751	0.833629	0.833629	12.9884		0.633564	1.35097	1.35097	13.1803		1.00955	2.57587	2.57587	9.92329		2.01605	2.26239	2.26239	19.1062		0.791413	1.01429	1.01429	2.98556		1.07441	1.21283	1.21283	4.32055
0.883731	0.696682	0.883731	4.65864		0.566131	0.924314	0.924314	7.00293		0.843934	1.01838	1.01838	6.77337		1.13088	1.73912	1.73912	9.88329		0.759366	1.23207	1.23207	12.4238		0.783288	0.489361	0.783288	5.51965		1.37396	1.49351	1.49351	25.2332		1.37803	1.48618	1.48618	30.7303		0.544204	0.574749	0.574749	3.11804		0.943834	0.52048	0.943834	7.03495
0.94233	0.696427	0.94233	8.69389		0.853295	0.646578	0.853295	4.55756		0.940019	1.18008	1.18008	6.07107		1.0361	1.36692	1.36692	15.2501		0.740464	1.23811	1.23811	7.23614		1.69803	1.51673	1.69803	5.42958		0.489748	1.13866	1.13866	7.8047		1.50193	2.30579	2.30579	42.9995		1.18391	1.29415	1.29415	3.02469		0.420787	0.556126	0.556126	5.8265
0.924825	1.06578	1.06578	7.94349		0.803052	0.554983	0.803052	3.09251		0.621765	0.759706	0.759706	3.8353		1.75223	0.900514	1.75223	11.2643		0.463224	0.817561	0.817561	8.24493		0.517892	0.765992	0.765992	6.61724		1.75451	1.35293	1.75451	14.3823		1.38261	2.37223	2.37223	23.9364		0.944715	0.638281	0.944715	8.78445		0.782237	0.949087	0.949087	5.51254
0.965217	0.567544	0.965217	5.0069		0.827795	1.213	1.213	9.11304		0.524774	1.17039	1.17039	13.2491		1.07972	1.46144	1.46144	9.12161		1.23012	0.74138	1.23012	6.84472		0.602929	1.43775	1.43775	4.9689		1.55228	0.905775	1.55228	13.1631		1.6596	2.75664	2.75664	23.683		0.708378	0.43687	0.708378	6.91217		0.880454	1.4963	1.4963	4.69916
0.774498	0.612552	0.774498	7.92169		0.550886	0.751249	0.751249	3.93577		0.969203	0.975879	0.975879	15.2743		0.859158	0.948499	0.948499	14.6634		0.797765	1.18572	1.18572	4.79957		1.13453	1.04085	1.13453	13.3474		1.68715	2.32496	2.32496	10.6891		2.00181	2.49852	2.49852	22.7958		0.588332	1.399	1.399	7.36362		0.697609	1.17443	1.17443	7.87408
0.565164	0.440441	0.565164	15.6767		0.833006	0.683739	0.833006	16.0116		0.693519	1.28962	1.28962	5.90228		1.07187	1.58039	1.58039	32.7771		0.991945	1.06046	1.06046	4.21803		1.06006	0.737688	1.06006	6.50806		1.66908	1.22962	1.66908	16.6474		1.17599	1.62807	1.62807	15.887		0.59674	1.1241	1.1241	4.21269		1.02235	0.937888	1.02235	4.50746
0.8624	0.828383	0.8624	5.60791		0.832625	0.574573	0.832625	12.3716		0.571862	0.714353	0.714353	7.76978		1.04251	0.816614	1.04251	8.84617		0.601751	0.826406	0.826406	4.08035		1.08966	1.365	1.365	18.0145		1.76137	1.6031	1.76137	41.639		1.54989	2.70785	2.70785	27.5864		1.18132	0.770185	1.18132	4.50753		0.771723	0.761165	0.771723	9.19074
0.766293	0.956749	0.956749	4.6036		1.25067	0.821001	1.25067	8.5751		1.15822	1.33031	1.33031	15.9858		0.769854	0.780294	0.780294	19.3941		1.17906	1.03525	1.17906	4.38158		0.566457	0.943418	0.943418	12.9376		0.846508	1.73744	1.73744	12.0376		1.41514	1.80909	1.80909	13.7158		0.629578	1.21711	1.21711	2.56869		0.989516	0.521576	0.989516	3.02779
0.570274	1.46975	1.46975	13.4133		1.35634	0.532963	1.35634	3.29435		0.900014	1.04346	1.04346	3.03407		0.870007	0.842171	0.870007	26.7218		0.573422	0.794001	0.794001	8.54131		1.06016	1.41841	1.41841	7.72557		0.893454	2.00577	2.00577	8.93255		1.33059	1.72013	1.72013	16.8536		1.118	1.65891	1.65891	5.17482		0.743339	1.33088	1.33088	5.85948
0.735987	0.695648	0.735987	7.75824		0.691052	0.715246	0.715246	10.8225		0.745396	0.767631	0.767631	7.86763		0.684086	0.764564	0.764564	5.52833		0.604565	0.478685	0.604565	6.09364		0.902674	0.533883	0.902674	12.6367		0.90399	1.40754	1.40754	13.8961		1.69209	2.58211	2.58211	27.1875		0.514386	0.691781	0.691781	3.03074		0.683964	0.954013	0.954013	6.84148
0.523637	1.00836	1.00836	3.69933		0.8231	0.899202	0.899202	3.22598		0.88194	0.800463	0.88194	2.95967		1.08799	1.02682	1.08799	29.9488		1.13374	0.420098	1.13374	16.1608		1.27076	0.521905	1.27076	2.89968		1.33271	1.83215	1.83215	14.9682		1.64536	2.85526	2.85526	29.1185		0.698994	0.877837	0.877837	7.69705		0.772792	0.835547	0.835547	15.0757
0.453748	0.697161	0.697161	9.05961		0.501306	0.904195	0.904195	11.7959		1.05875	0.574267	1.05875	8.7223		1.1212	1.43559	1.43559	26.5637		0.700292	0.618641	0.700292	8.71683		1.15945	1.0442	1.15945	16.2142		1.16084	1.32752	1.32752	18.9106		1.21066	2.24866	2.24866	18.5084		0.954042	0.777594	0.954042	11.9021		1.0333	0.959908	1.0333	9.10677
0.58279	0.660159	0.660159	3.70513		0.658288	0.367659	0.658288	5.01948		1.01467	0.619603	1.01467	6.8378		0.843954	1.20044	1.20044	28.2796		0.666751	0.84278	0.84278	10.681		1.33738	1.26286	1.33738	4.36817		1.7242	2.45751	2.45751	8.39219		1.99176	2.31816	2.31816	22.9892		0.819364	1.08982	1.08982	7.23815		0.783476	0.90395	0.90395	9.38282
0.888404	0.606745	0.888404	5.8536		0.785329	0.911428	0.911428	6.05485		0.838133	0.73254	0.838133	7.93642		0.60871	0.920706	0.920706	9.49335		0.898963	1.24232	1.24232	5.10725		1.41939	0.871898	1.41939	4.77517		2.65963	2.11023	2.65963	10.5142		1.40156	2.28557	2.28557	24.1444		0.422547	0.345832	0.422547	6.4263		0.488903	1.18191	1.18191	7.538
0.973533	0.946591	0.973533	4.42826		1.17626	0.54446	1.17626	18.8857		1.20979	0.78918	1.20979	12.6359		0.632584	0.720812	0.720812	4.98964		0.885033	1.33142	1.33142	10.209		1.3752	1.58955	1.58955	4.63637		2.12286	0.94112	2.12286	17.0901		1.91473	1.1028	1.91473	23.092		0.488337	1.02068	1.02068	12.4439		1.04249	0.59751	1.04249	6.72519
1.63026	0.984183	1.63026	8.43436		0.70054	1.10978	1.10978	7.91081		1.16204	0.820026	1.16204	11.2857		0.622532	0.866761	0.866761	10.4906		0.407209	0.862675	0.862675	4.32729		0.623856	1.32678	1.32678	8.45766		1.47307	0.991806	1.47307	8.76474		1.81483	2.47031	2.47031	21.4166		0.771032	0.872887	0.872887	7.68766		1.06931	0.607242	1.06931	7.97835
0.723494	1.13788	1.13788	4.33011		0.897778	0.658401	0.897778	5.79945		1.45618	0.691186	1.45618	8.82282		1.79082	2.15225	2.15225	9.97839		0.94246	0.800209	0.94246	3.65529		1.07286	1.10909	1.10909	7.51211		1.0595	1.0688	1.0688	8.10525		1.38954	1.59173	1.59173	6.13326		0.967546	0.585258	0.967546	19.3421		1.22405	0.727036	1.22405	5.23223
0.873505	0.675516	0.873505	11.0478		0.636885	1.05206	1.05206	8.34751		0.954843	1.0533	1.0533	14.994		0.891092	0.787664	0.891092	3.87726		0.916458	0.846659	0.916458	6.86087		0.820233	1.73767	1.73767	14.6704		1.40944	1.85414	1.85414	8.2851		1.21181	2.54303	2.54303	17.4912		0.994277	1.10222	1.10222	9.728		0.989218	1.2089	1.2089	8.28204
0.612563	0.565998	0.612563	6.13076		0.5369	0.48858	0.5369	7.05805		1.15176	0.999627	1.15176	12.9459		0.995538	1.2917	1.2917	7.17859		0.947544	1.00749	1.00749	9.94599		0.582823	0.724868	0.724868	8.18583		0.610287	1.07844	1.07844	6.73295		1.44802	2.11012	2.11012	34.1443		0.705422	1.01645	1.01645	5.55206		0.816526	1.27863	1.27863	10.1362
1.09922	0.901184	1.09922	10.7729		0.77607	0.86685	0.86685	4.57236		0.606395	0.605872	0.606395	12.2435		0.955856	0.859798	0.955856	6.23458		1.18642	1.06634	1.18642	6.5969		1.33567	0.69137	1.33567	7.35111		1.15992	2.02001	2.02001	7.52347		1.95731	2.36915	2.36915	27.1527		1.02288	0.83692	1.02288	11.9001		0.802616	0.871326	0.871326	6.63739
0.641215	1.19975	1.19975	2.03108		1.04739	0.774457	1.04739	20.8107		0.621961	0.897942	0.897942	7.19097		0.618318	1.02095	1.02095	24.8484		1.90375	0.644824	1.90375	12.2723		0.55139	0.928898	0.928898	9.17957		1.69339	1.76387	1.76387	14.4708		1.5075	2.54657	2.54657	19.9219		0.856922	0.759402	0.856922	4.70529		1.25891	0.738054	1.25891	3.01763
1.61149	0.836799	1.61149	13.1741		0.878568	0.95902	0.95902	7.21228		0.522808	1.00291	1.00291	15.6501		1.67798	1.15509	1.67798	29.0524		0.952684	0.785909	0.952684	5.23379		0.694936	1.17844	1.17844	5.92828		0.976776	1.58087	1.58087	21.0513		1.68078	1.98135	1.98135	22.3157		0.741399	1.53718	1.53718	9.68312		0.875934	0.7547	0.875934	4.64671
0.546335	0.822749	0.822749	5.62933		0.437109	0.860006	0.860006	3.74568		0.657817	0.750417	0.750417	5.61805		1.42106	1.26346	1.42106	30.7525		0.820068	0.583946	0.820068	13.4361		1.27297	1.11501	1.27297	16.0571		1.66892	1.29968	1.66892	14.3206		2.47573	2.5015	2.5015	29.8902		0.62225	0.685684	0.685684	5.36616		1.39332	0.896878	1.39332	5.93713
0.893531	0.667101	0.893531	10.6395		0.875245	1.30359	1.30359	6.49466		0.884204	1.19685	1.19685	12.6341		0.610004	0.808146	0.808146	15.3544		0.977322	1.15295	1.15295	12.9796		0.740185	1.004	1.004	9.2492		0.898897	1.63073	1.63073	14.748		0.823082	2.12023	2.12023	21.4387		0.609768	0.758998	0.758998	4.88367		0.813519	0.736592	0.813519	7.26302
0.961132	1.03758	1.03758	12.2215		0.48657	0.548652	0.548652	6.02707		0.469218	1.30781	1.30781	19.3822		0.829594	0.907709	0.907709	13.7546		0.871087	0.838828	0.871087	7.62495		1.30239	1.48492	1.48492	10.7098		1.19657	1.39781	1.39781	13.6726		1.71815	2.56887	2.56887	9.44084		0.821835	1.12437	1.12437	2.29209		1.70543	1.00361	1.70543	9.30187
0.456884	0.891907	0.891907	2.29653		0.520873	1.14951	1.14951	4.31062		0.895933	1.09573	1.09573	13.8655		0.775846	0.597803	0.775846	15.0219		0.463082	1.70011	1.70011	9.54211		1.54249	0.929053	1.54249	4.32772		1.05136	2.30089	2.30089	19.1911		1.74952	2.06509	2.06509	16.9629		0.722415	0.717504	0.722415	4.13385		0.717584	0.971839	0.971839	6.88221
1.01577	0.871278	1.01577	10.3256		0.869918	0.841934	0.869918	9.17354		1.55275	0.605917	1.55275	12.3356		1.27357	0.84171	1.27357	19.2636		1.05488	1.24257	1.24257	5.67198		0.738179	0.614966	0.738179	7.45324		1.95836	1.80445	1.95836	27.0554		1.86497	1.47499	1.86497	23.847		0.640551	0.786882	0.786882	3.22977		0.602764	0.708184	0.708184	6.09588
0.881239	0.596709	0.881239	11.4005		0.80071	0.66109	0.80071	28.8451		0.66319	0.860683	0.860683	8.25085		1.0052	0.952217	1.0052	10.1876		0.591835	0.511763	0.591835	10.71		0.498904	0.715635	0.715635	11.1061		1.32782	2.00805	2.00805	20.4		2.17374	1.0556	2.17374	11.5582		0.62799	0.33255	0.62799	5.44237		1.4775	0.938719	1.4775	6.80453
0.468261	0.858143	0.858143	3.00969		0.930253	0.601723	0.930253	13.7393		1.70093	0.949828	1.70093	17.0139		1.08392	1.012	1.08392	11.3071		0.844104	1.01709	1.01709	12.709		0.442946	1.66185	1.66185	11.3696		1.19954	1.34224	1.34224	8.53938		1.50532	2.39175	2.39175	16.6537		0.888463	0.887034	0.888463	2.47519		0.645004	1.58647	1.58647	6.43485
1.48727	0.619977	1.48727	9.64685		0.750682	1.09436	1.09436	5.51332		1.12432	1.21366	1.21366	11.8375		0.804346	0.681226	0.804346	8.21647		1.09186	1.29486	1.29486	8.57456		1.33929	1.29344	1.33929	11.3422		1.1986	0.958485	1.1986	8.12058		1.19146	2.00278	2.00278	19.9445		1.15728	0.705392	1.15728	8.40409		0.847684	0.619791	0.847684	6.78406
0.87315	0.661272	0.87315	7.2552		0.806165	1.07779	1.07779	7.57898		0.69287	1.2702	1.2702	7.82037		1.30838	0.83993	1.30838	10.0707		0.797527	0.692757	0.797527	5.35002		1.13851	0.556851	1.13851	5.93019		2.01595	1.19494	2.01595	4.32675		1.45968	1.53793	1.53793	11.5907		0.496036	0.705739	0.705739	6.27691		0.956475	0.90944	0.956475	5.47653
1.20033	0.831005	1.20033	7.75192		0.701501	1.3424	1.3424	2.71782		0.901883	0.966602	0.966602	7.40894		1.18963	0.882362	1.18963	20.1296		0.671775	0.616435	0.671775	8.91918		0.708631	0.911892	0.911892	8.91607		1.17724	0.681785	1.17724	5.29064		1.45941	2.06946	2.06946	24.3602		0.562619	0.856098	0.856098	5.69628		0.948577	0.716495	0.948577	9.49529
0.747856	0.996996	0.996996	4.15426		1.00731	0.96492	1.00731	10.7795		1.09562	1.47664	1.47664	10.1062		0.897536	0.854244	0.897536	19.545		1.08755	0.978976	1.08755	7.10674		0.684315	1.56296	1.56296	9.72506		1.36929	0.986598	1.36929	8.40053		1.17225	2.34874	2.34874	50.4148		0.627181	0.721329	0.721329	4.6576		0.888185	0.603231	0.888185	7.55622
0.558845	0.432904	0.558845	7.77693		1.05988	0.74213	1.05988	11.0403		0.871038	1.05925	1.05925	8.41716		0.937633	0.768665	0.937633	37.4375		0.691851	0.812074	0.812074	12.2929		0.570132	0.619423	0.619423	17.67		1.66704	1.66383	1.66704	17.8937		2.05212	1.33955	2.05212	34.4049		0.87261	0.603309	0.87261	12.6079		1.05493	0.463068	1.05493	7.39363
0.769968	1.05888	1.05888	4.94146		0.408412	1.10332	1.10332	7.16583		1.05063	1.07857	1.07857	11.0231		1.29038	1.3799	1.3799	9.20652		0.690814	1.3805	1.3805	17.09		1.39895	0.755657	1.39895	12.2445		1.13928	1.23764	1.23764	13.2511		2.14799	1.64108	2.14799	15.2629		0.874063	0.861458	0.874063	11.1555		0.804565	0.864512	0.864512	9.96738
0.759618	1.20723	1.20723	4.31322		0.640158	0.688466	0.688466	7.87447		0.609967	1.15464	1.15464	16.5187		1.57299	1.05504	1.57299	18.354		1.18618	1.07699	1.18618	9.77878		0.727593	1.23439	1.23439	2.49079		0.835977	1.14112	1.14112	9.55935		2.40619	1.88327	2.40619	16.5462		1.03487	1.13035	1.13035	4.23978		0.768721	0.846322	0.846322	8.99928
1.05017	0.62741	1.05017	12.2525		0.742343	0.719962	0.742343	7.79586		0.582411	1.04239	1.04239	11.9916		0.535192	1.10608	1.10608	30.0356		1.24249	1.6259	1.6259	7.08809		0.741921	1.61666	1.61666	11.4583		1.44451	1.13655	1.44451	22.0604		1.46302	1.99544	1.99544	21.8248		0.867596	0.504751	0.867596	4.69581		1.45837	0.767986	1.45837	4.24641
1.18529	0.515797	1.18529	5.996		0.857769	0.487948	0.857769	3.37998		1.27934	0.591287	1.27934	18.836		0.76732	1.22388	1.22388	21.8354		0.825614	0.612645	0.825614	9.95211		0.613191	0.534261	0.613191	13.5017		1.78747	1.65532	1.78747	10.0664		1.1335	1.54878	1.54878	18.8604		0.520258	0.772968	0.772968	5.95302		0.777509	0.881139	0.881139	7.18137
1.06153	0.436464	1.06153	6.14171		0.584855	1.07093	1.07093	10.2721		1.05515	0.789438	1.05515	12.6617		0.580098	1.35297	1.35297	16.0527		1.178	1.03425	1.178	3.65568		0.970276	0.70118	0.970276	6.5749		1.77313	1.86418	1.86418	9.40447		2.61903	2.33293	2.61903	26.6612		1.21926	0.620945	1.21926	5.21037		0.838302	0.968729	0.968729	3.99864
1.11858	1.5235	1.5235	4.90347		0.621614	1.0444	1.0444	31.4768		1.40004	1.05877	1.40004	7.58356		0.828189	0.716664	0.828189	8.38326		1.19828	1.34406	1.34406	4.96936		0.715009	0.948578	0.948578	8.87101		1.15247	1.7435	1.7435	26.3874		1.00733	2.1949	2.1949	22.0025		0.858335	1.003	1.003	5.89468		0.941763	0.456375	0.941763	11.4238
0.78728	0.683872	0.78728	3.48811		0.719937	0.537251	0.719937	25.1007		0.938062	1.29517	1.29517	27.8244		0.920874	0.946214	0.946214	20.9058		0.661808	0.706712	0.706712	3.29983		1.25136	0.738985	1.25136	14.9499		0.801022	1.49563	1.49563	14.8801		1.66564	2.08369	2.08369	24.6417		1.43722	0.613649	1.43722	3.26117		1.30945	1.28672	1.30945	6.70634
0.949397	1.11139	1.11139	9.32463		1.00036	1.07292	1.07292	5.45034		1.27045	1.00993	1.27045	6.51183		0.816696	0.857423	0.857423	10.5332		1.08938	1.12604	1.12604	12.5939		1.7813	0.79669	1.7813	6.3303		1.69952	1.67053	1.69952	15.759		1.75026	2.46364	2.46364	29.9422		0.518967	1.0912	1.0912	5.41986		0.504906	0.810879	0.810879	15.1766
1.07947	0.652609	1.07947	6.20249		0.856852	0.884984	0.884984	8.42845		0.954357	0.841387	0.954357	20.0341		1.05893	1.27724	1.27724	7.16313		0.59887	1.24255	1.24255	6.5143		0.764757	0.657741	0.764757	7.41734		1.19095	0.578978	1.19095	18.6326		1.31306	1.84857	1.84857	24.1853		0.676266	0.890632	0.890632	9.55009		0.673174	0.591984	0.673174	3.72886
1.11212	0.906731	1.11212	13.2598		1.01851	0.41727	1.01851	3.91563		0.913437	0.963354	0.963354	8.12419		0.972177	1.13884	1.13884	10.3027		1.08111	0.774951	1.08111	2.75358		1.56298	0.621779	1.56298	6.00307		1.34026	1.31828	1.34026	14.3532		2.18131	2.07103	2.18131	26.2888		0.840529	0.781878	0.840529	7.95779		1.07658	1.07378	1.07658	5.20556
0	0	0	8.11748		0.821526	0.869763	0.869763	6.26485		1.34182	1.33486	1.34182	11.6183		0.545119	1.69848	1.69848	8.82931		1.30631	0.698744	1.30631	7.12654		0.575539	0.517207	0.575539	4.24671		1.54777	0.952608	1.54777	13.6458		2.29284	2.70009	2.70009	11.3103		0.402374	0.550657	0.550657	5.05201		1.2801	1.00182	1.2801	9.72884
1.15417	0.75728	1.15417	2.83348		0.743828	0.982277	0.982277	13.7423		1.58372	0.979545	1.58372	4.8285		1.21846	1.34756	1.34756	14.3112		0.521428	1.18445	1.18445	6.74445		0.680042	0.864634	0.864634	14.041		0.939261	1.91474	1.91474	20.566		1.91771	2.59364	2.59364	20.7526		0.981078	0.881951	0.981078	4.44011		0.87871	0.874388	0.87871	10.0214
0.788061	0.696171	0.788061	3.67845		0.740198	1.16997	1.16997	7.97527		1.31414	0.850148	1.31414	11.9655		0.846756	1.38523	1.38523	19.9948		0.514858	0.475824	0.514858	4.77774		1.04725	0.597053	1.04725	12.6205		0.778237	1.86858	1.86858	18.313		1.9807	1.3776	1.9807	33.2672		0.599342	0.656605	0.656605	6.63897		0.858046	1.12483	1.12483	6.08276
1.00405	0.784972	1.00405	6.21633		1.75188	0.645634	1.75188	5.47882		1.12145	1.12618	1.12618	13.587		1.25647	0.900478	1.25647	28.5965		0.801656	0.839012	0.839012	5.80317		1.12572	1.54247	1.54247	18.4032		1.41865	1.24202	1.41865	7.94394		1.81431	2.2086	2.2086	19.6185		1.08066	0.430952	1.08066	14.7745		0.433263	0.924634	0.924634	9.2072
0.859565	0.946634	0.946634	7.02626		0.883027	0.90469	0.90469	10.6335		0.683419	1.72174	1.72174	4.20487		0.322599	0.83727	0.83727	10.1661		0.84437	0.742061	0.84437	10.1055		1.05954	1.11383	1.11383	22.0402		0.875531	0.649279	0.875531	19.6513		2.16683	2.74946	2.74946	36.3815		1.39008	1.1192	1.39008	6.23973		1.16498	0.822107	1.16498	4.61561
1.23858	0.656071	1.23858	6.45711		0.496966	1.07106	1.07106	9.68263		0.863859	1.76423	1.76423	8.83933		1.33637	0.959348	1.33637	11.1858		0.820915	0.770032	0.820915	6.82306		1.34826	0.942762	1.34826	17.7578		1.89104	1.43939	1.89104	26.659		1.37856	2.92514	2.92514	35.3926		0.978348	0.721322	0.978348	5.79229		0.500319	0.688899	0.688899	9.5679
0.577654	0.528074	0.577654	9.76574		0.549263	0.701896	0.701896	14.8479		0.900049	0.879076	0.900049	9.00932		0.652687	1.61654	1.61654	16.3699		0.503368	1.17568	1.17568	5.95795		0.696003	1.23073	1.23073	16.222		0.767205	0.992859	0.992859	21.0606		1.79919	2.53222	2.53222	32.5779		1.80878	0.652042	1.80878	11.8157		0.626949	1.00976	1.00976	5.93493
0.649365	1.08767	1.08767	4.40887		0.614151	0.622401	0.622401	9.43868		1.25974	0.719856	1.25974	4.89471		1.16146	1.84237	1.84237	3.73649		0.970002	0.330268	0.970002	8.47288		0.678424	1.5625	1.5625	2.59965		1.37737	2.04997	2.04997	31.9878		2.4656	1.33352	2.4656	32.7278		0.750073	0.711401	0.750073	6.1319		0.485614	1.01634	1.01634	4.8896
1.19734	0.657791	1.19734	6.23333		1.23396	0.965846	1.23396	10.002		0.660528	1.43704	1.43704	5.50965		1.24001	0.696396	1.24001	13.4846		0.828575	1.96654	1.96654	9.95578		1.21191	0.953366	1.21191	10.4497		0.734167	1.21895	1.21895	19.7636		1.49569	1.79133	1.79133	27.2923		1.086	0.811728	1.086	5.36012		1.30721	0.55268	1.30721	9.38952
0.607796	0.378983	0.607796	4.1808		0.609809	0.967912	0.967912	5.5899		1.0904	0.643705	1.0904	8.42161		1.13234	0.952964	1.13234	9.12636		0.605559	0.710946	0.710946	8.67707		1.2143	1.00702	1.2143	13.3904		1.49371	1.576	1.576	12.8529		1.95816	1.73093	1.95816	18.0008		0.880277	0.884098	0.884098	3.20126		1.00051	0.536716	1.00051	8.14571
0.640396	0.9443	0.9443	2.8907		0.854548	0.711382	0.854548	18.2483		0.711775	1.03799	1.03799	13.8993		1.00843	0.979545	1.00843	11.3011		1.08786	0.991743	1.08786	8.01508		1.20469	0.710126	1.20469	3.88661		0.714405	2.12655	2.12655	21.6823		1.73927	2.6516	2.6516	14.8282		0.558854	0.782578	0.782578	3.45514		1.35681	0.922058	1.35681	5.39769
1.28664	0.790899	1.28664	6.44447		0.651635	0.897793	0.897793	2.37319		0.741547	0.584445	0.741547	12.9726		1.19596	0.867518	1.19596	26.5092		0.770867	1.45475	1.45475	0		0.635931	1.62427	1.62427	6.68224		1.141	1.39215	1.39215	12.3791		1.49511	1.52098	1.52098	16.6221		0.560923	0.936852	0.936852	16.3835		1.03263	0.746868	1.03263	6.26462
0.741287	0.893265	0.893265	10.0593		1.3846	0.650381	1.3846	5.20294		1.13524	0.724503	1.13524	3.12129		1.03639	0.90164	1.03639	16.2069		1.12893	0.53273	1.12893	6.0854		1.02302	0.664329	1.02302	7.25073		1.51117	1.28462	1.51117	23.5033		2.03133	1.92585	2.03133	17.8942		0.584014	1.01842	1.01842	11.3236		0.856409	0.871222	0.871222	7.93951
0.407678	0.935195	0.935195	5.02737		0.69243	0.668688	0.69243	4.40752		0.691845	1.18992	1.18992	8.86058		1.23797	1.0266	1.23797	32.3136		0.773161	0.746066	0.773161	13.2013		0.822723	0.880402	0.880402	10.0416		1.86974	1.66018	1.86974	9.35922		1.97268	1.62786	1.97268	33.6506		1.04465	0.658836	1.04465	6.67056		0.79114	1.04523	1.04523	11.7032
0.793951	0.900314	0.900314	5.06671		0.771778	0.714465	0.771778	3.95378		1.06177	1.18837	1.18837	3.03198		0.955235	1.38724	1.38724	9.22067		0.798088	0.699717	0.798088	3.87136		1.00598	1.13111	1.13111	7.33442		0.792245	1.20705	1.20705	31.7891		0.607813	1.74043	1.74043	19.813		0.591792	0.873951	0.873951	4.37417		0.617793	0.452224	0.617793	6.51718
0.986328	0.732761	0.986328	6.58145		0.88579	0.698135	0.88579	14.0347		0.855706	0.941517	0.941517	6.87324		1.05915	0.790907	1.05915	20.2932		0.943932	0.68916	0.943932	3.86056		0.671452	1.1263	1.1263	6.47898		1.43005	1.97394	1.97394	8.37793		1.39705	2.29847	2.29847	28.046		0.81322	0.57503	0.81322	5.39983		0.807082	0.735446	0.807082	4.93537
1.25688	1.12681	1.25688	4.42486		1.15969	0.804368	1.15969	6.99885		0.77055	0.953178	0.953178	4.47061		0.967464	0.954762	0.967464	16.951		0.889731	0.592251	0.889731	7.14867		1.52625	1.00025	1.52625	7.6854		1.0503	1.72554	1.72554	10.8331		1.09681	1.89141	1.89141	36.8991		1.03369	0.842766	1.03369	5.68992		0.806422	1.31598	1.31598	5.98398
1.12009	0.779151	1.12009	9.07154		0.899584	1.14192	1.14192	10.6497		1.03619	0.968497	1.03619	9.90357		1.5508	1.29568	1.5508	8.22701		1.53312	0.763179	1.53312	5.09527		1.26436	0.653101	1.26436	9.2145		0.513052	1.23663	1.23663	6.01535		1.4427	2.96175	2.96175	18.7349		1.00286	0.758277	1.00286	4.73277		0.954922	0.957167	0.957167	4.9465
0.68522	1.05046	1.05046	3.59443		0.876822	0.50443	0.876822	10.0282		0.737999	1.15945	1.15945	3.30336		0.924695	1.08633	1.08633	8.81372		1.19059	0.570524	1.19059	7.65253		1.27411	1.4804	1.4804	6.22288		1.12435	0.797228	1.12435	20.4188		1.12435	2.27372	2.27372	27.407		0.751183	1.23955	1.23955	2.9905		1.00532	0.855846	1.00532	9.95146
1.16134	0.57738	1.16134	6.94429		0.828167	1.13245	1.13245	9.88443		0.752872	1.30671	1.30671	7.1903		0.951397	1.31064	1.31064	7.00048		1.04436	0.988184	1.04436	6.47346		1.13211	1.42298	1.42298	11.5214		1.61161	1.21067	1.61161	14.6191		0.85141	2.27145	2.27145	22.4771		0.516691	0.683706	0.683706	2.11318		1.20826	0.993421	1.20826	3.42706
1.28358	0.572695	1.28358	9.45425		0.485107	0.882378	0.882378	6.96611		0.761314	0.498104	0.761314	6.00113		0.678496	1.0889	1.0889	9.75957		0.381644	1.58833	1.58833	14.4376		1.11363	0.833622	1.11363	15.978		0.551472	1.46762	1.46762	11.6211		0.756967	2.00615	2.00615	21.043		0.918628	0.81595	0.918628	5.71632		0.77793	1.06845	1.06845	9.25575
0.556743	0.738407	0.738407	5.51999		1.0321	1.09461	1.09461	16.1571		0.889258	1.09534	1.09534	5.59792		1.48131	1.05601	1.48131	8.88624		0.779109	1.13453	1.13453	9.02195		0.956096	0.40184	0.956096	7.34426		1.34975	1.55446	1.55446	13.939		0.908361	1.54775	1.54775	41.5072		0.490409	0.767818	0.767818	5.39119		1.16673	1.57474	1.57474	13.2507
1.35273	0.835779	1.35273	5.57433		0.713199	1.15831	1.15831	8.78357		0.593868	0.925577	0.925577	16.1422		1.20325	1.35443	1.35443	18.5259		1.18479	1.06451	1.18479	10.2483		0.832997	0.594159	0.832997	6.92874		1.37562	1.74999	1.74999	12.4021		1.40795	2.11515	2.11515	25.3819		0.910175	0.660675	0.910175	2.9485		0.836775	0.632076	0.836775	6.40715
1.13295	0.663531	1.13295	31.34		0.902317	0.695854	0.902317	8.89297		1.25034	0.496168	1.25034	7.08434		0.940434	0.920382	0.940434	11.2141		0.810602	0.694811	0.810602	10.3879		0.552548	0.834892	0.834892	7.33536		2.4473	0.859646	2.4473	18.2372		1.3493	1.40014	1.40014	20.4201		0.604485	0.991936	0.991936	4.52538		1.06545	0.582701	1.06545	13.9795
1.08183	1.34497	1.34497	6.82827		1.29711	0.578192	1.29711	6.82428		0.68028	1.80689	1.80689	17.9065		0.687527	1.06451	1.06451	4.18475		1.2879	1.03933	1.2879	6.91885		0.951952	0.951462	0.951952	20.5317		1.5332	2.02914	2.02914	15.0406		1.01197	1.4455	1.4455	26.4294		1.34912	0.454719	1.34912	6.56894		1.18484	0.803311	1.18484	7.14769
0.389024	0.944718	0.944718	7.01825		0.779279	1.10205	1.10205	5.52724		0.928444	0.895203	0.928444	9.29535		0.73082	0.965256	0.965256	17.0717		0.633435	0.79226	0.79226	5.6421		1.10013	1.53524	1.53524	9.83981		1.695	1.76667	1.76667	9.08302		2.43386	1.68011	2.43386	37.26		1.06314	0.97104	1.06314	3.27681		0.75208	0.508406	0.75208	7.26972
0.711321	0.759131	0.759131	6.57537		0.665228	1.37701	1.37701	19.1206		1.0329	0.893773	1.0329	10.3637		0.714171	1.05625	1.05625	9.33281		0.731759	0.548059	0.731759	6.79127		1.47522	1.46277	1.47522	2.07273		1.02544	1.16475	1.16475	18.201		1.81453	1.86234	1.86234	27.0872		0.605014	1.24272	1.24272	9.57251		1.50854	0.857427	1.50854	3.50753
0.892198	0.911972	0.911972	11.6146		1.03326	0.680671	1.03326	10.075		0.675071	0.960904	0.960904	9.2936		1.49398	1.80258	1.80258	14.7433		1.26876	0.893627	1.26876	6.97413		1.39216	1.56534	1.56534	6.07212		0.863657	1.5303	1.5303	9.52929		0.772409	2.10789	2.10789	28.4426		0.531403	0.847047	0.847047	5.24879		0.760698	0.637304	0.760698	6.9885
0.76174	0.913535	0.913535	12.3136		1.09004	1.36313	1.36313	6.25274		0.614119	1.65965	1.65965	5.72222		1.13052	1.94355	1.94355	43.7103		0.379096	0.598614	0.598614	12.8939		0.676284	1.30877	1.30877	21.858		1.11941	1.30696	1.30696	10.7435		1.3748	1.62781	1.62781	21.672		1.30375	0.730308	1.30375	7.82127		0.554275	1.30387	1.30387	3.03005
1.51054	1.03618	1.51054	8.89693		1.75416	1.67554	1.75416	17.9585		1.28071	1.27344	1.28071	13.2399		0.692251	1.25401	1.25401	5.22654		1.36647	0.441528	1.36647	2.19102		1.27372	0.721905	1.27372	5.96142		1.50835	1.93867	1.93867	12.9538		1.20675	1.4325	1.4325	25.2113		0.877431	0.476119	0.877431	4.48007		1.28741	0.768597	1.28741	5.53869
0.4306	1.27186	1.27186	3.69059		0.635959	0.84202	0.84202	9.15391		0.652264	1.11834	1.11834	18.4067		0.92334	0.821233	0.92334	9.55955		1.01191	0.617974	1.01191	7.39366		1.66328	1.23971	1.66328	10.4051		1.03344	0.690104	1.03344	14.5456		1.68819	1.47715	1.68819	31.8867		0.671233	0.682216	0.682216	4.98609		0.487466	1.36486	1.36486	2.6772
0.99623	0.854788	0.99623	13.5876		0.887748	1.30937	1.30937	10.7463		0.816996	0.880922	0.880922	5.31487		0.981397	1.15886	1.15886	27.5294		1.18919	0.610335	1.18919	10.6143		0.918988	1.42971	1.42971	22.9304		1.29587	1.22799	1.29587	17.7484		1.15706	1.14687	1.15706	15.8893		0.543393	1.39972	1.39972	3.94727		1.2226	0.721373	1.2226	8.17754
0.593755	1.17135	1.17135	11.5265		0.444978	1.31099	1.31099	4.03434		0.707069	0.449644	0.707069	3.98452		1.12811	0.963044	1.12811	10.859		1.28419	0.745621	1.28419	6.27506		1.07208	1.13553	1.13553	14.7489		1.51379	1.81695	1.81695	14.8247		1.59556	2.24218	2.24218	17.5814		1.03745	0.677322	1.03745	6.07466		0.806736	1.05946	1.05946	9.24894
0.923408	0.796465	0.923408	14.2858		0.520871	1.20367	1.20367	11.6778		1.49168	0.81073	1.49168	16.6471		0.628917	0.746324	0.746324	6.41036		0.790871	1.08358	1.08358	15.0614		0.723725	1.05267	1.05267	9.37238		1.615	1.34558	1.615	12.6975		1.52009	1.71308	1.71308	28.0832		0.968604	0.59353	0.968604	5.57882		1.13621	0.898676	1.13621	11.176
0.902068	0.805088	0.902068	20.0984		1.32306	1.13387	1.32306	7.32127		1.14502	0.791032	1.14502	10.2701		1.25158	1.25476	1.25476	19.0129		0.881884	1.27618	1.27618	8.25591		0.685781	1.02553	1.02553	6.90814		1.09973	1.24592	1.24592	18.7787		1.51689	1.83758	1.83758	11.5992		1.29538	0.71059	1.29538	5.17204		0.831198	0.961216	0.961216	8.89559
1.02511	0.993845	1.02511	11.6048		0.738099	1.45662	1.45662	3.12126		0.763475	0.80744	0.80744	4.41939		1.0125	1.09134	1.09134	4.19681		1.10938	0.826063	1.10938	10.9275		0.861229	1.43239	1.43239	7.26262		0.965694	1.2405	1.2405	17.6101		2.07793	1.55744	2.07793	19.7377		0.96896	1.07801	1.07801	0		0.68217	0.863907	0.863907	6.60097
1.1877	0.327363	1.1877	3.05448		0.875102	1.15637	1.15637	4.53557		0.922645	1.04824	1.04824	21.0603		0.607708	0.765907	0.765907	6.47782		0.908182	0.729309	0.908182	8.88008		0.610891	1.87006	1.87006	5.52451		1.2223	1.84992	1.84992	8.16937		1.47941	1.75865	1.75865	14.3788		1.1608	0.437118	1.1608	7.43607		1.09181	0.794832	1.09181	14.1796
0.515034	0.450297	0.515034	3.36692		0.713374	0.778878	0.778878	9.97062		0.747695	0.410831	0.747695	6.0028		1.75062	0.526382	1.75062	46.7053		1.43588	0.801758	1.43588	3.55853		1.30926	0.717469	1.30926	7.30263		1.47017	1.58802	1.58802	7.22858		1.65786	2.05385	2.05385	32.9132		0.574842	0.882431	0.882431	3.5446		0.865011	0.689768	0.865011	6.94667
1.36095	1.28841	1.36095	13.3974		0.760921	1.00093	1.00093	7.48377		0.789867	0.772412	0.789867	3.54305		1.06254	1.38218	1.38218	8.87055		1.05105	0.794205	1.05105	5.90717		0.512541	1.00993	1.00993	11.7609		1.35359	1.18522	1.35359	20.4009		1.30105	2.52558	2.52558	54.9968		0.791312	0.76562	0.791312	5.88108		0.948273	0.721431	0.948273	10.8849
0.609354	0.766736	0.766736	7.26132		0.778599	0.475883	0.778599	7.99846		1.57635	1.0771	1.57635	11.9424		0.791901	1.24341	1.24341	13.3627		0.735333	0.599814	0.735333	7.08456		0.670282	1.70884	1.70884	5.02183		1.40403	1.23834	1.40403	12.1856		1.64126	1.84648	1.84648	23.0133		0.833002	0.701427	0.833002	4.71444		0.585615	0.520478	0.585615	7.60343
0.642867	0.840242	0.840242	6.64972		1.14809	1.2138	1.2138	4.42755		1.13928	0.633201	1.13928	5.57352		0.936061	1.66438	1.66438	19.0978		0.944816	0.774704	0.944816	3.47703		0.977835	0.846426	0.977835	13.5945		0.964222	1.98463	1.98463	25.6028		1.46666	1.4855	1.4855	18.8749		0.65904	0.611809	0.65904	7.05694		0.812078	0.843546	0.843546	4.63896
0.761439	0.664828	0.761439	29.3385		0.759041	0.547922	0.759041	5.27388		1.19544	1.41271	1.41271	7.95614		0.790514	1.25027	1.25027	10.272		0.62119	1.38288	1.38288	9.74431		0.829009	0.587181	0.829009	8.93294		0.891017	1.60272	1.60272	19.4904		1.95815	2.37059	2.37059	36.0699		1.13375	1.01122	1.13375	7.04376		0.959166	1.55567	1.55567	5.45663
0.755638	0.552872	0.755638	4.79836		1.15475	0.819972	1.15475	8.10755		1.17756	0.750095	1.17756	8.71816		0.713714	1.18282	1.18282	8.72427		1.06414	0.941175	1.06414	6.49573		0.635921	1.21552	1.21552	4.45086		1.85529	1.59876	1.85529	21.9468		1.53331	2.00526	2.00526	17.9207		0.51439	0.690967	0.690967	8.9196		0.570907	0.69442	0.69442	4.55885
0.740013	0.586862	0.740013	5.78495		1.03067	0.879223	1.03067	3.72972		0.748619	0.612704	0.748619	19.4193		0.919701	0.945114	0.945114	31.0361		0.990963	1.12986	1.12986	7.52391		0.80927	0.662964	0.80927	7.72348		1.04101	0.658449	1.04101	14.7474		1.83238	2.1937	2.1937	8.29087		0.48691	1.31956	1.31956	6.39793		0.664216	0.769482	0.769482	6.12547
1.00363	0.915618	1.00363	10.5448		1.00902	0.925408	1.00902	8.44906		0.443731	0.889534	0.889534	6.03994		0.765109	1.2577	1.2577	12.3547		0.62583	0.588915	0.62583	7.20439		0.76981	1.26776	1.26776	9.96408		1.32089	1.31871	1.32089	10.1322		1.47778	1.89786	1.89786	24.206		0.980093	0.726213	0.980093	2.00855		1.43936	0.439685	1.43936	4.36379
0.695263	1.04575	1.04575	3.35297		0.75861	1.1929	1.1929	5.42404		1.3517	0.670924	1.3517	15.2282		0.981573	0.939198	0.981573	12.0244		1.42491	1.23454	1.42491	11.5646		0.906244	1.39526	1.39526	13.2545		1.22228	2.03778	2.03778	8.30594		0.930732	2.25303	2.25303	19.0236		0.714975	0.848112	0.848112	7.24602		0.482749	1.09519	1.09519	5.70935
[truncated: 8 more columns]
