# Supplementary material for: Structural change detection in ordinal time series
Source: PLoS One. 2021 Aug 16;16(8):e0256128. doi: 10.1371/journal.pone.0256128 (PMC8367010; doi:10.1371/journal.pone.0256128)
Supplement: S3 Table — (XLS) [file pone.0256128.s003.xls]

## Sheet: Sheet1
k*=0.1n																				k*=0.5n																				k*=0.8n
n=100					n=200					n=500					n=1000					n=100					n=200					n=500					n=1000					n=100					n=200
W1^1	W1^2	W1	W2		W1^1	W1^2	W1	W2		W1^1	W1^2	W1	W2		W1^1	W1^2	W1	W2		W1^1	W1^2	W1	W2		W1^1	W1^2	W1	W2		W1^1	W1^2	W1	W2		W1^1	W1^2	W1	W2		W1^1	W1^2	W1	W2		W1^1	W1^2	W1	W2
1.0303	0.722323	1.0303	12.4853		0.966199	0.603386	0.966199	19.7895		0.991707	1.30672	1.30672	10.8412		0.743059	0.552031	0.743059	14.3876		0.881728	0.819684	0.881728	5.44406		0.997494	0.454618	0.997494	4.98543		0.946139	1.04729	1.04729	13.9189		1.81854	0.595328	1.81854	30.7629		0.864834	1.05837	1.05837	16.4512		0.944062	0.839369	0.944062	7.56147
0.848236	0.957396	0.957396	7.58417		0.762711	1.13222	1.13222	5.99403		0.729352	0.738653	0.738653	5.60934		1.43473	1.60855	1.60855	13.7395		0.71585	0.741472	0.741472	6.98328		0.682353	0.80194	0.80194	4.54959		2.25088	0.664033	2.25088	6.27022		1.96819	0.840412	1.96819	12.6189		0.812232	0.546931	0.812232	11.3639		1.05861	0.559887	1.05861	6.77474
1.21093	1.67986	1.67986	5.87039		0.66331	0.892368	0.892368	5.00014		1.46123	0.823947	1.46123	14.0069		0.57157	0.832977	0.832977	6.94336		0.706968	0.769989	0.769989	10.9574		1.1437	0.732714	1.1437	11.3126		1.74147	0.562421	1.74147	13.4984		2.29587	1.17206	2.29587	16.9742		0.723518	0.545935	0.723518	5.14243		1.3384	1.03445	1.3384	14.7313
0.963169	0.782034	0.963169	6.67663		0.637503	0.922145	0.922145	6.36114		0.71991	0.848363	0.848363	13.1789		1.2158	0.622585	1.2158	26.5594		1.11338	0.564434	1.11338	8.21704		0.771439	0.504356	0.771439	10.653		1.37081	0.880183	1.37081	9.98029		2.27724	0.863522	2.27724	11.674		0.63232	0.567129	0.63232	6.11551		0.499914	0.80937	0.80937	5.10355
1.19053	0.517396	1.19053	2.25007		0.799408	0.819578	0.819578	6.26933		0.823905	1.08758	1.08758	6.89447		1.46226	0.840536	1.46226	2.73651		1.36162	0.725296	1.36162	6.98036		1.04193	0.497505	1.04193	3.51907		0.864656	0.801831	0.864656	11.1391		1.87108	0.622352	1.87108	5.65946		0.891756	1.12402	1.12402	12.1357		0.847522	1.07519	1.07519	12.0893
0.809382	0.717159	0.809382	9.08123		0.584081	1.10855	1.10855	20.7961		0.728755	0.4553	0.728755	8.29062		0.736929	1.03228	1.03228	9.12359		0.829683	0.618503	0.829683	12.2543		1.83216	0.603692	1.83216	2.19923		1.41419	0.90363	1.41419	12.1411		2.07289	1.18327	2.07289	15.9637		0.706082	0.789523	0.789523	12.3931		0.51809	0.809542	0.809542	3.45481
0.401212	0.664755	0.664755	6.70256		0.878965	1.09943	1.09943	3.05742		0.713236	1.24734	1.24734	4.40688		1.3893	1.18852	1.3893	7.92382		1.64979	0.445603	1.64979	5.12503		1.04662	1.46895	1.46895	9.50326		2.09443	0.700169	2.09443	12.0313		2.51676	0.67495	2.51676	25.7052		1.08909	0.932239	1.08909	6.69916		0.661987	0.846751	0.846751	7.00601
0.788637	0.894428	0.894428	14.2791		0.407979	0.639731	0.639731	9.82794		0.755181	0.642431	0.755181	10.198		1.25581	0.741993	1.25581	9.47814		0.555793	0.643958	0.643958	8.99948		1.31996	0.805928	1.31996	8.9462		1.1499	1.24316	1.24316	5.82397		2.323	1.15891	2.323	18.4845		1.85371	0.9527	1.85371	4.7786		0.533386	0.384487	0.533386	8.99952
0.829264	1.06782	1.06782	7.26846		0.6885	0.959013	0.959013	3.34696		0.660683	0.757756	0.757756	7.48068		1.4825	0.944705	1.4825	15.4993		0.437785	0.549148	0.549148	8.55087		0.548451	0.51751	0.548451	10.4239		2.47965	1.39243	2.47965	4.42934		1.82994	1.17689	1.82994	25.1394		0.961131	0.866224	0.961131	4.62073		0.627513	0.636859	0.636859	6.87536
0.995476	1.42494	1.42494	5.91426		1.09239	0.564655	1.09239	4.80417		1.65463	1.42621	1.65463	13.7599		0.994894	0.885517	0.994894	11.7507		0.961383	0.585041	0.961383	11.2569		0.470807	0.698029	0.698029	9.80106		1.82218	0.828252	1.82218	16.662		2.91976	0.860915	2.91976	16.1377		0.467592	0.500193	0.500193	5.88357		0.701687	0.545701	0.701687	9.66951
1.02819	0.550821	1.02819	12.6284		0.575087	0.972227	0.972227	15.0925		0.634696	0.740299	0.740299	12.5361		0.833676	0.829048	0.833676	4.36086		0.71999	0.581631	0.71999	6.93567		0.688313	0.79137	0.79137	10.6583		1.54448	0.702897	1.54448	8.73498		1.51214	0.736879	1.51214	14.4187		1.27864	0.912256	1.27864	3.31727		0.778532	1.24693	1.24693	6.04535
0.567943	0.515783	0.567943	9.83181		1.19174	1.27441	1.27441	3.08063		0.88746	0.717791	0.88746	4.52169		1.64983	0.971557	1.64983	5.85969		0.695754	0.540404	0.695754	3.93757		0.695804	0.646559	0.695804	6.10361		1.57926	0.899739	1.57926	19.8353		1.65401	1.44006	1.65401	15.9417		1.09573	0.58499	1.09573	7.46563		1.13519	0.389405	1.13519	4.91547
0.789061	1.10901	1.10901	4.44597		0.650342	0.927614	0.927614	3.55218		0.675378	0.812375	0.812375	19.9583		0.716449	0.69616	0.716449	6.62078		0.747301	0.697706	0.747301	10.6755		1.25976	0.722197	1.25976	4.0776		2.59702	0.516587	2.59702	8.00809		1.1246	0.609798	1.1246	18.3418		0.803572	0.517102	0.803572	6.3201		0.584609	0.726737	0.726737	5.17991
1.05926	0.571895	1.05926	4.96531		0.670119	0.466139	0.670119	4.30634		0.59348	0.926644	0.926644	5.07829		1.15373	0.892418	1.15373	12.3766		1.11526	0.696439	1.11526	9.70908		1.7501	0.8175	1.7501	10.7621		1.92267	1.42025	1.92267	7.44783		1.81214	0.53847	1.81214	10.0701		0.777819	0.976153	0.976153	11.1269		0.608866	0.660696	0.660696	10.3612
0.485661	1.43879	1.43879	5.87805		0.572346	0.880743	0.880743	7.55057		1.30454	0.54994	1.30454	7.50479		0.648282	0.88766	0.88766	8.38891		0.472014	1.38479	1.38479	6.48257		1.66548	0.623465	1.66548	3.45223		1.3561	0.831706	1.3561	5.61304		2.20197	1.45277	2.20197	34.7347		1.23293	0.637215	1.23293	8.9511		0.970866	0.770113	0.970866	4.46257
0.728289	1.09677	1.09677	3.22982		0.855165	0.758027	0.855165	3.65946		1.12179	1.19217	1.19217	4.56908		1.48637	1.06415	1.48637	10.3875		0.999866	1.2482	1.2482	7.62318		1.4704	0.661091	1.4704	6.76555		1.43781	1.02025	1.43781	6.39904		2.24819	0.824195	2.24819	24.222		1.26279	0.68351	1.26279	10.4692		0.868388	0.54561	0.868388	3.20131
0.547255	0.756297	0.756297	7.67289		0.689895	0.400113	0.689895	4.91348		0.989122	1.05611	1.05611	20.7444		1.00155	0.824717	1.00155	9.32863		0.943647	0.684166	0.943647	11.1939		1.58692	1.10094	1.58692	5.68157		2.03241	0.708338	2.03241	2.90168		2.28722	0.801867	2.28722	18.4638		0.576515	0.595959	0.595959	11.3237		0.539793	0.867002	0.867002	13.0141
0.647815	0.575921	0.647815	3.78295		0.704247	0.725836	0.725836	8.41538		0.747395	0.845328	0.845328	8.76696		1.27732	0.821043	1.27732	11.2594		0.547828	1.02508	1.02508	6.98766		0.831705	0.683902	0.831705	6.04872		1.43052	1.10045	1.43052	12.172		2.55588	0.993743	2.55588	17.2473		0.993003	0.9241	0.993003	3.73312		1.32206	0.488354	1.32206	6.84989
0.858885	0.579509	0.858885	16.3218		0.668656	0.469218	0.668656	4.42767		1.3059	0.848578	1.3059	23.5305		0.684829	0.600531	0.684829	16.4517		1.77588	0.969439	1.77588	16.9481		1.17797	0.907068	1.17797	3.46672		1.5849	1.11872	1.5849	10.3075		2.17187	0.685935	2.17187	23.3036		1.22463	0.839861	1.22463	15.0619		0.608824	0.69964	0.69964	9.86948
1.24515	0.516884	1.24515	4.73549		1.38927	0.911952	1.38927	4.19404		0.530085	1.05754	1.05754	5.60214		0.521756	0.644608	0.644608	20.2938		0.989861	0.634603	0.989861	8.4227		1.16622	0.836476	1.16622	6.42316		1.51183	1.19881	1.51183	14.7525		2.6319	0.54104	2.6319	25.8341		1.14395	0.60088	1.14395	11.5595		0.612261	0.425333	0.612261	5.273
0.781669	1.13998	1.13998	2.5749		0.646721	0.727821	0.727821	14.0358		0.89718	1.31588	1.31588	9.82959		1.13236	0.749773	1.13236	9.77412		0.776144	0.496985	0.776144	5.24893		0.962436	1.19202	1.19202	8.67833		1.59382	0.814543	1.59382	16.4034		2.16371	1.2914	2.16371	10.4411		0.547995	0.672729	0.672729	5.75927		1.17261	1.47158	1.47158	12.6426
1.66495	0.504676	1.66495	6.41391		0.693679	0.572788	0.693679	4.79755		0.389406	0.526086	0.526086	4.17398		1.63109	1.0505	1.63109	5.17468		0.441166	0.627339	0.627339	12.0215		1.54301	0.777101	1.54301	2.347		1.19076	0.544524	1.19076	9.70495		1.54938	0.758611	1.54938	9.46479		0.829413	0.861487	0.861487	4.60646		0.972624	0.610222	0.972624	3.33877
1.12643	0.963024	1.12643	3.96934		0.359777	0.684576	0.684576	6.06739		0.761595	0.62143	0.761595	6.19191		0.948406	1.19526	1.19526	9.20247		0.555905	0.651077	0.651077	11.9902		1.0462	0.791046	1.0462	3.50646		0.806524	0.754063	0.806524	13.226		1.69615	1.22362	1.69615	21.9728		1.2809	0.613135	1.2809	6.90034		0.920163	0.926481	0.926481	4.35719
0.729624	0.720469	0.729624	6.26561		0.802411	0.426906	0.802411	5.90327		0.994773	0.645931	0.994773	11.1216		0.913386	0.967823	0.967823	7.65868		1.26309	0.805677	1.26309	5.93355		0.776691	1.13175	1.13175	17.8417		1.47803	0.703021	1.47803	14.9434		2.11913	0.408298	2.11913	49.234		1.12916	0.896423	1.12916	5.60206		0.900759	0.740023	0.900759	12.0205
0.789972	0.595359	0.789972	4.12879		0.974594	0.812457	0.974594	6.63235		0.664221	0.538009	0.664221	5.03943		1.26228	1.27074	1.27074	12.7207		0.862176	0.93515	0.93515	6.10793		1.53959	1.51143	1.53959	7.9948		1.00257	0.624766	1.00257	7.44807		2.14208	0.958967	2.14208	15.1038		0.781573	0.913668	0.913668	8.07944		1.20801	1.34471	1.34471	5.72385
0.724871	0.778214	0.778214	15.4922		1.0997	1.15183	1.15183	5.85392		1.02733	0.862595	1.02733	4.70382		1.25156	0.636374	1.25156	11.6874		0.97108	0.98612	0.98612	16.9686		1.35815	1.05417	1.35815	8.40447		1.87262	1.06354	1.87262	18.3383		1.38356	0.334148	1.38356	20.5592		0.947562	1.2263	1.2263	5.5098		0.983219	0.893346	0.983219	3.76583
1.24899	0.861676	1.24899	7.94614		0.880252	0.698094	0.880252	4.67865		0.509278	0.60764	0.60764	6.81583		1.37859	0.50063	1.37859	10.6856		0.715696	0.489933	0.715696	8.17044		0.658211	1.06858	1.06858	2.8129		1.70996	0.845487	1.70996	9.33018		1.9049	0.776743	1.9049	38.9203		0.899703	1.23448	1.23448	16.3685		0.532358	0.603047	0.603047	5.03598
1.09329	0.559772	1.09329	6.83009		0.867452	0.589175	0.867452	3.87074		1.02796	1.17831	1.17831	9.20251		1.13031	1.21638	1.21638	4.34477		0.700623	0.554924	0.700623	6.51058		0.75634	1.067	1.067	7.09969		1.57042	0.88638	1.57042	7.83465		2.31167	1.20496	2.31167	23.5002		0.745884	0.612032	0.745884	5.24041		0.62962	0.490925	0.62962	9.35764
0.819984	0.486156	0.819984	9.97049		0.886411	0.872907	0.886411	5.56168		1.16561	1.39858	1.39858	7.38558		1.35855	0.688231	1.35855	8.80377		0.941025	0.772895	0.941025	4.60977		1.47078	0.984325	1.47078	14.6168		0.990438	0.935675	0.990438	8.81825		2.12519	0.839858	2.12519	15.2345		0.585535	0.743425	0.743425	8.65288		1.12077	0.880707	1.12077	9.57047
0.463023	0.637059	0.637059	7.14269		1.49453	0.846649	1.49453	3.91828		1.15797	0.863715	1.15797	3.45746		0.930951	0.627877	0.930951	9.61816		1.07054	0.621384	1.07054	10.9483		1.60437	0.729415	1.60437	4.42508		1.47132	0.712486	1.47132	14.6122		2.23435	0.768029	2.23435	14.7381		0.854501	1.55499	1.55499	8.56864		1.25295	1.04005	1.25295	8.78948
0.652266	0.581518	0.652266	8.11543		0.942909	1.12264	1.12264	3.56007		0.538474	0.738763	0.738763	7.04485		1.49959	0.770715	1.49959	14.5366		0.648664	0.804551	0.804551	4.82684		1.0786	0.508378	1.0786	3.95729		1.47743	0.805946	1.47743	9.39181		2.49663	1.26495	2.49663	19.8317		1.04407	0.759753	1.04407	20.72		1.28599	0.670604	1.28599	18.0424
0.691611	0.884609	0.884609	4.66706		0.881876	0.684426	0.881876	5.40628		0.744627	0.605297	0.744627	6.38848		0.858368	0.595677	0.858368	12.345		1.34017	0.803657	1.34017	5.73106		0.708318	0.752271	0.752271	2.70297		1.93602	0.731692	1.93602	15.0601		0.90833	0.804346	0.90833	25.6001		0.717474	1.28894	1.28894	4.9002		0.459634	0.723596	0.723596	14.2406
0.484101	0.9681	0.9681	4.34634		0.739168	0.600741	0.739168	5.15052		0.956412	0.452047	0.956412	8.97739		1.13673	0.998139	1.13673	7.03214		0.871269	0.704454	0.871269	4.59455		0.575006	0.949446	0.949446	3.69621		1.32422	0.99243	1.32422	10.8964		2.37937	0.589038	2.37937	8.48414		0.774361	0.553329	0.774361	14.8367		1.39028	0.898836	1.39028	11.1054
0.827551	0.770759	0.827551	8.08278		0.690114	0.62975	0.690114	9.26847		0.849788	0.840555	0.849788	10.4298		1.19861	0.927173	1.19861	8.59585		0.588229	0.677565	0.677565	7.03192		1.74843	0.864888	1.74843	4.81924		1.31381	0.496552	1.31381	13.5039		2.15705	1.4039	2.15705	9.31962		1.55864	1.06695	1.55864	4.05353		0.894138	0.884831	0.894138	5.77507
0.400142	0.650521	0.650521	12.7796		1.20902	0.872493	1.20902	6.93296		0.79734	1.02248	1.02248	7.27402		0.829239	1.16717	1.16717	12.5016		1.03204	1.05507	1.05507	4.18663		1.34161	1.13502	1.34161	3.07863		0.573468	0.674395	0.674395	13.2501		2.67465	0.797556	2.67465	26.6886		1.09712	0.447538	1.09712	7.59155		0.611747	0.756493	0.756493	5.9265
0.477673	0.617569	0.617569	4.97709		0.974409	0.656166	0.974409	3.86364		0.597993	0.687523	0.687523	14.5127		0.591153	1.24925	1.24925	6.85049		1.14427	0.864365	1.14427	11.2543		1.28977	1.07698	1.28977	8.58597		1.93049	0.514957	1.93049	4.98644		2.72627	0.684052	2.72627	20.6122		1.32355	1.34863	1.34863	6.43776		1.48709	0.974311	1.48709	3.07344
0.704026	0.465528	0.704026	6.07511		0.686432	0.546223	0.686432	5.21555		0.895735	0.696576	0.895735	7.95948		0.592669	0.660833	0.660833	5.919		0.990082	1.0041	1.0041	2.91838		0.426612	0.581656	0.581656	3.26341		1.00548	0.979966	1.00548	11.1616		1.49995	0.929487	1.49995	16.7341		1.10324	1.06901	1.10324	6.42857		1.18799	0.630989	1.18799	8.29833
0.920808	0.882953	0.920808	3.87465		0.748989	0.529462	0.748989	6.83669		0.567838	1.11508	1.11508	7.67518		1.33773	1.1061	1.33773	10.1762		0.530654	0.390021	0.530654	7.83256		1.79464	1.09309	1.79464	9.22139		1.74332	0.958498	1.74332	8.10591		1.73482	0.769427	1.73482	6.99128		1.47177	0.986227	1.47177	6.49961		1.21163	0.694999	1.21163	10.5155
0.896546	0.592047	0.896546	11.8076		0.64092	0.587849	0.64092	5.84786		0.754137	1.31872	1.31872	9.17328		1.30442	0.738738	1.30442	12.6417		0.747339	0.612908	0.747339	13.3896		1.51541	0.570116	1.51541	6.07601		1.24948	1.08548	1.24948	8.50869		3.04689	0.879519	3.04689	13.3184		1.18383	1.1233	1.18383	7.50783		1.09005	1.10945	1.10945	10.0931
0.881284	0.790324	0.881284	2.35809		0.871169	0.736774	0.871169	13.7435		1.35158	0.890273	1.35158	4.93311		0.967072	0.870251	0.967072	3.8256		1.0794	1.15262	1.15262	6.88274		0.891124	0.997452	0.997452	3.65889		1.26254	0.333284	1.26254	14.8367		2.88826	0.605776	2.88826	29.2802		0.811298	0.783592	0.811298	5.87256		0.60421	0.686872	0.686872	5.40846
1.48217	0.598991	1.48217	2.60983		1.28196	0.975909	1.28196	4.68739		0.94202	0.399285	0.94202	8.22014		1.30587	0.670416	1.30587	9.00092		1.32801	0.800344	1.32801	5.06848		1.03163	1.02668	1.03163	10.3495		2.30329	0.933595	2.30329	13.4995		1.80507	0.806201	1.80507	16.7999		0.70437	0.966327	0.966327	5.11223		1.08549	1.04999	1.08549	7.2338
0.773017	0.638523	0.773017	4.90126		1.01003	1.35724	1.35724	5.10272		1.18356	0.508318	1.18356	8.30561		1.492	1.19985	1.492	17.98		0.862199	1.06346	1.06346	5.65797		1.06736	0.764883	1.06736	6.14418		1.04815	0.525575	1.04815	10.0041		1.6331	1.03413	1.6331	26.3823		0.59068	0.86614	0.86614	8.86715		1.10476	1.11716	1.11716	9.46538
0.981595	0.936332	0.981595	2.92677		0.635825	0.621904	0.635825	5.94601		1.1256	0.664143	1.1256	11.4417		0.879581	1.12453	1.12453	6.98396		1.13807	1.04874	1.13807	2.92301		0.928608	0.900024	0.928608	5.84245		1.74278	0.65693	1.74278	7.34632		3.10671	0.805732	3.10671	26.9096		1.50845	0.482008	1.50845	11.073		0.844208	0.854057	0.854057	7.37737
0.929842	0.938166	0.938166	6.04328		0.727948	0.810799	0.810799	6.31529		1.00249	0.633336	1.00249	2.57738		0.954093	0.806572	0.954093	15.3045		0.509506	1.42073	1.42073	10.3173		1.09266	0.761997	1.09266	12.6824		1.71175	0.56232	1.71175	6.58086		1.95819	0.642139	1.95819	13.2798		0.824123	0.462375	0.824123	7.29889		0.754377	0.543548	0.754377	13.0851
0.506769	0.827342	0.827342	5.02611		1.12197	0.40185	1.12197	5.6975		1.00116	0.760525	1.00116	8.69773		1.33248	1.7283	1.7283	18.1283		1.49268	1.17566	1.49268	6.51294		1.10331	0.949744	1.10331	8.48375		0.913376	0.748502	0.913376	11.3798		1.9271	0.878549	1.9271	18.4583		1.21444	0.9326	1.21444	10.6832		0.425744	0.825178	0.825178	2.7647
0.743974	0.58618	0.743974	9.44704		1.24506	0.70668	1.24506	2.21624		0.694899	0.770441	0.770441	6.35666		1.56609	0.75757	1.56609	11.2367		1.00125	1.09781	1.09781	7.18738		1.18646	0.738497	1.18646	7.55318		1.86847	1.14693	1.86847	8.60618		2.19611	0.858892	2.19611	20.6084		0.777853	1.37163	1.37163	3.43109		0.803362	1.0026	1.0026	15.2145
0.622932	0.766231	0.766231	5.67919		0.800175	0.562427	0.800175	3.67387		0.806614	0.620173	0.806614	7.23068		1.58892	1.20347	1.58892	7.35267		0.98927	1.11363	1.11363	6.02691		0.836319	0.812658	0.836319	6.48571		0.927855	0.586345	0.927855	5.73326		1.47715	0.80628	1.47715	25.1462		0.527222	0.389778	0.527222	6.99521		0.956095	0.699284	0.956095	13.2229
1.06775	0.730592	1.06775	3.38054		0.614314	1.00743	1.00743	13.2861		1.30182	0.867434	1.30182	3.84587		0.907161	0.754946	0.907161	14.0366		0.741277	0.783491	0.783491	14.0847		1.09193	0.559679	1.09193	8.5335		1.24112	0.603017	1.24112	7.23278		1.29294	0.44385	1.29294	23.8243		0.858705	0.735334	0.858705	3.99974		0.770134	1.20637	1.20637	8.59633
0.595928	0.570676	0.595928	4.98088		0.72661	0.557001	0.72661	6.73911		1.5579	0.578609	1.5579	16.4466		0.926398	1.2383	1.2383	6.84083		1.8286	0.493993	1.8286	9.28493		1.62527	0.516902	1.62527	17.7232		1.14627	0.628774	1.14627	14.7216		2.47823	0.937278	2.47823	17.8292		1.56492	0.85734	1.56492	1.82662		0.398599	0.663943	0.663943	11.5712
0.756399	0.863967	0.863967	21.5198		0.655859	0.582569	0.655859	3.60412		1.72413	0.517559	1.72413	10.4983		0.711629	1.13311	1.13311	21.8491		0.917738	0.531184	0.917738	5.59794		1.39816	0.539114	1.39816	16.3225		1.92208	0.736505	1.92208	8.7587		1.45964	0.977348	1.45964	20.9673		0.825898	0.627774	0.825898	10.2175		0.615985	0.962066	0.962066	7.51436
0.551525	0.557029	0.557029	5.44083		0.758162	1.00213	1.00213	9.17621		0.688022	0.878764	0.878764	8.31036		1.24281	0.739241	1.24281	8.01826		1.08463	1.02063	1.08463	4.65664		1.37225	0.571838	1.37225	13.4231		1.26018	0.918575	1.26018	15.164		2.45307	0.531673	2.45307	14.9007		0.7728	0.924318	0.924318	8.03112		0.974383	1.37188	1.37188	9.92751
1.03159	0.624534	1.03159	7.90264		0.722871	0.479017	0.722871	6.27296		1.23885	0.760423	1.23885	18.3261		0.623388	0.938541	0.938541	10.1299		0.746357	0.485394	0.746357	5.91622		1.27049	0.492192	1.27049	16.4314		1.11839	1.31625	1.31625	10.9857		2.77668	1.55124	2.77668	30.2127		0.525899	0.456282	0.525899	2.73027		1.03769	0.810873	1.03769	4.92449
1.13588	0.489161	1.13588	8.75392		1.18826	0.72972	1.18826	6.58254		0.574418	0.68123	0.68123	4.45797		0.983238	1.02157	1.02157	9.19259		0.655622	0.488227	0.655622	3.46796		0.990978	0.433682	0.990978	3.63531		1.36172	0.543109	1.36172	26.3164		1.33886	1.20103	1.33886	19.4163		0.680338	1.05254	1.05254	4.57359		1.15254	0.564251	1.15254	5.02971
0.745906	0.641003	0.745906	2.77673		0.671056	1.32033	1.32033	3.97119		0.528261	0.795889	0.795889	7.23891		0.949885	0.670235	0.949885	7.73298		0.68824	0.692249	0.692249	13.1117		0.490089	0.972271	0.972271	8.44719		1.08099	1.2819	1.2819	16.89		2.23616	0.781659	2.23616	20.495		1.13884	0.544423	1.13884	3.54195		0.607321	1.09085	1.09085	9.19202
1.20552	0.82633	1.20552	4.43748		0.485988	0.601492	0.601492	10.362		0.600616	0.522336	0.600616	7.10601		1.29571	0.83279	1.29571	10.7606		0.870764	1.06824	1.06824	5.89585		0.387711	0.818696	0.818696	5.03316		1.63337	0.630463	1.63337	17.2448		2.42716	0.778171	2.42716	17.5072		0.433516	0.659244	0.659244	5.63514		1.19349	0.91276	1.19349	7.03967
1.34197	0.416093	1.34197	4.18772		1.46929	0.57393	1.46929	6.55214		0.717869	0.448231	0.717869	3.16649		2.07209	1.03347	2.07209	12.5204		1.34364	0.723924	1.34364	8.45291		0.636642	0.932852	0.932852	9.70329		1.2031	1.05114	1.2031	9.674		2.97835	0.644735	2.97835	18.8732		0.643817	0.599184	0.643817	7.18629		0.843032	1.00984	1.00984	6.12978
0.480923	0.604618	0.604618	7.97954		0.5631	0.938837	0.938837	9.22538		0.978139	1.51434	1.51434	4.29702		0.674079	1.24351	1.24351	5.42675		0.923414	0.57398	0.923414	6.3427		0.606419	0.763885	0.763885	6.6992		1.5852	0.962532	1.5852	8.93542		1.72652	0.606284	1.72652	31.8061		0.757644	0.885438	0.885438	8.49714		0.589903	0.681155	0.681155	5.5336
0.641601	0.94836	0.94836	10.9722		0.776554	0.830844	0.830844	7.40735		0.663664	1.45	1.45	6.25283		1.6111	1.01889	1.6111	9.04664		1.32703	0.783083	1.32703	6.44215		0.671927	0.655793	0.671927	3.87012		2.03818	0.475021	2.03818	15.1676		2.77468	0.668171	2.77468	16.1397		0.73281	0.687155	0.73281	2.91745		1.07531	0.883702	1.07531	4.83871
0.633639	0.735773	0.735773	2.86458		0.488438	0.817866	0.817866	8.14283		1.09167	1.03044	1.09167	9.18145		1.24644	0.7581	1.24644	8.44978		0.835799	1.02128	1.02128	2.1848		1.06868	0.869803	1.06868	8.83796		1.64201	0.895438	1.64201	14.4011		1.92458	0.482292	1.92458	8.48037		0.778599	1.34065	1.34065	2.11711		0.829399	1.09512	1.09512	8.91215
0.668792	0.828619	0.828619	11.068		1.01117	0.697378	1.01117	2.07964		1.1652	0.866504	1.1652	4.06025		1.09832	1.44954	1.44954	11.7538		1.03901	0.890197	1.03901	2.37716		1.3583	0.986149	1.3583	4.14837		1.57663	0.470189	1.57663	10.7253		2.81791	0.762739	2.81791	10.637		0.889106	1.10539	1.10539	2.47156		0.897039	0.939793	0.939793	4.32333
1.14918	0.64596	1.14918	5.38852		0.735408	0.597301	0.735408	5.65733		0.85073	0.918908	0.918908	17.798		1.15335	0.867266	1.15335	5.88347		1.07434	0.874266	1.07434	8.91132		0.630425	0.905915	0.905915	13.6465		1.91369	0.781622	1.91369	13.6672		2.12892	1.19552	2.12892	6.66377		0.907769	0.742798	0.907769	6.85849		0.724115	0.744401	0.744401	8.7171
0.551087	1.11167	1.11167	12.9808		0.926589	1.18823	1.18823	9.93195		0.813033	0.84006	0.84006	10.9281		0.933305	0.703857	0.933305	11.0431		0.867013	0.607662	0.867013	6.09508		1.69846	0.537407	1.69846	6.75688		1.85211	0.641402	1.85211	11.1975		2.38718	0.795232	2.38718	10.5012		0.743191	0.501256	0.743191	8.35537		1.83118	0.850813	1.83118	9.44694
0.995305	1.01825	1.01825	8.82684		0.300311	1.20631	1.20631	3.85038		0.613621	0.627053	0.627053	11.283		1.23049	0.457256	1.23049	7.37848		1.30236	0.934229	1.30236	8.14386		1.21991	0.829313	1.21991	5.73928		1.21782	0.654976	1.21782	17.6142		2.29079	0.856092	2.29079	8.81232		1.1997	0.729124	1.1997	4.87836		1.73652	0.851322	1.73652	7.9919
0.715861	0.445338	0.715861	2.51918		0.668254	0.897432	0.897432	5.78066		0.706433	1.14618	1.14618	10.4435		0.634617	1.27132	1.27132	21.3342		1.30049	0.767316	1.30049	3.74222		1.32865	1.04035	1.32865	5.9486		1.81878	1.79295	1.81878	13.8398		2.1355	0.633283	2.1355	21.2001		0.820027	0.681035	0.820027	4.44792		0.821863	0.501431	0.821863	4.4322
0.409109	1.46948	1.46948	5.64664		0.697243	0.836795	0.836795	3.41716		1.04766	0.589394	1.04766	8.72024		0.777914	0.662114	0.777914	9.58891		1.07939	0.741999	1.07939	6.8645		1.67485	0.740632	1.67485	7.88891		1.58456	1.081	1.58456	15.9265		1.97633	0.874707	1.97633	19.7818		0.885078	0.461431	0.885078	3.31128		0.815486	1.00837	1.00837	8.73654
0.922134	0.874483	0.922134	3.89413		0.604832	1.19195	1.19195	4.70249		0.775535	0.896143	0.896143	6.7932		1.28051	1.70421	1.70421	6.51793		1.04753	0.870847	1.04753	10.3786		1.32134	0.850911	1.32134	4.86325		1.56595	0.94962	1.56595	17.8234		1.89341	0.511983	1.89341	19.2117		0.843396	0.91431	0.91431	7.81262		0.712804	1.24606	1.24606	6.51317
0.784107	0.481107	0.784107	18.5925		0.913918	0.671988	0.913918	15.3896		0.739197	0.994065	0.994065	9.45739		0.643587	0.699597	0.699597	9.43069		1.00849	0.738272	1.00849	11.6541		1.16353	0.669978	1.16353	8.56443		1.63347	0.539096	1.63347	15.1366		1.63184	0.953777	1.63184	38.9036		0.767966	1.07098	1.07098	6.88303		0.644147	0.981974	0.981974	10.3061
1.32598	0.417201	1.32598	4.3448		0.733722	1.13835	1.13835	17.0049		1.29659	1.32294	1.32294	9.32536		0.73486	1.18086	1.18086	10.0266		1.82665	1.36389	1.82665	5.9033		0.833457	0.541414	0.833457	20.242		1.98193	0.729254	1.98193	16.2258		1.94736	0.705656	1.94736	19.2545		0.976661	1.03646	1.03646	8.59428		0.916516	0.984874	0.984874	4.27152
0.820292	1.11283	1.11283	3.37728		0.913827	1.0481	1.0481	7.47521		0.838512	1.58937	1.58937	8.64612		0.933757	0.652683	0.933757	11.9072		0.992869	1.16457	1.16457	4.12344		0.707377	0.969525	0.969525	7.41011		1.02112	0.553627	1.02112	6.21088		1.76421	0.79887	1.76421	23.5123		1.29228	0.756384	1.29228	0		0.792235	0.764493	0.792235	8.66517
0.764523	0.530321	0.764523	2.988		0.83145	0.651223	0.83145	3.56405		0.927119	0.668928	0.927119	14.6114		0.900528	0.529841	0.900528	12.3318		0.703576	0.503546	0.703576	6.19906		0.865306	0.52994	0.865306	11.5537		1.577	1.19158	1.577	12.0192		2.18879	0.794154	2.18879	7.41425		0.548923	0.930164	0.930164	5.23635		0.745906	0.709576	0.745906	16.2647
0.509404	0.562992	0.562992	9.22949		0.648875	1.07445	1.07445	2.77409		1.16142	1.1559	1.16142	10.7978		1.36918	0.751202	1.36918	5.49499		0.68998	0.715162	0.715162	4.8856		1.24008	1.32495	1.32495	5.63012		1.35861	0.776363	1.35861	11.5613		1.62555	0.932487	1.62555	13.8		0.730103	1.01729	1.01729	4.88097		1.26109	0.657749	1.26109	8.79222
0.606243	0.783078	0.783078	4.29203		0.882413	1.00618	1.00618	6.79606		0.715352	0.708925	0.715352	12.3875		0.639663	0.962447	0.962447	11.4407		0.863518	0.747303	0.863518	5.40817		1.05492	0.911534	1.05492	8.61231		1.23963	0.692696	1.23963	7.25095		2.76084	0.537822	2.76084	15.7125		0.684678	0.407796	0.684678	4.92456		0.598413	0.686589	0.686589	7.80564
0.572684	0.548998	0.572684	5.55461		0.796745	0.840165	0.840165	12.8783		1.17257	0.642778	1.17257	7.9494		0.817079	1.12258	1.12258	18.3332		0.828854	1.03078	1.03078	3.65861		1.77257	1.34136	1.77257	12.3743		0.857658	1.18155	1.18155	9.72444		2.17908	0.669862	2.17908	9.38741		0.511291	0.899305	0.899305	13.1428		0.443349	1.01897	1.01897	11.6196
0.915149	0.630034	0.915149	7.84043		0.484903	1.25337	1.25337	8.4126		0.873458	1.14642	1.14642	12.9759		1.27706	0.676671	1.27706	8.99752		0.885911	1.14057	1.14057	8.00542		1.29328	0.954297	1.29328	10.9447		1.21511	0.642713	1.21511	13.3725		1.70675	0.991808	1.70675	25.0372		0.661745	0.790533	0.790533	2.98166		1.59658	0.858103	1.59658	6.94731
1.39993	0.976001	1.39993	15.6889		0.686496	0.671814	0.686496	7.46662		0.943614	0.564417	0.943614	10.5426		1.2854	0.742427	1.2854	13.9896		1.31874	0.814109	1.31874	7.56876		0.967811	0.870476	0.967811	5.14594		0.91263	1.03479	1.03479	8.83966		1.54424	0.503104	1.54424	21.8938		0.609355	0.823918	0.823918	6.91706		0.642441	1.05752	1.05752	6.78658
1.07934	0.612643	1.07934	8.13533		0.998971	0.605526	0.998971	8.41037		1.24029	0.643253	1.24029	4.02675		0.973345	0.614663	0.973345	14.3433		0.903804	0.674404	0.903804	5.71225		0.9081	0.628298	0.9081	5.91377		1.86282	0.937789	1.86282	22.0773		2.04497	0.831001	2.04497	11.0407		0.585342	0.804598	0.804598	9.05324		1.40021	0.822322	1.40021	5.16435
0.811494	0.909405	0.909405	7.67353		1.04527	0.648646	1.04527	9.36821		1.05825	0.719139	1.05825	14.6804		1.84067	1.46236	1.84067	8.84346		0.986873	1.05055	1.05055	3.93987		0.949884	0.808667	0.949884	2.52899		2.36226	0.619082	2.36226	18.2589		2.74539	0.680144	2.74539	16.0846		1.22461	1.19657	1.22461	6.42451		1.13533	0.654896	1.13533	9.31328
0.438964	0.565774	0.565774	6.05841		0.765136	0.859414	0.859414	4.67306		0.843834	0.589147	0.843834	5.08253		0.786605	0.923211	0.923211	10.5941		0.948172	0.560404	0.948172	8.14217		1.48262	0.703976	1.48262	15.7998		1.48774	0.703388	1.48774	9.82399		1.12575	1.24025	1.24025	10.1517		0.621537	1.70322	1.70322	4.21179		1.42686	0.585599	1.42686	6.17958
1.29206	0.644645	1.29206	15.2643		0.760529	1.0661	1.0661	4.92492		0.726047	0.903373	0.903373	3.11044		1.21456	0.84422	1.21456	11.9532		1.38532	0.935472	1.38532	9.76622		1.63394	0.671113	1.63394	12.6424		1.73203	0.612748	1.73203	12.6356		1.67733	0.782778	1.67733	8.96259		0.949863	0.661448	0.949863	8.13474		0.555311	0.729681	0.729681	6.5845
0.780689	0.991039	0.991039	3.80119		0.6835	0.55846	0.6835	5.82547		1.07911	1.05611	1.07911	7.87569		1.49799	1.07779	1.49799	10.5093		0.745917	1.03517	1.03517	8.67522		0.571821	1.0417	1.0417	4.99978		0.904454	0.975018	0.975018	11.5126		1.82853	0.529501	1.82853	32.1475		0.852732	0.607354	0.852732	5.83352		0.509131	0.854332	0.854332	11.1342
1.49141	0.595227	1.49141	7.10628		0.954127	0.848595	0.954127	5.00486		0.775856	0.720386	0.775856	5.76687		0.901253	0.87963	0.901253	4.39997		1.10063	0.609374	1.10063	4.18117		1.67454	0.865168	1.67454	7.00965		1.05882	0.77447	1.05882	12.9755		1.64823	0.654699	1.64823	13.3127		0.89877	0.677669	0.89877	4.85567		0.794676	0.835354	0.835354	5.8741
0.574958	0.974746	0.974746	7.75469		0.67157	0.390471	0.67157	5.3466		1.93479	0.859074	1.93479	4.73022		1.53429	1.12726	1.53429	4.35908		0.832107	0.892245	0.892245	4.83904		1.14041	0.575583	1.14041	10.1725		1.51649	0.679035	1.51649	16.9371		2.54527	0.774551	2.54527	9.51279		0.523902	0.668401	0.668401	9.44964		0.876961	0.646778	0.876961	12.8397
0.690419	1.05623	1.05623	4.27315		1.09026	0.748543	1.09026	2.85109		1.59667	0.615496	1.59667	3.9451		1.71321	0.858641	1.71321	23.1665		0.556026	0.629707	0.629707	4.61307		1.00624	1.05422	1.05422	9.97256		2.01647	0.658454	2.01647	12.7492		2.34608	0.737841	2.34608	11.8633		0.988306	1.37029	1.37029	5.82572		0.524985	1.33375	1.33375	12.6974
0.451705	0.885972	0.885972	7.37402		1.00382	1.0208	1.0208	4.64119		0.992047	0.952482	0.992047	3.95729		0.905643	0.922168	0.922168	10.1809		0.702328	0.574357	0.702328	6.19633		0.801714	0.651773	0.801714	16.4093		1.9289	0.516031	1.9289	14.6746		2.54063	1.01521	2.54063	16.4727		0.686125	0.67998	0.686125	20.4925		0.801191	0.659898	0.801191	6.64848
0.799542	0.770975	0.799542	4.37357		0.618731	0.753787	0.753787	3.66149		1.23676	0.980776	1.23676	7.66517		1.45244	0.682424	1.45244	26.4217		0.716513	0.930769	0.930769	3.77917		0.755068	0.712925	0.755068	6.3221		1.507	1.02344	1.507	9.74654		2.48252	0.654178	2.48252	27.008		0.721202	0.744763	0.744763	6.89781		0.628269	0.568463	0.628269	9.64458
0.71713	0.703057	0.71713	4.56314		0.424467	0.770594	0.770594	10.1709		1.35376	0.765861	1.35376	9.0282		0.801379	0.707054	0.801379	9.49852		0.930094	0.43371	0.930094	2.44623		1.32276	0.532478	1.32276	11.5146		0.883783	0.723819	0.883783	18.3731		1.74672	1.43561	1.74672	12.8835		1.06507	0.820308	1.06507	4.62441		1.53863	0.532249	1.53863	10.7254
0.561485	0.858133	0.858133	7.54937		1.0148	0.781519	1.0148	5.62851		0.682907	0.851964	0.851964	9.30239		1.22826	0.591224	1.22826	13.6427		1.47694	0.822042	1.47694	9.64421		1.52352	0.478324	1.52352	4.88718		0.937688	1.30851	1.30851	15.3029		2.2362	1.34465	2.2362	26.5601		0.9006	0.908296	0.908296	12.842		0.876217	0.895315	0.895315	7.70859
0.728405	1.0076	1.0076	8.67729		0.60601	0.956207	0.956207	3.8235		0.926052	0.801541	0.926052	5.78879		1.79175	0.843505	1.79175	7.10236		0.495676	0.599625	0.599625	5.24989		1.55817	0.925277	1.55817	5.89318		1.4364	0.659117	1.4364	9.08515		1.91771	0.67358	1.91771	20.9207		0.911743	0.77967	0.911743	10.3606		1.2544	0.514149	1.2544	4.37247
0.774747	0.621784	0.774747	14.0141		0.620375	0.459983	0.620375	8.19641		0.537756	0.64834	0.64834	7.09479		1.85464	1.25475	1.85464	5.56832		0.540024	1.04315	1.04315	13.7707		1.12647	0.791696	1.12647	7.03066		1.31911	0.617151	1.31911	7.91477		1.71811	0.99646	1.71811	8.43715		0.694833	0.604127	0.694833	8.2158		1.02446	0.823489	1.02446	5.08361
0.931962	1.56672	1.56672	4.50936		0.588464	0.665782	0.665782	4.81347		0.734227	0.868437	0.868437	10.6486		1.13643	0.543115	1.13643	4.36483		1.59632	0.957512	1.59632	11.0687		1.44745	0.613605	1.44745	6.14915		2.93929	1.01646	2.93929	7.85103		1.97157	1.06436	1.97157	18.8669		0.820141	1.55199	1.55199	4.47978		0.715335	0.583498	0.715335	5.02791
0.989434	0.796522	0.989434	4.1999		0.795134	0.586943	0.795134	5.13524		1.34522	0.803878	1.34522	6.81424		1.0635	0.708322	1.0635	5.23098		1.14414	0.561052	1.14414	4.88923		0.996679	1.20037	1.20037	8.3041		2.05459	0.736338	2.05459	18.3439		1.71299	0.705393	1.71299	19.596		0.848923	0.545231	0.848923	15.3142		0.979684	0.703599	0.979684	11.4948
0.80743	0.367706	0.80743	3.75977		1.01777	0.44905	1.01777	4.84532		0.780195	0.623781	0.780195	6.6152		0.535794	0.856732	0.856732	10.6624		1.55099	0.910437	1.55099	5.52736		0.762207	1.28312	1.28312	13.9629		1.23506	0.592237	1.23506	18.2381		2.16776	0.796307	2.16776	17.6202		1.19652	0.868824	1.19652	3.43467		0.735564	0.694171	0.735564	5.43635
0.425071	0.631028	0.631028	12.7479		0.969057	0.732554	0.969057	6.32159		1.30215	0.717805	1.30215	5.41073		1.46046	0.686925	1.46046	6.26045		0.558852	1.24633	1.24633	5.89055		1.0703	0.724296	1.0703	7.87721		1.56158	1.00118	1.56158	9.00312		2.76925	0.879085	2.76925	21.0055		0	0	0	5.21088		0.676419	1.06152	1.06152	6.81458
0.761004	0.776943	0.776943	4.93971		0.754024	1.46488	1.46488	10.8627		0.545456	1.28842	1.28842	3.93719		1.59541	0.601452	1.59541	8.3241		0.823452	0.569752	0.823452	6.04252		1.37081	0.677718	1.37081	11.3501		1.33519	1.20032	1.33519	5.24431		1.82584	0.596102	1.82584	21.8381		1.09212	0.801294	1.09212	7.89494		1.24735	0.541257	1.24735	17.4234
0.596984	0.603225	0.603225	10.8339		0.824	0.5012	0.824	7.67931		0.572237	1.04046	1.04046	7.86321		1.00009	0.654624	1.00009	13.3494		0.77812	0.904438	0.904438	6.4717		1.09687	0.448822	1.09687	7.10348		1.41071	0.661933	1.41071	21.2679		2.11884	1.10787	2.11884	7.94082		0.824748	0.778945	0.824748	5.62071		0.798001	0.820684	0.820684	11.1199
0.727274	0.604454	0.727274	4.94676		0.764814	0.718032	0.764814	6.31054		0.751264	1.25681	1.25681	7.31544		0.72758	0.816769	0.816769	12.383		0.899495	0.785402	0.899495	4.8727		0.439249	0.850945	0.850945	6.02303		1.12977	0.745359	1.12977	13.3804		1.82336	0.760346	1.82336	17.5621		0.856975	0.690545	0.856975	9.78609		0.749788	0.816621	0.816621	8.23474
0.632145	0.685409	0.685409	6.21261		1.10887	1.22642	1.22642	6.42125		0.667954	0.658671	0.667954	8.34451		1.43819	0.606369	1.43819	12.7992		1.21206	1.56567	1.56567	5.22771		1.4427	0.5484	1.4427	6.7135		2.44265	1.02443	2.44265	9.13065		2.61104	0.785806	2.61104	20.667		0.649182	0.492304	0.649182	5.40248		0.734647	1.19328	1.19328	10.2988
0.787411	1.13534	1.13534	3.03372		1.09744	0.783728	1.09744	6.84641		0.708324	0.672401	0.708324	9.47794		0.811917	0.741714	0.811917	14.3869		0.455266	1.08352	1.08352	9.80369		0.873619	1.10345	1.10345	12.9537		1.00665	0.63941	1.00665	7.4493		1.96164	1.40166	1.96164	9.79969		0.618723	0.475772	0.618723	9.64395		0.537233	0.895055	0.895055	12.1413
0.718511	0.643006	0.718511	6.57081		0.706564	0.882439	0.882439	4.94185		0.789605	0.706251	0.789605	11.8089		1.21225	0.812047	1.21225	14.4131		0.716012	0.979905	0.979905	6.75686		0.435129	0.851943	0.851943	6.31161		1.79492	1.24215	1.79492	13.036		1.62391	1.01616	1.62391	13.8675		0.696201	0.904101	0.904101	8.50106		0.721894	0.805083	0.805083	4.48648
1.17366	1.19282	1.19282	6.43001		0.84871	1.15871	1.15871	9.84634		1.59031	0.730101	1.59031	10.2534		1.31063	1.11071	1.31063	3.58129		1.44737	0.380854	1.44737	7.32143		0.653815	0.562433	0.653815	16.6349		1.16541	0.662319	1.16541	6.57394		1.85242	0.40563	1.85242	36.1262		1.06387	0.744852	1.06387	6.15748		1.18828	0.787875	1.18828	6.76456
1.0647	0.616149	1.0647	8.67125		0.839009	0.914542	0.914542	13.3991		1.23717	0.898643	1.23717	6.17901		1.07698	0.844122	1.07698	3.63727		1.01528	0.697907	1.01528	5.82836		0.709272	0.732118	0.732118	5.73693		1.47494	0.789338	1.47494	13.3885		2.35105	0.771323	2.35105	12.4396		0.831684	0.897339	0.897339	2.04886		1.08163	0.937543	1.08163	9.90727
0.884646	0.661296	0.884646	5.24856		0.589594	0.53431	0.589594	5.55441		1.17882	0.81402	1.17882	13.181		1.24282	0.932901	1.24282	6.00164		1.02212	0.677957	1.02212	8.81478		1.58145	0.773386	1.58145	8.36719		1.62705	1.00321	1.62705	10.0701		1.68603	1.32646	1.68603	12.0114		0.535803	0.865969	0.865969	2.74535		0.886232	1.16411	1.16411	7.44091
1.19675	0.569113	1.19675	7.72612		0.550574	0.889656	0.889656	4.69994		0.78242	0.69817	0.78242	17.6348		1.55467	0.638158	1.55467	21.3994		2.07632	0.708271	2.07632	5.30223		1.22051	0.945511	1.22051	14.516		1.27805	0.758296	1.27805	11.1661		2.49652	0.439937	2.49652	19.4894		0.67189	1.01191	1.01191	2.92858		0.958887	0.971803	0.971803	11.107
0.910742	0.761902	0.910742	3.48982		1.05954	1.34488	1.34488	5.26125		1.08767	1.12793	1.12793	21.3056		0.880904	1.31997	1.31997	14.2146		1.10263	0.67475	1.10263	7.4222		1.40956	0.953975	1.40956	6.64735		1.182	0.641211	1.182	14.8755		1.4538	0.587865	1.4538	22.2095		0.694997	0.798946	0.798946	6.13845		1.15568	0.903123	1.15568	5.59797
0.849832	1.08583	1.08583	6.79707		0.815414	0.516291	0.815414	8.94339		0.778188	0.96964	0.96964	4.14888		1.05164	0.631523	1.05164	8.85557		0.651433	0.688189	0.688189	7.78418		0.835955	0.833619	0.835955	12.4918		1.47107	1.1236	1.47107	17.9383		1.64114	0.513365	1.64114	22.8726		0.966868	1.05796	1.05796	6.25564		1.70096	0.76511	1.70096	17.4564
0.768122	0.99953	0.99953	7.33231		1.01003	0.869385	1.01003	4.42558		0.745775	0.822462	0.822462	13.039		1.9368	1.44466	1.9368	12.1596		0.926005	0.67363	0.926005	4.5062		1.71081	0.873639	1.71081	12.8686		0.57259	0.453676	0.57259	16.537		1.06472	0.6738	1.06472	15.1933		1.72918	0.638049	1.72918	9.2054		0.527672	1.13033	1.13033	4.34965
0.546038	0.807721	0.807721	15.7636		0.527499	1.21712	1.21712	6.83619		1.60795	0.905551	1.60795	5.04636		1.05912	0.685503	1.05912	7.32703		1.01041	0.835745	1.01041	4.49464		0.700889	0.619392	0.700889	10.5569		1.61399	0.464845	1.61399	8.23427		2.3179	0.994239	2.3179	16.4446		0.911769	0.702789	0.911769	5.77888		1.11042	0.523284	1.11042	9.77546
0.758428	0.69662	0.758428	5.43252		0.808645	1.56952	1.56952	4.03789		0.921553	0.709615	0.921553	3.62018		0.998353	0.521696	0.998353	7.31056		1.39909	1.01307	1.39909	2.96928		1.21523	0.813547	1.21523	4.71942		1.95807	0.669624	1.95807	16.7687		0.843198	0.646249	0.843198	23.8021		0.59791	0.998549	0.998549	6.35811		0.745314	0.790998	0.790998	11.0349
1.39499	0.773114	1.39499	7.83179		0.859844	0.697534	0.859844	8.72337		0.949303	1.28529	1.28529	3.75938		0.993746	0.795926	0.993746	9.84254		0.48951	0.543584	0.543584	5.43437		1.05104	0.722205	1.05104	5.47643		1.51883	0.71545	1.51883	20.9082		2.43753	1.29001	2.43753	28.2188		0.488276	0.625107	0.625107	5.02835		0.625698	0.898761	0.898761	12.5328
1.18248	0.722241	1.18248	3.68032		0.540183	0.873473	0.873473	5.76582		0.725709	0.503968	0.725709	10.1221		2.27422	0.938439	2.27422	15.7928		1.0509	0.585037	1.0509	8.92039		0.627676	0.763524	0.763524	7.27555		1.30388	0.955444	1.30388	10.654		2.3452	0.89096	2.3452	15.5256		1.07408	0.680305	1.07408	5.03539		1.4198	0.540285	1.4198	17.3702
1.54354	0.940296	1.54354	2.8788		1.00227	0.528148	1.00227	4.7837		0.905104	0.667825	0.905104	7.13479		1.17324	0.932285	1.17324	14.3247		0.436981	0.499523	0.499523	9.23062		0.698823	0.798143	0.798143	5.64249		1.36887	0.57732	1.36887	4.70461		1.31453	1.08899	1.31453	21.2277		0.78625	0.604359	0.78625	15.2196		1.7699	1.00664	1.7699	5.29216
0.701301	0.765741	0.765741	11.7094		0.653699	1.67871	1.67871	7.09727		0.507835	0.623516	0.623516	6.2679		1.05363	0.557021	1.05363	16.1327		0.548414	0.678728	0.678728	11.7535		0.958193	0.825626	0.958193	14.84		1.45359	0.797078	1.45359	14.0059		2.25932	0.40877	2.25932	26.0471		0.845783	0.878742	0.878742	3.82648		0.676063	0.424586	0.676063	3.96403
0.952494	0.866007	0.952494	10.4457		0.715016	0.564587	0.715016	9.30573		0.566185	0.811292	0.811292	5.59819		0.603219	0.995103	0.995103	15.0545		1.20915	0.836905	1.20915	5.59559		1.16247	0.932259	1.16247	8.82163		1.27041	0.667229	1.27041	21.0921		2.19642	0.881142	2.19642	24.5051		1.01319	0.680166	1.01319	8.85116		0.717264	0.520749	0.717264	4.49542
1.35242	0.447012	1.35242	2.8602		0.775027	0.364686	0.775027	4.6568		0.954955	0.464878	0.954955	6.92957		1.16081	0.688235	1.16081	7.23573		0.639276	0.439092	0.639276	7.49024		0.949969	0.88008	0.949969	5.83555		1.26315	0.548427	1.26315	17.2105		2.50834	0.846487	2.50834	16.2369		1.08983	0.693181	1.08983	5.95176		1.13062	1.00847	1.13062	8.8672
0.455887	0.391557	0.455887	7.78219		0.849298	0.742785	0.849298	2.56182		0.600681	1.33525	1.33525	8.85514		0.885802	1.64091	1.64091	7.86235		1.17875	0.617619	1.17875	7.47381		0.689294	1.1656	1.1656	8.07714		1.03637	0.807391	1.03637	19.5026		1.36865	0.784873	1.36865	12.1059		0.988263	0.550127	0.988263	4.77169		0.854747	0.455366	0.854747	8.55433
0.654508	0.528893	0.654508	4.78332		0.685087	0.871701	0.871701	5.20189		1.14184	0.773302	1.14184	6.5691		1.0929	0.832456	1.0929	8.00122		0.924028	0.373674	0.924028	8.30913		1.35305	0.79492	1.35305	16.4613		1.35836	0.804157	1.35836	25.7709		1.95921	0.654019	1.95921	25.3013		1.19503	0.736378	1.19503	4.43341		1.08071	1.04209	1.08071	4.50023
0.715402	0.660731	0.715402	3.18677		0.743772	1.10569	1.10569	13.4551		0.945349	0.726582	0.945349	5.55328		0.737502	1.05874	1.05874	15.0402		0.580194	0.942718	0.942718	6.57668		1.45585	0.598454	1.45585	9.90927		1.46223	0.716649	1.46223	6.6805		1.27524	0.911344	1.27524	20.2631		0.890786	1.03484	1.03484	9.99323		0.909016	1.08844	1.08844	4.86312
0.857166	0.658998	0.857166	3.86474		0.658476	0.67732	0.67732	5.87949		0.940411	0.589995	0.940411	5.89469		1.4786	1.02823	1.4786	11.5576		0.911065	0.825281	0.911065	3.27416		1.04689	1.23009	1.23009	6.89666		1.66859	0.651991	1.66859	10.5919		2.48765	0.667487	2.48765	15.5296		0.909903	0.608692	0.909903	11.6793		1.40656	0.830671	1.40656	12.9422
0.742693	0.976397	0.976397	6.35234		1.09149	0.847786	1.09149	7.32334		0.81853	0.892713	0.892713	11.4419		2.0949	0.583508	2.0949	14.0804		0.689203	1.15165	1.15165	7.86785		0.672032	0.713051	0.713051	5.4719		1.62664	0.730786	1.62664	21.0221		1.60823	0.970724	1.60823	22.6385		0.649242	0.573898	0.649242	16.9052		1.53283	0.993382	1.53283	2.32881
0.713004	0.871834	0.871834	3.34188		0.597917	0.822496	0.822496	2.87087		1.07995	1.13743	1.13743	4.88182		1.28154	0.69689	1.28154	11.0196		1.59815	0.750561	1.59815	8.42188		1.14508	1.0348	1.14508	7.40639		1.13338	0.864016	1.13338	7.41936		2.4503	0.837381	2.4503	24.2531		0.886534	0.85009	0.886534	2.21216		0.885017	0.699564	0.885017	5.33287
1.01359	0.79466	1.01359	7.54158		1.39727	0.783866	1.39727	7.30892		0.604741	1.49314	1.49314	4.21743		0.829261	0.517193	0.829261	11.5643		0.963836	0.659021	0.963836	9.27804		0.642614	0.691878	0.691878	13.3773		1.77785	0.741681	1.77785	29.1308		2.05054	0.696334	2.05054	15.2844		1.0963	0.788051	1.0963	12.0803		0.484616	0.607972	0.607972	6.45119
0.771009	0.577778	0.771009	11.2537		0.814302	1.38369	1.38369	6.14593		0.420265	0.771301	0.771301	5.95616		0.82283	0.435363	0.82283	13.647		0.5325	0.650302	0.650302	3.12729		1.71291	0.535503	1.71291	10.3911		1.3749	1.00776	1.3749	6.23354		3.34621	0.943061	3.34621	12.574		0.801343	0.671007	0.801343	7.21983		1.61402	0.394171	1.61402	9.95529
1.08895	0.602486	1.08895	5.95815		0.807631	0.988275	0.988275	7.65573		0.831324	0.72624	0.831324	6.95979		1.2891	1.0137	1.2891	9.07172		1.07469	1.54781	1.54781	8.47186		1.43476	0.673877	1.43476	6.54803		2.12154	0.637704	2.12154	11.2707		2.16431	0.581837	2.16431	29.4345		1.29928	0.863963	1.29928	3.29353		0.912199	1.22	1.22	5.95263
1.07268	0.853959	1.07268	4.53431		0.791572	1.35554	1.35554	6.83289		1.1796	0.984416	1.1796	6.06593		1.5421	0.547149	1.5421	18.4489		0	0	0	5.94941		1.62358	0.650631	1.62358	7.3569		1.57411	0.765705	1.57411	8.53439		1.41028	1.02876	1.41028	12.7385		1.0964	0.692701	1.0964	9.79164		1.0982	0.875771	1.0982	3.57988
1.13968	1.1841	1.1841	8.1757		1.95295	1.0026	1.95295	6.028		1.24357	0.38062	1.24357	5.26479		0.788652	1.29241	1.29241	8.73985		0.878221	0.515749	0.878221	12.2238		0.981143	0.745559	0.981143	8.67799		1.97957	0.466866	1.97957	16.302		2.19303	0.841895	2.19303	15.243		0.80279	0.553952	0.80279	4.35708		0.870074	0.961978	0.961978	8.80451
1.19977	0.583153	1.19977	4.04752		0.935203	0.929798	0.935203	14.4391		0.915905	1.15759	1.15759	5.3909		1.11142	0.625344	1.11142	17.7485		1.13371	1.01156	1.13371	6.03915		1.56529	0.799947	1.56529	18.0224		1.00695	0.584763	1.00695	20.8001		1.69314	0.630282	1.69314	24.2467		0.948489	0.71893	0.948489	4.83006		1.12004	0.547084	1.12004	5.20962
0.860332	1.0602	1.0602	7.83033		1.05396	1.40993	1.40993	3.60536		1.45108	0.825172	1.45108	15.7267		0.674373	1.23547	1.23547	7.51602		0.846447	0.826272	0.846447	13.9082		0.675505	1.08056	1.08056	9.0293		1.85685	0.625194	1.85685	21.8811		1.00671	0.922129	1.00671	28.1945		1.09392	0.636565	1.09392	5.24394		1.82063	0.568815	1.82063	11.0817
0.771319	0.712225	0.771319	5.63076		1.05447	0.841159	1.05447	4.37406		1.41771	0.464252	1.41771	21.8328		1.07698	0.975102	1.07698	11.5114		1.1325	1.13481	1.13481	7.56393		0.915822	1.09974	1.09974	12.7664		0.595052	0.857943	0.857943	8.72742		2.65375	0.696147	2.65375	8.15873		0.660716	0.883399	0.883399	5.44943		0.910869	0.947779	0.947779	9.97343
0.784129	1.30053	1.30053	9.46455		1.14502	0.492063	1.14502	7.54287		0.843939	1.25157	1.25157	7.58115		0.582849	0.636151	0.636151	30.706		0.977306	0.916106	0.977306	5.46998		1.53177	0.779264	1.53177	11.5336		2.11322	0.81472	2.11322	9.57972		1.98451	1.08353	1.98451	19.4461		1.77307	0.769445	1.77307	5.60256		1.44235	1.04721	1.44235	3.24758
1.0142	0.818964	1.0142	3.90497		1.40644	0.71922	1.40644	7.0293		0.763455	0.759614	0.763455	3.06334		0.759156	0.792367	0.792367	12.4277		1.24278	1.33466	1.33466	6.38217		1.10795	0.615972	1.10795	6.14843		1.3991	1.39351	1.3991	9.3545		2.17902	0.719645	2.17902	20.4268		0.892195	0.726567	0.892195	11.6168		0.914289	0.524525	0.914289	11.222
0.63303	0.532797	0.63303	3.94058		1.04645	0.614144	1.04645	7.63386		0.736521	1.01683	1.01683	10.4419		0.61845	0.833635	0.833635	6.38979		2.01677	1.30966	2.01677	8.12626		0.945568	0.961624	0.961624	6.72038		1.20198	1.01433	1.20198	5.36808		2.82162	0.680003	2.82162	22.1185		0.652128	0.506918	0.652128	6.08209		0.73107	0.590638	0.73107	4.55612
1.04401	0.731315	1.04401	2.34834		0.741084	0.559218	0.741084	4.5964		0.768758	0.589544	0.768758	7.22231		0.675638	1.92342	1.92342	5.72548		1.13086	0.560924	1.13086	4.20517		1.07955	1.18111	1.18111	6.9768		1.76315	0.930828	1.76315	12.1964		2.4756	1.67318	2.4756	14.3584		0.681703	1.0711	1.0711	9.45527		0.601127	1.04696	1.04696	9.71212
0.696565	1.08822	1.08822	2.45537		1.54874	0.617138	1.54874	4.91545		1.30351	1.02489	1.30351	4.19024		0.505302	0.780415	0.780415	6.53483		2.09779	0.541271	2.09779	8.56328		1.59723	1.28355	1.59723	3.91318		1.44063	0.80694	1.44063	4.34906		1.8215	0.912017	1.8215	16.8528		1.0301	0.5526	1.0301	4.75987		1.16751	0.705889	1.16751	5.81013
0.707362	1.21409	1.21409	5.29322		0.936059	0.841239	0.936059	6.14055		0.77913	0.664382	0.77913	14.3131		0.732968	0.855209	0.855209	5.69704		1.64223	0.575807	1.64223	19.8073		0.794118	0.493896	0.794118	7.8064		1.46309	0.823341	1.46309	19.296		2.14635	1.05675	2.14635	9.95187		1.06676	0.746963	1.06676	5.01711		1.10156	0.600061	1.10156	2.73188
0.878918	0.581981	0.878918	5.9856		1.07997	0.969522	1.07997	11.0859		1.29014	1.00472	1.29014	10.4721		1.12721	0.472206	1.12721	6.93171		0.54776	0.855555	0.855555	20.9436		0.623005	0.816773	0.816773	12.1505		1.35341	0.756139	1.35341	5.22391		1.73526	1.11785	1.73526	30.0811		0.653908	0.908154	0.908154	10.802		0.813657	0.667744	0.813657	4.65054
0.7834	0.666214	0.7834	3.73991		0.760641	0.93539	0.93539	4.60402		1.08323	0.77507	1.08323	7.55023		0.638481	0.774008	0.774008	15.0842		1.13201	0.893028	1.13201	7.01005		0.517891	0.707148	0.707148	7.41308		1.48722	0.556082	1.48722	9.78546		2.01599	1.01069	2.01599	28.7795		0.730434	0.425253	0.730434	14.035		0.735599	0.730668	0.735599	9.54969
1.0639	0.990826	1.0639	4.81737		0.899562	1.23686	1.23686	9.16513		1.14271	0.96653	1.14271	6.95363		0.857986	0.739086	0.857986	9.20492		0.639556	0.75393	0.75393	5.3136		1.49242	0.828841	1.49242	3.5847		1.16318	0.9849	1.16318	15.1247		1.6439	1.09507	1.6439	21.5345		0.863697	0.557026	0.863697	12.6891		0.680646	1.41549	1.41549	7.61468
0.655894	1.06909	1.06909	8.62815		0.517259	0.647604	0.647604	3.78306		0.660883	0.643524	0.660883	4.40641		1.55864	0.661677	1.55864	30.0002		1.10601	0.715905	1.10601	7.09294		1.59151	0.761682	1.59151	9.06042		1.21715	0.582776	1.21715	21.6714		2.58259	1.31698	2.58259	13.5582		0.682815	1.00977	1.00977	6.45495		1.26938	0.856604	1.26938	9.09201
1.1528	0.604149	1.1528	8.24467		1.0418	0.870189	1.0418	5.76171		0.707692	0.66047	0.707692	13.1165		1.03438	1.42537	1.42537	10.0571		0.838103	0.806344	0.838103	4.96121		1.26239	0.559571	1.26239	6.77543		2.06839	1.68495	2.06839	17.5276		1.83539	0.961077	1.83539	28.2939		0.496804	0.544091	0.544091	4.2292		1.48874	0.714721	1.48874	4.26004
0.845863	0.436089	0.845863	7.45008		0.849138	1.04566	1.04566	11.0129		0.77123	0.621153	0.77123	5.18242		0.946206	0.992978	0.992978	19.852		0.644066	0.41051	0.644066	8.37911		1.16938	0.437301	1.16938	17.1366		1.99236	0.806888	1.99236	9.68323		1.71294	0.772389	1.71294	13.5438		0.850619	0.736372	0.850619	5.24987		1.25942	0.761971	1.25942	4.77437
1.15889	1.1837	1.1837	4.71867		0.945194	0.936732	0.945194	7.22375		0.76709	0.871586	0.871586	3.69981		1.56011	0.810234	1.56011	16.3982		0.819236	0.725909	0.819236	4.27259		1.11618	1.2167	1.2167	17.6472		1.4715	0.942342	1.4715	12.48		2.81179	1.06154	2.81179	12.7002		0.713429	0.564625	0.713429	14.4611		0.950546	0.896383	0.950546	7.80328
1.09735	0.569535	1.09735	19.1278		0.928783	0.540158	0.928783	5.35849		0.64251	1.04037	1.04037	6.85484		0.977772	1.12011	1.12011	5.47935		1.46814	0.676718	1.46814	3.82906		0.957566	0.779662	0.957566	8.43526		1.04331	1.2699	1.2699	5.56318		2.5218	0.577846	2.5218	18.4188		1.29153	0.506687	1.29153	11.2596		0.768235	1.19338	1.19338	5.59778
0.807566	0.683911	0.807566	7.90656		0.899575	0.649689	0.899575	4.03393		0.554503	1.11827	1.11827	6.90168		1.24539	1.21953	1.24539	23.4823		1.4217	0.646372	1.4217	4.85787		1.4711	0.637347	1.4711	6.4479		1.48258	0.847366	1.48258	2.95114		2.11874	0.875774	2.11874	12.9177		0.566804	1.56677	1.56677	7.13567		1.29182	1.07104	1.29182	6.63784
1.17557	0.799145	1.17557	5.50483		0.960427	1.10309	1.10309	3.33258		0.642787	0.689058	0.689058	11.3512		1.44901	0.633668	1.44901	3.75072		1.05838	0.907494	1.05838	10.5904		1.15738	0.739491	1.15738	16.5127		1.49983	0.744634	1.49983	8.5491		1.21003	0.994144	1.21003	13.4551		0.557266	0.659551	0.659551	4.31513		0.51108	0.459688	0.51108	9.75659
0.681282	0.665515	0.681282	5.37521		0.612477	0.615869	0.615869	5.68263		0.797162	0.713543	0.797162	6.88024		1.03989	1.03857	1.03989	10.3389		1.08286	0.678277	1.08286	18.2249		1.68676	0.729532	1.68676	3.9311		1.70107	0.948603	1.70107	14.2788		2.12761	0.695493	2.12761	26.1365		0.908337	0.432642	0.908337	8.03286		0.897378	1.29762	1.29762	5.28336
0.474089	0.484459	0.484459	7.55683		0.737267	0.517719	0.737267	5.02815		0.813839	1.10756	1.10756	10.1299		0.933783	0.538959	0.933783	4.64308		1.34973	0.930598	1.34973	3.797		0.808592	1.06915	1.06915	8.7401		1.48091	1.48218	1.48218	19.9126		1.94942	0.675968	1.94942	11.1375		1.14393	1.00943	1.14393	4.94994		1.51518	1.07007	1.51518	4.16901
1.11694	0.934543	1.11694	6.59228		0.781719	1.1983	1.1983	2.99891		1.34691	0.773141	1.34691	15.651		1.00147	0.951583	1.00147	7.87198		0.734252	1.23529	1.23529	4.88559		1.51155	0.799266	1.51155	4.14201		1.5361	0.699182	1.5361	15.5072		2.23493	1.05315	2.23493	15.722		0.916994	0.671523	0.916994	5.418		0.983341	0.939615	0.983341	9.23979
1.21588	1.27073	1.27073	8.74739		0.636408	0.674577	0.674577	5.60724		1.22747	1.00505	1.22747	5.47964		1.17136	0.673562	1.17136	5.32612		0.411866	0.590489	0.590489	3.96481		1.00698	0.677186	1.00698	8.62725		2.05183	0.854527	2.05183	12.9257		1.56784	0.756685	1.56784	23.5368		1.02539	1.05401	1.05401	16.2607		1.14936	0.861479	1.14936	4.69404
1.02239	0.803245	1.02239	6.47415		0.895563	0.652551	0.895563	6.93277		0.832314	1.01219	1.01219	4.6206		0.805645	0.671469	0.805645	8.55042		1.22264	0.579927	1.22264	7.82755		1.37064	0.851493	1.37064	4.39611		1.56088	0.910145	1.56088	21.1923		1.68281	0.569521	1.68281	14.8161		1.68923	0.94516	1.68923	4.61636		0.5171	0.804868	0.804868	5.3169
0.989713	0.774809	0.989713	3.20798		0.74098	0.751862	0.751862	5.17125		0.982215	0.738822	0.982215	7.57694		0.908547	1.00843	1.00843	21.8095		0.98085	0.892853	0.98085	5.90054		1.01805	0.499351	1.01805	8.73834		1.92395	0.598119	1.92395	12.4954		1.70366	0.827968	1.70366	10.6924		1.86813	0.711613	1.86813	5.95892		1.83237	1.12438	1.83237	6.34451
0.686938	0.689374	0.689374	5.58583		1.26383	0.735569	1.26383	8.04146		1.52362	0.831554	1.52362	7.3039		0.831056	0.607251	0.831056	6.36481		0.673052	0.681684	0.681684	8.15535		1.64635	0.524772	1.64635	8.94627		2.14833	0.699144	2.14833	7.68273		2.8061	1.08017	2.8061	37.4356		0.579789	1.00256	1.00256	6.13483		1.59794	1.05459	1.59794	13.2821
1.21935	1.34797	1.34797	5.48814		0.740789	0.678682	0.740789	13.0161		1.08166	0.4582	1.08166	7.01045		1.10013	1.08111	1.10013	8.97534		1.2602	0.768666	1.2602	5.20178		1.28058	1.10401	1.28058	6.12536		1.37738	0.661238	1.37738	14.552		1.93293	0.944357	1.93293	9.82569		0.771193	0.689172	0.771193	4.97698		0.604682	1.04004	1.04004	6.14337
0.833889	0.620388	0.833889	7.16128		0.819735	0.895881	0.895881	9.41115		0.925357	0.864138	0.925357	12.0009		0.808897	0.614363	0.808897	6.91718		0.992748	0.645884	0.992748	6.87415		0.664123	0.536882	0.664123	7.79068		1.95834	0.564715	1.95834	8.78386		1.52258	0.649984	1.52258	21.4415		1.05457	1.29416	1.29416	5.09071		1.25611	0.515863	1.25611	3.13911
0.620927	0.85524	0.85524	7.15678		0.801956	0.911482	0.911482	11.749		0.546715	0.894295	0.894295	10.8322		1.261	0.724042	1.261	14.7596		0.893646	0.696041	0.893646	6.29833		1.35743	0.511177	1.35743	17.1726		1.33271	0.583057	1.33271	9.51387		2.77951	0.621681	2.77951	19.7862		1.06581	0.797642	1.06581	6.24171		1.42289	0.480193	1.42289	6.70219
0.633795	0.857369	0.857369	3.65488		0.900101	1.1708	1.1708	7.62317		1.01849	0.546654	1.01849	8.53929		1.27656	1.31726	1.31726	9.64949		1.14616	0.822011	1.14616	3.85044		0.873995	0.599641	0.873995	7.23782		0.984469	1.00726	1.00726	16.7985		2.06461	1.02965	2.06461	42.8076		1.51079	1.31777	1.51079	6.8549		1.16479	0.853481	1.16479	10.7407
0.692763	1.30543	1.30543	2.55682		0.804632	1.09586	1.09586	5.83502		1.15688	0.776243	1.15688	7.44555		1.83925	0.794155	1.83925	10.7928		0.894193	0.980582	0.980582	7.26627		0.970003	0.430959	0.970003	9.3474		1.53526	0.822373	1.53526	18.7537		2.6838	0.634083	2.6838	18.2349		0.672019	0.749549	0.749549	11.9785		0.860491	0.570256	0.860491	3.70083
0.6501	0.789321	0.789321	7.54743		0.592591	0.635324	0.635324	5.98101		1.10994	0.964029	1.10994	5.49434		0.824294	0.538504	0.824294	9.40909		0.85461	0.809601	0.85461	6.36229		1.33729	0.654052	1.33729	6.03685		1.05423	0.898218	1.05423	13.4261		1.53617	1.24565	1.53617	23.5376		0.736807	0.882799	0.882799	6.00733		0.809608	0.525336	0.809608	10.3608
0.813609	0.877358	0.877358	6.9716		0.582062	0.865492	0.865492	9.29924		0.514939	0.741149	0.741149	11.5802		0.615987	0.741644	0.741644	7.97086		0.725114	0.4801	0.725114	9.68856		1.23164	0.85045	1.23164	19.8857		2.10948	0.748502	2.10948	9.24624		1.75771	0.680687	1.75771	14.2779		0.484903	0.46546	0.484903	11.0311		1.2916	0.591791	1.2916	11.6794
1.26779	0.56565	1.26779	4.84334		0.677798	0.57563	0.677798	7.45429		1.24358	0.883244	1.24358	8.07405		1.02818	0.418276	1.02818	10.0367		0.950884	1.08426	1.08426	2.40804		2.12424	0.975539	2.12424	4.13287		1.78766	0.686758	1.78766	3.66702		2.76703	0.478124	2.76703	34.653		1.52577	1.22006	1.52577	3.74705		0.823645	1.06173	1.06173	4.22598
0.843137	1.18376	1.18376	12.047		0.898059	0.801673	0.898059	3.7068		0.625295	0.54474	0.625295	6.58127		1.16734	0.58731	1.16734	15.89		0.854786	0.654125	0.854786	7.70265		1.11876	0.634922	1.11876	9.86743		1.46347	1.19874	1.46347	11.7646		2.23371	0.606316	2.23371	13.0002		0.922816	0.915158	0.922816	6.43932		1.29235	1.48428	1.48428	14.47
0.793631	0.813464	0.813464	4.31248		0.723412	0.629861	0.723412	7.88431		1.08083	1.02445	1.08083	6.26023		1.50257	0.689368	1.50257	13.8758		0.804115	1.05398	1.05398	2.67904		1.80103	0.567857	1.80103	4.70629		1.79212	0.851262	1.79212	12.5395		1.82995	0.796355	1.82995	22.6322		1.29242	1.11881	1.29242	3.01385		1.56174	0.660401	1.56174	5.04652
1.17526	0.725211	1.17526	3.53218		0.812227	0.790939	0.812227	11.4783		0.923586	0.78456	0.923586	5.75407		0.829674	1.05254	1.05254	10.1762		0.91396	1.14769	1.14769	2.19531		0.61983	0.82854	0.82854	6.89981		1.23904	1.11146	1.23904	6.28486		2.08403	0.984592	2.08403	24.204		0.68525	1.07291	1.07291	5.41668		1.07558	1.29808	1.29808	18.3259
0.68521	0.786525	0.786525	5.96389		2.05892	0.842513	2.05892	7.21775		0.859601	0.563576	0.859601	10.0084		1.16151	0.699901	1.16151	16.3909		0.456302	1.36778	1.36778	4.3813		1.2837	0.87218	1.2837	12.206		1.64303	1.06638	1.64303	6.79678		2.58699	0.928398	2.58699	15.3501		0.724719	0.958908	0.958908	5.67116		1.52276	1.08438	1.52276	4.69906
0.988499	0.45423	0.988499	8.16646		0.934353	0.534179	0.934353	16.4435		1.00535	1.1313	1.1313	5.56167		1.92324	0.580532	1.92324	10.5684		0.56687	0.926683	0.926683	5.66706		1.1881	0.446943	1.1881	2.53435		1.87016	0.823003	1.87016	11.3904		1.53187	0.76718	1.53187	14.3383		0.559415	0.724969	0.724969	8.23176		0.614901	1.40872	1.40872	5.87241
0.86334	1.13927	1.13927	6.89018		0.814024	0.837345	0.837345	4.95399		1.03895	1.1067	1.1067	8.59549		0.626929	1.03706	1.03706	4.05819		0.648361	1.12664	1.12664	3.96243		0.979217	0.546833	0.979217	5.7367		2.26151	0.93393	2.26151	30.0849		2.42555	1.24655	2.42555	11.6913		0.5516	1.07261	1.07261	10.7046		1.12077	0.694572	1.12077	8.86745
0.561701	1.19942	1.19942	5.71309		0.860969	0.800869	0.860969	20.2201		0.937604	0.821445	0.937604	5.90024		0.721549	1.7549	1.7549	7.84824		0.728931	0.847307	0.847307	2.37683		1.06453	1.13223	1.13223	12.6694		1.25462	0.663574	1.25462	10.3224		2.07673	0.89959	2.07673	31.9822		0.543756	0.586126	0.586126	4.19872		0.614964	0.61012	0.614964	7.5779
0.474814	0.746218	0.746218	5.31411		0.996643	0.523583	0.996643	10.9337		0.771919	1.181	1.181	12.1306		0.796769	0.794341	0.796769	7.82417		1.14669	0.966029	1.14669	5.51584		0.543236	0.527912	0.543236	10.7758		2.2604	0.684267	2.2604	17.2109		2.47439	0.817992	2.47439	13.853		1.06539	0.604685	1.06539	4.97607		0.744682	0.525103	0.744682	9.63639
0.815413	0.45027	0.815413	4.42641		1.48035	0.628769	1.48035	6.60941		1.16078	0.78367	1.16078	8.38817		1.16264	0.543479	1.16264	6.2582		1.59483	0.786781	1.59483	17.8373		1.0775	0.555095	1.0775	4.88439		1.68485	0.693224	1.68485	5.42441		1.606	0.641715	1.606	17.1826		1.59788	0.677258	1.59788	1.41061		1.08614	0.568452	1.08614	5.9239
0.526085	0.766049	0.766049	15.2388		0.92836	0.622666	0.92836	8.31808		0.621968	1.37689	1.37689	9.51431		1.47879	1.05448	1.47879	14.2089		0.837946	0.897971	0.897971	12.3022		0.566143	0.434173	0.566143	4.90752		1.7464	1.69298	1.7464	6.05415		2.76403	0.671233	2.76403	24.2075		0.758446	1.12476	1.12476	8.23592		0.776505	0.847762	0.847762	13.2615
0.763345	0.83046	0.83046	4.88775		0.942445	0.598405	0.942445	7.39056		0.748041	1.01149	1.01149	5.78471		1.44835	1.37607	1.44835	10.9837		0.992368	1.01619	1.01619	6.25544		1.14282	0.672701	1.14282	4.73011		0.835631	0.722045	0.835631	5.81207		1.96756	0.823379	1.96756	17.9777		0.9645	0.424287	0.9645	7.87018		0.742978	0.715465	0.742978	6.44564
0.890179	0.685243	0.890179	10.5652		0.818293	0.53373	0.818293	18.3242		0.760603	0.50113	0.760603	5.74336		1.08838	0.564006	1.08838	15.9101		1.03229	1.69667	1.69667	2.66842		0.631648	0.568479	0.631648	8.95707		1.74635	1.13728	1.74635	5.09038		2.08086	0.819797	2.08086	32.699		0.944018	0.820344	0.944018	6.14371		0.515682	0.813581	0.813581	6.78223
0.769772	0.71361	0.769772	11.0944		0.709679	0.912688	0.912688	11.1254		1.12321	0.945863	1.12321	5.81309		0.841117	1.21513	1.21513	8.55847		0.528381	0.79411	0.79411	5.41443		0.721149	0.688197	0.721149	5.22361		2.3443	0.593004	2.3443	9.91685		1.62122	0.677639	1.62122	12.6746		0.409269	0.836517	0.836517	8.89181		1.15766	0.818992	1.15766	6.3293
1.12389	0.758208	1.12389	8.00282		1.00721	0.886811	1.00721	4.11785		1.92705	1.14046	1.92705	13.1722		1.02481	0.847097	1.02481	11.6419		1.02461	0.486519	1.02461	3.01147		1.77718	0.822615	1.77718	10.0198		1.16772	0.720991	1.16772	8.81199		1.27588	1.29532	1.29532	12.6869		0.627838	0.67045	0.67045	4.61562		0.880518	0.890191	0.890191	7.46082
0.907529	1.11739	1.11739	6.73102		0.647501	0.895288	0.895288	14.1961		1.3372	0.842796	1.3372	2.64963		0.922985	0.916025	0.922985	11.3957		0.973326	0.79754	0.973326	4.96645		0.940944	0.914364	0.940944	9.90469		1.90954	0.555578	1.90954	11.3063		1.63801	0.530758	1.63801	14.4223		0.548151	0.834035	0.834035	8.31696		1.17204	0.582167	1.17204	12.1285
0.77367	0.465708	0.77367	13.9547		1.02273	0.945965	1.02273	3.14086		1.1043	0.572776	1.1043	3.70391		1.62073	0.400185	1.62073	9.79265		1.001	0.765634	1.001	5.47444		0.62419	0.879637	0.879637	7.92735		1.53759	1.04635	1.53759	17.8772		1.74815	0.725109	1.74815	20.562		1.02472	0.761315	1.02472	3.08323		0.920244	0.908461	0.920244	9.44446
0.572997	1.09379	1.09379	6.1189		0.524312	0.830921	0.830921	6.98121		1.0507	0.58892	1.0507	7.53435		0.798894	1.38298	1.38298	6.66844		0.837767	0.456902	0.837767	6.67367		0.972131	0.757116	0.972131	11.3864		2.10291	0.511988	2.10291	17.6746		1.94279	1.0779	1.94279	15.6933		1.42945	0.497929	1.42945	5.74898		1.00765	0.880348	1.00765	5.89876
0.799202	0.606757	0.799202	3.21917		0.586872	0.660061	0.660061	5.794		1.22959	0.758333	1.22959	4.22009		1.24533	0.66867	1.24533	9.88637		1.16809	0.659554	1.16809	5.59727		0.72603	1.18359	1.18359	8.41811		1.93102	0.778306	1.93102	22.8694		1.99278	0.791806	1.99278	16.3854		0.790012	0.962031	0.962031	3.00714		0.696126	0.834288	0.834288	13.4047
0.48739	1.08854	1.08854	4.37398		0.605906	0.872437	0.872437	4.37119		1.23131	1.1398	1.23131	10.5569		1.2923	1.11887	1.2923	9.39748		1.66986	0.695707	1.66986	3.18654		1.18148	0.665151	1.18148	9.67485		1.52032	0.634509	1.52032	5.91723		2.50252	0.715726	2.50252	15.2746		0.760622	1.03988	1.03988	5.63184		1.09756	1.21236	1.21236	8.15668
0.604126	0.554959	0.604126	5.22396		0.636009	0.678265	0.678265	3.93471		1.87109	0.636818	1.87109	3.21874		1.72117	0.937232	1.72117	17.6766		0.96275	0.737474	0.96275	5.68348		0.927855	1.01934	1.01934	5.73378		1.81032	0.490327	1.81032	18.5623		1.58023	0.512057	1.58023	9.61882		1.47333	0.891799	1.47333	17.6848		1.01861	1.15103	1.15103	10.8892
0.544205	0.403982	0.544205	8.22424		0.829828	0.844482	0.844482	7.72619		0.973016	0.658555	0.973016	15.591		1.01358	0.881288	1.01358	7.83175		1.12663	0.744774	1.12663	6.99155		0.92441	0.809821	0.92441	10.0561		1.74144	0.595725	1.74144	7.427		2.09287	1.10011	2.09287	16.1387		1.01594	0.726729	1.01594	6.264		0.38114	0.819981	0.819981	6.18896
1.08699	0.748892	1.08699	4.55821		1.19382	0.344275	1.19382	9.70909		0.929318	0.876409	0.929318	7.87936		0.719236	1.03999	1.03999	7.96206		1.20151	0.738793	1.20151	8.5184		0.725055	0.771719	0.771719	2.51951		2.20798	1.14344	2.20798	14.4411		2.30348	0.86412	2.30348	35.0127		0.964486	0.724737	0.964486	3.68722		1.45929	0.568631	1.45929	8.93458
0.506664	0.56198	0.56198	10.5483		0.863853	0.51074	0.863853	5.47969		1.072	0.910196	1.072	5.90639		2.01642	0.499493	2.01642	11.8752		1.23082	1.10486	1.23082	6.70071		1.13167	0.703586	1.13167	7.44083		1.13074	0.743557	1.13074	5.66116		1.56778	0.640717	1.56778	11.0241		1.14639	1.06926	1.14639	8.22734		0.81441	0.755441	0.81441	7.20028
0.834164	0.552321	0.834164	2.91484		1.23245	0.594508	1.23245	4.911		0.555415	0.905978	0.905978	12.1467		1.23441	0.875275	1.23441	8.17283		1.40155	0.763147	1.40155	4.84087		2.32085	0.585523	2.32085	5.50657		1.16791	0.551721	1.16791	13.1739		2.66711	0.691836	2.66711	11.7019		1.4716	0.522411	1.4716	6.47518		1.01561	1.27965	1.27965	15.1587
0.996743	0.45799	0.996743	5.10201		0.952094	0.9517	0.952094	4.09934		0.45497	0.815485	0.815485	5.34923		0.963827	0.637773	0.963827	8.8354		1.02706	0.805462	1.02706	7.96802		0.74164	0.979525	0.979525	8.82699		1.8983	0.571437	1.8983	16.2673		2.2809	1.11881	2.2809	23.5135		0.65041	1.11731	1.11731	2.46597		0.990842	0.551774	0.990842	5.67235
0.480068	0.67463	0.67463	4.68796		0.789276	0.940785	0.940785	7.67039		0.931311	1.41852	1.41852	8.04355		0.673097	0.71975	0.71975	4.87061		1.09487	0.609279	1.09487	5.42808		0.444095	0.976153	0.976153	6.66126		1.1627	0.556743	1.1627	13.1119		1.55466	0.8727	1.55466	19.8068		0.70297	0.661535	0.70297	4.77425		0.747341	0.872723	0.872723	6.83666
0.895172	0.930021	0.930021	5.70653		0.946074	0.902472	0.946074	8.94159		0.703946	0.670102	0.703946	14.7354		0.985885	0.829148	0.985885	12.5477		0.661918	0.527116	0.661918	4.39165		2.0027	0.532125	2.0027	11.7116		1.5603	0.589863	1.5603	6.14706		1.22825	0.677008	1.22825	10.6203		0.628654	1.15256	1.15256	7.08194		0.825769	0.480344	0.825769	7.35208
0.570031	1.00975	1.00975	9.30831		0.814216	1.42157	1.42157	5.46227		1.00485	0.537533	1.00485	11.8742		0.83211	1.47497	1.47497	9.47664		0.550548	0.641443	0.641443	3.70155		1.16623	1.17391	1.17391	17.662		1.21889	0.791177	1.21889	15.0296		2.74789	1.08436	2.74789	15.9442		0.743351	0.717151	0.743351	4.3713		0.808631	0.619804	0.808631	7.84725
1.72469	0.927316	1.72469	5.27314		0.67131	0.622845	0.67131	4.07871		1.16064	0.498966	1.16064	2.56696		1.08598	0.827033	1.08598	9.80591		1.09833	0.900726	1.09833	4.17124		1.19533	0.966064	1.19533	8.42063		1.04406	0.619968	1.04406	9.74114		2.38669	0.778095	2.38669	12.236		0.832361	0.712691	0.832361	4.60818		0.544111	0.632059	0.632059	4.9905
0.479134	1.1331	1.1331	4.2764		0.658485	0.874277	0.874277	7.27813		0.812452	1.53668	1.53668	6.66716		1.16544	1.34543	1.34543	10.8516		1.09517	1.03679	1.09517	5.52455		0.759039	0.984143	0.984143	8.50707		2.11464	1.05317	2.11464	18.0646		1.94482	0.916704	1.94482	22.2814		0.688736	0.890349	0.890349	4.14555		0.605481	0.521033	0.605481	6.46747
0.913444	1.35244	1.35244	5.36543		0.601839	0.890393	0.890393	3.69294		1.07543	0.758688	1.07543	6.87467		1.26156	0.971448	1.26156	12.5391		1.17912	0.515266	1.17912	8.02397		1.26817	1.19902	1.26817	7.94385		1.03227	0.686712	1.03227	16.3108		1.66942	0.786636	1.66942	31.6949		0.618302	0.578656	0.618302	9.38519		1.22955	1.32149	1.32149	5.43558
0.867341	0.739638	0.867341	12.0035		1.13533	0.622991	1.13533	5.09216		1.24816	0.693714	1.24816	6.25081		1.29102	0.682824	1.29102	8.11789		0.651918	0.620837	0.651918	12.5503		1.15036	0.711552	1.15036	7.63668		1.36284	0.738917	1.36284	10.871		2.60931	1.23386	2.60931	15.4757		0.752341	0.564162	0.752341	4.55854		1.01181	1.26383	1.26383	5.33926
1.1078	1.11253	1.11253	9.15051		0.941489	0.572891	0.941489	7.73185		0.64273	1.02493	1.02493	11.4259		1.66397	0.960234	1.66397	13.9415		1.18436	0.89215	1.18436	4.14991		1.67854	0.582186	1.67854	11.8035		1.75178	1.01288	1.75178	6.49192		1.60978	0.629354	1.60978	22.1527		0.583549	1.24642	1.24642	8.50065		0.809716	0.781354	0.809716	10.874
0.879435	0.674489	0.879435	23.7401		1.13334	0.721331	1.13334	4.28489		0.878558	0.975484	0.975484	3.72507		1.7698	0.419418	1.7698	5.09839		1.06949	1.38308	1.38308	9.45152		1.33589	0.830823	1.33589	14.8091		1.59688	0.90889	1.59688	11.4864		1.76872	1.34362	1.76872	17.3779		0.776153	0.759526	0.776153	3.3592		1.23263	0.679139	1.23263	5.47488
0.676111	1.07051	1.07051	13.0099		0.799866	0.459013	0.799866	5.58465		1.24195	0.630453	1.24195	5.74779		1.4096	0.933573	1.4096	13.7646		1.2319	1.17117	1.2319	5.89056		1.54619	1.04363	1.54619	8.06923		1.64117	0.761242	1.64117	9.32767		1.39378	1.4789	1.4789	5.28209		1.01437	0.944215	1.01437	2.13056		0.794947	0.824939	0.824939	7.17614
0.612015	0.823899	0.823899	7.71875		0.720591	0.535967	0.720591	6.2145		0.933199	1.54989	1.54989	7.14222		1.13426	0.789973	1.13426	9.85809		0.496544	0.850949	0.850949	6.69276		0.978735	0.523872	0.978735	2.76971		1.23623	0.546098	1.23623	10.957		1.31435	0.711966	1.31435	26.4873		0.66969	0.93762	0.93762	11.7229		0.410729	0.904618	0.904618	5.8837
0.737293	0.605595	0.737293	7.9368		1.58314	0.926855	1.58314	3.20654		1.2509	0.960267	1.2509	9.3754		1.69488	0.721149	1.69488	9.71803		0.627044	0.806449	0.806449	6.48919		0.623051	0.651913	0.651913	13.9792		2.35941	0.808482	2.35941	10.1217		2.52561	1.14319	2.52561	29.6763		1.0466	0.713161	1.0466	6.07197		0.568463	0.663604	0.663604	13.3336
0.556118	0.541121	0.556118	9.34473		0.740956	0.516667	0.740956	12.9785		0.556434	0.826604	0.826604	13.2438		1.21966	1.20415	1.21966	10.1526		0.834549	0.765131	0.834549	4.52431		0.939965	0.729562	0.939965	11.91		1.18897	0.526537	1.18897	13.2042		1.91156	1.26081	1.91156	22.4697		0.950638	1.27398	1.27398	7.31367		0.91775	0.98046	0.98046	5.31306
0.638764	0.923868	0.923868	5.32907		1.03475	0.867174	1.03475	6.17405		1.23532	0.606856	1.23532	15.0107		1.07387	1.37832	1.37832	8.58782		0.791793	0.681514	0.791793	6.10155		0.68877	0.601283	0.68877	7.28573		1.53789	0.97733	1.53789	24.7445		1.95315	1.10565	1.95315	24.1382		0.88667	0.687551	0.88667	13.237		0.81	0.600257	0.81	13.4291
0.64091	0.762658	0.762658	2.33335		1.25159	0.725301	1.25159	6.20747		1.54182	1.14122	1.54182	16.612		1.50386	0.537247	1.50386	6.61345		0.467546	0.5218	0.5218	4.89136		1.12573	0.943384	1.12573	9.05521		2.33027	0.806291	2.33027	15.0566		2.12743	0.926997	2.12743	16.9965		1.13957	0.476889	1.13957	3.91453		1.08751	0.605169	1.08751	15.1244
0.747318	0.618279	0.747318	7.85394		0.668912	0.927586	0.927586	4.18582		0.806873	0.753686	0.806873	7.21682		0.921106	1.40096	1.40096	4.68418		1.27379	1.20779	1.27379	9.00584		1.04189	0.918925	1.04189	3.15261		1.06896	0.688419	1.06896	10.1333		1.58581	0.838639	1.58581	19.379		0.705097	0.655145	0.705097	4.80343		0.999798	0.98792	0.999798	7.79873
0.634101	0.569938	0.634101	2.77656		0.816777	0.509549	0.816777	4.1635		0.737368	0.896567	0.896567	6.66593		0.505682	1.16309	1.16309	13.1848		0.873102	0.609892	0.873102	5.46092		0.496238	0.861382	0.861382	3.27273		1.95775	0.583188	1.95775	8.20686		1.81751	1.13282	1.81751	20.2483		0.800317	0.72573	0.800317	5.46006		0.887373	0.810714	0.887373	3.70512
0.909551	0.384038	0.909551	4.41581		1.29741	0.92795	1.29741	5.14391		0.935531	0.900311	0.935531	9.81596		0.930608	0.672205	0.930608	12.9922		0.999375	0.958395	0.999375	7.06923		0.778873	0.613375	0.778873	6.02922		2.12391	0.831818	2.12391	14.8051		1.23407	0.484668	1.23407	13.7417		1.15764	0.64099	1.15764	4.21211		0.957805	1.23619	1.23619	4.76047
0.457478	0.75705	0.75705	6.23657		0.535621	0.620115	0.620115	5.76975		1.2486	1.22377	1.2486	8.46217		0.641272	0.974877	0.974877	12.8451		1.29824	0.739876	1.29824	7.25618		1.43651	0.624668	1.43651	5.63932		1.2954	0.985905	1.2954	26.8261		2.17441	1.04874	2.17441	22.8448		1.27495	1.49149	1.49149	4.43176		0.658742	0.954821	0.954821	2.59481
0.780331	1.22732	1.22732	3.73865		0.836005	0.866475	0.866475	3.42556		0.544569	1.12493	1.12493	6.19587		1.35082	1.21097	1.35082	9.47368		1.14247	0.842035	1.14247	4.96416		1.30681	1.36253	1.36253	8.48347		1.15275	0.68955	1.15275	11.5668		2.10043	0.471347	2.10043	23.409		0.450824	0.838567	0.838567	2.77475		1.35844	0.474728	1.35844	5.32552
0.486018	0.876629	0.876629	7.20204		0.79077	0.543214	0.79077	14.7702		1.09688	1.53374	1.53374	3.48142		1.39303	1.08755	1.39303	11.1435		1.31444	0.772547	1.31444	7.82798		0.806076	0.987355	0.987355	8.28417		2.14669	0.820236	2.14669	6.12254		2.00455	1.09675	2.00455	13.6882		0.713919	0.545632	0.713919	5.45852		0.999376	1.00134	1.00134	7.07018
0.932371	0.482471	0.932371	9.9243		0.772873	0.58649	0.772873	7.03928		0.905383	0.775468	0.905383	10.3742		0.514207	0.460342	0.514207	4.80478		1.11517	0.846513	1.11517	4.17745		1.20294	1.62877	1.62877	4.63592		1.74245	0.762794	1.74245	11.4566		2.47102	0.922564	2.47102	14.8428		1.27265	0.625568	1.27265	6.06693		1.14458	1.27055	1.27055	7.19029
0.720884	1.04459	1.04459	7.42947		1.30586	0.705591	1.30586	4.11807		1.45141	1.03413	1.45141	3.3327		0.844916	0.508613	0.844916	5.71068		0.682836	1.09387	1.09387	13.0917		0.466632	1.0672	1.0672	5.12273		1.65744	1.05617	1.65744	4.94319		2.59767	0.648028	2.59767	26.4116		0.649015	0.780056	0.780056	12.0741		0.617861	0.822474	0.822474	9.01374
1.35029	0.532747	1.35029	4.9476		0.922934	0.674934	0.922934	4.58319		1.24278	1.36988	1.36988	7.71628		0.957787	0.887468	0.957787	7.38165		0.47494	0.693263	0.693263	3.33153		1.3642	0.913414	1.3642	3.83863		2.16912	1.17629	2.16912	7.08845		2.37578	0.682543	2.37578	12.6885		0.917254	0.617035	0.917254	7.66753		0.845242	1.19693	1.19693	13.74
0.594906	0.903975	0.903975	12.575		0.750447	0.910718	0.910718	4.39925		0.620044	1.04644	1.04644	4.36212		0.553642	0.559567	0.559567	11.6611		1.43533	0.763859	1.43533	7.74888		0.415516	0.544418	0.544418	4.79426		1.34006	0.446192	1.34006	12.4159		1.42409	0.724242	1.42409	24.0595		1.01549	1.4281	1.4281	4.8686		1.29064	1.18796	1.29064	3.5806
0.788976	1.39544	1.39544	8.13454		0.600536	0.594319	0.600536	8.24006		0.999554	0.609995	0.999554	6.81919		1.01364	0.785161	1.01364	10.1678		1.02951	0.401009	1.02951	8.19441		1.05387	0.542728	1.05387	12.1376		0.743895	0.648647	0.743895	7.70494		2.19103	0.652146	2.19103	7.5798		1.03121	0.576025	1.03121	8.32775		0.702189	0.614743	0.702189	14.7834
0.468327	0.795329	0.795329	3.81004		1.25306	0.894857	1.25306	5.45106		1.0558	1.03506	1.0558	5.7887		1.36406	0.997887	1.36406	4.3763		0.737763	0.610349	0.737763	7.97839		0.632412	0.788779	0.788779	7.65502		2.83853	0.816217	2.83853	6.50562		2.48268	1.28097	2.48268	18.9314		0.869569	0.872069	0.872069	8.10676		1.16376	0.958665	1.16376	5.6083
0.399009	0.816705	0.816705	2.52829		1.08564	0.775075	1.08564	4.89874		0.842812	0.939994	0.939994	9.6996		0.595982	0.934832	0.934832	14.6513		0.868391	0.598565	0.868391	4.75422		1.33467	0.44843	1.33467	12.3095		1.06841	0.859353	1.06841	12.2681		2.68118	1.01636	2.68118	15.9772		0.962512	0.839179	0.962512	8.86759		0.523621	1.27403	1.27403	7.88169
1.07492	0.871515	1.07492	5.12938		1.06974	1.14936	1.14936	7.06995		0.66207	1.31794	1.31794	21.0098		0.706577	0.741972	0.741972	5.92082		0.890443	0.590566	0.890443	3.67877		1.14246	0.704585	1.14246	8.69751		1.943	0.656153	1.943	11.2314		2.57492	0.648611	2.57492	16.4359		0	0	0	5.51593		0.805087	0.492522	0.805087	4.04005
0.720634	0.806711	0.806711	3.48998		0.791459	0.95269	0.95269	3.88482		1.23753	0.986366	1.23753	7.84493		0.918975	0.698245	0.918975	11.7278		1.47178	0.541067	1.47178	6.39887		1.00202	1.01856	1.01856	4.26695		1.62956	1.10667	1.62956	5.12077		1.87871	0.603169	1.87871	13.8076		1.70876	0.43493	1.70876	3.87757		0.863842	1.00072	1.00072	5.58945
0.665784	0.712704	0.712704	6.51594		1.0532	0.888749	1.0532	8.78904		0.683229	1.03329	1.03329	6.87026		1.41114	1.1981	1.41114	7.94829		1.35991	0.659307	1.35991	12.0744		1.16509	0.522237	1.16509	9.70092		0.998815	0.563608	0.998815	9.54577		1.85631	0.765685	1.85631	12.9742		0.700929	0.76481	0.76481	9.25238		1.0783	0.526427	1.0783	6.80045
0.840309	0.395907	0.840309	5.31982		0.967684	0.863801	0.967684	5.98033		1.00797	1.14182	1.14182	4.13077		0.811214	0.863713	0.863713	9.65903		0.73238	0.745484	0.745484	8.0271		1.83761	0.814463	1.83761	8.16969		1.39303	1.01696	1.39303	14.8576		0.730008	0.719407	0.730008	16.23		0.667773	0.542677	0.667773	4.52508		1.49831	1.01459	1.49831	4.92756
1.2895	1.04927	1.2895	4.41877		1.15281	0.634377	1.15281	3.70483		0.746458	0.719684	0.746458	8.04994		0.832304	0.555319	0.832304	9.85585		1.23185	0.730575	1.23185	3.50197		0.942941	1.12142	1.12142	7.26713		1.95448	1.23171	1.95448	8.80962		1.99021	0.501257	1.99021	15.8028		1.2072	1.03089	1.2072	4.96219		1.32902	0.718915	1.32902	5.98349
0.574607	0.459291	0.574607	4.46685		0.921782	0.718935	0.921782	6.46818		0.658721	0.53157	0.658721	6.60767		1.07371	0.639034	1.07371	11.426		1.21001	1.05103	1.21001	3.80236		0.960887	0.709868	0.960887	11.4666		1.96782	1.14898	1.96782	6.27419		2.04198	0.950931	2.04198	22.9849		0.770516	0.612729	0.770516	7.20478		0.74306	0.637231	0.74306	5.39444
0.558075	1.02738	1.02738	2.82508		0.851757	1.01622	1.01622	5.10288		0.974478	1.04462	1.04462	8.98881		1.35689	0.669055	1.35689	9.57376		1.64227	1.07739	1.64227	4.13119		1.27827	0.823833	1.27827	5.44314		1.54006	1.26422	1.54006	10.5527		1.5074	0.765547	1.5074	20.4607		0.948864	0.836759	0.948864	4.09135		0.658515	0.57769	0.658515	5.05351
0.957971	0.849567	0.957971	9.23008		0.56573	0.857761	0.857761	7.14318		0.96809	0.664949	0.96809	7.37289		1.33452	0.824632	1.33452	9.04156		1.26568	0.805573	1.26568	2.68538		1.44012	0.71542	1.44012	3.13184		1.52869	1.34521	1.52869	17.2963		1.27624	0.870381	1.27624	16.2458		0.621398	0.553063	0.621398	11.5275		1.16176	1.31201	1.31201	4.75639
0.544983	0.602703	0.602703	5.34964		0.84006	0.381513	0.84006	5.35228		0.738033	0.489512	0.738033	4.19666		0.712069	0.62371	0.712069	5.733		0.819552	0.742926	0.819552	2.5956		1.33525	0.944026	1.33525	3.26314		1.53547	0.577375	1.53547	6.91495		2.79361	0.885678	2.79361	14.6568		0.792201	0.580315	0.792201	8.36236		0.724801	1.34689	1.34689	4.32567
0.8027	1.17518	1.17518	3.77981		0.823488	0.81072	0.823488	4.76888		1.23122	0.567303	1.23122	7.1477		1.34382	1.02753	1.34382	17.8828		1.2032	1.16519	1.2032	6.70575		1.30864	1.02185	1.30864	5.98514		2.23373	0.674516	2.23373	10.6583		1.66515	1.72522	1.72522	18.1864		0.960208	0.793299	0.960208	6.30887		1.19747	0.700512	1.19747	9.67344
0.975316	0.623421	0.975316	2.53245		1.10011	0.946447	1.10011	7.35026		0.743781	0.790915	0.790915	22.8079		1.99921	0.699941	1.99921	11.1783		0.798332	0.639429	0.798332	8.14382		1.08902	0.873409	1.08902	5.73435		1.05845	1.25697	1.25697	14.9698		2.37985	0.910109	2.37985	17.6713		0.88646	1.02999	1.02999	15.675		0.832687	1.1057	1.1057	17.9269
1.16663	0.695599	1.16663	5.61469		0.66605	0.577118	0.66605	2.75472		0.831589	0.859865	0.859865	16.9747		0.767505	0.789959	0.789959	6.98191		0.56533	0.98682	0.98682	3.13554		0.9294	0.911458	0.9294	4.64446		1.32218	0.890951	1.32218	10.7708		2.39404	0.639333	2.39404	15.1116		0.942778	0.623901	0.942778	9.48028		0.846501	0.67383	0.846501	2.57363
0.79936	0.691793	0.79936	2.33212		0.666235	1.14102	1.14102	7.01661		0.779302	0.73236	0.779302	8.93956		1.17841	1.03733	1.17841	8.66447		1.03621	0.647814	1.03621	13.4779		1.59943	0.600153	1.59943	5.6042		1.06944	1.16311	1.16311	7.56443		2.3961	0.928383	2.3961	27.299		0.582457	1.34054	1.34054	4.4179		1.14366	0.772601	1.14366	3.49794
1.24537	1.23259	1.24537	7.17923		0.655868	0.987443	0.987443	7.98601		1.93344	0.492257	1.93344	4.85617		1.0642	0.940322	1.0642	15.2792		0.791825	0.972318	0.972318	4.22773		1.5238	0.610057	1.5238	8.37408		1.03035	0.657461	1.03035	16.3929		3.05523	0.76633	3.05523	5.81107		0.676458	0.929447	0.929447	11.7742		0.981532	0.760983	0.981532	3.26136
0.795496	0.985405	0.985405	5.63505		1.20336	1.1257	1.20336	3.94693		0.906981	0.962905	0.962905	5.66025		1.12184	0.956535	1.12184	9.01794		1.36807	0.61846	1.36807	4.52182		1.84575	0.811431	1.84575	13.063		1.55567	1.30796	1.55567	14.3593		1.08117	0.742463	1.08117	21.8955		1.31514	0.637015	1.31514	11.7355		0.756528	1.016	1.016	30.9551
1.1513	0.856353	1.1513	4.10344		0.693224	0.633167	0.693224	11.0298		0.730871	0.760712	0.760712	19.7942		1.00446	1.08829	1.08829	16.0597		1.04247	0.662361	1.04247	16.3585		0.899211	1.06534	1.06534	3.51562		1.0609	0.410684	1.0609	6.36904		2.42326	0.803675	2.42326	24.8947		1.00937	0.572048	1.00937	10.6998		1.49802	0.90976	1.49802	8.09897
0.740925	0.709192	0.740925	5.65629		0.946293	0.799724	0.946293	7.72321		0.760867	0.667553	0.760867	8.7971		0.651587	1.30975	1.30975	11.1712		0.537533	0.724274	0.724274	4.26648		1.40588	0.682489	1.40588	6.646		2.32629	1.00417	2.32629	8.31726		2.67945	0.549716	2.67945	27.9527		1.0379	0.751541	1.0379	3.28672		1.03184	0.802984	1.03184	2.77784
0.558923	0.528992	0.558923	4.18732		0.75323	0.543374	0.75323	7.46971		1.14835	0.802686	1.14835	16.2993		0.958005	0.659921	0.958005	12.6939		1.02922	1.37813	1.37813	5.22909		1.15247	0.586664	1.15247	13.5175		1.45122	0.855924	1.45122	12.1093		2.21366	1.39279	2.21366	33.8532		1.07375	0.785	1.07375	8.17964		1.09452	0.727027	1.09452	6.44899
0.946042	0.758434	0.946042	10.1762		1.05707	0.60654	1.05707	5.31907		0.805472	1.02613	1.02613	9.82712		1.47338	0.66905	1.47338	16.9482		1.15989	0.533168	1.15989	3.11235		1.24204	0.85958	1.24204	4.80391		2.23882	0.659533	2.23882	19.5439		1.29789	0.643347	1.29789	14.9114		1.73705	0.514138	1.73705	4.62889		1.41259	0.645521	1.41259	7.80989
0.501514	0.789063	0.789063	6.59439		0.918633	1.15111	1.15111	13.82		0.708432	0.539591	0.708432	8.34888		1.44364	0.695289	1.44364	11.4588		0.624746	0.8975	0.8975	5.4974		1.28061	0.80039	1.28061	11.729		1.9717	1.4379	1.9717	10.0209		1.38348	1.105	1.38348	26.853		0.955669	0.992801	0.992801	5.77423		0.733591	0.792706	0.792706	9.41622
1.2714	0.659075	1.2714	4.19061		0.858596	0.528416	0.858596	8.46744		0.565127	0.871532	0.871532	5.69803		0.724905	0.866393	0.866393	12.0211		0.495015	0.432167	0.495015	8.96775		1.2152	0.701563	1.2152	3.73452		1.62308	1.50983	1.62308	17.1927		1.8675	0.787089	1.8675	7.62792		0.662674	0.763828	0.763828	6.97901		0.626048	0.802146	0.802146	8.09163
0.860216	0.460634	0.860216	2.65503		0.814208	0.498398	0.814208	10.6627		1.07775	0.694617	1.07775	6.30305		1.63484	0.459024	1.63484	6.06305		1.06725	0.895444	1.06725	7.02968		0.986216	0.728411	0.986216	6.64979		1.24685	0.485364	1.24685	7.09325		1.75286	0.774899	1.75286	28.8014		0.842167	1.15878	1.15878	9.71452		1.04644	0.836048	1.04644	3.56594
0.444841	0.707941	0.707941	3.57956		0.877272	0.769627	0.877272	10.4289		0.623118	1.00726	1.00726	10.6163		0.937733	0.897818	0.937733	6.85709		0.986271	0.622275	0.986271	6.37278		0.812162	0.590207	0.812162	7.31566		1.67469	0.63901	1.67469	14.884		2.13326	1.37256	2.13326	10.5963		1.05166	0.476958	1.05166	4.91308		0.913911	0.466939	0.913911	10.7193
0.707574	0.544374	0.707574	4.91645		0.642464	0.872369	0.872369	4.48528		0.731876	0.660539	0.731876	6.02385		0.829489	0.569092	0.829489	5.3067		0.793573	0.640401	0.793573	3.74055		1.25098	0.754571	1.25098	6.29061		1.05765	0.663162	1.05765	8.36776		2.80256	0.883621	2.80256	15.1516		1.14256	0.910309	1.14256	5.06272		0.590915	1.12982	1.12982	4.11363
0.719995	1.11301	1.11301	5.09546		0.682848	0.553992	0.682848	4.18599		0.798111	0.786258	0.798111	11.2501		1.49652	0.989956	1.49652	17.1267		0.454471	0.774595	0.774595	8.074		1.972	0.955706	1.972	3.29874		1.36782	0.49107	1.36782	21.5014		1.60617	0.770273	1.60617	17.2707		1.01634	0.773691	1.01634	7.55447		1.22166	0.765903	1.22166	4.32007
0.572729	0.631704	0.631704	3.30916		0.948327	1.36254	1.36254	9.72982		0.837069	0.840096	0.840096	10.5664		0.913516	0.660889	0.913516	7.8266		1.12475	1.42371	1.42371	11.8463		0.850925	0.885719	0.885719	14.5924		1.43666	0.742343	1.43666	11.4254		1.22291	0.690616	1.22291	29.3733		0.747553	0.434254	0.747553	5.79104		1.12414	1.12295	1.12414	5.67112
1.07391	0.530284	1.07391	5.2198		1.18977	1.35738	1.35738	4.16023		0.929186	0.802343	0.929186	8.19601		1.17003	0.795051	1.17003	17.0056		1.56123	0.939354	1.56123	19.6867		1.06685	0.856693	1.06685	13.1507		1.47014	0.698164	1.47014	5.72722		1.95664	0.397184	1.95664	25.1158		0.732373	1.14641	1.14641	4.6931		1.41383	0.660305	1.41383	5.96048
0.618915	0.486829	0.618915	14.5253		0.444855	0.701927	0.701927	4.63902		1.16814	1.29481	1.29481	3.43034		0.927296	0.760772	0.927296	12.6978		0.969299	0.882283	0.969299	13.8538		1.39415	1.20508	1.39415	7.30158		1.17284	0.830565	1.17284	15.5824		1.87027	1.03922	1.87027	7.20226		1.00893	0.682633	1.00893	8.94966		1.01132	0.710868	1.01132	6.20171
0.446329	0.808598	0.808598	5.82595		0.793061	0.393338	0.793061	5.3655		1.19872	0.962174	1.19872	8.16706		0.883073	0.493172	0.883073	6.43365		1.40551	1.22612	1.40551	19.092		1.97423	0.865129	1.97423	6.65385		1.01023	0.581051	1.01023	19.2919		2.61569	0.655543	2.61569	25.0923		0.513857	0.937607	0.937607	5.00382		0.911164	0.596518	0.911164	9.52108
1.10058	0.668224	1.10058	6.70945		0.808314	0.526356	0.808314	10.0472		1.33064	0.625076	1.33064	7.99645		0.886686	1.07522	1.07522	10.0436		0.645675	0.965951	0.965951	6.45671		1.34227	0.915586	1.34227	5.49348		1.60171	1.02316	1.60171	13.73		2.13523	0.894371	2.13523	26.3703		0.970409	0.605174	0.970409	5.96025		0.963555	1.23177	1.23177	15.966
1.14479	0.58321	1.14479	5.69288		1.42078	0.823346	1.42078	6.55765		1.26449	0.551942	1.26449	8.58481		1.05483	0.893838	1.05483	7.3539		1.32303	0.740587	1.32303	8.77023		0.580871	0.747161	0.747161	12.9567		2.13962	0.933825	2.13962	13.335		1.82999	0.579227	1.82999	23.3191		0.940025	0.510372	0.940025	3.65764		0.993016	0.66903	0.993016	6.41814
0.584472	0.851213	0.851213	12.5172		0.560474	1.01065	1.01065	3.80144		0.573856	0.92281	0.92281	8.75301		1.26504	0.639709	1.26504	7.64978		0.527698	0.676521	0.676521	14.9408		1.05326	1.14631	1.14631	10.7774		1.72203	0.449049	1.72203	6.56455		2.37296	0.590511	2.37296	17.6988		0.790872	0.904043	0.904043	10.8593		1.30951	0.57205	1.30951	4.71541
0.802255	0.814324	0.814324	9.96357		0.840668	0.826394	0.840668	4.34963		0.997465	0.590041	0.997465	6.10222		0.744258	0.772251	0.772251	5.80799		0.946924	0.480598	0.946924	13.2537		1.1684	1.41513	1.41513	11.4857		1.74949	0.847601	1.74949	11.0609		2.30646	0.862668	2.30646	31.2752		1.01584	0.565672	1.01584	4.58012		1.02761	0.768539	1.02761	6.37896
0.85383	0.767468	0.85383	7.2681		0.523211	0.770799	0.770799	5.61356		0.590536	0.872874	0.872874	8.67837		0.819349	0.783575	0.819349	4.39867		0.525301	0.429094	0.525301	11.4887		1.2714	0.943135	1.2714	4.69532		1.44124	1.00114	1.44124	15.4909		1.95895	0.830844	1.95895	28.6943		0.939113	1.04807	1.04807	7.0488		1.44948	0.583518	1.44948	3.43686
0.839773	0.528517	0.839773	4.96002		0.710383	1.5281	1.5281	7.63544		0.711384	0.696845	0.711384	5.5728		0.834995	1.24931	1.24931	12.1294		0.732738	0.756038	0.756038	3.06119		1.52355	1.85199	1.85199	7.59828		1.49039	0.684439	1.49039	6.7282		1.64783	0.498077	1.64783	15.6721		0.987599	0.499428	0.987599	4.03993		1.18531	0.879003	1.18531	4.15908
0.838878	0.756994	0.838878	7.40778		0.717597	0.568844	0.717597	10.4583		1.63192	0.553374	1.63192	13.5972		1.5959	0.896666	1.5959	8.81485		0.77828	0.624759	0.77828	5.51939		0.592893	0.57743	0.592893	7.32469		2.0514	1.26528	2.0514	16.0796		1.77768	0.520231	1.77768	11.1261		0.604983	0.886877	0.886877	11.3511		0.915308	0.732428	0.915308	9.75665
1.21514	0.980654	1.21514	3.55296		0.698569	1.05646	1.05646	7.29733		1.04159	0.521921	1.04159	18.5586		0.956315	0.827075	0.956315	11.4231		0.857465	0.568823	0.857465	7.13808		1.75765	0.680983	1.75765	7.2775		1.78771	0.715584	1.78771	20.4376		2.15782	0.456849	2.15782	21.7095		0.889277	0.948255	0.948255	4.2114		1.50154	0.874783	1.50154	5.65075
0.860289	0.785572	0.860289	8.90758		0.728249	0.926735	0.926735	11.2174		0.654244	1.27906	1.27906	13.7559		0.826534	0.906919	0.906919	19.9339		0.932473	0.493919	0.932473	7.52624		0.841132	0.653189	0.841132	7.6211		1.50562	0.820558	1.50562	10.1704		1.58278	0.434052	1.58278	36.6432		0.548348	0.9637	0.9637	3.03108		0.935651	0.870709	0.935651	16.9663
0.91108	0.901065	0.91108	3.34705		0.519245	1.3386	1.3386	6.23923		0.680996	0.667822	0.680996	4.48597		0.752001	0.803123	0.803123	5.81493		0.908637	0.694983	0.908637	2.67049		1.00245	1.04823	1.04823	5.82241		1.51614	0.585548	1.51614	12.1868		2.39141	0.683689	2.39141	16.8565		0.879028	0.815206	0.879028	6.8935		1.16117	1.03722	1.16117	4.10667
0.843633	0.630305	0.843633	2.30367		0.714003	0.974206	0.974206	6.94516		0.686621	1.156	1.156	8.93305		0.681312	0.786474	0.786474	17.9921		1.22112	0.5828	1.22112	8.01491		0.817491	0.626292	0.817491	10.0855		1.67834	1.01786	1.67834	11.7121		2.26264	0.864223	2.26264	19.2196		0.563342	0.539746	0.563342	14.7707		0.963306	0.639267	0.963306	4.78752
0.749668	1.15269	1.15269	8.6215		1.12154	1.14713	1.14713	9.31287		0.697596	0.981731	0.981731	7.91706		0.796388	0.565256	0.796388	17.7009		1.16337	0.567859	1.16337	3.5882		1.96944	0.464552	1.96944	10.7548		1.34344	1.02407	1.34344	8.45972		1.60713	1.05499	1.60713	28.9845		0.81882	0.513028	0.81882	6.45062		0.640542	1.12327	1.12327	9.9828
0.394381	1.40833	1.40833	3.38149		0.543259	0.642801	0.642801	11.7983		1.32054	0.645982	1.32054	6.90997		0.908341	0.854782	0.908341	7.92728		1.22092	0.698286	1.22092	6.8135		1.52332	0.770997	1.52332	6.26072		1.14714	0.694722	1.14714	16.0915		2.13644	1.53723	2.13644	22.9485		0.913976	1.00494	1.00494	16.2102		0.873367	0.514244	0.873367	7.39317
1.18855	0.696397	1.18855	4.50516		0.931322	0.787269	0.931322	4.41624		1.4261	0.8976	1.4261	4.45342		0.732759	0.618884	0.732759	5.93054		0.746751	1.19801	1.19801	9.23467		1.64833	0.615041	1.64833	6.86361		2.0899	0.831244	2.0899	11.372		1.63162	0.693605	1.63162	19.4707		0.829589	0.793058	0.829589	11.625		1.47473	0.684375	1.47473	6.32764
1.17742	0.610683	1.17742	8.0895		0.796117	0.841884	0.841884	5.3445		1.33983	0.813398	1.33983	12.0771		1.35149	0.704462	1.35149	8.78366		0.784057	0.505756	0.784057	5.94784		1.25334	0.946413	1.25334	3.09564		2.32557	0.925795	2.32557	16.3906		2.07537	1.27384	2.07537	22.7991		0.507673	0.861458	0.861458	8.11438		1.4893	1.37283	1.4893	7.29704
0.484538	0.465725	0.484538	9.12707		0.525216	0.918922	0.918922	9.79592		0.686906	0.56943	0.686906	10.8797		0.930921	1.47963	1.47963	9.28288		1.47281	0.929503	1.47281	5.33736		1.70347	0.674237	1.70347	10.2338		1.51645	0.592064	1.51645	15.3619		2.40618	0.695386	2.40618	20.2591		1.11006	1.05963	1.11006	5.45362		1.69457	0.816231	1.69457	6.82591
1.08502	0.610763	1.08502	12.0934		0.95388	1.07343	1.07343	4.08046		0.710573	0.511608	0.710573	3.10898		0.837168	0.724659	0.837168	18.3579		0.692826	0.867217	0.867217	8.19274		1.76858	0.739726	1.76858	8.13614		1.2189	0.786833	1.2189	11.7089		2.09602	0.749999	2.09602	13.8954		1.2442	0.976028	1.2442	13.0633		0.437683	0.895336	0.895336	4.49877
1.66837	1.03846	1.66837	4.69885		0.635189	0.985098	0.985098	4.70238		0.979814	1.01234	1.01234	5.40359		1.45053	0.772958	1.45053	9.9325		1.29003	0.563738	1.29003	10.6244		1.28171	0.745634	1.28171	4.48298		1.99277	0.783164	1.99277	18.8018		1.92176	0.852889	1.92176	10.8728		0.481779	0.867604	0.867604	6.47601		0.843189	0.508482	0.843189	10.545
0.775342	0.681567	0.775342	5.25464		0.694659	0.613805	0.694659	3.8823		0.810371	1.34767	1.34767	4.99102		1.08701	1.16064	1.16064	10.5909		1.01955	0.67788	1.01955	8.88657		1.95942	0.61833	1.95942	8.97502		2.24439	0.758287	2.24439	9.96794		2.36657	0.691254	2.36657	16.9027		0.672766	1.04066	1.04066	11.6798		0.86267	0.770951	0.86267	7.9954
1.27625	0.514616	1.27625	6.32032		0.608913	0.871957	0.871957	10.1629		0.517965	0.563873	0.563873	12.4482		1.09755	1.23767	1.23767	12.192		0.977649	0.84912	0.977649	9.78248		1.45654	0.702466	1.45654	11.6468		0.563888	0.653558	0.653558	15.5739		1.09346	1.12509	1.12509	15.3491		1.11877	0.800105	1.11877	2.87024		0.467674	0.748989	0.748989	9.22141
0.745383	0.706284	0.745383	9.11392		0.799493	0.491712	0.799493	5.195		1.16526	0.90927	1.16526	10.0738		0.625287	0.778475	0.778475	7.4967		1.3227	0.497458	1.3227	3.84367		0.541501	0.832194	0.832194	7.52907		1.53234	1.10084	1.53234	9.06162		1.34229	1.33795	1.34229	10.8575		0.397802	0.800357	0.800357	4.56982		1.00999	1.01336	1.01336	13.4004
0.511541	0.995879	0.995879	8.78671		0.528566	0.471538	0.528566	7.06889		1.00738	0.790025	1.00738	2.60102		0.565004	1.10892	1.10892	11.4993		0.500916	0.869628	0.869628	1.99136		1.47128	0.514584	1.47128	10.3369		1.41304	0.889553	1.41304	8.7335		2.784	0.779238	2.784	14.0446		0.706714	0.408707	0.706714	3.75345		0.864269	0.571253	0.864269	3.3801
0.698291	1.26362	1.26362	4.40837		0.727468	0.746448	0.746448	4.83734		0.992472	0.723205	0.992472	13.1162		0.588467	0.909417	0.909417	10.615		1.03946	1.13213	1.13213	5.28166		0.725596	0.382965	0.725596	15.0757		0.949268	0.708098	0.949268	13.8396		2.10105	0.877333	2.10105	23.3598		1.01565	0.739654	1.01565	4.32395		0.851459	0.479184	0.851459	7.83047
0.653076	1.0599	1.0599	9.04987		0.457228	0.853226	0.853226	6.31423		0.836343	0.810922	0.836343	6.21552		1.19909	0.679442	1.19909	8.19456		0.431261	0.951724	0.951724	5.61917		1.27292	1.14446	1.27292	5.94901		1.17953	1.22568	1.22568	14.9361		2.88854	0.65045	2.88854	8.19662		0.465319	0.643909	0.643909	3.69559		1.06725	0.781976	1.06725	7.5643
0.568971	0.650366	0.650366	4.89959		1.5018	1.06289	1.5018	8.91722		1.3622	0.640643	1.3622	7.79208		0.894311	0.981475	0.981475	9.72891		0.998608	0.655719	0.998608	4.34918		0.799196	0.672918	0.799196	8.33398		1.38629	0.721622	1.38629	16.3655		1.90657	1.21968	1.90657	24.0246		1.39846	0.625982	1.39846	4.25239		0.886984	1.22911	1.22911	8.52511
0.849273	1.26409	1.26409	7.87672		1.34549	1.00521	1.34549	8.99673		0.9327	0.512916	0.9327	11.8206		0.76321	0.449803	0.76321	14.0844		0.644509	1.01232	1.01232	4.92209		1.15211	1.19146	1.19146	12.7124		1.11108	0.982285	1.11108	16.427		0.898879	0.646591	0.898879	9.94276		0.889451	0.962611	0.962611	5.29956		0.734945	1.08892	1.08892	3.48196
0.716818	0.591703	0.716818	5.34903		0.688319	0.665033	0.688319	6.26356		1.35213	1.0132	1.35213	14.1903		0.710371	0.466219	0.710371	28.0448		0.931658	0.659422	0.931658	7.54249		0.837374	0.943819	0.943819	4.74015		1.41266	0.569168	1.41266	12.4899		2.31258	0.982629	2.31258	28.2985		0.390311	0.742053	0.742053	10.1145		0.941836	0.450803	0.941836	5.25711
1.44525	0.770966	1.44525	5.56208		0.748247	0.984272	0.984272	9.8671		1.07587	0.937813	1.07587	12.1298		1.13477	1.07422	1.13477	9.63885		0.665096	0.748505	0.748505	4.09281		1.14846	1.02541	1.14846	12.0158		1.39038	0.582742	1.39038	14.0983		1.99127	0.892047	1.99127	8.31063		0.584769	0.732692	0.732692	12.8846		0.607076	0.728796	0.728796	3.51071
1.07768	0.647665	1.07768	6.21232		0.651053	0.858297	0.858297	4.80088		0.56906	1.19385	1.19385	5.76243		1.00527	0.798196	1.00527	7.00354		0.90782	0.857883	0.90782	2.38443		1.32331	0.659458	1.32331	6.05976		1.9794	0.543334	1.9794	3.8882		1.55177	0.845752	1.55177	11.8697		0.464398	1.15408	1.15408	14.9084		1.04592	0.768599	1.04592	5.6263
0.82365	0.641942	0.82365	3.23929		1.52169	1.32437	1.52169	6.01735		0.652865	0.796219	0.796219	6.42412		0.866933	0.553615	0.866933	8.07401		1.1636	0.471448	1.1636	11.2513		1.20311	0.747514	1.20311	5.45123		1.81434	0.820241	1.81434	22.9496		2.30197	0.775398	2.30197	18.4252		1.13833	0.888519	1.13833	6.04658		1.11248	1.11267	1.11267	4.70635
0.464182	0.624414	0.624414	2.74767		1.09635	0.838684	1.09635	3.57749		0.788898	0.928668	0.928668	10.2165		1.73986	0.652642	1.73986	5.92438		1.02339	0.6414	1.02339	10.4611		1.85265	0.926036	1.85265	7.86672		1.65817	1.0779	1.65817	13.5166		1.63891	0.406962	1.63891	12.6408		0.722001	0.468288	0.722001	6.30245		1.21663	0.878792	1.21663	3.55172
0.634602	1.26038	1.26038	4.01475		0.455675	0.877667	0.877667	6.19104		1.39462	0.679832	1.39462	2.72281		0.911641	0.887748	0.911641	14.0813		0.811693	0.483708	0.811693	2.67268		1.43948	0.774864	1.43948	8.42095		1.71918	0.681996	1.71918	12.0299		1.74948	0.536264	1.74948	13.8898		0.616239	1.12064	1.12064	2.04575		0.727806	1.10213	1.10213	10.0642
0.951649	0.631462	0.951649	12.6409		0.735709	1.21142	1.21142	5.75706		0.876511	1.13155	1.13155	7.24406		0.839787	0.788284	0.839787	11.2911		1.42478	1.63166	1.63166	6.26617		1.48508	0.612557	1.48508	4.4077		0.835803	1.00891	1.00891	12.2105		2.41036	1.87406	2.41036	11.4566		0.642323	0.766813	0.766813	3.32006		0.883911	1.109	1.109	7.81214
0.761131	1.05832	1.05832	13.1702		1.05481	0.996216	1.05481	11.3039		0.810096	0.677734	0.810096	7.5997		1.59904	1.23131	1.59904	5.62828		0.334485	0.766636	0.766636	9.33719		0.912238	0.765019	0.912238	10.6184		0.861236	0.864617	0.864617	15.5841		1.67497	0.539712	1.67497	15.2019		0.914459	0.622755	0.914459	8.57624		0.91115	0.409983	0.91115	8.59688
0.791588	0.653195	0.791588	2.12893		1.03249	0.841781	1.03249	3.25788		0.768143	0.939875	0.939875	5.78341		1.40259	1.3644	1.40259	6.07821		1.56834	1.39897	1.56834	11.9512		0.872562	1.01707	1.01707	7.03712		2.36826	0.676202	2.36826	6.76647		2.31377	1.27521	2.31377	14.0001		0.533846	1.2856	1.2856	5.8988		0.666052	0.874803	0.874803	9.97403
0.79106	0.964939	0.964939	11.275		0.653849	1.63505	1.63505	4.0571		0.778456	0.571093	0.778456	6.4714		1.14795	1.37814	1.37814	18.0459		1.32203	0.774497	1.32203	6.71809		1.08599	1.10927	1.10927	7.60127		2.06709	0.625256	2.06709	15.2994		2.87277	1.09136	2.87277	19.8179		0.865521	1.11786	1.11786	7.37573		1.05366	0.94757	1.05366	8.40198
0.489206	0.692828	0.692828	5.17707		0.706269	0.951112	0.951112	15.5967		0.841513	0.842815	0.842815	10.7642		1.46619	0.78186	1.46619	11.436		0.798711	0.645755	0.798711	3.30967		0.803336	1.15837	1.15837	8.17935		1.58265	1.05676	1.58265	17.1294		2.48919	1.15343	2.48919	20.5531		0.98382	1.37867	1.37867	2.76852		1.42753	0.749094	1.42753	11.851
0.78242	0.564069	0.78242	4.75831		1.10488	0.820066	1.10488	8.35188		1.02961	1.02118	1.02961	4.51987		0.929122	1.16047	1.16047	7.4719		0.88279	0.456374	0.88279	2.22353		0.85577	0.783391	0.85577	5.06632		0.879043	0.753149	0.879043	13.3569		1.45641	0.737627	1.45641	13.7822		1.36921	1.12581	1.36921	2.71403		0.817203	0.981547	0.981547	6.83787
0.929982	1.14794	1.14794	2.95154		1.06112	1.35097	1.35097	15.4439		0.619819	0.685852	0.685852	6.88603		1.07245	0.623834	1.07245	15.471		1.22336	0.775558	1.22336	2.7984		1.15808	0.391922	1.15808	4.32489		1.16581	1.15004	1.16581	13.6903		2.13775	1.21789	2.13775	17.4986		1.18312	0.492272	1.18312	3.10061		0.663325	0.730327	0.730327	2.47066
0.608017	0.936488	0.936488	2.85993		0.868356	0.491866	0.868356	4.68697		1.00951	0.512885	1.00951	6.7879		0.709201	0.628912	0.709201	11.179		0.68284	0.398323	0.68284	7.49348		1.42881	0.810953	1.42881	7.56269		1.76211	0.883287	1.76211	10.8416		1.92595	1.87468	1.92595	9.26294		1.07081	0.734473	1.07081	6.37628		0.692737	0.855174	0.855174	12.6656
1.28006	0.887957	1.28006	4.82742		1.17906	0.694808	1.17906	5.51717		1.07101	0.544495	1.07101	13.0374		0.679034	0.545783	0.679034	14.1705		1.24212	1.28993	1.28993	8.06704		1.27276	0.537819	1.27276	15.8778		0.699022	0.638154	0.699022	3.35846		3.04524	0.524045	3.04524	25.1254		0.495464	0.82829	0.82829	5.44265		0.97316	0.55238	0.97316	4.50714
0.833473	0.99506	0.99506	7.2026		0.751932	0.653086	0.751932	9.31892		0.944298	0.615021	0.944298	1.96951		1.35539	1.04441	1.35539	8.05567		0.813259	0.762186	0.813259	8.39766		1.52534	0.922467	1.52534	4.19973		1.08752	0.545997	1.08752	12.3505		2.26384	1.20707	2.26384	18.6402		0	0	0	5.88127		1.25442	1.19911	1.25442	8.24457
0.643124	0.710952	0.710952	7.41324		0.81387	0.462395	0.81387	7.57895		0.573195	0.711467	0.711467	6.03259		1.18654	1.00171	1.18654	5.51632		0.751048	0.541773	0.751048	6.29537		0.843745	0.650557	0.843745	9.69057		1.46531	0.662528	1.46531	20.7373		2.64865	0.756923	2.64865	6.66286		0.544256	0.782291	0.782291	7.41641		1.59033	0.52268	1.59033	4.85409
0.739233	0.931804	0.931804	6.28944		0.965217	1.13986	1.13986	7.81466		0.633965	0.73498	0.73498	10.7217		1.25264	0.688307	1.25264	9.5405		0.758244	0.652183	0.758244	5.46774		1.83798	1.34357	1.83798	5.64488		1.30794	0.558114	1.30794	6.94129		2.02356	1.07358	2.02356	13.7191		0.854333	0.792351	0.854333	6.84317		0.885208	1.57429	1.57429	4.4324
0.916032	0.628988	0.916032	12.055		0.596367	0.783878	0.783878	5.66593		0.547553	0.447654	0.547553	8.69714		0.748966	0.543296	0.748966	6.70451		0.395542	0.69827	0.69827	7.49095		0.915893	1.14826	1.14826	4.50161		1.50636	0.761644	1.50636	8.26637		1.21534	0.80181	1.21534	8.16691		1.35721	0.801646	1.35721	3.32075		1.18033	0.902592	1.18033	13.6303
1.08516	0.683949	1.08516	12.0602		0.621967	0.789458	0.789458	10.8432		0.715603	0.899497	0.899497	5.29396		1.07691	0.686897	1.07691	6.01353		1.12284	0.496586	1.12284	7.27635		1.34624	0.915828	1.34624	11.0008		1.84335	1.47015	1.84335	7.16686		2.69538	0.691278	2.69538	15.667		0.904579	1.09374	1.09374	7.49302		0.641334	0.811988	0.811988	6.01702
0.702766	0.673128	0.702766	3.84939		0.558654	0.90654	0.90654	8.55181		1.6678	1.1557	1.6678	9.26783		0.749151	0.466489	0.749151	14.5362		1.16877	0.903737	1.16877	8.57655		1.29939	0.915948	1.29939	7.7963		1.24644	0.647983	1.24644	16.1668		1.72247	1.60176	1.72247	16.5825		0.756324	0.556418	0.756324	7.83169		1.05572	0.864766	1.05572	12.4252
0.564268	1.56208	1.56208	8.20397		0.691935	0.871319	0.871319	4.85222		0.609564	0.655122	0.655122	7.63543		0.852745	0.56328	0.852745	12.3326		0.926768	0.576819	0.926768	7.02354		1.34906	0.774221	1.34906	6.50316		1.93558	0.761547	1.93558	5.59368		2.42052	1.03696	2.42052	11.3271		0.824485	1.29565	1.29565	4.46626		0.862166	0.742146	0.862166	7.40649
1.02332	0.712281	1.02332	4.02753		0.673356	0.544925	0.673356	5.56293		0.852722	0.955033	0.955033	11.5746		1.20364	0.969559	1.20364	7.61622		0.840311	0.755154	0.840311	6.43698		1.06013	2.01546	2.01546	12.819		1.0075	1.38969	1.38969	9.02412		1.86932	1.04387	1.86932	13.5462		1.03885	0.399537	1.03885	7.86735		1.19933	0.95686	1.19933	16.3104
1.11849	1.06744	1.11849	4.40205		0.673051	0.488601	0.673051	2.49898		0.706252	0.797768	0.797768	5.81118		1.05651	0.729036	1.05651	5.51437		0.951478	0.437567	0.951478	3.30669		0.740588	1.24853	1.24853	7.2438		1.32311	0.662219	1.32311	12.9479		2.0278	0.665354	2.0278	12.2128		1.07142	0.759319	1.07142	6.9487		0.683991	0.774479	0.774479	14.3075
0.776817	0.811377	0.811377	5.42651		0.635823	0.611993	0.635823	4.1069		1.09614	0.588276	1.09614	5.26862		1.12446	0.84758	1.12446	11.1079		1.51858	0.871044	1.51858	4.44377		1.04406	0.838195	1.04406	4.54259		1.751	0.715927	1.751	8.235		2.37808	1.08096	2.37808	35.2157		0.947604	0.471971	0.947604	13.0643		0.590124	1.42155	1.42155	5.74983
0.967329	1.11241	1.11241	5.94038		0.635326	0.577168	0.635326	6.46393		0.556555	0.614306	0.614306	11.4686		0.875196	0.470358	0.875196	5.54929		0.559788	0.858488	0.858488	11.0901		0.804253	0.637203	0.804253	8.9652		2.25199	0.647511	2.25199	6.3533		1.27447	1.00213	1.27447	21.1043		1.02434	0.532421	1.02434	4.84268		0.559098	0.512558	0.559098	5.86118
0.84237	0.660929	0.84237	3.78298		0.965515	0.556936	0.965515	2.88078		1.28314	0.975143	1.28314	5.27063		0.71355	0.970809	0.970809	12.3741		0.811671	0.760724	0.811671	4.48066		1.53719	1.01734	1.53719	8.38496		1.69726	1.67691	1.69726	3.4667		1.73055	0.693475	1.73055	31.9237		0.671607	1.19418	1.19418	6.70831		1.1788	0.516229	1.1788	6.32035
0.590354	0.49908	0.590354	8.55794		0.763575	0.789697	0.789697	9.2276		0.885229	0.903765	0.903765	6.76675		0.947549	0.839579	0.947549	9.53298		1.02696	0.606462	1.02696	15.1518		2.46033	0.803628	2.46033	6.37292		1.90296	1.08097	1.90296	4.78032		2.9891	0.892192	2.9891	12.4077		0.626658	0.586873	0.626658	9.78236		0.65065	0.757729	0.757729	4.58202
0.75956	0.536254	0.75956	5.11764		0.558244	1.14492	1.14492	4.55142		0.795773	0.663317	0.795773	6.85149		1.34298	0.93645	1.34298	7.04163		1.40297	1.35836	1.40297	4.60093		0.799187	1.50536	1.50536	10.4957		1.61568	0.658596	1.61568	13.7808		2.00607	0.774419	2.00607	9.08623		0.619983	0.849429	0.849429	11.593		0.508698	0.862687	0.862687	20.8757
0.571862	0.573963	0.573963	3.60574		0.643086	0.658875	0.658875	3.89535		0.525943	0.905423	0.905423	10.493		1.8791	1.25003	1.8791	14.3974		1.11552	1.18843	1.18843	8.58356		0.794622	0.587222	0.794622	9.64438		1.33386	0.720176	1.33386	8.19356		1.93649	0.922702	1.93649	11.4529		1.23067	1.22271	1.23067	7.72842		1.35863	0.438941	1.35863	4.42652
0.793712	0.787584	0.793712	6.49178		1.42206	0.75371	1.42206	6.5759		1.09885	1.33089	1.33089	7.06641		1.82473	0.735925	1.82473	9.27922		1.15353	1.19133	1.19133	5.68792		0.700668	0.84642	0.84642	14.9179		1.65197	0.965527	1.65197	5.49796		2.00125	1.07902	2.00125	11.7806		0.819499	1.02795	1.02795	5.69082		0.52104	0.835225	0.835225	8.27963
1.35268	0.603041	1.35268	4.09704		1.09253	0.625037	1.09253	8.33591		0.721256	0.75766	0.75766	7.25677		0.777427	0.616435	0.777427	7.44976		1.05115	0.635537	1.05115	6.4945		0.858396	0.910686	0.910686	10.9728		1.84928	0.583308	1.84928	24.7431		2.29371	0.603172	2.29371	29.0064		0.725554	0.434605	0.725554	2.83654		0.871842	0.799293	0.871842	11.1787
1.24007	0.525959	1.24007	11.2225		0.691001	1.04461	1.04461	4.81237		0.916082	1.01995	1.01995	17.3075		0.630842	0.867719	0.867719	8.67075		1.48045	0.765393	1.48045	10.6064		0.993601	0.71539	0.993601	7.67502		0.524191	0.355123	0.524191	16.6059		2.11772	0.835429	2.11772	15.3048		0.546659	0.54742	0.54742	8.00112		1.13229	0.534171	1.13229	7.69422
0.998205	0.64766	0.998205	4.75527		1.1904	0.656007	1.1904	15.1518		0.829656	0.706949	0.829656	6.92222		0.950706	0.922072	0.950706	6.83678		0.82303	0.573537	0.82303	13.7192		1.71001	1.05387	1.71001	6.31258		1.56675	0.649887	1.56675	7.29878		2.30655	0.965629	2.30655	5.62267		0.992924	0.407294	0.992924	6.9306		0.894535	0.668304	0.894535	7.33443
0.481531	1.45926	1.45926	3.687		0.606757	1.11492	1.11492	8.50418		0.703858	1.0002	1.0002	10.5433		1.09195	0.607414	1.09195	11.0915		0.617093	0.967486	0.967486	6.32953		1.18862	0.957261	1.18862	5.26741		2.5629	0.949157	2.5629	9.44964		2.27813	0.684465	2.27813	27.2531		1.01264	1.05687	1.05687	11.4455		1.02113	0.846616	1.02113	15.8072
1.04737	0.710373	1.04737	8.34473		0.908927	0.681916	0.908927	3.35232		0.687511	0.468757	0.687511	14.9134		0.323301	0.564152	0.564152	11.5592		1.3019	0.581501	1.3019	3.01051		1.4932	0.61733	1.4932	7.06919		1.96857	0.482166	1.96857	9.81838		2.11835	0.786829	2.11835	9.43112		0.815551	1.07061	1.07061	8.88604		1.28825	0.939383	1.28825	9.65743
1.09052	0.784732	1.09052	8.75228		0.814236	0.804734	0.814236	6.86529		1.48459	1.17945	1.48459	11.419		0.983797	1.20384	1.20384	15.3066		0.610048	1.13105	1.13105	3.73647		1.41452	0.939916	1.41452	14.1455		1.22932	0.650075	1.22932	32.7537		1.39522	0.679045	1.39522	27.2358		0.743103	0.371912	0.743103	5.9255		1.35957	0.726133	1.35957	10.4265
0.54428	0.740913	0.740913	6.63365		0.909725	1.31265	1.31265	8.51232		0.700038	0.792166	0.792166	8.44697		0.945552	0.381675	0.945552	12.6567		1.19498	0.587444	1.19498	9.44374		1.12688	1.34475	1.34475	19.7752		1.63871	0.674443	1.63871	19.6205		2.70147	0.82336	2.70147	4.82739		0.77077	1.19419	1.19419	3.87211		0.685277	0.836053	0.836053	4.88707
0.666376	1.14874	1.14874	2.62308		0.930725	0.630383	0.930725	4.16843		0.939318	0.937472	0.939318	7.65044		1.78112	0.783548	1.78112	7.63577		0.721477	0.971403	0.971403	4.73529		1.91685	0.826623	1.91685	11.1421		1.59684	0.967657	1.59684	14.4907		2.3087	1.49567	2.3087	22.1348		0.752252	0.512265	0.752252	4.6455		0.898676	0.700042	0.898676	7.1703
1.14751	0.917191	1.14751	6.86815		0.73528	0.495637	0.73528	4.4728		0.81117	0.719826	0.81117	3.6913		0.812197	1.10579	1.10579	7.60537		0.693868	0.421891	0.693868	11.734		0.679997	1.01179	1.01179	9.56876		1.33821	0.655739	1.33821	14.057		2.52908	0.705439	2.52908	33.2264		0.913972	1.05598	1.05598	11.3652		0.690242	1.04271	1.04271	4.73777
0.752817	0.66679	0.752817	9.628		0.802793	0.850195	0.850195	6.49957		0.825	1.09397	1.09397	11.4034		1.53397	0.844771	1.53397	8.44322		1.76595	1.0013	1.76595	2.32784		0.496591	1.32415	1.32415	12.0626		1.11635	0.767051	1.11635	8.05669		2.85182	0.714555	2.85182	19.5329		0.609932	1.04935	1.04935	7.11021		0.783702	1.21549	1.21549	11.952
0.986688	0.782127	0.986688	8.75795		0.698072	0.644249	0.698072	8.18737		1.26824	0.820166	1.26824	4.47		1.25771	0.970742	1.25771	3.84197		0.637146	0.551217	0.637146	11.6174		0.915627	0.845533	0.915627	13.242		2.15829	0.65573	2.15829	13.9616		2.16632	1.20149	2.16632	19.9597		0.89658	0.855368	0.89658	4.08307		0.45827	0.931988	0.931988	2.01978
0.655745	0.634371	0.655745	4.91038		0.629418	0.861236	0.861236	3.9037		1.48957	0.6784	1.48957	2.43753		1.22957	1.30284	1.30284	11.3533		0.791507	0.874982	0.874982	7.87244		1.36375	0.768275	1.36375	10.7673		1.73699	0.930976	1.73699	10.7669		2.30655	0.639504	2.30655	17.3884		1.29486	0.445493	1.29486	4.11451		1.14866	0.929923	1.14866	10.3075
1.39351	0.748115	1.39351	5.08352		0.800757	0.706811	0.800757	4.74636		1.25731	0.726275	1.25731	5.56056		0.876052	1.30046	1.30046	5.45129		0.964747	0.946554	0.964747	6.35544		0.812144	0.700712	0.812144	6.69577		1.76558	0.649485	1.76558	13.5037		1.62753	0.509559	1.62753	5.54778		0.959636	1.22639	1.22639	6.09353		1.49673	0.935215	1.49673	10.1007
0.89314	0.557054	0.89314	5.21969		0.983949	1.3517	1.3517	7.30555		0.883665	0.973284	0.973284	10.7046		1.04701	1.55177	1.55177	11.6634		0.865958	0.424876	0.865958	6.1204		1.41652	0.732962	1.41652	9.07933		1.4748	0.885203	1.4748	13.3255		2.50866	0.579014	2.50866	32.2453		0.703186	0.385474	0.703186	5.77621		0.879423	0.556123	0.879423	4.48444
0.952001	1.01967	1.01967	4.56958		0.911014	0.873663	0.911014	3.54381		0.774455	0.551536	0.774455	5.34658		0.757019	1.19281	1.19281	14.3202		1.1739	0.594786	1.1739	3.06133		1.42094	1.13708	1.42094	13.0044		1.76633	0.651483	1.76633	16.1468		2.62909	0.756408	2.62909	8.19827		0.598649	0.755452	0.755452	11.2211		0.92569	0.792125	0.92569	10.9333
0.704786	1.14638	1.14638	6.42556		0.88768	0.940615	0.940615	4.44132		1.23622	0.696361	1.23622	5.5364		0.576306	0.72918	0.72918	10.2028		1.05698	0.601375	1.05698	4.50663		1.31586	0.716714	1.31586	10.8428		1.65091	0.99899	1.65091	6.93016		2.15599	0.641284	2.15599	33.3145		0.97999	0.721703	0.97999	7.92369		0.976237	0.748524	0.976237	8.41879
0.848214	0.747435	0.848214	3.28519		0.477692	0.810731	0.810731	8.93803		1.01786	0.738604	1.01786	4.43773		1.01847	1.23925	1.23925	6.75472		0.730593	0.789867	0.789867	5.43183		1.20252	0.656029	1.20252	13.8833		1.57368	0.684	1.57368	20.704		1.55789	1.05887	1.55789	11.7821		1.25358	0.838124	1.25358	9.74111		1.5707	0.850303	1.5707	14.8664
1.2751	0.949411	1.2751	10.2133		0.998654	1.12977	1.12977	2.09928		1.04965	0.575286	1.04965	7.059		2.17109	0.823367	2.17109	7.78203		0.69569	0.620847	0.69569	8.39394		1.94322	0.468862	1.94322	5.82716		0.966744	0.915901	0.966744	25.959		1.59347	0.725588	1.59347	27.314		0.700249	0.555114	0.700249	3.85757		0.950175	0.581352	0.950175	13.6977
0.872069	0.37423	0.872069	10.8162		1.06708	1.45374	1.45374	9.06926		0.845072	0.891746	0.891746	10.7074		0.502864	1.07241	1.07241	11.1461		1.01209	1.05223	1.05223	8.48436		0.991098	0.800867	0.991098	13.3528		1.02141	1.43185	1.43185	11.8819		1.55216	0.768352	1.55216	16.2985		0.649244	0.91639	0.91639	2.34189		1.51668	0.685662	1.51668	7.93476
1.22902	0.817817	1.22902	10.5406		0.601737	1.10428	1.10428	9.75672		1.17876	1.15727	1.17876	6.39692		0.671505	0.936198	0.936198	10.8033		0	0	0	7.55297		0.819465	0.836999	0.836999	8.85092		1.87016	0.505781	1.87016	29.6969		2.1235	1.10412	2.1235	18.6185		1.51658	0.818198	1.51658	4.84792		0.723065	1.26724	1.26724	9.41854
0.788635	0.934827	0.934827	5.42726		1.34321	1.2428	1.34321	2.86557		0.80897	0.847325	0.847325	11.345		1.17478	1.14365	1.17478	4.91324		0.754124	0.652082	0.754124	9.5545		0.980388	0.836959	0.980388	6.29078		1.31187	1.43836	1.43836	6.11651		2.49834	0.960752	2.49834	28.5066		1.1609	1.03602	1.1609	5.64133		0.741888	0.865291	0.865291	4.6989
1.16952	0.744315	1.16952	5.3611		1.06421	0.770307	1.06421	2.24616		0.790301	1.16154	1.16154	11.1825		1.38017	1.19594	1.38017	12.2726		1.47792	1.16322	1.47792	8.48727		1.00672	0.488352	1.00672	5.24072		1.18792	0.968228	1.18792	7.64629		2.10804	0.721782	2.10804	22.3269		0.86686	1.08522	1.08522	13.4771		1.33941	0.591552	1.33941	9.0938
0.969891	1.07022	1.07022	11.8316		0.505152	0.842589	0.842589	5.29302		0.567993	0.664068	0.664068	7.42756		0.986642	0.790352	0.986642	7.82022		1.41356	1.129	1.41356	7.04198		1.3201	0.681408	1.3201	9.53216		1.4786	0.943428	1.4786	4.08929		2.48687	1.17024	2.48687	14.8462		0.726344	0.997711	0.997711	5.38711		0.509192	1.49355	1.49355	9.28084
0.704454	1.14331	1.14331	1.71865		0.928103	1.08107	1.08107	6.59704		1.20369	0.823908	1.20369	9.09146		1.04285	0.669085	1.04285	6.22749		0.512247	0.853508	0.853508	2.78439		1.18496	0.585718	1.18496	7.29735		1.57426	1.097	1.57426	11.52		1.97334	0.863031	1.97334	19.5827		1.03435	0.684836	1.03435	10.114		1.52699	0.895549	1.52699	4.68963
0.705159	0.759181	0.759181	10.3456		0.910814	0.453871	0.910814	5.24648		1.35168	0.666767	1.35168	3.2692		1.12304	0.427985	1.12304	17.2752		0.616042	0.873381	0.873381	9.0865		1.45234	0.934836	1.45234	6.30904		1.49091	1.35922	1.49091	7.73866		1.90221	0.831195	1.90221	19.2799		1.00958	0.695414	1.00958	8.20736		0.919825	1.27393	1.27393	11.6392
1.52955	0.834298	1.52955	5.26088		0.751031	0.628677	0.751031	5.6038		1.03987	1.14072	1.14072	9.49394		1.40846	0.665319	1.40846	8.58853		0.6781	0.868405	0.868405	9.74064		0.963706	0.919495	0.963706	9.91387		1.1395	1.0763	1.1395	20.377		2.34581	0.886831	2.34581	35.4179		1.47643	0.663999	1.47643	5.79368		0.94921	0.570107	0.94921	13.2791
0.533437	0.562542	0.562542	9.66603		0.536836	0.630553	0.630553	10.3465		0.627482	0.974915	0.974915	7.51499		0.940277	0.615632	0.940277	7.30257		0.755131	0.6612	0.755131	11.5676		1.7241	0.920788	1.7241	7.32453		1.71575	0.778009	1.71575	17.1887		2.04451	0.827238	2.04451	12.2696		1.1818	0.713128	1.1818	8.98204		1.51079	0.790336	1.51079	3.7224
0.906346	1.13968	1.13968	3.49202		0.733884	1.11533	1.11533	12.5294		0.883486	0.964569	0.964569	5.73245		1.55182	1.33267	1.55182	7.08215		1.30674	1.05235	1.30674	7.2613		1.55644	0.522721	1.55644	11.5035		1.39844	0.362538	1.39844	10.6266		1.75253	1.34357	1.75253	14.5765		0.680955	0.787179	0.787179	4.4451		0.783288	0.561051	0.783288	2.36443
0.67393	0.619461	0.67393	2.37137		0.63676	0.854869	0.854869	6.376		1.0563	1.42038	1.42038	8.22181		1.55489	0.71446	1.55489	9.19749		0.558042	0.905929	0.905929	9.61499		0.403179	0.479843	0.479843	2.41434		1.59665	0.745795	1.59665	8.93836		1.37428	0.918366	1.37428	20.1956		0.892017	0.769533	0.892017	5.23744		1.17661	0.955077	1.17661	14.0858
1.0571	0.583449	1.0571	4.7691		0.749856	0.59591	0.749856	8.82501		1.50175	0.81584	1.50175	4.4715		1.12225	0.772334	1.12225	5.42788		0.976577	0.588136	0.976577	8.57907		1.62633	0.603429	1.62633	2.76646		1.73682	1.49431	1.73682	6.7859		2.14372	0.775793	2.14372	45.5534		0.971412	1.71538	1.71538	11.5319		0.690787	0.552728	0.690787	11.7416
0.76975	0.614926	0.76975	10.0203		0.786351	1.28711	1.28711	8.66415		1.15409	0.468671	1.15409	7.31998		1.34945	0.853621	1.34945	8.75559		1.03136	0.578196	1.03136	6.18509		0.778006	1.08537	1.08537	10.1339		1.37225	0.996088	1.37225	7.17982		2.22728	0.872571	2.22728	20.8955		0.712615	1.21719	1.21719	4.93098		1.35675	0.649463	1.35675	5.14933
0.797148	0.945309	0.945309	6.33386		0.526337	0.695194	0.695194	5.08047		0.871252	0.443614	0.871252	5.56765		1.61413	0.62166	1.61413	11.1563		0.660127	0.482469	0.660127	12.219		1.13294	0.790728	1.13294	12.2373		1.42774	0.721137	1.42774	3.12999		1.57773	0.576664	1.57773	24.7714		1.38861	1.15346	1.38861	10.8828		1.03919	0.684648	1.03919	6.80333
0.827534	1.15242	1.15242	4.13918		0.606317	0.775517	0.775517	4.17848		0.597135	0.6429	0.6429	4.20565		0.682886	0.571465	0.682886	12.9798		1.38768	0.852914	1.38768	7.68946		1.4278	0.596224	1.4278	7.57496		1.69551	0.809069	1.69551	21.7825		2.7621	0.488688	2.7621	15.5218		0.939622	0.552485	0.939622	13.5113		1.10841	0.694337	1.10841	5.58375
0.993492	0.993631	0.993631	5.44442		1.25572	0.672062	1.25572	7.27835		0.999885	0.745409	0.999885	8.22231		0.921112	0.944451	0.944451	7.65847		0.700835	0.816255	0.816255	3.47916		1.34824	0.664883	1.34824	21.2878		1.34775	0.365395	1.34775	19.7922		1.06833	1.12525	1.12525	10.1101		0.603233	0.806053	0.806053	7.22538		0.746765	0.706146	0.746765	6.91683
0.487853	0.81772	0.81772	11.9914		1.05813	0.828915	1.05813	10.3447		0.80533	0.787415	0.80533	4.73758		0.862352	0.929537	0.929537	17.1412		0.83	0.61785	0.83	13.0871		0.685188	0.515866	0.685188	3.87654		2.08722	0.981133	2.08722	12.2665		1.87222	1.05617	1.87222	29.9558		0.485785	0.70586	0.70586	6.03965		0.629268	0.545114	0.629268	6.84228
0.57677	0.901004	0.901004	6.6818		0.978553	0.900405	0.978553	6.61806		1.00393	0.99465	1.00393	9.48423		0.880673	0.500475	0.880673	21.0538		1.32044	0.829453	1.32044	8.08748		0.77937	0.632447	0.77937	5.74417		0.778445	0.586759	0.778445	10.5211		1.6292	0.808247	1.6292	18.835		1.08127	0.696596	1.08127	9.19517		0.334205	0.747098	0.747098	8.92741
0.921534	1.05449	1.05449	7.77498		0.683485	0.553101	0.683485	1.52982		1.82882	0.884598	1.82882	16.5682		0.867358	0.69922	0.867358	10.3969		1.1277	0.822442	1.1277	4.98763		0.387382	0.667457	0.667457	6.93097		1.02717	0.729573	1.02717	14.6975		2.31626	0.898088	2.31626	25.1518		1.17361	1.22398	1.22398	4.40223		1.02685	0.91768	1.02685	10.6976
0.950247	0.96363	0.96363	9.13942		2.02656	0.595803	2.02656	4.07204		0.950238	0.58217	0.950238	8.99337		0.784613	0.653492	0.784613	9.06567		1.1276	0.49157	1.1276	4.53465		0.85228	0.608072	0.85228	13.8221		1.31988	1.59437	1.59437	10.1801		2.71062	0.960077	2.71062	22.764		0.653705	0.714682	0.714682	5.2188		1.59137	0.998911	1.59137	4.12782
0.887409	0.650237	0.887409	3.67116		0.952146	1.14516	1.14516	5.53349		1.12566	1.07831	1.12566	5.58304		0.665999	0.853628	0.853628	16.2488		0.974128	0.870506	0.974128	6.05832		1.60838	0.660052	1.60838	9.76329		1.87369	0.78537	1.87369	7.34679		1.82119	0.886405	1.82119	16.9284		0.827815	0.515362	0.827815	9.65056		1.16673	0.784389	1.16673	8.4762
1.23669	0.578269	1.23669	6.41481		0.739717	0.956159	0.956159	6.86975		0.478755	1.11897	1.11897	6.33144		0.650038	0.710071	0.710071	11.4857		0.88336	0.619424	0.88336	10.3821		1.51697	1.32273	1.51697	9.83987		1.05561	0.676592	1.05561	4.57974		2.22677	1.18508	2.22677	21.5097		1.2609	0.742726	1.2609	5.89209		0.490368	0.712855	0.712855	6.92254
0.388287	1.10334	1.10334	16.0604		1.36189	0.886809	1.36189	2.86982		1.30552	0.507125	1.30552	8.23944		1.05622	1.18718	1.18718	16.344		0.894847	0.936568	0.936568	7.69221		1.22686	0.531524	1.22686	12.3272		1.28378	1.05083	1.28378	10.3251		1.98949	1.39969	1.98949	6.74575		0	0	0	4.75211		1.1778	0.860548	1.1778	7.15607
0.841092	1.06776	1.06776	4.92485		0.859434	1.07366	1.07366	9.4855		0.688437	0.996413	0.996413	9.96618		1.24341	0.851524	1.24341	6.3507		0.532062	0.562943	0.562943	4.61788		0.759462	0.90623	0.90623	8.28962		1.50519	1.14334	1.50519	11.7756		2.19592	0.923656	2.19592	17.5938		0.904311	0.734282	0.904311	13.8119		0.924208	0.521187	0.924208	6.3658
0.983035	1.26594	1.26594	7.47031		0.724829	0.753043	0.753043	6.20294		1.19806	0.726008	1.19806	7.38047		1.21376	1.0986	1.21376	16.4516		1.29993	0.588944	1.29993	13.8008		1.20137	0.657119	1.20137	9.97204		1.62495	0.837126	1.62495	19.8375		1.55329	0.438448	1.55329	10.6765		1.00241	0.499969	1.00241	9.9145		0.654531	0.736688	0.736688	2.9769
1.2122	0.621717	1.2122	5.9256		0.757169	0.60233	0.757169	1.68693		0.644394	0.846682	0.846682	7.9488		0.55307	1.28481	1.28481	16.2876		0.689139	0.748582	0.748582	6.56629		1.36071	0.611531	1.36071	10.5716		1.12921	1.10643	1.12921	13.262		1.99155	1.14739	1.99155	22.0322		0.729872	0.840085	0.840085	8.71904		1.0067	0.762957	1.0067	5.95318
0.623281	0.607373	0.623281	5.20119		0.897314	1.05004	1.05004	8.47339		0.865156	0.968598	0.968598	5.11702		0.526747	1.18732	1.18732	11.7978		1.95731	0.857447	1.95731	7.45113		0.6053	0.511231	0.6053	12.5466		1.20385	1.2318	1.2318	7.75652		1.87664	0.567121	1.87664	9.30858		0.959818	0.782719	0.959818	6.85		0.94736	0.613519	0.94736	10.4096
0.676676	1.51243	1.51243	6.12905		0.688345	0.57373	0.688345	9.73806		1.07524	0.483287	1.07524	16.0624		0.596126	0.860178	0.860178	16.6656		1.09473	0.961682	1.09473	5.57156		1.65176	1.06292	1.65176	12.26		1.00401	1.13333	1.13333	13.6431		1.91423	0.930928	1.91423	21.7164		0.98124	0.963558	0.98124	3.8113		1.0574	0.535623	1.0574	7.02615
0.687138	0.593742	0.687138	3.53085		0.610067	0.761006	0.761006	6.90473		0.993525	1.05486	1.05486	4.76482		0.631847	0.799358	0.799358	11.0022		0.626914	0.958425	0.958425	7.84885		2.33031	1.10895	2.33031	3.52135		1.34507	0.750178	1.34507	3.20479		2.02602	0.94767	2.02602	11.4024		0.62144	0.733823	0.733823	6.40494		1.2296	0.644871	1.2296	6.4071
1.10703	0.79031	1.10703	13.3133		0.553282	0.913309	0.913309	15.6996		0.961016	0.622026	0.961016	8.01807		1.02193	0.833993	1.02193	7.17624		1.3727	1.40625	1.40625	4.54312		0.560597	1.13064	1.13064	8.27179		1.35986	0.80931	1.35986	20.1201		1.80388	0.59869	1.80388	24.0907		0.886104	0.857343	0.886104	2.36077		1.06152	0.597272	1.06152	3.40384
1.77665	0.71721	1.77665	5.80289		1.26741	0.886602	1.26741	7.8697		0.93402	0.886071	0.93402	8.24071		1.24255	1.07156	1.24255	5.65074		1.03059	0.528506	1.03059	5.65553		1.11338	0.72671	1.11338	7.83568		1.01326	1.00388	1.01326	5.14365		2.23388	0.76	2.23388	21.7614		0.577244	0.624389	0.624389	5.13169		1.18695	0.620995	1.18695	5.5964
0.589076	0.783571	0.783571	7.78116		0.719409	0.665146	0.719409	5.92649		0.860833	1.55253	1.55253	9.01903		1.28581	0.677765	1.28581	12.2699		0.727615	0.820031	0.820031	7.83322		0.765573	0.808071	0.808071	4.03726		1.58477	0.548118	1.58477	15.5039		2.6893	0.897767	2.6893	20.3653		0.955715	1.24267	1.24267	4.75246		0.660668	0.623505	0.660668	12.815
1.12085	0.479164	1.12085	7.97545		0.761214	0.932692	0.932692	8.87287		1.05766	0.574427	1.05766	7.79259		1.20697	0.850509	1.20697	12.7687		0.589777	0.578283	0.589777	2.78336		0.553627	0.72634	0.72634	7.20344		1.26598	0.977796	1.26598	17.7298		2.55338	0.809257	2.55338	16.4438		1.07231	0.724873	1.07231	7.29943		0.710959	0.886936	0.886936	7.48843
0.460255	0.949318	0.949318	4.5078		0.888519	0.562742	0.888519	6.23898		0.66204	0.908219	0.908219	3.29526		1.44869	0.79281	1.44869	6.7615		0.786745	0.788259	0.788259	11.9844		1.31676	0.994759	1.31676	15.8669		1.4165	0.999847	1.4165	7.81229		2.17434	1.0045	2.17434	8.0606		0.806086	0.66482	0.806086	2.20079		0.89706	0.581107	0.89706	5.01862
0.496681	0.577987	0.577987	2.52187		0.875096	0.894517	0.894517	3.55288		0.820155	0.878469	0.878469	11.2634		1.50888	0.547634	1.50888	4.35598		1.01535	0.839347	1.01535	10.1906		1.41222	0.873071	1.41222	13.182		0.719977	0.551087	0.719977	16.2883		1.65605	0.588926	1.65605	9.89874		1.26305	1.40647	1.40647	10.4337		1.01864	0.722898	1.01864	7.27699
0.849373	0.595449	0.849373	4.2085		0.664089	0.730658	0.730658	7.84689		1.00748	1.01876	1.01876	4.81057		0.537373	0.742915	0.742915	8.43242		0.752904	0.873538	0.873538	4.03359		0.426295	0.969735	0.969735	12.3274		2.36946	0.572285	2.36946	31.5785		1.60193	0.624842	1.60193	19.1028		1.11539	0.848317	1.11539	6.05971		0.60639	0.949741	0.949741	3.68025
0.398861	1.04999	1.04999	4.91117		0.907637	0.644513	0.907637	12.5685		0.764946	1.33342	1.33342	5.08666		1.78535	0.680588	1.78535	5.11947		0.772571	0.805994	0.805994	4.84354		0.487953	0.680898	0.680898	4.80016		1.42682	0.880958	1.42682	12.046		1.79531	0.576126	1.79531	20.0211		0.77592	0.894179	0.894179	11.0894		1.07787	1.02517	1.07787	5.30662
0.630377	0.83637	0.83637	4.86709		0.812524	0.715749	0.812524	7.22659		0.838971	1.08152	1.08152	6.43281		0.894388	0.898188	0.898188	12.7524		1.24997	0.641977	1.24997	7.05624		0.920364	0.463381	0.920364	6.18246		2.47791	0.94166	2.47791	13.358		2.42592	0.666139	2.42592	31.1714		0.986785	0.808154	0.986785	8.56211		1.29372	0.527299	1.29372	5.22637
1.18834	0.397152	1.18834	9.63729		0.618328	0.522225	0.618328	5.78557		0.863567	0.742864	0.863567	7.82365		1.48861	0.563313	1.48861	11.4808		1.79975	0.603624	1.79975	6.4863		1.21429	0.845939	1.21429	6.76999		1.7979	0.829759	1.7979	9.42436		2.15024	0.86164	2.15024	21.218		0.733848	1.02234	1.02234	0		1.32825	0.973684	1.32825	4.24058
0.513172	0.793025	0.793025	4.19268		0.780563	0.570886	0.780563	6.96318		0.765537	0.909653	0.909653	5.82368		1.47817	1.15144	1.47817	2.12059		0.621245	0.901266	0.901266	5.84016		1.17166	0.802365	1.17166	8.27344		2.03084	1.11724	2.03084	8.27415		1.73028	0.896911	1.73028	17.1798		1.00807	1.04355	1.04355	6.84178		1.00801	0.619641	1.00801	4.62057
0.86371	0.492871	0.86371	12.3428		1.24825	0.81448	1.24825	10.4456		1.33563	0.882866	1.33563	5.15495		1.08375	0.991896	1.08375	8.28679		0.831195	0.607669	0.831195	9.62935		1.1052	0.542774	1.1052	7.27654		1.70504	0.867736	1.70504	9.76842		2.72917	0.886602	2.72917	16.6569		0.919093	0.918806	0.919093	5.72744		0.870614	0.679323	0.870614	7.70436
0.362217	0.533985	0.533985	3.03079		0.905505	0.514636	0.905505	6.47698		1.08682	0.692173	1.08682	4.91139		0.829897	0.624461	0.829897	12.0402		0.63909	0.494292	0.63909	6.82119		1.21016	0.862941	1.21016	3.83533		1.75608	0.775068	1.75608	27.4332		1.74275	0.510385	1.74275	21.8042		0.51855	1.14624	1.14624	5.98134		0.839351	0.906202	0.906202	13.7861
0.40791	0.533331	0.533331	10.9772		0.748699	0.975753	0.975753	4.63379		1.38046	0.887968	1.38046	6.23162		1.07254	0.647515	1.07254	4.03574		1.17108	0.616702	1.17108	4.12836		0.743463	0.66444	0.743463	5.25896		1.72212	0.783111	1.72212	11.3442		1.93155	0.594807	1.93155	13.2853		0.787359	1.13473	1.13473	9.35271		0.684883	0.692613	0.692613	2.17747
0.691851	0.943716	0.943716	3.25857		1.63572	0.535236	1.63572	12.284		1.34499	0.806044	1.34499	9.58657		1.03041	0.872948	1.03041	8.29908		0.946279	1.07688	1.07688	5.35086		1.66493	0.78738	1.66493	15.8564		2.04161	0.702478	2.04161	9.24247		2.16331	0.720343	2.16331	11.5797		0.71404	0.637971	0.71404	6.79802		1.08732	1.03202	1.08732	7.1196
0.755973	0.819175	0.819175	14.2141		0.514673	0.486612	0.514673	4.48317		1.08801	0.686771	1.08801	17.8303		0.686397	1.51726	1.51726	5.39758		1.07502	0.598613	1.07502	6.54957		0.506931	0.900538	0.900538	11.9784		1.136	1.2055	1.2055	11.0375		2.11828	0.952917	2.11828	20.5085		0.957519	0.76904	0.957519	8.09748		1.72577	0.639668	1.72577	7.48224
0.581486	0.45152	0.581486	7.46415		0.702088	0.614654	0.702088	7.11106		0.972825	0.391833	0.972825	14.5868		1.38951	0.900531	1.38951	10.1769		0.673826	1.04903	1.04903	3.62343		1.46197	0.834554	1.46197	11.636		1.92651	0.45247	1.92651	15.0407		2.15344	1.7014	2.15344	7.83376		1.37432	0.691581	1.37432	2.64189		0.674357	0.65111	0.674357	4.48957
0.844629	0.836387	0.844629	6.41765		0.768178	0.677104	0.768178	3.04875		0.721387	0.721189	0.721387	10.2676		1.04592	0.79845	1.04592	16.8771		0.809971	0.712164	0.809971	3.54388		0.694501	0.590375	0.694501	10.4628		2.08034	1.96782	2.08034	17.0174		2.00515	1.35224	2.00515	13.0626		0.840271	1.06819	1.06819	6.57058		1.00916	1.18789	1.18789	8.28267
0.657381	0.610284	0.657381	3.01305		0.446885	0.612165	0.612165	10.703		1.39373	1.08267	1.39373	7.44227		0.740321	1.09916	1.09916	7.22495		0.663302	0.568067	0.663302	5.93152		1.14497	0.833079	1.14497	2.81491		1.83238	0.874324	1.83238	10.3082		2.85846	0.972047	2.85846	19.7813		0.632359	0.668924	0.668924	5.83382		0.834318	0.819928	0.834318	9.03783
0.838143	0.653282	0.838143	3.599		0.522089	0.86347	0.86347	6.7322		1.16686	0.840939	1.16686	5.65794		0.752656	0.754266	0.754266	18.2194		1.1216	1.01077	1.1216	4.91058		1.66911	1.02145	1.66911	6.11848		1.63132	0.899575	1.63132	5.35086		1.86765	0.74909	1.86765	19.5144		0.675774	0.952944	0.952944	2.97076		1.10622	0.632692	1.10622	13.6014
0.41941	0.791233	0.791233	4.60592		1.18628	0.910442	1.18628	4.07076		0.923413	0.7637	0.923413	7.31107		1.32264	0.958434	1.32264	14.073		0.901169	0.738893	0.901169	4.35673		1.51306	0.790199	1.51306	9.3489		1.64575	1.13973	1.64575	14.9676		2.00161	0.714865	2.00161	10.9991		0.798892	0.978766	0.978766	6.22943		1.0396	1.15915	1.15915	4.90128
0.709991	0.510406	0.709991	2.83804		0.596644	0.730991	0.730991	10.1171		1.00269	0.822279	1.00269	5.78942		1.15649	0.480698	1.15649	6.29318		0.830319	1.27717	1.27717	8.08327		0.954714	0.921056	0.954714	9.01605		1.56091	0.600309	1.56091	5.49104		2.47052	1.06112	2.47052	9.19279		0.523781	0.746214	0.746214	4.52309		0.53571	0.890773	0.890773	4.87584
1.14167	0.821885	1.14167	2.906		0.968656	0.542933	0.968656	20.4042		0.803095	0.723419	0.803095	16.0323		1.18844	0.620396	1.18844	9.05882		1.51929	0.710107	1.51929	8.00953		0.866155	1.08767	1.08767	5.20599		1.29762	1.93774	1.93774	10.6185		2.68568	0.87343	2.68568	12.5061		1.08784	0.593753	1.08784	6.32983		1.2333	0.599501	1.2333	13.3008
0.593968	0.670008	0.670008	3.05576		0.880143	0.654742	0.880143	7.37633		0.98898	0.635592	0.98898	7.09224		0.930081	0.50897	0.930081	6.81672		0.915537	0.395952	0.915537	10.0774		0.58817	0.953152	0.953152	5.3776		1.85924	1.03079	1.85924	20.8531		1.43215	0.867213	1.43215	11.7614		0.609043	0.941276	0.941276	4.17556		1.14443	0.581104	1.14443	12.4051
0.691126	0.821155	0.821155	12.3117		1.36735	1.0984	1.36735	10.1398		1.0056	0.862945	1.0056	6.73082		0.730591	0.732841	0.732841	8.30636		0.456849	1.55322	1.55322	9.33593		0.956364	0.61877	0.956364	13.0236		1.82641	0.629537	1.82641	8.06961		1.016	0.725799	1.016	30.0883		1.20152	0.859793	1.20152	8.92301		1.54115	1.23678	1.54115	3.13724
0.669599	1.11156	1.11156	3.68792		0.97718	0.853936	0.97718	3.51013		1.09227	1.11411	1.11411	3.42868		1.15567	0.870552	1.15567	7.14985		1.01799	1.03808	1.03808	4.50406		1.36044	0.6431	1.36044	13.8452		2.41179	0.841989	2.41179	6.76184		2.45626	0.830531	2.45626	25.2588		1.37743	0.435161	1.37743	6.05836		1.22238	1.13407	1.22238	4.23768
0.748321	0.776511	0.776511	3.493		1.81172	0.427194	1.81172	8.23673		1.27757	0.810536	1.27757	3.60876		0.755751	0.678978	0.755751	4.76358		0.88747	0.361322	0.88747	3.88405		0.918608	0.70595	0.918608	6.33798		0.761511	0.534551	0.761511	14.1936		1.81551	0.685752	1.81551	16.838		0.740527	1.56813	1.56813	7.1861		0.584345	1.48766	1.48766	7.79339
0.7434	0.450809	0.7434	9.02655		0.885997	0.765781	0.885997	6.76598		0.743807	0.711318	0.743807	4.85955		0.829009	0.912768	0.912768	4.82731		0.996084	0.601953	0.996084	5.15653		1.37935	0.402577	1.37935	5.89602		2.20539	0.777786	2.20539	10.0044		1.70967	0.828445	1.70967	8.86083		1.14667	0.857419	1.14667	8.58947		1.039	0.632809	1.039	6.27027
0.596031	0.738693	0.738693	7.29401		0.638807	1.35366	1.35366	12.5161		0.945788	1.06745	1.06745	5.95663		1.47596	0.46933	1.47596	10.9411		0.748354	0.424363	0.748354	8.09687		1.3422	0.740791	1.3422	5.40392		0.825907	0.596184	0.825907	8.71405		2.22175	0.912984	2.22175	19.0444		0.879494	0.603226	0.879494	6.56671		0.888895	0.626054	0.888895	6.92412
0.712529	0.912895	0.912895	13.2833		0.933149	1.00026	1.00026	4.55382		1.34747	1.28078	1.34747	8.28159		0.927918	1.17664	1.17664	10.709		1.27199	0.569926	1.27199	12.9095		1.39785	0.857498	1.39785	9.58852		1.85085	0.710352	1.85085	9.78609		1.86081	0.906281	1.86081	19.0286		0.896881	1.0958	1.0958	2.99719		0.651464	0.451259	0.651464	5.95454
0.902513	0.644157	0.902513	5.68194		1.26149	0.691602	1.26149	5.21097		0.637785	0.954032	0.954032	5.32475		0.959064	0.34579	0.959064	7.4614		0.560131	0.629764	0.629764	4.66319		1.39065	0.971196	1.39065	12.3165		1.19766	0.721915	1.19766	18.7093		2.39634	0.928732	2.39634	23.552		0.777713	0.868776	0.868776	6.17144		1.00667	0.449606	1.00667	9.09312
0.917389	0.524746	0.917389	6.38007		0.638224	0.606355	0.638224	7.28065		0.864452	0.849718	0.864452	16.9968		1.02364	0.820331	1.02364	20.2412		0.569577	0.914616	0.914616	9.54901		0.652521	0.754245	0.754245	8.3431		2.11294	0.578116	2.11294	6.78395		2.6388	0.439297	2.6388	14.7527		0.996797	0.971608	0.996797	4.89614		1.18794	0.931821	1.18794	3.80185
0.839973	0.94724	0.94724	7.45755		0.854081	0.683223	0.854081	3.2133		0.694988	0.633784	0.694988	9.58616		1.09775	0.582143	1.09775	11.9766		0.695836	0.733743	0.733743	4.9432		1.22205	0.919795	1.22205	9.30327		2.04464	0.437936	2.04464	10.8164		1.40766	0.930489	1.40766	22.4731		0.757409	1.48818	1.48818	7.73513		1.10565	0.491778	1.10565	10.0571
0.781584	0.905389	0.905389	6.69166		1.49073	1.08675	1.49073	4.03363		0.864227	0.659065	0.864227	7.37214		1.50727	0.745335	1.50727	15.8408		0.878409	0.929048	0.929048	5.95669		1.49963	1.04305	1.49963	4.16808		1.30858	0.623544	1.30858	11.5433		2.60906	0.6449	2.60906	15.7446		0	0	0	3.73976		0.50897	0.72378	0.72378	6.98846
0.957074	0.5811	0.957074	7.00434		0.6932	0.71134	0.71134	4.60822		1.2883	1.1104	1.2883	7.25983		1.50672	1.03666	1.50672	5.95895		0.510977	0.508083	0.510977	4.31361		0.891651	0.600245	0.891651	9.34493		2.40506	0.480962	2.40506	8.78112		1.85025	1.23968	1.85025	5.56098		0.516772	0.714371	0.714371	19.262		1.46688	0.631671	1.46688	4.48213
0.618383	0.664655	0.664655	3.79088		0.774563	0.899835	0.899835	9.21347		0.779283	0.877268	0.877268	4.21682		0.698714	1.04376	1.04376	11.5856		1.47052	0.892185	1.47052	9.85232		1.36499	0.885476	1.36499	6.10763		1.90806	0.81427	1.90806	10.6333		1.80805	1.25317	1.80805	9.57803		0.93507	0.808545	0.93507	6.84565		1.12679	1.10542	1.12679	1.73631
0.673261	0.685199	0.685199	4.44684		1.4096	0.691366	1.4096	3.82471		1.05578	0.662103	1.05578	1.21485		0.88597	0.722003	0.88597	7.27215		0.906278	0.424014	0.906278	6.45735		1.03309	1.0549	1.0549	10.9076		0.975264	0.621097	0.975264	8.81166		2.39015	0.583164	2.39015	21.9399		0.708222	0.567113	0.708222	6.23881		1.20626	0.352969	1.20626	11.2265
0.81519	1.61375	1.61375	3.07067		0.824895	0.810081	0.824895	5.12033		0.811938	0.555691	0.811938	15.1382		0.627847	0.890168	0.890168	9.45267		0.945077	0.819459	0.945077	7.17171		0.924408	0.757377	0.924408	7.98508		2.12972	0.861212	2.12972	18.7686		1.51832	0.605499	1.51832	19.8653		0.639085	1.59439	1.59439	7.16349		0.781717	0.681667	0.781717	14.0522
0.830459	0.809204	0.830459	10.8797		0.525656	1.28687	1.28687	4.56565		0.859394	0.97157	0.97157	9.83773		0.994525	0.942922	0.994525	14.6087		0.877652	0.843876	0.877652	3.96393		0.67308	0.775897	0.775897	10.7946		1.48472	0.8887	1.48472	11.2684		1.4133	0.641974	1.4133	15.992		1.40711	0.784545	1.40711	4.2112		0.906541	1.39414	1.39414	6.31111
1.59905	0.38253	1.59905	6.54219		0.830099	0.703413	0.830099	9.37508		0.890161	1.08017	1.08017	11.5582		0.875373	0.515568	0.875373	6.08812		1.52755	0.693661	1.52755	7.49942		0.792258	0.695542	0.792258	5.68949		1.55293	1.13312	1.55293	7.63652		1.86799	0.735849	1.86799	17.876		0.683702	0.725586	0.725586	9.96607		0.710469	0.649834	0.710469	9.91813
1.12391	0.790224	1.12391	5.20803		0.455267	0.581214	0.581214	7.95251		0.674204	0.894747	0.894747	15.0547		1.05402	1.02224	1.05402	22.7915		0.545871	1.34677	1.34677	4.19412		0.793865	0.933465	0.933465	12.3691		2.01429	0.650247	2.01429	12.3074		1.90182	1.52315	1.90182	14.4487		1.11482	1.30295	1.30295	11.6811		0.627506	1.09618	1.09618	8.30274
0.654898	1.10673	1.10673	6.64155		0.747127	0.738731	0.747127	5.43119		0.931362	1.06939	1.06939	7.7858		0.590813	0.75537	0.75537	18.5722		1.11627	1.22285	1.22285	5.01723		1.40182	0.567985	1.40182	6.74452		2.44793	0.560868	2.44793	11.8587		1.34441	0.425527	1.34441	9.92515		0.601735	0.890685	0.890685	6.7506		1.14375	0.814249	1.14375	2.80927
0.579351	0.505367	0.579351	4.23877		0.768718	1.13423	1.13423	4.22367		1.15094	1.07553	1.15094	10.2857		0.750931	0.688363	0.750931	5.73591		1.0455	0.640086	1.0455	4.19171		1.7813	0.978837	1.7813	5.70219		1.18659	1.01376	1.18659	17.5694		2.3892	1.52008	2.3892	17.428		1.07307	0.62685	1.07307	7.56573		0.843414	0.519767	0.843414	13.7252
1.01534	0.66563	1.01534	5.62152		0.672713	1.12108	1.12108	4.1432		0.682198	0.547785	0.682198	18.9696		0.680494	1.35243	1.35243	9.74881		1.46355	0.970653	1.46355	3.72949		0.835756	1.65937	1.65937	16.744		1.38366	0.593994	1.38366	4.13088		1.93135	1.31475	1.93135	27.8404		1.21024	0.781097	1.21024	5.59213		1.00684	0.679455	1.00684	10.5181
0.904636	1.3492	1.3492	9.44571		0.469235	0.659257	0.659257	5.58936		0.765834	0.938756	0.938756	12.3018		1.26702	1.08123	1.26702	6.84165		0.928824	1.1185	1.1185	8.9444		1.55409	0.860256	1.55409	7.28235		1.43083	0.50483	1.43083	13.8313		2.30115	1.30239	2.30115	15.1147		0.734409	1.64636	1.64636	2.50337		1.67718	0.977159	1.67718	7.65711
0.474008	1.26768	1.26768	4.50201		0.428099	0.827077	0.827077	3.87335		0.809019	0.736745	0.809019	19.7654		0.808656	1.10984	1.10984	18.701		1.10989	0.558957	1.10989	5.70241		1.27549	0.96014	1.27549	6.69148		0.543673	0.794991	0.794991	17.6384		1.99641	0.91332	1.99641	18.7785		0	0	0	4.04832		0.764016	0.856393	0.856393	14.5999
0.904713	0.817224	0.904713	13.3784		1.06222	0.663974	1.06222	2.14513		0.829734	0.723394	0.829734	6.80335		0.891155	1.12749	1.12749	7.112		1.14382	0.374541	1.14382	2.96738		1.25501	0.510995	1.25501	9.8537		1.56705	0.967673	1.56705	17.5931		1.61018	1.22217	1.61018	19.7817		0.695666	0.67678	0.695666	9.3421		0.91463	0.450997	0.91463	13.0389
0.614845	0.926352	0.926352	6.96009		0.805279	0.827618	0.827618	12.0832		1.22529	1.57983	1.57983	5.00286		1.2902	0.768226	1.2902	9.74069		0.981338	1.60695	1.60695	3.5874		1.61961	0.678155	1.61961	12.8101		0.862828	0.968896	0.968896	10.9718		1.97596	0.524077	1.97596	16.138		0.894429	0.553759	0.894429	9.00813		1.16057	0.6609	1.16057	8.54322
0.831699	0.788733	0.831699	2.57179		0.75527	1.36008	1.36008	10.0129		0.727321	0.678582	0.727321	10.2935		0.495292	0.964052	0.964052	5.89843		0.874061	1.20056	1.20056	4.6834		1.45076	1.38444	1.45076	5.03329		1.31699	0.367508	1.31699	6.54629		1.91489	0.798821	1.91489	20.8116		0.615462	1.16292	1.16292	1.73368		0.586731	0.561876	0.586731	6.38604
1.03616	0.691652	1.03616	8.47241		0.759574	0.680879	0.759574	4.95329		0.718609	0.743021	0.743021	7.46883		0.914232	0.813602	0.914232	2.31363		0.981691	0.625329	0.981691	4.7518		0.737207	0.837804	0.837804	5.66731		0.898614	0.732141	0.898614	14.7802		1.4606	0.538616	1.4606	16.4547		1.3134	0.578329	1.3134	11.9964		1.4605	0.471851	1.4605	3.54543
0.928438	0.710359	0.928438	3.63439		0.512795	0.870062	0.870062	9.18809		0.89068	1.14613	1.14613	6.85995		0.926824	0.89398	0.926824	5.69305		0.709651	0.807393	0.807393	4.72988		1.0498	0.626089	1.0498	8.26871		2.04553	0.566434	2.04553	12.5072		1.92713	0.795503	1.92713	6.56144		1.08683	0.661366	1.08683	10.0549		0.676914	1.1869	1.1869	6.50446
0.929787	0.554176	0.929787	6.54709		1.47052	0.968493	1.47052	4.94113		1.00797	0.551121	1.00797	4.83051		0.807031	0.699219	0.807031	12.9626		0.624338	0.807084	0.807084	10.2195		1.07118	0.632734	1.07118	10.4884		1.67128	0.733421	1.67128	13.0696		2.28102	0.741515	2.28102	39.28		0.88174	0.781024	0.88174	10.5084		0.700268	0.693438	0.700268	12.5465
0.817349	0.464303	0.817349	3.70088		0.738452	0.608174	0.738452	3.20986		0.778697	1.48018	1.48018	7.79783		1.17859	0.766615	1.17859	6.54363		0.565011	0.712119	0.712119	7.75827		1.0663	0.921931	1.0663	10.3938		1.04706	1.11319	1.11319	9.56036		1.43083	0.764913	1.43083	21.2804		1.36117	1.22275	1.36117	5.9583		1.4268	0.478196	1.4268	10.3281
0.810625	0.818527	0.818527	7.92411		0.779206	0.497706	0.779206	14.2612		0.631133	0.570332	0.631133	6.54675		0.772201	1.0866	1.0866	10.1799		1.19158	1.02792	1.19158	4.84594		0.965122	0.728393	0.965122	4.6097		0.941494	0.60371	0.941494	8.6555		1.8422	0.823927	1.8422	20.0023		0.971022	0.934352	0.971022	7.44107		1.1251	0.893315	1.1251	3.3095
0.83413	0.895364	0.895364	6.64512		0.683875	0.906067	0.906067	6.51997		0.798624	0.842675	0.842675	7.32655		1.17805	0.886472	1.17805	5.14405		0.553504	0.564109	0.564109	8.10398		0.762462	0.86876	0.86876	8.50828		1.91031	0.755974	1.91031	9.4197		2.25218	0.588019	2.25218	12.7564		0.567801	1.08254	1.08254	2.34843		0.859272	1.27492	1.27492	27.2465
0.414201	0.474022	0.474022	5.27434		1.18437	0.794365	1.18437	5.78883		1.53216	0.892997	1.53216	3.78758		1.54012	0.824592	1.54012	10.8456		0.897963	1.42546	1.42546	11.3435		0.878355	0.533113	0.878355	12.1089		2.02409	1.03904	2.02409	23.0994		2.60252	0.996898	2.60252	20.6744		0.649504	0.490586	0.649504	10.3767		1.39342	1.0095	1.39342	8.1286
1.30172	0.858728	1.30172	12.6578		0.602164	0.857972	0.857972	4.16896		1.94519	0.650756	1.94519	9.60844		1.06009	0.643824	1.06009	9.50771		0.95754	0.918284	0.95754	5.03713		1.15623	0.723633	1.15623	8.06431		1.94938	0.687131	1.94938	3.52451		2.46647	0.599601	2.46647	11.3324		0.722226	0.500893	0.722226	7.45542		1.13199	1.25648	1.25648	16.5516
0.807599	0.657108	0.807599	18.1682		1.09908	1.08038	1.09908	2.92844		1.06188	1.23115	1.23115	10.1935		1.42632	0.638893	1.42632	7.71816		0.662577	0.576292	0.662577	12.8393		1.6237	1.41298	1.6237	7.99387		1.61844	1.27141	1.61844	3.90952		1.28564	0.838593	1.28564	20.4998		0.654114	0.939962	0.939962	3.35449		0.618484	0.562016	0.618484	19.578
0.959575	0.735789	0.959575	3.71656		0.526293	0.912266	0.912266	7.55769		1.28958	0.560412	1.28958	11.8207		1.69549	0.938422	1.69549	11.9152		1.53231	1.14928	1.53231	0		0.731187	1.49935	1.49935	8.91778		2.07036	1.03474	2.07036	11.437		2.5426	0.710001	2.5426	12.6406		0.626805	0.647852	0.647852	11.6696		0.761037	0.521679	0.761037	9.52118
0.848562	0.951279	0.951279	6.37088		0.923506	0.748807	0.923506	8.72955		1.42977	0.924977	1.42977	7.54546		1.00731	0.699893	1.00731	5.7016		0.879582	0.626262	0.879582	8.47477		1.05157	1.00352	1.05157	6.25786		1.7817	1.35855	1.7817	15.9574		1.5353	1.02659	1.5353	26.2295		0.900936	1.44643	1.44643	12.1862		1.13926	0.685066	1.13926	7.77837
0.499898	0.929985	0.929985	3.97694		0.921511	1.37843	1.37843	8.12354		0.720351	1.06459	1.06459	11.6639		1.01206	0.602946	1.01206	8.64691		1.03773	1.20518	1.20518	10.3248		1.27282	0.541462	1.27282	11.2061		1.08609	1.26725	1.26725	11.6941		1.80256	1.0995	1.80256	20.6893		1.50506	0.839873	1.50506	7.30637		1.44538	1.36143	1.44538	3.34807
0.444108	0.642747	0.642747	4.67243		1.04291	0.913913	1.04291	5.51795		1.19312	1.14467	1.19312	14.4633		0.987753	1.1389	1.1389	13.0773		0.618649	0.65259	0.65259	12.5482		1.21901	0.681988	1.21901	7.18718		2.05856	0.430162	2.05856	25.4234		1.93981	1.0644	1.93981	19.8198		1.09167	1.35868	1.35868	1.32514		0.83656	0.575206	0.83656	9.51453
0.5965	0.929967	0.929967	7.43984		1.49745	0.630837	1.49745	6.85448		1.13241	0.739538	1.13241	10.0001		1.48369	0.741426	1.48369	25.2292		0.483988	0.475502	0.483988	9.15168		0.741498	0.838868	0.838868	7.84086		1.3484	0.851991	1.3484	6.47767		2.38572	1.22054	2.38572	20.8779		0.642682	0.534019	0.642682	6.24275		0.802011	1.50804	1.50804	17.8962
0.644983	1.30103	1.30103	9.40247		0.794525	0.631266	0.794525	6.59671		0.851893	1.1376	1.1376	9.29804		0.757212	1.36011	1.36011	5.31995		0.590687	1.18973	1.18973	7.48658		0.800934	0.599288	0.800934	7.66622		1.86716	0.639766	1.86716	27.0318		1.93199	0.754789	1.93199	32.285		0.75008	0.973875	0.973875	6.68183		0.691806	0.515989	0.691806	4.50345
0.92299	1.17663	1.17663	5.22978		0.575872	0.957386	0.957386	5.0143		0.55508	0.981117	0.981117	12.509		0.972366	0.602466	0.972366	11.7261		1.43412	1.06751	1.43412	3.16724		1.55409	0.903901	1.55409	21.4941		1.24095	0.728627	1.24095	12.1777		2.77702	0.6464	2.77702	11.6653		0.75447	0.820545	0.820545	4.05286		0.820107	0.534202	0.820107	5.62283
0.798	0.715152	0.798	3.9547		0.741685	1.14547	1.14547	8.81169		0.739839	0.786665	0.786665	10.7793		1.05277	0.653418	1.05277	9.63366		0.657091	0.555897	0.657091	2.72583		0.946094	0.882685	0.946094	8.23244		1.43795	0.885469	1.43795	13.2415		1.6824	1.01969	1.6824	17.245		0.710837	0.973778	0.973778	15.1616		0.843111	1.38938	1.38938	12.2671
0.544188	0.707311	0.707311	5.50908		0.681306	1.0452	1.0452	7.63091		0.93858	0.691514	0.93858	6.21063		1.06941	0.736051	1.06941	6.00544		1.04224	0.880307	1.04224	6.70777		1.21419	0.426703	1.21419	6.68129		1.55227	1.39365	1.55227	8.73997		2.4062	0.856965	2.4062	15.1996		0.492506	0.63331	0.63331	7.5462		1.41902	0.994113	1.41902	5.59358
0.804303	0.747975	0.804303	6.68087		1.02726	1.08203	1.08203	11.6926		0.950032	0.82708	0.950032	6.62989		0.799615	0.666893	0.799615	14.3207		0.721191	0.628329	0.721191	9.2667		1.05765	0.590338	1.05765	12.8653		1.57002	0.8575	1.57002	5.20234		2.32128	0.649122	2.32128	18.1348		1.11359	0.892551	1.11359	5.46147		0.991396	1.41129	1.41129	7.98495
0.505994	0.544142	0.544142	3.77752		1.06778	1.05668	1.06778	4.7368		1.14605	0.718739	1.14605	5.4124		1.32873	1.00057	1.32873	8.58258		0.559884	1.24442	1.24442	4.87423		1.68639	0.965551	1.68639	8.16255		1.97059	0.39086	1.97059	7.88329		2.43529	0.936876	2.43529	14.284		1.10335	0.560271	1.10335	4.77652		1.27173	0.751193	1.27173	9.78512
0.895472	0.543569	0.895472	8.53693		0.633564	0.922696	0.922696	7.63743		0.884278	0.655248	0.884278	3.16227		1.11815	0.544074	1.11815	5.37351		1.14115	0.898437	1.14115	8.46524		2.1625	1.09842	2.1625	6.33123		1.57777	0.654144	1.57777	8.17358		1.7961	1.27648	1.7961	13.5407		0.51173	0.99609	0.99609	4.97215		1.58848	0.586946	1.58848	5.78218
0.723782	0.602048	0.723782	6.94378		0.983089	0.602256	0.983089	6.94611		0.886877	0.786942	0.886877	9.13274		0.94545	1.1186	1.1186	8.0481		1.00334	0.815346	1.00334	9.12315		1.38104	0.607006	1.38104	3.68706		1.08652	0.458714	1.08652	10.3266		2.13336	0.512806	2.13336	18.4557		1.11652	1.08474	1.11652	12.1284		1.22403	0.436473	1.22403	4.31652
0.654627	0.722263	0.722263	20.4118		0.698958	0.563046	0.698958	9.64546		0.702066	0.760609	0.760609	13.5816		0.51272	1.03637	1.03637	16.1217		0.483777	0.689232	0.689232	5.80234		1.19535	1.02325	1.19535	13.5034		1.89145	0.9973	1.89145	11.856		1.65092	1.22749	1.65092	11.5546		0.639788	0.707924	0.707924	9.81604		0.614045	1.52113	1.52113	8.41502
1.15512	0.587928	1.15512	4.21349		1.13541	0.717451	1.13541	5.01438		0.835532	0.873707	0.873707	2.52007		0.78178	0.947119	0.947119	4.16886		0.694892	0.640298	0.694892	3.85254		1.57538	1.03076	1.57538	10.5663		1.87319	1.04224	1.87319	20.0436		1.50822	1.05079	1.50822	14.9491		0.501557	1.42586	1.42586	7.31099		0.989774	0.416531	0.989774	6.09366
0.475675	0.857118	0.857118	4.86438		0.958633	0.586429	0.958633	8.83608		0.949229	0.434795	0.949229	6.71489		1.04995	0.602507	1.04995	10.5814		0.838847	0.918916	0.918916	6.91855		0.825311	0.694437	0.825311	7.22344		2.20771	0.888242	2.20771	8.70894		1.27704	0.748544	1.27704	12.6006		0.614889	0.523335	0.614889	7.62055		1.39044	0.696269	1.39044	4.52931
0.6481	0.642409	0.6481	2.97389		1.16393	0.681383	1.16393	6.79331		0.897608	0.615504	0.897608	9.54522		0.902175	0.733415	0.902175	4.81771		1.4574	0.854301	1.4574	4.50515		1.3725	0.576048	1.3725	8.41421		1.06128	0.979123	1.06128	11.6703		1.83887	1.10899	1.83887	9.20674		0.798742	1.16778	1.16778	6.29353		0.623923	0.71787	0.71787	13.1591
0.739805	0.402341	0.739805	8.87669		0.793483	0.511562	0.793483	12.685		1.21075	0.562366	1.21075	13.2776		1.08417	0.785995	1.08417	15.7193		1.29221	0.699111	1.29221	7.99286		1.42665	1.1423	1.42665	10.3934		1.14918	0.925284	1.14918	9.83182		2.17977	0.986575	2.17977	28.5327		0.90391	0.473087	0.90391	8.23372		1.30881	1.49038	1.49038	6.8742
0.852011	0.604014	0.852011	3.76514		0.925156	0.665436	0.925156	11.8704		1.12802	0.824696	1.12802	6.89357		0.832664	1.56595	1.56595	17.6379		0.806533	0.743752	0.806533	12.1816		1.06818	0.363506	1.06818	8.95866		1.41071	1.10193	1.41071	25.9757		0.881443	0.753094	0.881443	14.2075		0.526655	1.22888	1.22888	3.17768		0.822701	1.02401	1.02401	6.96514
0.808433	0.861012	0.861012	4.38535		1.0423	1.47238	1.47238	6.99794		0.8187	0.858989	0.858989	4.76523		0.955063	1.25204	1.25204	10.8182		0.784848	0.538683	0.784848	10.2601		1.02301	1.09231	1.09231	6.93354		1.42127	0.833278	1.42127	9.21572		2.27354	1.21125	2.27354	21.6606		0.845165	1.19663	1.19663	6.8031		1.02177	0.867174	1.02177	4.59585
0.935488	0.675677	0.935488	10.4684		1.4497	0.714811	1.4497	8.71902		0.750413	0.933545	0.933545	6.62255		0.735349	0.64131	0.735349	3.70766		0.857729	0.583735	0.857729	11.5682		1.60625	0.834658	1.60625	9.72922		1.37182	0.93712	1.37182	9.96375		1.50243	0.501336	1.50243	24.5191		1.142	0.614849	1.142	12.5928		1.4016	1.25054	1.4016	3.06097
0.908328	0.760968	0.908328	16.0781		0.663553	1.23267	1.23267	8.81774		1.04263	0.764352	1.04263	11.753		1.00629	1.2444	1.2444	9.0402		1.23861	1.13547	1.23861	7.3891		0.804372	0.664897	0.804372	6.32026		0.754007	0.605117	0.754007	6.58822		2.95899	0.65494	2.95899	20.1434		1.05414	1.10294	1.10294	7.19808		0.5966	0.46506	0.5966	7.18609
0.574506	0.726993	0.726993	4.47338		1.0298	0.473049	1.0298	6.85264		0.990025	1.3627	1.3627	2.92692		0.756326	0.829744	0.829744	6.5417		0.686619	0.49335	0.686619	4.43884		0.986176	0.87253	0.986176	4.54751		2.12052	0.720379	2.12052	9.99695		2.79328	0.838198	2.79328	20.2686		0.707921	0.459807	0.707921	8.37722		0.90669	0.850733	0.90669	8.06907
0.79196	1.05823	1.05823	3.74433		0.585536	0.531556	0.585536	6.12847		0.610929	0.833809	0.833809	5.26964		0.838549	0.76982	0.838549	7.66747		0.518115	0.675633	0.675633	6.15673		0.916216	1.18266	1.18266	13.7551		1.36374	0.871993	1.36374	5.99237		1.77305	0.967568	1.77305	14.9385		0.658793	0.694974	0.694974	9.52165		1.38033	1.04363	1.38033	8.07133
0.992924	0.870279	0.992924	5.16775		1.2815	1.25618	1.2815	6.92772		0.695388	0.957881	0.957881	4.37691		1.43375	0.868536	1.43375	13.8496		0.735894	0.724286	0.735894	10.5149		1.12269	1.25181	1.25181	5.15229		1.82655	0.813614	1.82655	15.8256		2.67228	0.873624	2.67228	11.629		1.30234	1.33825	1.33825	20.2829		1.43773	1.36644	1.43773	10.55
0.552604	0.685989	0.685989	5.94796		0.812468	0.83179	0.83179	9.64949		0.786132	0.656305	0.786132	2.05511		1.11127	0.884895	1.11127	5.52295		0.781419	0.929905	0.929905	8.73698		1.08691	0.862349	1.08691	12.8391		1.39037	1.21856	1.39037	12.2855		2.29129	1.60409	2.29129	14.2266		0.538202	0.821423	0.821423	6.68411		0.646427	0.847284	0.847284	6.56748
0.851431	0.467324	0.851431	3.68092		0.826816	0.988864	0.988864	11.5538		0.707895	0.876342	0.876342	4.92977		0.911768	0.817485	0.911768	11.0665		0.844383	0.807212	0.844383	3.36851		0.740556	0.668379	0.740556	10.4311		0.978149	0.944634	0.978149	13.7788		2.87422	1.11241	2.87422	18.2051		0.504988	0.880266	0.880266	3.62673		0.69065	0.841898	0.841898	1.90769
0.428499	0.831264	0.831264	6.11266		1.01985	0.827663	1.01985	12.6015		0.681418	0.990719	0.990719	6.9821		1.24622	0.66025	1.24622	5.56538		0.585754	1.04402	1.04402	6.28063		1.29487	0.733258	1.29487	9.31154		1.67904	0.64689	1.67904	7.38829		1.22437	0.467146	1.22437	18.0078		0.997268	1.42746	1.42746	9.64649		1.19547	0.51312	1.19547	3.26456
0.664663	0.927891	0.927891	0		0.820458	0.882491	0.882491	11.4285		0.881747	0.729339	0.881747	8.55887		0.802553	0.421687	0.802553	8.58342		0.701486	1.16323	1.16323	11.0447		1.3615	0.803621	1.3615	6.09591		2.02633	0.546386	2.02633	5.78833		1.69657	0.66724	1.69657	22.2785		0.961539	0.628529	0.961539	6.66655		1.3418	0.811469	1.3418	9.73652
1.50939	0.805251	1.50939	4.66659		1.15207	0.975894	1.15207	11.1819		1.08887	0.729026	1.08887	4.90386		1.60603	0.705527	1.60603	11.7589		0.659277	0.999086	0.999086	4.91949		1.42391	0.665725	1.42391	6.42003		1.20183	0.712782	1.20183	5.78428		1.32652	1.49745	1.49745	16.3075		1.29682	0.748659	1.29682	12.1207		0.793699	0.660548	0.793699	7.29834
0.924527	0.852035	0.924527	9.09129		0.646835	1.23417	1.23417	6.74216		1.11518	0.580243	1.11518	7.09682		0.988213	1.0831	1.0831	13.9721		1.07679	0.575082	1.07679	4.68405		1.30428	0.714149	1.30428	9.64237		1.32692	0.734001	1.32692	7.50098		1.81261	1.0841	1.81261	19.1232		0.668353	0.733984	0.733984	6.5891		0.980679	1.22147	1.22147	6.68865
0.39094	1.16244	1.16244	11.7184		0.998998	0.543807	0.998998	4.08987		0.914991	0.956915	0.956915	8.00567		1.25944	1.01017	1.25944	6.4674		1.67568	1.17772	1.67568	4.43875		0.839693	0.700877	0.839693	8.59944		1.29582	0.972381	1.29582	17.3244		1.17136	1.05554	1.17136	27.1793		1.11352	1.29644	1.29644	11.8714		0.863526	0.628534	0.863526	5.89428
0.66697	0.789162	0.789162	3.76746		0.905294	0.800123	0.905294	5.97643		0.610785	1.19711	1.19711	6.33247		1.43464	0.87013	1.43464	5.18763		0.714923	0.942349	0.942349	4.81799		0.844358	0.847021	0.847021	15.7158		0.920163	1.16881	1.16881	11.2857		1.92934	1.01318	1.92934	11.6497		0.936292	0.715837	0.936292	3.0142		1.00306	0.464482	1.00306	6.09039
0.609361	0.658261	0.658261	1.90319		0.894563	1.13613	1.13613	4.61998		0.727401	1.04171	1.04171	8.09136		0.837284	0.899387	0.899387	10.243		0.97688	1.01966	1.01966	7.02345		1.27655	0.562583	1.27655	6.19045		1.81537	0.867293	1.81537	11.345		2.51493	1.27351	2.51493	51.1813		1.24476	0.64844	1.24476	5.63811		0.750477	0.496051	0.750477	4.63491
0.63409	0.539475	0.63409	4.39584		0.836438	0.660624	0.836438	5.65051		1.39217	0.531358	1.39217	5.35876		1.14364	0.976786	1.14364	5.36506		0.770233	0.843261	0.843261	7.30957		0.780668	0.540079	0.780668	13.8812		1.88686	0.671264	1.88686	9.92335		2.15312	0.885192	2.15312	22.3716		0.631058	0.499315	0.631058	6.10248		1.02167	1.15045	1.15045	11.9213
0.576601	0.462538	0.576601	7.41743		0.743828	0.61207	0.743828	5.07646		0.971812	0.531915	0.971812	6.95206		1.44337	0.650153	1.44337	9.84412		0.558945	0.628533	0.628533	5.10956		1.40192	0.530477	1.40192	10.9436		1.33548	0.642839	1.33548	16.1884		2.29771	0.598671	2.29771	27.174		0.780313	0.677351	0.780313	5.98761		0.855298	0.483327	0.855298	12.6986
0.833991	0.534125	0.833991	5.64217		0.781435	0.665085	0.781435	7.54208		0.54539	0.501344	0.54539	6.90396		0.674956	0.749616	0.749616	7.19813		0.814573	0.548786	0.814573	5.95809		1.18555	0.981252	1.18555	12.9528		1.84596	0.769426	1.84596	5.10094		1.18471	0.845998	1.18471	17.6797		0.691161	0.670953	0.691161	5.24135		1.38693	0.782774	1.38693	3.9727
0.562585	0.886106	0.886106	6.84573		0.816754	1.19197	1.19197	8.69157		0.779945	0.827873	0.827873	3.31657		0.843818	0.746098	0.843818	11.0813		1.40636	0.681925	1.40636	13.6615		1.23314	0.46348	1.23314	17.1803		1.36394	0.935343	1.36394	13.9366		2.53182	1.10914	2.53182	17.0898		1.40909	0.60857	1.40909	5.99867		0.952965	1.19993	1.19993	8.76248
1.7406	0.770306	1.7406	7.18101		1.14415	1.06873	1.14415	3.66864		1.22338	0.710869	1.22338	10.5364		1.2814	0.824726	1.2814	6.73521		0.740828	0.530635	0.740828	5.29791		1.22891	0.924525	1.22891	7.75138		1.80117	0.848385	1.80117	28.8895		2.14967	0.767262	2.14967	25.2474		1.05026	0.940983	1.05026	5.98286		0.638488	0.812033	0.812033	5.8062
0.774601	0.936844	0.936844	7.16374		1.11082	0.687667	1.11082	10.7102		0.606549	1.33508	1.33508	5.9958		0.914874	0.77652	0.914874	13.3142		1.2369	0.803639	1.2369	5.16253		1.04546	0.979961	1.04546	13.3843		1.45259	0.891905	1.45259	10.725		2.39337	0.911918	2.39337	6.57949		1.37547	0.494208	1.37547	5.53253		0.729968	0.821062	0.821062	5.95916
1.45922	0.750414	1.45922	12.9683		0.705781	0.790269	0.790269	6.36663		0.659773	0.607738	0.659773	7.72971		1.44075	0.456996	1.44075	4.95195		0.83585	0.745907	0.83585	9.75304		1.71302	0.800688	1.71302	4.94641		1.89265	0.492831	1.89265	11.1085		2.30127	0.906029	2.30127	16.8139		0.682071	1.33562	1.33562	12.5555		1.07568	0.60403	1.07568	7.56511
0.461293	0.70849	0.70849	4.1378		1.02105	0.881742	1.02105	9.62322		0.857179	0.900592	0.900592	4.51169		1.45924	1.05512	1.45924	8.68681		0.724005	0.558304	0.724005	4.16954		1.0557	0.843409	1.0557	14.8456		1.45796	0.707265	1.45796	12.9381		2.28071	1.71835	2.28071	8.88178		0.840422	0.876085	0.876085	4.89667		1.23479	0.383585	1.23479	3.58894
0.65901	0.529676	0.65901	9.52895		1.37363	0.823799	1.37363	4.41253		0.692455	0.929283	0.929283	4.39373		1.33337	0.882509	1.33337	7.15119		0.902456	0.860419	0.902456	5.36708		2.06836	0.689882	2.06836	10.4594		1.59336	0.619773	1.59336	13.2253		2.65616	0.515418	2.65616	17.5301		1.51817	0.896817	1.51817	8.2856		1.05371	1.58257	1.58257	7.14648
0.654973	0.601585	0.654973	7.44089		0.789225	0.789689	0.789689	5.09381		0.790641	0.475577	0.790641	6.73857		0.832144	0.860769	0.860769	13.4483		0.766461	0.632453	0.766461	5.02018		0.775985	1.6854	1.6854	8.29732		1.33145	0.832003	1.33145	10.927		1.7357	0.598392	1.7357	16.3983		0.961403	0.9207	0.961403	4.87759		0.535759	0.688071	0.688071	6.14301
0.673373	0.39259	0.673373	10.37		1.11767	0.655758	1.11767	3.52173		1.13958	0.768966	1.13958	8.41745		1.33142	0.765457	1.33142	3.59288		0.960263	0.59108	0.960263	12.7164		2.12848	0.496379	2.12848	7.6415		1.52099	0.891937	1.52099	14.1182		1.46968	0.682103	1.46968	9.60931		1.52635	0.924615	1.52635	10.8625		0.593179	0.716139	0.716139	5.33301
0.815352	0.855115	0.855115	4.41139		0.481648	0.88113	0.88113	3.06996		1.22597	0.792016	1.22597	6.30248		0.814963	0.775954	0.814963	8.80918		0.792863	0.711489	0.792863	12.4519		0.932225	0.681322	0.932225	14.042		1.36831	0.695309	1.36831	16.6438		1.78471	1.12513	1.78471	14.0468		0.790788	0.675593	0.790788	6.13594		1.26771	0.932073	1.26771	3.23905
0.853602	0.55582	0.853602	6.65631		1.27319	0.908669	1.27319	7.60775		0.656732	0.625796	0.656732	5.02004		1.04565	0.669776	1.04565	14.7519		1.10973	0.622141	1.10973	5.16748		1.30298	0.976602	1.30298	5.77936		1.17527	0.505381	1.17527	11.2779		1.67581	0.752836	1.67581	30.7349		0	0	0	12.135		1.56229	0.850398	1.56229	8.14822
0.91984	0.996986	0.996986	7.30483		0.949146	0.98621	0.98621	5.46763		1.02328	1.24476	1.24476	10.4291		0.868331	1.15154	1.15154	16.0749		1.08763	0.956248	1.08763	9.39157		1.25105	1.07775	1.25105	6.38782		1.59736	1.20047	1.59736	11.4802		2.38438	0.673665	2.38438	22.343		1.09651	0.414013	1.09651	5.41178		0.955729	0.389651	0.955729	6.65434
0.37854	0.441864	0.441864	4.47334		0.886527	0.570637	0.886527	6.4257		0.683932	0.856864	0.856864	8.21054		1.16311	0.559707	1.16311	10.5643		1.32294	0.618509	1.32294	5.51277		1.30938	0.551255	1.30938	9.67087		1.90119	0.772473	1.90119	12.3461		2.00752	0.881447	2.00752	27.5654		0.983154	0.71367	0.983154	4.20451		1.22018	0.623092	1.22018	4.87481
0.700136	0.632205	0.700136	5.07056		0.60829	0.72775	0.72775	4.03975		0.993224	0.51117	0.993224	9.17165		0.883047	0.976452	0.976452	3.85138		0.960147	0.589272	0.960147	6.64512		1.2978	0.480069	1.2978	4.02356		1.9201	1.3238	1.9201	8.06135		2.16489	0.628876	2.16489	29.5131		1.08526	0.482229	1.08526	14.3574		0.577852	0.931848	0.931848	12.7014
0.766535	0.977879	0.977879	4.86937		0.840844	0.695081	0.840844	9.33699		0.765053	1.27895	1.27895	12.8141		1.15923	0.60586	1.15923	6.3989		0.838025	0.776369	0.838025	2.87151		1.05794	0.603785	1.05794	9.20308		2.14003	1.03623	2.14003	13.1666		2.73052	0.539291	2.73052	12.2194		0.833731	0.782876	0.833731	4.7594		0.810024	0.817802	0.817802	10.2637
0.856565	1.21832	1.21832	9.8011		0.677658	0.595249	0.677658	4.46688		0.58419	0.508198	0.58419	13.6342		0.805682	1.11295	1.11295	17.4089		0.927065	0.619514	0.927065	14.7509		0.894829	1.33508	1.33508	6.52416		1.8774	1.00029	1.8774	14.2296		1.42212	1.09482	1.42212	16.6207		1.0752	1.456	1.456	12.3335		0.636077	0.715732	0.715732	6.07803
0.602467	1.06403	1.06403	9.38574		0.933647	0.507641	0.933647	5.69262		0.899573	0.865092	0.899573	9.83852		0.978374	1.01664	1.01664	18.0264		1.06689	1.03603	1.06689	6.65565		1.7577	0.744485	1.7577	9.89014		1.60766	0.895171	1.60766	12.474		2.77627	0.755366	2.77627	10.2791		1.53624	0.869866	1.53624	4.16718		0.781986	0.78044	0.781986	4.96363
0.732955	0.966915	0.966915	8.50962		1.44891	1.22832	1.44891	7.40418		0.767882	0.717633	0.767882	7.976		0.56892	0.750756	0.750756	11.8731		0.650638	0.555797	0.650638	9.18841		1.34165	0.541637	1.34165	11.3248		1.55722	1.22089	1.55722	14.171		2.11213	0.468105	2.11213	16.7254		0.823723	0.713861	0.823723	11.3237		1.12842	0.766989	1.12842	7.20213
0.604383	0.70867	0.70867	4.54055		1.55156	1.03523	1.55156	4.1198		0.785981	1.11261	1.11261	9.75272		0.965709	0.839822	0.965709	8.28182		1.64357	0.64971	1.64357	9.09984		0.911133	0.781347	0.911133	6.12867		1.53514	0.709561	1.53514	15.3042		1.79396	0.769592	1.79396	8.8814		1.24456	1.04152	1.24456	4.28693		0.574061	1.12062	1.12062	12.689
0.614572	0.947392	0.947392	4.80491		1.33935	0.967944	1.33935	4.15907		1.02715	0.744126	1.02715	8.49652		0.759727	0.450779	0.759727	11.7595		0.774354	0.893884	0.893884	4.93389		1.73309	0.707802	1.73309	16.926		1.12464	1.18385	1.18385	3.98197		2.02715	0.693066	2.02715	26.6693		1.01686	0.595977	1.01686	6.39361		1.16475	1.16619	1.16619	9.62968
0.629778	1.15701	1.15701	5.86591		0.755151	1.24774	1.24774	5.42503		1.10927	0.951188	1.10927	7.73569		0.89015	0.687722	0.89015	15.8633		0.456779	0.662218	0.662218	1.9382		1.66691	0.993674	1.66691	6.6851		1.19959	0.61822	1.19959	8.92106		2.03688	0.487722	2.03688	12.5736		0.511064	0.707877	0.707877	7.34666		0.435631	0.728844	0.728844	9.87352
0.495668	1.24238	1.24238	3.13665		0.730634	1.04329	1.04329	8.09071		1.28732	0.781034	1.28732	12.4331		0.872056	0.685776	0.872056	4.83151		1.56437	0.485329	1.56437	4.69296		1.04289	0.755579	1.04289	6.43258		1.47547	0.79708	1.47547	7.82216		1.68057	0.860179	1.68057	15.5968		0.883505	0.957412	0.957412	5.27885		0.814103	1.00978	1.00978	16.3247
0.734473	1.09422	1.09422	8.49166		0.704712	0.396645	0.704712	6.28719		1.62804	0.636914	1.62804	15.0816		0.785677	0.849121	0.849121	6.28978		0.993144	0.858752	0.993144	12.1567		1.54459	0.925108	1.54459	23.5065		1.85172	0.771112	1.85172	22.0171		1.19863	0.674329	1.19863	16.6965		0.599399	0.664372	0.664372	10.1543		1.7369	0.495705	1.7369	6.80205
0.646339	0.710942	0.710942	8.06012		0.789492	0.714734	0.789492	6.65167		0.764577	0.604267	0.764577	9.39841		0.747938	0.93522	0.93522	7.97595		1.55712	0.713777	1.55712	4.68205		1.86615	0.510328	1.86615	17.183		2.39691	0.838189	2.39691	7.9345		1.89833	1.20474	1.89833	18.9652		0.83635	1.03581	1.03581	2.83372		1.16766	0.900513	1.16766	6.83005
0.468317	1.15396	1.15396	3.95052		0.513067	0.834668	0.834668	5.95596		0.64454	1.23894	1.23894	5.21304		1.02695	0.657899	1.02695	8.19332		1.30127	0.788409	1.30127	6.35678		0.902198	1.53692	1.53692	11.9653		1.64017	0.816218	1.64017	10.5971		1.45407	1.09676	1.45407	19.0635		1.07869	0.95955	1.07869	7.19966		0.693119	0.701739	0.701739	6.31527
1.19692	0.712022	1.19692	6.33273		0.937766	0.82226	0.937766	9.78445		1.12367	0.909787	1.12367	9.34832		1.21342	0.94422	1.21342	14.2946		1.24421	0.739379	1.24421	7.15327		1.09617	0.562454	1.09617	6.1238		1.7227	1.02424	1.7227	8.12312		1.57144	0.793668	1.57144	9.94745		1.24921	0.764442	1.24921	5.42424		1.5639	0.597809	1.5639	17.7075
0.634314	1.18139	1.18139	3.60276		0.650017	0.535671	0.650017	6.11221		0.794734	0.659133	0.794734	7.90317		1.27885	0.953118	1.27885	13.7183		0.624747	0.944776	0.944776	8.01445		1.25863	1.09155	1.25863	6.11615		1.33328	0.877289	1.33328	15.1575		1.60697	0.87565	1.60697	10.3228		0.726053	1.10121	1.10121	7.32054		1.69795	0.590453	1.69795	4.26304
0.947978	0.489597	0.947978	2.47225		0.530264	0.984943	0.984943	4.36426		0.716555	0.781847	0.781847	3.8632		0.577944	0.608112	0.608112	11.186		0.398251	0.745786	0.745786	5.12477		1.46794	0.972512	1.46794	20.5073		1.17055	0.779171	1.17055	7.03238		1.7197	0.752654	1.7197	12.4343		1.19869	0.574012	1.19869	10.7088		1.26469	0.715468	1.26469	17.0155
1.12958	0.59767	1.12958	8.3835		0.640805	1.13662	1.13662	10.8135		0.590022	0.672782	0.672782	6.64118		1.05458	0.917979	1.05458	23.345		1.12811	0.903172	1.12811	11.2166		1.54382	0.657877	1.54382	8.28937		1.08363	0.72573	1.08363	13.2957		2.13144	1.00229	2.13144	13.5166		1.22528	0.692783	1.22528	4.56685		0.815196	1.03008	1.03008	14.4513
0.863786	0.667875	0.863786	7.62206		1.07609	1.11579	1.11579	8.45461		0.660639	0.837205	0.837205	12.4091		0.854336	0.484494	0.854336	3.33722		1.27537	0.763192	1.27537	9.28693		0.802415	0.911071	0.911071	11.7542		1.9231	0.56327	1.9231	9.63392		2.02587	0.902725	2.02587	43.2667		0.799764	0.417644	0.799764	9.61596		1.04707	1.12492	1.12492	7.68776
0.916618	0.7594	0.916618	4.74511		0.806923	1.11008	1.11008	5.20382		1.59792	1.01512	1.59792	8.19156		1.1626	0.567797	1.1626	3.59561		0.870107	0.803726	0.870107	5.68828		0.759902	1.09365	1.09365	7.37787		1.29006	0.70167	1.29006	7.621		2.00772	0.814428	2.00772	17.138		0.830267	1.17683	1.17683	3.51477		1.17032	0.908686	1.17032	3.68023
0.745052	1.03571	1.03571	5.21862		1.00011	0.782829	1.00011	2.78121		1.14452	0.692433	1.14452	23.575		1.22527	0.9958	1.22527	14.6312		1.10632	0.791453	1.10632	10.2728		1.52271	1.19712	1.52271	10.1111		1.73922	1.4857	1.73922	11.9073		1.89438	1.04471	1.89438	11.7354		0.643626	1.03948	1.03948	9.03283		0.852449	0.641745	0.852449	5.98908
0.920584	1.38338	1.38338	5.70429		0.987063	0.984685	0.987063	5.45155		0.588171	0.637631	0.637631	10.0668		1.28157	0.78348	1.28157	22.9132		1.18028	0.97614	1.18028	5.18587		1.90602	0.460199	1.90602	4.7554		1.0417	0.593698	1.0417	7.85602		2.60831	0.728463	2.60831	19.6914		0.859525	0.86258	0.86258	12.5924		0.550311	0.935784	0.935784	10.3973
0.97163	0.666164	0.97163	9.17499		0.829092	0.957318	0.957318	5.68516		1.04165	1.0616	1.0616	7.19212		0.838306	0.860134	0.860134	12.0151		0.883219	1.1994	1.1994	8.11396		1.11086	1.1612	1.1612	4.02245		1.83879	0.757137	1.83879	5.51309		1.89147	1.01949	1.89147	11.1258		0.887722	0.898394	0.898394	4.46874		0.509	0.993863	0.993863	6.85377
1.01422	0.515322	1.01422	2.93483		1.57575	0.651347	1.57575	5.00673		1.23546	0.757313	1.23546	5.83989		1.29846	0.908648	1.29846	11.3686		1.08474	0.76371	1.08474	8.70512		1.288	0.425179	1.288	19.5013		1.81036	1.15381	1.81036	8.78192		2.43307	0.815667	2.43307	12.4978		0.594805	0.397683	0.594805	10.0608		0.933587	1.01566	1.01566	3.11103
0.911126	0.663911	0.911126	5.69719		1.05935	0.910685	1.05935	7.64693		1.14628	0.913709	1.14628	10.3692		1.07152	0.895046	1.07152	11.6036		0.684933	0.714427	0.714427	11.8376		0.752387	0.604116	0.752387	8.18627		1.24405	1.02425	1.24405	7.13314		1.97184	0.712067	1.97184	18.8366		0.977998	0.703009	0.977998	5.82889		0.5821	0.458229	0.5821	14.2916
1.07448	1.13272	1.13272	5.31337		0.743838	0.644935	0.743838	7.12132		0.515201	0.83825	0.83825	2.75492		1.11501	0.912292	1.11501	18.8701		1.73931	0.73003	1.73931	13.1486		1.19208	0.945542	1.19208	6.39541		1.43378	0.870822	1.43378	16.36		1.54198	0.658497	1.54198	11.1923		0.54236	0.804487	0.804487	4.73494		0.509356	0.554338	0.554338	6.77252
0.582249	0.448368	0.582249	4.98046		1.37785	0.864821	1.37785	4.57986		1.31644	0.812893	1.31644	5.67411		0.748569	0.895203	0.895203	9.12833		1.41437	0.636982	1.41437	4.97839		1.04141	1.33015	1.33015	11.6598		1.80718	1.50267	1.80718	6.65741		2.62283	0.525524	2.62283	23.117		0.593361	1.26432	1.26432	8.28391		1.02052	0.614048	1.02052	8.15704
1.05317	0.673916	1.05317	7.98764		1.42378	0.592306	1.42378	5.95063		1.51126	1.23967	1.51126	15.997		1.51264	0.915151	1.51264	14.2432		0.719736	0.856058	0.856058	6.41958		0.957811	0.759586	0.957811	8.86413		1.8449	0.887128	1.8449	14.2293		1.87566	0.747206	1.87566	15.1828		0.753863	0.777143	0.777143	12.8113		0.908063	0.74779	0.908063	12.7464
1.22404	0.717273	1.22404	6.8969		1.13144	0.953112	1.13144	3.57713		0.813736	0.707904	0.813736	13.6028		0.88061	0.954839	0.954839	10.0776		0.637139	0.924235	0.924235	11.654		0.839132	1.24661	1.24661	6.39363		1.82132	1.11532	1.82132	6.59699		2.11667	0.792519	2.11667	20.7125		0.813434	0.710195	0.813434	6.19805		0.975157	0.556432	0.975157	12.2289
0.629603	0.704031	0.704031	5.92236		1.42976	0.531392	1.42976	5.1127		0.98993	1.42753	1.42753	6.59692		0.557991	0.990021	0.990021	6.5946		0.764012	0.64996	0.764012	5.2314		1.76222	0.562747	1.76222	12.2757		1.59969	0.6829	1.59969	13.5397		1.50149	0.806571	1.50149	14.5918		0.685573	0.915736	0.915736	6.01502		1.33001	1.05046	1.33001	3.95282
0.590831	0.506964	0.590831	7.83487		1.16348	0.860105	1.16348	5.54637		1.07364	0.774372	1.07364	24.7161		1.54052	0.961177	1.54052	21.1256		1.05159	0.735183	1.05159	6.09014		0.793758	1.32425	1.32425	9.09334		1.30182	0.850318	1.30182	10.2363		1.76616	0.864232	1.76616	20.2515		0.779481	0.647454	0.779481	7.15219		1.06356	0.65636	1.06356	8.45987
0.562569	0.418087	0.562569	4.07784		1.45061	0.864082	1.45061	8.34931		0.823352	0.463272	0.823352	5.35993		0.712849	0.75182	0.75182	17.8176		1.63912	0.753756	1.63912	2.47264		0.672559	1.21671	1.21671	11.0578		1.10959	0.584202	1.10959	8.29125		1.36452	0.839156	1.36452	23.6766		0.749402	0.734273	0.749402	4.62404		1.35139	0.734132	1.35139	6.34954
0.891583	0.964917	0.964917	14.0914		0.641536	1.04557	1.04557	10.949		1.29295	1.13087	1.29295	8.33437		1.23281	1.10684	1.23281	5.6602		1.74014	1.30054	1.74014	7.84029		1.09868	0.540199	1.09868	4.24979		1.7579	0.95001	1.7579	36.5248		2.19083	0.717681	2.19083	18.5638		0.529403	0.63062	0.63062	10.4216		0.885232	0.823819	0.885232	7.8183
0.846725	0.920098	0.920098	9.37098		0.735844	0.89746	0.89746	5.81393		1.16181	0.515384	1.16181	8.03638		0.808179	0.993708	0.993708	12.5755		1.43535	1.53362	1.53362	6.58292		0.981792	0.795778	0.981792	9.21877		1.40372	0.524394	1.40372	16.3017		2.97914	0.741556	2.97914	35.5247		1.16985	0.762719	1.16985	1.98777		0.681911	1.42699	1.42699	5.10242
1.24156	1.19716	1.24156	4.76784		0.84254	1.09197	1.09197	4.8473		0.842916	0.740214	0.842916	7.25565		0.81391	0.556692	0.81391	6.8171		1.56577	0.784021	1.56577	3.7181		0.594526	0.518435	0.594526	3.92357		1.94312	0.703067	1.94312	12.632		2.36114	0.835238	2.36114	25.5274		0.933148	0.699139	0.933148	7.54019		0.615094	0.990991	0.990991	8.40879
1.50906	0.81474	1.50906	3.32921		0.634211	1.42619	1.42619	13.4726		0.7438	0.481982	0.7438	5.87938		1.02963	1.32752	1.32752	11.0692		1.29772	0.559585	1.29772	7.60095		0.752155	0.639435	0.752155	15.0282		1.9692	0.619262	1.9692	12.0113		2.29973	0.730442	2.29973	21.9046		0.857003	0.48187	0.857003	6.46475		0.650134	0.429501	0.650134	4.58671
1.1183	0.946263	1.1183	2.78124		0.838916	1.09987	1.09987	4.84126		0.710264	0.845472	0.845472	2.76887		1.05237	0.778208	1.05237	16.5487		1.34707	0.5782	1.34707	5.67415		1.29058	1.03337	1.29058	9.15266		0.646312	1.52098	1.52098	22.5611		2.52383	1.27766	2.52383	29.8949		0.747834	0.459094	0.747834	5.50519		0.922297	0.655801	0.922297	5.11061
0.634993	0.425609	0.634993	9.53155		0.792418	1.00075	1.00075	5.74613		0.939146	0.810609	0.939146	3.40661		0.927284	0.566217	0.927284	5.68179		0.93832	1.41463	1.41463	7.16336		1.59584	0.691869	1.59584	4.87896		2.44018	1.08028	2.44018	4.42297		2.28387	1.77312	2.28387	13.8641		0.886935	0.558305	0.886935	26.3834		0.692876	0.982732	0.982732	22.2287
0.777266	0.781297	0.781297	9.613		0.503699	0.926932	0.926932	5.97167		1.54021	0.535554	1.54021	10.6967		1.5056	0.989359	1.5056	5.90399		1.1526	0.579451	1.1526	4.02409		0.704579	0.972485	0.972485	6.80103		1.35809	0.508672	1.35809	13.9478		2.84956	1.26038	2.84956	16.4942		0.982709	0.4432	0.982709	4.14311		0.869569	0.560033	0.869569	7.72734
0.778918	0.993238	0.993238	8.84523		1.26392	0.577407	1.26392	5.31688		0.733791	0.782748	0.782748	11.9818		0.885033	1.30149	1.30149	10.3764		0.861922	0.579353	0.861922	11.7092		1.34378	0.698919	1.34378	6.07822		1.71117	0.456417	1.71117	12.4079		1.82393	0.806301	1.82393	15.7383		0.449606	0.700212	0.700212	4.0908		1.13352	0.702463	1.13352	6.47079
0.62349	0.388189	0.62349	4.98333		0.658001	0.895545	0.895545	2.60672		0.472948	0.809683	0.809683	5.84985		0.790707	1.0563	1.0563	11.9071		0.605646	0.681358	0.681358	14.5938		0.863981	1.20623	1.20623	9.72748		1.23077	0.645091	1.23077	7.93805		2.09412	0.688503	2.09412	25.7217		0.740671	0.985334	0.985334	9.74589		1.02022	0.886251	1.02022	11.5406
0.521863	0.536279	0.536279	7.85912		0.74497	0.727439	0.74497	23.7752		1.52768	0.923541	1.52768	7.5962		0.785573	0.789364	0.789364	6.15576		0.964627	0.690426	0.964627	5.7803		2.60216	0.810526	2.60216	8.80662		1.80325	0.453231	1.80325	9.25374		1.69269	0.42683	1.69269	26.6261		1.51375	0.989464	1.51375	9.28529		0.741573	0.768308	0.768308	11.4265
0.691183	0.473806	0.691183	5.25105		0.439302	0.954743	0.954743	3.04222		0.945043	0.738057	0.945043	3.44337		1.31646	0.622259	1.31646	13.4171		1.26607	0.741131	1.26607	7.39322		1.36139	1.10418	1.36139	8.2911		1.04836	0.673131	1.04836	13.6617		2.38324	0.631993	2.38324	14.9693		0.616914	0.775688	0.775688	5.99015		0.753547	0.908844	0.908844	3.81072
0.720002	0.87263	0.87263	6.06587		0.837545	0.779389	0.837545	4.63221		0.870684	0.972993	0.972993	6.1586		0.903777	1.40711	1.40711	7.41732		1.03189	1.15681	1.15681	4.25918		1.23116	0.394428	1.23116	5.05826		2.02187	0.950156	2.02187	6.98384		2.08283	0.977225	2.08283	2.46781		0.616738	0.929237	0.929237	7.20092		0.673378	0.904587	0.904587	6.28412
0.502648	0.716475	0.716475	3.66035		0.776598	0.892767	0.892767	5.88217		0.669828	0.461664	0.669828	6.33029		0.905927	1.39195	1.39195	12.4983		0.605927	0.620786	0.620786	8.40446		0.801426	0.527513	0.801426	8.48663		1.66455	0.732065	1.66455	11.815		1.31911	0.996099	1.31911	26.079		0.865455	0.746179	0.865455	5.14636		0.853077	1.09735	1.09735	7.20727
1.15088	1.09165	1.15088	5.9835		0.852866	0.471924	0.852866	5.28429		1.25208	0.927811	1.25208	8.71229		1.25568	0.748572	1.25568	8.78282		1.22576	0.63951	1.22576	9.68266		0.999481	0.392135	0.999481	9.35755		2.21664	0.962616	2.21664	5.55565		1.43247	1.70932	1.70932	14.933		0.674763	0.865624	0.865624	8.57524		0.986441	0.671225	0.986441	7.91293
0.654001	0.682263	0.682263	9.86111		0.644163	1.42521	1.42521	4.73526		0.726814	0.879177	0.879177	4.04514		1.46346	0.674246	1.46346	11.5249		1.24725	0.982982	1.24725	8.72058		1.05539	0.575694	1.05539	9.7394		1.42551	1.14041	1.42551	18.907		2.87402	0.658779	2.87402	10.7498		0.863735	1.2761	1.2761	6.33552		1.0037	0.502834	1.0037	10.5874
0.720301	0.919184	0.919184	6.23733		0.826826	1.14579	1.14579	7.99836		0.961414	0.500119	0.961414	7.77999		1.00069	0.583936	1.00069	20.7797		0.893807	1.21567	1.21567	4.69748		0.738232	0.400067	0.738232	15.4057		2.30409	0.535449	2.30409	13.3986		1.29778	0.647888	1.29778	10.4592		0.43557	0.889807	0.889807	8.05906		1.44236	0.934588	1.44236	11.034
0.900082	0.882973	0.900082	9.90556		0.966199	0.811441	0.966199	7.3537		0.485398	0.777494	0.777494	9.61162		0.751864	1.2357	1.2357	11.6343		0.771428	0.830373	0.830373	14.6082		1.35357	0.95882	1.35357	5.59343		2.01539	0.749191	2.01539	11.5461		1.83752	1.14842	1.83752	19.3455		0.655366	0.867928	0.867928	2.39979		1.69932	0.702413	1.69932	7.32649
0.737069	0.869906	0.869906	3.11498		0.701204	0.465594	0.701204	4.79556		0.786332	1.17739	1.17739	10.2679		1.0106	1.12121	1.12121	11.1107		1.4553	0.673049	1.4553	6.48601		1.61835	0.570677	1.61835	4.65553		1.37766	0.894705	1.37766	7.77743		1.88065	0.521319	1.88065	13.2223		1.58752	1.1031	1.58752	2.68746		0.933122	0.749963	0.933122	7.61218
0.8114	1.11204	1.11204	4.73638		0.794903	0.751378	0.794903	8.66411		0.74059	0.882447	0.882447	8.92966		1.00836	0.646772	1.00836	8.69248		0.673263	0.708426	0.708426	9.69389		1.62663	0.494106	1.62663	8.69753		1.62113	1.00534	1.62113	6.64421		1.85178	1.6526	1.85178	26.8499		0.607413	1.17809	1.17809	9.60481		0.58476	1.17566	1.17566	6.26326
0.762498	0.543833	0.762498	3.54347		1.21655	0.827965	1.21655	4.78701		1.65744	0.963419	1.65744	12.3266		0.750055	0.960416	0.960416	9.94023		1.23859	0.995187	1.23859	6.65877		1.08165	0.720897	1.08165	6.80543		1.97857	1.07556	1.97857	6.47696		1.90264	0.551768	1.90264	14.0767		0.891097	0.883967	0.891097	11.5539		0.856478	0.898112	0.898112	8.56671
0.894147	0.51305	0.894147	4.66989		0.935615	0.575581	0.935615	4.58042		1.22297	0.846364	1.22297	6.52086		0.987989	0.808039	0.987989	4.3873		1.21591	0.638939	1.21591	6.34056		1.64614	0.492892	1.64614	3.06254		2.23828	0.562293	2.23828	16.5247		2.15026	1.01414	2.15026	33.9051		0.881778	0.697646	0.881778	7.60099		0.586961	1.08726	1.08726	14.7668
0.751987	0.993795	0.993795	5.52821		0.842517	0.854595	0.854595	5.43675		0.945218	0.687723	0.945218	11.9376		1.145	0.405021	1.145	17.8084		1.4156	0.705599	1.4156	2.83715		1.86296	0.804283	1.86296	5.46838		1.23726	0.902153	1.23726	5.68195		1.84302	0.784477	1.84302	17.6511		0.578756	0.514058	0.578756	10.4827		0.681311	0.694377	0.694377	13.2053
0.638885	1.07504	1.07504	4.73878		0.895589	0.602749	0.895589	10.9845		1.04031	0.507649	1.04031	4.95693		0.947475	0.988509	0.988509	5.86928		0.793459	1.19546	1.19546	6.47416		0.979661	1.13286	1.13286	10.1442		0.443156	1.50074	1.50074	16.4108		2.09052	1.02116	2.09052	19.4867		1.12197	1.10329	1.12197	9.22413		0.677995	0.822396	0.822396	5.39241
0.434067	0.633905	0.633905	4.86089		0.688828	0.883925	0.883925	8.61624		0.710641	0.690583	0.710641	3.83925		0.781328	0.687299	0.781328	12.0266		2.02866	1.10918	2.02866	6.86922		1.09756	0.620895	1.09756	6.81167		1.65067	1.04262	1.65067	18.2005		2.55192	1.24971	2.55192	10.3407		0.91085	0.935914	0.935914	23.5824		0.839956	0.766149	0.839956	11.2921
0.703133	0.721181	0.721181	2.67786		0.634457	0.882608	0.882608	5.86356		0.95997	1.36934	1.36934	7.31478		0.827813	0.827998	0.827998	8.39761		0.625375	0.987012	0.987012	11.2837		1.04492	0.58438	1.04492	6.8616		0.540882	0.637999	0.637999	10.8309		1.80437	1.03094	1.80437	26.4469		1.03278	0.631021	1.03278	6.95474		0.380658	0.962764	0.962764	7.84091
0.619514	0.456881	0.619514	3.80221		0.855673	0.658387	0.855673	8.84772		0.553544	0.665365	0.665365	12.5928		0.834077	0.660275	0.834077	5.86425		0.713415	0.954904	0.954904	4.7513		1.0112	0.907647	1.0112	8.04265		0.894446	1.13739	1.13739	19.2594		2.73122	0.579839	2.73122	31.0098		0.651622	0.560372	0.651622	6.79602		1.03633	0.664386	1.03633	8.81688
0.469104	1.03679	1.03679	11.009		0.694101	0.642648	0.694101	7.38247		1.15554	1.08125	1.15554	10.8451		1.6888	0.746252	1.6888	12.5554		1.07643	0.454056	1.07643	5.09299		1.38267	0.668651	1.38267	14.884		1.2902	0.743973	1.2902	11.8774		1.44156	0.856994	1.44156	16.2209		0.75102	0.440129	0.75102	4.37982		1.29989	0.981561	1.29989	13.8812
1.17211	1.32597	1.32597	8.45146		1.04584	0.634667	1.04584	4.38366		1.39985	1.39988	1.39988	13.1911		0.996471	0.602421	0.996471	7.83418		1.75142	0.610703	1.75142	7.80609		1.63498	0.55951	1.63498	6.72666		1.72432	0.974121	1.72432	7.48383		1.68087	1.28758	1.68087	8.30554		0.723517	0.831342	0.831342	2.71668		1.50243	0.716067	1.50243	12.7667
1.01257	0.694627	1.01257	11.4873		0.622672	0.555903	0.622672	10.0403		1.07665	0.747218	1.07665	7.11168		0.619748	0.876705	0.876705	6.54432		0.897918	0.844281	0.897918	5.86304		0.78899	0.968308	0.968308	12.5779		1.7148	0.742496	1.7148	12.9711		1.97383	0.76108	1.97383	25.7677		0.868051	0.741078	0.868051	8.29168		1.2493	1.02317	1.2493	5.77257
1.08838	0.730635	1.08838	9.48104		0.874454	1.07101	1.07101	7.38993		0.65464	0.869106	0.869106	9.55133		1.57816	0.836865	1.57816	10.9164		0.636664	0.752845	0.752845	5.1614		0.951003	0.567729	0.951003	11.3525		0.973431	0.866094	0.973431	13.2361		1.58856	0.95359	1.58856	28.4826		0.672413	0.924564	0.924564	8.05083		0.604117	0.805528	0.805528	14.2016
0.752071	0.838296	0.838296	8.53993		0.900089	0.629099	0.900089	2.79141		1.08791	0.604405	1.08791	12.0857		1.72764	1.24965	1.72764	5.64649		0.528597	0.647132	0.647132	4.50826		1.50672	0.857946	1.50672	3.12278		1.84075	0.874271	1.84075	23.7562		2.78321	0.523582	2.78321	19.3103		0.810682	1.04263	1.04263	8.43416		1.02805	1.20184	1.20184	3.52213
1.11128	0.521697	1.11128	5.84936		0.713395	0.748933	0.748933	9.31544		0.89413	0.719307	0.89413	7.49662		0.628172	0.971561	0.971561	11.4903		0.801769	0.556636	0.801769	4.94563		1.2667	1.12365	1.2667	9.24845		1.20031	1.12678	1.20031	15.5666		1.91083	1.05158	1.91083	15.1371		1.10901	0.84711	1.10901	4.61777		0.753063	0.961298	0.961298	7.0933
0.644373	1.11115	1.11115	5.89381		0.775934	0.694851	0.775934	13.1184		1.08829	0.786196	1.08829	6.97997		0.697222	0.752728	0.752728	10.0284		1.15131	0.72156	1.15131	7.12239		1.09314	1.16923	1.16923	5.04738		1.18919	0.857912	1.18919	26.3286		2.21658	1.17565	2.21658	17.7857		1.00249	0.473289	1.00249	6.4245		1.04117	0.918643	1.04117	13.1325
1.00259	1.67524	1.67524	3.05291		0.632194	0.678085	0.678085	3.66822		1.01067	1.43804	1.43804	9.60305		1.42129	1.12795	1.42129	11.4662		1.6332	0.843208	1.6332	16.5183		1.55675	0.902378	1.55675	3.56412		1.06724	1.09728	1.09728	9.17622		1.98811	0.826535	1.98811	30.1433		0.82333	0.577199	0.82333	5.02185		0.8078	0.870551	0.870551	4.82768
0.680848	1.26161	1.26161	7.07568		0.845394	0.711342	0.845394	4.90378		0.470699	0.839777	0.839777	8.25566		1.11912	0.856028	1.11912	12.4879		0.453079	0.634214	0.634214	9.03538		0.690652	0.631207	0.690652	16.1412		2.10332	1.43807	2.10332	14.8145		2.26259	0.701085	2.26259	14.1524		0.568666	0.509816	0.568666	3.28004		0.54473	0.683706	0.683706	2.29662
1.10769	0.69655	1.10769	6.82714		0.574016	0.87872	0.87872	5.98607		0.828699	0.446118	0.828699	8.29202		0.691233	0.390133	0.691233	11.7003		0.574085	0.683878	0.683878	8.84102		1.18422	0.494116	1.18422	13.4497		1.29469	0.627603	1.29469	9.88548		1.92872	0.598828	1.92872	22.8022		0.802702	0.643158	0.802702	3.5194		1.08536	0.75863	1.08536	4.57066
0.811117	1.39303	1.39303	20.4361		0.535537	0.682153	0.682153	3.63204		0.80672	1.10731	1.10731	6.43203		1.09527	1.14406	1.14406	7.80873		1.58791	0.742097	1.58791	6.08037		1.44868	0.790519	1.44868	4.85256		1.7495	0.872264	1.7495	12.9866		2.4881	0.687631	2.4881	7.7623		1.40596	0.723127	1.40596	4.69592		1.38183	0.705921	1.38183	8.13495
0.540803	0.684996	0.684996	4.03144		0.758489	0.442352	0.758489	1.98172		0.784233	0.590642	0.784233	4.61017		0.772681	0.947237	0.947237	3.56187		0.829068	1.03758	1.03758	6.40579		0.993747	1.28106	1.28106	5.47726		1.59339	0.919514	1.59339	14.5914		1.82585	1.34202	1.82585	13.0605		0.5593	1.12856	1.12856	6.56494		0.710953	0.891371	0.891371	5.86944
0.686183	0.61042	0.686183	4.17032		0.698127	1.41885	1.41885	8.05897		1.10503	0.930576	1.10503	15.162		1.16697	0.754376	1.16697	21.8126		0.77085	0.616934	0.77085	7.92938		1.44969	0.881841	1.44969	12.6803		1.19228	0.649238	1.19228	13.2927		2.07946	0.898186	2.07946	11.5393		0.96148	0.595861	0.96148	2.59668		0.85235	0.909921	0.909921	4.40395
0.469476	0.647736	0.647736	4.66469		1.1058	0.804955	1.1058	4.54602		1.43389	0.989654	1.43389	10.2856		0.967028	0.602228	0.967028	8.77627		0.496901	0.944376	0.944376	3.79086		1.57844	1.01729	1.57844	3.33325		2.39075	0.747437	2.39075	7.81463		2.31587	0.941143	2.31587	11.9432		0.649043	0.922138	0.922138	8.45284		0.861324	0.495759	0.861324	10.2076
0.780986	0.77327	0.780986	7.07133		0.489671	0.788945	0.788945	9.68221		1.03167	0.428507	1.03167	7.94768		1.08181	0.666365	1.08181	6.90138		0.995794	0.804753	0.995794	10.3387		1.24477	0.887281	1.24477	6.34629		1.46511	1.00805	1.46511	10.1704		1.88531	0.911385	1.88531	15.1222		1.04368	1.0657	1.0657	5.28772		0.781832	1.09953	1.09953	15.1555
0.794608	0.832408	0.832408	6.87197		1.10125	0.822447	1.10125	12.8049		0.878092	0.727096	0.878092	9.72691		1.08132	0.717727	1.08132	6.9621		1.11514	0.714355	1.11514	10.8866		1.12931	0.742791	1.12931	6.05381		1.39613	0.817867	1.39613	17.7519		1.41945	0.695454	1.41945	19.4538		1.64465	0.616763	1.64465	2.71629		1.29748	0.773433	1.29748	5.73069
0.631039	0.773117	0.773117	5.59914		0.749165	0.920681	0.920681	5.61433		1.0127	0.824806	1.0127	6.67205		1.5855	0.929598	1.5855	8.15802		0.974774	1.0461	1.0461	5.82785		1.28706	1.27494	1.28706	6.67538		0.924413	0.722948	0.924413	14.4773		2.63233	0.883224	2.63233	20.486		0.657681	0.848174	0.848174	6.13045		1.57705	0.63026	1.57705	5.33478
0.615911	0.90098	0.90098	1.89319		1.55579	0.850905	1.55579	5.18434		0.649314	0.519264	0.649314	13.5358		1.13375	1.35152	1.35152	8.33644		0.887511	0.886073	0.887511	9.29302		0.726103	0.481268	0.726103	10.027		1.49213	0.586813	1.49213	8.03279		2.33703	0.617068	2.33703	25.7291		0.952516	1.13721	1.13721	7.91099		1.38866	0.593466	1.38866	6.04336
0.465281	0.965187	0.965187	5.48104		0.696415	0.989842	0.989842	5.69193		0.805882	0.500815	0.805882	11.0662		0.734064	1.07081	1.07081	11.5856		1.14419	0.924289	1.14419	10.3067		1.38082	0.798023	1.38082	2.28544		1.43627	0.509125	1.43627	11.0751		2.65371	1.01696	2.65371	16.4531		0.773029	0.589804	0.773029	7.97282		0.77677	0.751578	0.77677	4.19811
0.598383	1.01875	1.01875	2.92621		1.26438	0.855371	1.26438	3.81128		1.29418	1.06315	1.29418	8.7099		1.08846	0.584151	1.08846	13.7509		1.10483	0.829378	1.10483	5.64786		1.00068	0.596	1.00068	8.90144		1.78462	1.08153	1.78462	8.10128		1.88573	0.675847	1.88573	23.118		1.47742	0.50485	1.47742	3.51884		0.60039	0.903905	0.903905	10.8703
0.837816	0.89388	0.89388	11.2154		1.16632	0.759934	1.16632	6.04671		0.614004	0.700458	0.700458	10.4604		0.818762	1.00538	1.00538	11.5969		1.00655	0.767712	1.00655	6.24434		1.27694	0.659073	1.27694	6.60435		1.27544	0.701468	1.27544	25.1922		1.80683	0.706525	1.80683	32.2206		1.37457	0.61037	1.37457	10.6058		0.53811	0.859016	0.859016	6.98225
0.93761	0.918718	0.93761	8.96015		1.23935	1.11666	1.23935	9.75124		0.875082	1.01967	1.01967	14.2074		1.01843	0.865744	1.01843	15.0326		0.733892	0.635722	0.733892	6.77822		1.34076	0.90103	1.34076	4.98188		1.63265	0.820292	1.63265	27.9191		1.81596	0.82645	1.81596	16.1912		1.02771	0.85087	1.02771	6.133		0.60001	0.446928	0.60001	6.78907
0.79157	0.906694	0.906694	3.01797		0.586604	0.995915	0.995915	7.99855		0.661655	0.620161	0.661655	6.35764		0.770836	1.15812	1.15812	3.56946		0.80774	0.593178	0.80774	3.54789		1.03641	1.04557	1.04557	7.41338		1.65078	1.21855	1.65078	9.44705		2.84684	0.859724	2.84684	16.6205		1.35488	0.565607	1.35488	6.20293		0.766503	0.707674	0.766503	6.94217
1.2238	0.906087	1.2238	3.49056		0.774019	0.869022	0.869022	10.9127		0.751622	0.496596	0.751622	5.07272		1.09884	0.726812	1.09884	6.22146		0.958891	0.842684	0.958891	15.4474		1.64721	0.902646	1.64721	6.41213		1.61525	0.739404	1.61525	12.4535		2.25681	1.27171	2.25681	4.87951		0.658599	1.02911	1.02911	10.5548		0.986563	0.550687	0.986563	11.8566
1.64673	0.703783	1.64673	12.5506		0.451618	0.657032	0.657032	9.94288		0.771337	1.10205	1.10205	12.1878		0.860364	0.632496	0.860364	6.07084		0.647062	0.529176	0.647062	5.40557		1.08779	1.03706	1.08779	4.62121		1.56155	0.762595	1.56155	15.4534		2.04084	0.901545	2.04084	37.7767		0.629455	1.00733	1.00733	5.58387		0.339327	0.929106	0.929106	6.12196
0.876835	0.822642	0.876835	12.4735		1.0388	0.946989	1.0388	18.5023		0.664539	1.29831	1.29831	6.11197		0.786298	1.13914	1.13914	17.9787		0.90962	0.788859	0.90962	10.7073		1.20518	0.557909	1.20518	8.0895		2.56255	0.772724	2.56255	17.6302		2.4478	0.663512	2.4478	7.35926		0.888117	0.924675	0.924675	17.0789		1.30808	1.20514	1.30808	10.6949
0.762148	0.58961	0.762148	14.2662		0.694618	0.827351	0.827351	6.42311		0.945359	0.810231	0.945359	24.8792		1.09872	0.728165	1.09872	10.1674		0.54797	0.598192	0.598192	3.34003		1.25041	0.978887	1.25041	6.29894		1.90566	1.28653	1.90566	10.6458		2.0828	0.545142	2.0828	5.61017		0.888842	1.00048	1.00048	13.2524		0.915348	0.891545	0.915348	13.1408
0.61796	0.916816	0.916816	2.44792		0.818962	0.969261	0.969261	7.25456		1.20211	0.95159	1.20211	9.01694		1.09782	0.541054	1.09782	8.37646		1.32892	0.969601	1.32892	8.30571		1.30333	0.853934	1.30333	5.81593		1.8051	0.842995	1.8051	11.3579		2.44267	0.72696	2.44267	36.337		0.487646	0.874778	0.874778	4.97583		1.21492	0.653597	1.21492	11.1772
1.37835	0.529822	1.37835	5.34493		0.543646	0.759421	0.759421	2.89189		1.13987	0.871098	1.13987	11.4548		1.20044	1.00372	1.20044	11.9407		1.17929	0.337818	1.17929	4.77309		0.980851	0.493932	0.980851	9.21774		0.913141	0.67111	0.913141	10.2041		2.22606	0.767057	2.22606	33.6102		0.571454	0.669491	0.669491	2.25533		1.44283	0.647811	1.44283	6.15911
0.769227	0.892564	0.892564	6.97541		0.784506	0.568376	0.784506	11.4111		0.69604	1.28467	1.28467	4.62916		1.10642	0.63692	1.10642	5.30346		0.762026	0.716994	0.762026	3.03375		1.09531	0.988286	1.09531	4.69702		0.989657	0.480739	0.989657	12.6543		2.48096	0.495982	2.48096	27.4708		0.729564	1.00236	1.00236	3.70032		0.554169	0.752276	0.752276	4.9201
0.954598	0.818085	0.954598	14.2433		0.896381	0.833035	0.896381	14.8244		0.618098	0.908923	0.908923	4.77384		0.941123	0.986921	0.986921	11.5004		0.890206	0.580066	0.890206	5.14668		1.85133	0.947241	1.85133	4.14084		1.69784	1.06091	1.69784	17.5463		2.10122	0.529346	2.10122	21.67		0.630507	0.48384	0.630507	4.35625		1.10658	0.989194	1.10658	8.71932
1.38097	0.845119	1.38097	10.9469		0.779443	0.9503	0.9503	2.84206		1.0328	1.17328	1.17328	4.50842		1.37636	0.987921	1.37636	12.0643		1.13683	0.694089	1.13683	6.29567		1.78771	0.613435	1.78771	5.24625		0.827565	0.978747	0.978747	14.4585		1.51424	0.761093	1.51424	10.2162		1.03412	0.850805	1.03412	2.6557		1.10265	0.737236	1.10265	10.0219
0.739624	0.649218	0.739624	15.2441		1.72437	1.0366	1.72437	11.7698		0.872461	0.489716	0.872461	14.0219		1.29587	0.792128	1.29587	10.8208		0.606625	1.23604	1.23604	3.95725		0.837362	0.399881	0.837362	4.52595		2.07801	1.09932	2.07801	12.6832		1.21169	0.72133	1.21169	10.5544		0.654241	0.968163	0.968163	6.42583		0.982549	0.781216	0.982549	5.51581
0.800095	1.17144	1.17144	6.90282		0.863181	0.945644	0.945644	10.9112		0.873268	1.51485	1.51485	4.09986		0.656213	0.970855	0.970855	9.31626		0.620459	0.660702	0.660702	7.46896		1.08286	0.612386	1.08286	14.6773		2.04066	0.766644	2.04066	13.0645		2.48723	0.576933	2.48723	45.5316		0.711219	0.63304	0.711219	7.2433		0.626956	0.652784	0.652784	6.26721
0.824722	0.630417	0.824722	2.61042		0.953077	0.437012	0.953077	5.29742		1.37697	0.699551	1.37697	10.4032		0.859184	0.669149	0.859184	8.82493		0.668149	1.6358	1.6358	4.72086		1.00561	0.822639	1.00561	5.55261		2.58012	1.2025	2.58012	12.0937		2.44319	0.802496	2.44319	9.486		1.38759	0.540343	1.38759	3.0495		0.951109	0.808473	0.951109	11.0495
0.786194	0.937628	0.937628	3.94874		0.637276	0.980752	0.980752	7.70602		1.18777	0.580357	1.18777	3.92648		1.22656	0.610782	1.22656	23.2567		0.921436	0.6899	0.921436	5.00442		1.791	0.652332	1.791	4.38809		1.69324	1.19801	1.69324	8.97745		2.53489	0.517107	2.53489	13.7004		0.860685	0.66316	0.860685	6.05597		0.950696	0.874518	0.950696	4.23411
0.934383	0.546668	0.934383	5.45705		1.00242	0.736378	1.00242	6.24117		0.902235	0.601493	0.902235	7.47447		1.59771	1.04674	1.59771	6.03523		1.03886	0.518663	1.03886	14.0965		1.11703	1.58989	1.58989	4.21381		1.6096	0.793264	1.6096	18.1787		1.32965	0.835301	1.32965	22.7536		0.747286	1.17587	1.17587	3.81114		1.16856	0.936094	1.16856	10.0729
0.693084	0.730819	0.730819	6.21307		1.67124	0.934749	1.67124	5.53389		0.981296	1.01628	1.01628	8.83916		1.02152	1.04394	1.04394	12.3544		0.899205	0.875623	0.899205	10.4789		0.981078	1.07359	1.07359	7.9275		1.46796	1.23707	1.46796	21.019		2.17961	0.963268	2.17961	23.7162		0.880086	0.843043	0.880086	10.0884		0.725332	0.992192	0.992192	4.39017
1.28751	0.818355	1.28751	9.26398		0.449926	1.02961	1.02961	14.819		0.825656	1.07042	1.07042	8.48894		0.7008	0.880537	0.880537	8.27598		1.01182	1.16394	1.16394	2.21434		1.3197	0.799014	1.3197	7.52033		1.82873	0.674192	1.82873	9.06765		2.14906	0.594466	2.14906	11.2133		1.09331	0.737307	1.09331	3.52624		1.17952	0.739422	1.17952	7.94028
0.565743	1.2222	1.2222	5.56425		0.482778	0.879274	0.879274	7.97336		0.617956	0.624305	0.624305	14.308		1.41271	1.24513	1.41271	10.2896		0.730413	0.813173	0.813173	8.15431		1.03988	0.721413	1.03988	9.23452		1.81247	0.697832	1.81247	26.2811		1.73005	0.831082	1.73005	24.5596		1.13279	0.529873	1.13279	5.79534		1.12934	0.86817	1.12934	6.41922
0.880256	0.740188	0.880256	8.23085		0.739462	0.588324	0.739462	6.474		1.20659	1.14875	1.20659	3.97626		1.15181	1.12967	1.15181	10.5889		0.465384	0.977689	0.977689	3.04796		1.6251	0.617943	1.6251	6.52735		0.603363	0.449846	0.603363	6.88077		1.79439	0.666964	1.79439	27.2401		1.40272	0.893772	1.40272	4.14744		0.620016	0.768912	0.768912	15.8009
0.66297	0.599905	0.66297	4.25192		1.00208	0.821891	1.00208	2.87587		1.04525	0.751376	1.04525	6.67796		0.739767	0.89144	0.89144	6.91336		0.896766	0.690645	0.896766	7.40394		1.03809	0.870623	1.03809	5.6837		1.76585	1.04961	1.76585	20.5896		1.67309	0.864788	1.67309	20.2828		1.016	0.687483	1.016	12.4752		1.18085	0.944226	1.18085	10.8643
0.827591	0.450091	0.827591	2.50021		0.711361	1.24796	1.24796	13.5121		1.55674	0.635517	1.55674	13.6459		1.07168	0.493447	1.07168	10.4482		1.1776	0.403558	1.1776	7.32445		1.35713	0.93924	1.35713	7.53704		1.51412	0.575478	1.51412	19.9803		2.53021	0.687886	2.53021	25.4173		0.897894	1.14145	1.14145	5.15605		1.49968	1.05218	1.49968	11.2645
1.28153	0.712595	1.28153	6.75899		0.78259	0.346801	0.78259	9.65766		0.882375	0.70869	0.882375	5.64132		1.37439	0.522202	1.37439	8.99898		0.754523	0.586081	0.754523	4.54895		1.07493	0.738694	1.07493	7.93033		1.07955	0.983779	1.07955	20.3204		1.91389	0.775762	1.91389	13.5623		0.710685	0.626573	0.710685	3.77864		0.768217	1.09661	1.09661	7.50177
0.709416	0.539473	0.709416	8.25121		0.618011	1.23586	1.23586	6.04477		0.829117	0.492133	0.829117	11.1009		1.13154	0.860148	1.13154	18.1467		0.889748	1.034	1.034	3.96621		0.976174	0.730477	0.976174	6.97196		1.29404	0.775897	1.29404	15.1916		1.59446	1.27287	1.59446	15.9692		0.651416	0.527997	0.651416	8.15799		1.20694	0.503964	1.20694	9.23151
0.508606	0.519378	0.519378	8.39392		0.489629	1.10092	1.10092	4.05897		1.10808	1.04833	1.10808	19.4131		1.00001	1.50636	1.50636	8.84113		1.31657	0.902236	1.31657	7.69201		1.26947	0.522441	1.26947	7.73157		1.35015	0.982972	1.35015	9.34165		2.47779	0.960648	2.47779	18.6809		0.732197	0.705228	0.732197	10.2907		1.13198	0.746344	1.13198	12.5675
0.732512	1.05155	1.05155	5.12735		0.599089	0.75519	0.75519	2.96739		0.836545	1.34066	1.34066	5.97312		1.32384	0.862131	1.32384	9.46297		1.42	0.977948	1.42	5.33796		0.888248	1.03838	1.03838	6.38139		1.28889	0.734053	1.28889	11.7866		1.37222	0.76884	1.37222	10.4417		1.11236	0.667477	1.11236	2.55869		0.63117	1.01303	1.01303	6.22719
0.993079	0.901064	0.993079	4.65546		0.685257	0.739346	0.739346	4.2249		0.942431	0.542142	0.942431	12.2207		1.33532	1.0186	1.33532	13.5495		1.27045	1.06358	1.27045	5.75972		0.795728	0.674953	0.795728	5.92901		1.71919	0.768551	1.71919	10.2843		3.0475	0.607282	3.0475	10.4402		0.931943	0.895379	0.931943	7.03028		1.2124	1.02876	1.2124	11.2315
1.03538	0.660746	1.03538	7.63231		0.945512	0.887908	0.945512	7.42034		1.04375	0.813137	1.04375	11.6206		1.27316	0.583781	1.27316	6.89905		1.49653	0.914587	1.49653	6.39959		1.66116	0.706953	1.66116	10.7564		1.50411	0.838075	1.50411	3.65588		2.93621	0.859547	2.93621	39.4424		0.717734	0.902362	0.902362	6.54605		0.863564	0.457624	0.863564	5.33656
0.834209	1.47798	1.47798	5.6842		1.00601	0.771335	1.00601	7.28014		0.790416	0.955219	0.955219	10.2159		1.07192	0.636539	1.07192	5.31729		0.931498	0.67563	0.931498	3.94121		0.931749	0.622785	0.931749	4.21746		1.22258	0.958188	1.22258	11.7903		2.44511	1.18529	2.44511	23.51		1.07718	0.559271	1.07718	12.9346		0.568009	1.0128	1.0128	6.42756
0.694403	1.09294	1.09294	4.33848		0.499582	0.564222	0.564222	13.7414		0.531083	0.898034	0.898034	6.37571		0.938629	1.12763	1.12763	7.96132		1.44865	0.515036	1.44865	9.82581		0.567181	1.03582	1.03582	7.88767		1.39968	0.702894	1.39968	16.7207		2.12892	0.709185	2.12892	16.8772		0.953694	1.00466	1.00466	7.01693		0.618519	0.69805	0.69805	14.6618
0.674893	0.769039	0.769039	7.65246		0.487722	1.06604	1.06604	13.9783		0.627491	0.991543	0.991543	10.9733		1.47255	0.683657	1.47255	12.6336		0.645602	0.87147	0.87147	4.83363		0.656981	1.20837	1.20837	4.71209		0.964663	0.965728	0.965728	12.1596		1.32046	0.699054	1.32046	18.7655		1.3879	0.571593	1.3879	9.59896		0.950957	0.692054	0.950957	9.51781
0.939914	0.743714	0.939914	4.40123		0.69914	0.976937	0.976937	4.05166		0.733505	0.824925	0.824925	4.52952		1.61408	1.19163	1.61408	5.45008		0.68222	0.879829	0.879829	6.51183		1.41948	1.06524	1.41948	10.5694		2.62487	0.415171	2.62487	10.178		1.04535	1.24099	1.24099	11.6723		0.614653	0.722691	0.722691	4.96143		1.10393	0.622465	1.10393	9.8591
0.891064	0.62887	0.891064	5.38961		0.54791	0.696594	0.696594	11.5213		0.906753	0.772892	0.906753	13.8083		1.01881	0.76515	1.01881	8.63263		1.14093	0.791289	1.14093	10.0237		1.68422	0.629557	1.68422	19.0876		1.79608	1.16567	1.79608	8.62131		1.86853	0.761213	1.86853	19.6256		0.816183	0.660528	0.816183	8.30521		0.956913	1.04	1.04	2.35159
1.24033	0.942362	1.24033	6.0712		0.902227	0.816406	0.902227	9.16637		0.785229	1.1732	1.1732	8.31455		0.403986	0.817817	0.817817	15.7497		1.35054	0.923169	1.35054	13.4299		0.766733	1.04127	1.04127	4.49098		1.12897	0.753417	1.12897	9.70745		3.08431	0.53623	3.08431	38.6433		0.559039	0.729232	0.729232	3.9714		0.797131	0.591844	0.797131	4.54974
0.771702	1.22478	1.22478	6.58196		1.06424	0.415527	1.06424	2.71692		1.41313	0.543921	1.41313	6.02655		1.12607	0.541526	1.12607	22.9165		0	0	0	10.2294		1.52175	0.945207	1.52175	12.0573		1.39419	0.647252	1.39419	6.59575		2.10029	0.556397	2.10029	38.0775		0.832421	0.868832	0.868832	7.33179		1.27717	0.813269	1.27717	6.10781
0.607873	0.874239	0.874239	8.28062		1.04675	1.30402	1.30402	8.72905		0.675211	1.28714	1.28714	10.3364		0.79841	0.763968	0.79841	6.55783		1.21441	0.530174	1.21441	3.49387		0.820032	0.610792	0.820032	5.96122		2.1121	0.892517	2.1121	20.529		2.33597	0.927913	2.33597	14.0675		0.676314	1.17122	1.17122	6.41768		0.595546	1.04457	1.04457	3.02449
0.888888	0.600058	0.888888	8.87729		0.628672	0.85335	0.85335	6.13359		1.02405	1.03085	1.03085	8.99701		1.17201	1.06513	1.17201	14.661		0.927097	0.416998	0.927097	4.21821		1.37241	0.506304	1.37241	4.23844		1.89689	0.723234	1.89689	5.46597		1.18445	0.857518	1.18445	25.2397		0.586438	0.537233	0.586438	6.26453		0.649505	0.519884	0.649505	5.22963
0.866136	0.597367	0.866136	6.93548		0.870446	0.944969	0.944969	5.8859		0.946719	0.603579	0.946719	6.75704		1.25248	0.961147	1.25248	5.18206		0.990529	0.952161	0.990529	6.58739		1.3576	0.857447	1.3576	3.61465		1.8091	0.675163	1.8091	16.2361		1.70421	0.676008	1.70421	9.02611		0.694058	0.761007	0.761007	3.83297		1.0802	0.788044	1.0802	6.47958
0.595659	0.624244	0.624244	5.17103		0.845949	0.802176	0.845949	3.86727		0.442842	0.640215	0.640215	11.5823		0.845936	1.00787	1.00787	5.98014		0.508659	0.828518	0.828518	10.2831		0.883369	0.640048	0.883369	11.577		1.49587	0.988659	1.49587	5.75044		2.20266	0.555678	2.20266	17.1926		0.963341	0.568002	0.963341	5.85286		0.894236	0.843617	0.894236	5.78191
0.881524	0.78774	0.881524	8.6595		0.859786	0.531174	0.859786	6.5425		1.39686	0.438748	1.39686	6.17124		1.33129	0.703686	1.33129	9.66616		0.993011	0.823067	0.993011	4.74527		1.67955	0.585327	1.67955	5.99146		1.92746	0.64352	1.92746	4.32424		1.95492	0.893113	1.95492	17.3828		0.963088	0.683822	0.963088	10.6381		0.689678	0.553027	0.689678	2.69839
0.866401	1.08252	1.08252	5.98456		0.744372	1.07115	1.07115	8.38023		0.934802	0.560314	0.934802	4.3311		1.72065	0.80783	1.72065	16.7721		0.575317	0.502282	0.575317	6.38234		1.04356	0.701309	1.04356	8.23406		1.01785	0.739061	1.01785	14.3606		2.36486	0.97117	2.36486	16.2084		1.12642	1.36454	1.36454	5.80596		0.727399	1.29554	1.29554	4.35563
0.608653	0.779518	0.779518	4.81561		0.700356	0.725027	0.725027	7.56021		1.52097	0.497438	1.52097	7.2632		1.39731	0.705127	1.39731	16.8223		1.88208	0.838277	1.88208	6.42688		1.98408	0.966876	1.98408	10.6264		1.36319	0.517128	1.36319	11.5659		1.86995	0.497929	1.86995	15.9376		0.862596	0.892534	0.892534	4.586		1.02806	0.753416	1.02806	7.13451
0.577027	0.969007	0.969007	1.16322		0.757403	0.423113	0.757403	9.91355		0.518617	0.467234	0.518617	5.63116		0.708353	1.0313	1.0313	9.24591		0.90585	1.0686	1.0686	6.1306		0.77622	0.630726	0.77622	9.57923		1.21069	0.483558	1.21069	16.7906		1.1914	0.83271	1.1914	14.9607		1.13358	0.561273	1.13358	9.56876		1.48076	0.864115	1.48076	8.43156
0.406775	1.06236	1.06236	3.87876		0.83066	0.635055	0.83066	4.98319		0.826002	0.719931	0.826002	5.66054		1.19197	0.711057	1.19197	12.3082		0.648286	0.946647	0.946647	12.8938		0.926935	0.694963	0.926935	6.40172		1.91552	1.032	1.91552	9.39155		1.50993	0.669935	1.50993	17.8613		1.27644	1.03805	1.27644	10.6114		0.745966	0.562454	0.745966	8.41006
0.767709	0.869939	0.869939	4.94917		0.971263	1.01209	1.01209	5.08685		0.916365	0.745021	0.916365	7.6864		1.17776	0.842226	1.17776	23.4035		0.75782	1.11238	1.11238	7.15113		1.24526	0.871803	1.24526	4.7421		1.17385	1.27104	1.27104	10.8741		2.01326	0.765142	2.01326	15.5128		1.18574	1.07784	1.18574	3.11757		1.02471	0.641833	1.02471	15.4435
0.925233	0.474263	0.925233	4.37221		1.11614	0.898483	1.11614	8.99398		1.26903	0.77025	1.26903	8.98722		1.29405	0.584207	1.29405	4.19296		0.757174	0.691759	0.757174	9.80941		1.42383	0.881726	1.42383	9.48398		1.70226	0.345995	1.70226	11.7807		2.35935	0.815544	2.35935	8.45487		0.64317	1.21257	1.21257	5.03344		0.679424	0.717815	0.717815	8.75234
0.690455	1.5636	1.5636	10.3273		1.03401	0.470228	1.03401	5.14111		0.810204	1.47165	1.47165	4.26832		1.26749	0.693915	1.26749	14.7011		0	0	0	5.48369		1.24394	0.713685	1.24394	7.15666		1.60776	1.47608	1.60776	11.2319		2.20171	0.839043	2.20171	24.3978		1.25445	0.545563	1.25445	3.82435		0.611907	0.926383	0.926383	3.75119
0.798662	0.483537	0.798662	4.09782		0.609748	0.988029	0.988029	7.84845		1.85537	1.03745	1.85537	4.34843		0.84738	0.627122	0.84738	17.0275		0.5095	0.900148	0.900148	8.06043		0.916813	0.61893	0.916813	8.22384		1.11401	0.856752	1.11401	11.5693		2.15861	0.609529	2.15861	31.5808		0.911399	0.600155	0.911399	10.1655		1.20838	0.763069	1.20838	8.09098
0.514954	0.716805	0.716805	6.74472		0.877125	0.927954	0.927954	8.66486		1.18617	0.476832	1.18617	4.4621		0.923766	0.517873	0.923766	13.5478		0.520238	0.707662	0.707662	9.99875		0.93959	0.823583	0.93959	6.13861		1.42193	0.934991	1.42193	19.6216		2.81419	0.820227	2.81419	18.8571		1.53154	0.972033	1.53154	11.9523		0.960968	0.650672	0.960968	14.567
1.11087	1.44932	1.44932	7.35582		0.780338	1.00579	1.00579	8.0738		1.29414	0.87606	1.29414	5.10749		1.28118	1.0427	1.28118	7.57721		0.950535	1.0111	1.0111	13.393		0.96889	0.915758	0.96889	15.7282		1.75443	1.2016	1.75443	11.1674		1.61615	0.859274	1.61615	15.7042		0.818041	0.645668	0.818041	16.6405		0.786523	0.6583	0.786523	6.00662
0.640398	0.944888	0.944888	4.72622		0.545412	0.877402	0.877402	5.85194		0.634612	0.7841	0.7841	11.8545		0.886841	0.686148	0.886841	17.4628		0.954273	0.565425	0.954273	4.61313		1.91539	0.488586	1.91539	22.9188		1.32116	0.737218	1.32116	12.6119		2.40018	0.355486	2.40018	21.6581		1.32888	0.608048	1.32888	4.19024		0.948973	0.752852	0.948973	6.66644
0.99147	0.713208	0.99147	6.65505		1.03561	0.418323	1.03561	6.01863		1.24769	0.792587	1.24769	7.34509		0.574783	1.28041	1.28041	13.1981		0.995922	0.654301	0.995922	12.9522		1.60665	0.626589	1.60665	7.64661		1.78387	0.805565	1.78387	16.3863		2.4435	0.821913	2.4435	23.4101		1.49804	0.47111	1.49804	7.05659		1.13757	0.755633	1.13757	21.9385
0.757995	0.833375	0.833375	9.78884		1.62938	0.793356	1.62938	3.88117		1.10711	0.796791	1.10711	9.31923		0.995243	1.04598	1.04598	25.0016		0.871001	0.669923	0.871001	9.51756		1.21377	0.617111	1.21377	5.61804		1.14452	0.661049	1.14452	9.57731		1.86571	0.686511	1.86571	14.8509		0.69413	0.784278	0.784278	4.92116		1.25521	0.705625	1.25521	8.68679
0.554327	0.851674	0.851674	11.3026		0.794048	0.591347	0.794048	5.64155		0.772534	0.428254	0.772534	5.13293		1.30691	0.852627	1.30691	14.0752		0.868123	1.03808	1.03808	11.8883		1.43713	0.899657	1.43713	15.9957		1.66438	0.711331	1.66438	9.76276		2.07649	1.48405	2.07649	15.1974		0.463141	0.731743	0.731743	5.77448		0.955685	0.811272	0.955685	5.07935
1.29067	1.20132	1.29067	10.5291		0.844109	0.583014	0.844109	3.45977		0.63257	0.694907	0.694907	19.5383		0.787756	0.589459	0.787756	15.0661		1.17026	0.562271	1.17026	8.23998		1.75902	1.1449	1.75902	8.08945		1.81265	0.717028	1.81265	6.16138		1.95719	1.01617	1.95719	24.0787		0.9028	0.435071	0.9028	10.257		1.28694	0.748916	1.28694	5.39784
0.651274	1.1918	1.1918	4.02306		0.77814	1.02753	1.02753	6.24773		0.93481	1.25002	1.25002	5.76836		1.15917	0.918079	1.15917	21.1093		0.782598	0.898143	0.898143	13.3439		1.67704	1.19742	1.67704	7.08289		0.96247	0.898569	0.96247	6.45744		1.67174	1.15309	1.67174	15.5457		0.586222	0.828817	0.828817	3.62859		0.427033	0.737767	0.737767	5.04272
0.953776	0.725778	0.953776	6.19767		0.794614	0.94389	0.94389	7.39159		1.16241	0.588964	1.16241	7.69284		1.17668	1.08813	1.17668	4.33797		0.707597	0.627399	0.707597	7.73349		0.654488	0.80613	0.80613	6.2787		1.11901	0.635274	1.11901	33.4546		1.30331	0.882876	1.30331	27.964		0.628603	0.933183	0.933183	2.7022		1.19761	0.746207	1.19761	4.26119
1.05221	0.622013	1.05221	4.85776		1.1964	0.781301	1.1964	9.47581		0.970975	0.666947	0.970975	6.26091		0.649933	1.47835	1.47835	6.36764		0.719433	0.944294	0.944294	5.92962		1.0459	1.06233	1.06233	8.39412		1.63894	0.710781	1.63894	13.5648		1.47823	0.732504	1.47823	11.0376		0.594528	0.899836	0.899836	3.63093		1.1438	0.526218	1.1438	7.23984
0.869941	1.02414	1.02414	5.96221		0.764488	1.27293	1.27293	7.12856		0.961231	1.23003	1.23003	5.20187		0.981095	1.1762	1.1762	15.0216		0.612061	0.811505	0.811505	9.41446		0.685607	1.22508	1.22508	5.71951		1.53756	0.813093	1.53756	11.3418		2.23477	0.827363	2.23477	28.8635		0.501202	1.0888	1.0888	6.82511		1.3107	0.579222	1.3107	7.02845
0.717957	0.723109	0.723109	4.6598		0.781112	0.504683	0.781112	4.50924		0.933253	1.10537	1.10537	6.53561		1.36403	1.06286	1.36403	2.63006		1.27141	0.83428	1.27141	6.82391		1.09952	0.750744	1.09952	5.64661		1.75987	0.538202	1.75987	12.1379		1.28071	0.900679	1.28071	39.9929		1.27719	0.484318	1.27719	3.68415		0.726185	1.87158	1.87158	8.24971
1.19993	0.81736	1.19993	7.28908		0.478854	0.620559	0.620559	9.77291		1.03478	1.00666	1.03478	6.8061		0.823103	0.768531	0.823103	5.90735		0.595123	0.895339	0.895339	4.78098		1.36206	0.873309	1.36206	3.91279		1.41577	0.929468	1.41577	15.0277		2.55128	1.30387	2.55128	16.9758		0.843649	0.557601	0.843649	0		1.62423	1.08954	1.62423	6.81841
0.903507	0.668618	0.903507	4.88011		0.510955	0.575736	0.575736	5.78381		0.732064	0.584596	0.732064	4.37057		0.501464	1.01286	1.01286	7.34883		0.894052	1.31191	1.31191	1.97426		1.52418	0.630583	1.52418	15.0975		1.61671	0.812639	1.61671	6.05071		2.8676	0.679681	2.8676	24.5062		0.861737	0.733523	0.861737	14.8453		0.987594	1.02414	1.02414	7.70563
0.811892	0.415335	0.811892	4.76201		1.03714	0.750118	1.03714	3.17885		0.93364	0.779691	0.93364	3.6084		1.33464	0.587064	1.33464	5.77418		1.11386	0.483285	1.11386	3.82591		1.67743	1.21901	1.67743	4.86594		0.775961	0.583153	0.775961	6.913		1.14531	0.967672	1.14531	11.7186		0.687898	0.839884	0.839884	4.97979		0.689605	0.815506	0.815506	6.10379
0.751726	0.804858	0.804858	5.29253		0.629784	0.780836	0.780836	5.933		1.1272	0.904324	1.1272	5.47585		1.56248	0.997229	1.56248	7.5873		0.649282	0.335362	0.649282	6.89564		1.8614	0.778739	1.8614	5.61918		1.46169	1.10223	1.46169	3.71504		2.09549	0.729556	2.09549	26.2276		0.946139	0.871467	0.946139	3.16624		0.580233	0.902798	0.902798	4.84285
1.63254	0.576882	1.63254	4.72701		0.625152	1.04394	1.04394	3.91797		0.716987	0.695435	0.716987	6.45527		1.02452	0.919884	1.02452	15.9354		1.36586	0.940144	1.36586	5.26673		0.879628	0.572886	0.879628	6.15022		1.04927	0.733318	1.04927	12.5127		1.94352	1.03424	1.94352	12.6954		0.939379	0.978938	0.978938	3.96336		0.91793	1.07452	1.07452	5.70191
1.06783	1.24873	1.24873	4.73472		1.14408	0.45828	1.14408	6.20568		1.67557	0.804999	1.67557	8.41236		1.07605	0.414631	1.07605	9.63942		1.37305	0.853837	1.37305	7.29548		1.0845	0.962716	1.0845	6.78667		1.57181	0.63296	1.57181	6.44356		1.93219	1.24889	1.93219	11.8494		1.09049	0.801962	1.09049	7.35629		1.32383	1.95047	1.95047	9.31923
0.874893	1.04101	1.04101	13.0237		0.486871	1.1318	1.1318	6.2196		0.718636	0.523803	0.718636	5.34457		0.787873	0.594424	0.787873	19.3001		0.710416	0.438781	0.710416	15.7093		0.860976	0.405912	0.860976	4.13087		1.0122	0.535178	1.0122	11.2449		2.18541	0.644932	2.18541	15.3232		0.768774	0.865373	0.865373	4.09827		0.531418	1.04029	1.04029	6.47811
0.811852	0.334762	0.811852	6.9653		0.939284	0.594951	0.939284	7.05177		0.804355	0.966103	0.966103	12.949		1.99703	0.64426	1.99703	12.9069		1.28553	0.562392	1.28553	5.13814		1.19513	0.655311	1.19513	5.18253		1.79004	0.670394	1.79004	14.3409		2.94098	0.854471	2.94098	28.3491		0.690255	0.571691	0.690255	7.58137		1.38487	0.744307	1.38487	8.39972
0.686968	1.01881	1.01881	11.6133		0.845514	0.561995	0.845514	6.24419		0.768714	0.861149	0.861149	13.4654		0.924004	0.925819	0.925819	17.6049		0.8718	0.6491	0.8718	10.7199		1.0278	1.67737	1.67737	12.0892		0.881196	0.732653	0.881196	19.875		1.86198	0.71145	1.86198	19.9396		1.38729	0.642539	1.38729	7.21761		0.750701	1.01677	1.01677	4.2383
0.805897	0.930793	0.930793	16.3753		0.915716	0.682465	0.915716	6.10857		0.678112	0.940652	0.940652	2.54247		1.38916	0.807405	1.38916	15.1782		1.47167	0.870335	1.47167	3.81774		1.40279	0.494053	1.40279	17.415		1.19542	0.644464	1.19542	11.527		1.82081	0.970697	1.82081	21.4493		0.566512	1.67258	1.67258	4.47313		1.15733	1.27695	1.27695	10.7219
0.755707	0.612352	0.755707	5.5065		0.473683	0.977547	0.977547	5.5375		1.08205	0.806832	1.08205	9.2621		0.787438	1.28751	1.28751	5.10943		1.11522	0.661301	1.11522	3.71207		0.949902	0.528819	0.949902	6.57036		1.89227	0.656002	1.89227	9.26441		2.11486	1.20408	2.11486	26.4607		1.59136	0.59433	1.59136	5.52376		1.11729	1.16635	1.16635	4.43734
0.395299	0.77964	0.77964	7.90837		0.674986	0.956309	0.956309	11.7942		1.48541	0.475846	1.48541	4.20804		0.926726	1.02041	1.02041	14.5496		0.446665	0.734609	0.734609	6.18504		1.33204	0.81897	1.33204	5.95315		1.47318	0.876898	1.47318	6.75505		2.06021	0.61466	2.06021	16.1054		0.709998	0.634008	0.709998	14.1152		0.613725	1.17669	1.17669	15.9227
0.689919	0.929875	0.929875	6.35832		0.702732	0.736323	0.736323	6.04696		0.631941	0.900867	0.900867	5.05811		0.712758	0.942486	0.942486	10.726		1.04114	0.665104	1.04114	4.7582		1.25345	1.09636	1.25345	6.49188		1.15443	1.22513	1.22513	15.5359		1.98261	0.823126	1.98261	12.9043		0.686577	0.648106	0.686577	2.75485		0.469084	0.794465	0.794465	18.0603
0.554091	0.881861	0.881861	2.65292		1.04689	1.09116	1.09116	5.37226		0.906101	0.6817	0.906101	6.99658		0.722459	0.735028	0.735028	15.7176		1.41331	0.708905	1.41331	11.3821		1.02566	0.871713	1.02566	7.83213		1.75584	0.713065	1.75584	8.00948		1.75655	0.690021	1.75655	31.5558		1.11381	1.11559	1.11559	8.50322		1.65391	0.775237	1.65391	2.86689
1.35196	0.950258	1.35196	4.83632		0.961855	0.785983	0.961855	8.83489		1.14839	0.551634	1.14839	11.7181		0.968122	0.733192	0.968122	6.74044		1.16829	0.587676	1.16829	12.8436		2.20391	0.722377	2.20391	5.94507		1.23085	1.17027	1.23085	8.04119		2.43785	0.818624	2.43785	18.84		1.33848	0.860011	1.33848	4.84675		0.847599	0.530872	0.847599	10.0606
0.698896	1.39449	1.39449	4.04399		0.985964	0.690973	0.985964	4.93125		0.754123	0.869499	0.869499	10.8566		1.04109	0.714861	1.04109	10.767		0.539147	0.767133	0.767133	5.83448		1.46005	0.953863	1.46005	10.9876		1.0747	0.59554	1.0747	9.59451		2.58896	0.852224	2.58896	16.0501		0.632504	0.580412	0.632504	5.54084		1.03352	0.762039	1.03352	11.4664
1.234	1.00015	1.234	6.46537		0.74823	0.719764	0.74823	6.07567		1.09892	0.77705	1.09892	12.7148		0.745403	0.996746	0.996746	9.6381		0.667185	0.656361	0.667185	6.39933		0.92901	0.458305	0.92901	14.1112		1.86075	0.705186	1.86075	7.41031		2.60586	0.731568	2.60586	13.958		1.03268	0.449684	1.03268	2.30229		1.09881	1.08841	1.09881	4.94014
1.80126	0.548943	1.80126	4.56049		1.07081	1.23597	1.23597	4.96139		0.994808	0.639677	0.994808	9.00438		0.626547	1.09635	1.09635	6.86638		0.885088	0.473293	0.885088	3.81569		1.18168	0.770215	1.18168	8.99777		1.82934	1.02491	1.82934	9.71782		1.93903	1.01033	1.93903	14.1273		0.683605	0.742967	0.742967	3.34957		0.658006	0.672231	0.672231	6.71639
0.7407	0.857323	0.857323	5.50112		0.918039	0.920962	0.920962	9.3344		0.863172	0.877452	0.877452	5.90286		0.6126	1.22388	1.22388	11.0642		0.891388	0.921518	0.921518	10.014		1.30495	0.56369	1.30495	3.80491		1.82223	0.644669	1.82223	11.0347		1.77563	1.30132	1.77563	28.761		0.888951	1.04128	1.04128	7.1106		0.45445	1.26174	1.26174	8.48671
0.551868	0.681985	0.681985	3.72668		0.730664	0.950229	0.950229	6.12002		0.9647	0.897702	0.9647	3.53936		1.6352	0.515147	1.6352	24.8116		0.830956	0.514306	0.830956	2.83871		0.972091	0.635567	0.972091	15.4582		0.67145	0.620082	0.67145	11.443		1.71528	0.846003	1.71528	18.5388		0.520424	1.26765	1.26765	4.12538		1.00911	1.47852	1.47852	28.6344
1.09398	1.35947	1.35947	5.38161		0.889585	0.986598	0.986598	9.75898		1.00815	0.900409	1.00815	8.01018		1.20813	1.00043	1.20813	12.2871		0.500731	0.635776	0.635776	5.10592		1.24763	0.692029	1.24763	4.53011		1.78766	1.10511	1.78766	11.3819		2.67082	0.728682	2.67082	14.5219		0.697284	0.640072	0.697284	4.06399		0.926118	0.479303	0.926118	16.2754
0.682878	1.11033	1.11033	9.89903		0.99031	0.644007	0.99031	3.78105		0.761359	0.556605	0.761359	9.74374		1.43473	0.880309	1.43473	13.6357		0.683902	1.12252	1.12252	2.68022		0.890081	0.535833	0.890081	18.6029		1.78564	1.27584	1.78564	15.3813		1.51406	0.515565	1.51406	16.1138		0.694368	0.474511	0.694368	8.05452		1.11515	0.527493	1.11515	3.14259
0.723126	0.811772	0.811772	4.71343		0.880096	0.608521	0.880096	12.1044		0.692225	0.778831	0.778831	6.77268		1.39813	0.90986	1.39813	16.092		0.682338	0.720508	0.720508	8.7117		1.51316	0.692083	1.51316	10.9012		1.47364	0.687286	1.47364	15.2434		1.10267	0.997261	1.10267	15.4309		0.37735	0.72777	0.72777	8.28412		1.43746	0.500823	1.43746	7.20255
0.950515	0.49172	0.950515	12.3807		0.660252	0.875465	0.875465	4.27886		0.752638	0.745668	0.752638	5.31596		0.836235	1.39226	1.39226	13.7278		0.825601	0.904924	0.904924	9.7693		0.946818	0.668259	0.946818	4.3091		0.734553	0.728923	0.734553	11.72		1.92985	0.85573	1.92985	3.47218		0.602386	0.49614	0.602386	5.471		1.05089	0.940033	1.05089	10.8461
1.0822	0.920903	1.0822	4.89098		0.739502	0.725675	0.739502	6.5786		1.1256	0.423741	1.1256	9.7868		1.30975	0.552653	1.30975	18.1775		0.549428	0.961379	0.961379	5.86101		1.27269	0.791629	1.27269	4.92379		1.61424	0.916785	1.61424	14.5406		1.94651	1.21259	1.94651	15.033		0.830777	1.37862	1.37862	8.26501		0.909292	0.652827	0.909292	8.20615
0.477082	0.70913	0.70913	2.7801		0.603691	0.419635	0.603691	5.93539		1.25068	0.661488	1.25068	8.76327		1.11936	0.87644	1.11936	6.69476		1.1364	0.782693	1.1364	5.28207		1.56302	0.916947	1.56302	7.17153		1.05366	1.29275	1.29275	11.1758		2.06518	0.868177	2.06518	18.8687		0.701588	0.571481	0.701588	4.22846		1.06571	0.918513	1.06571	16.0209
0.795609	0.548843	0.795609	6.39193		0.812361	0.54941	0.812361	4.59731		0.851109	1.2704	1.2704	6.83898		1.22515	0.802302	1.22515	14.0133		0.996187	0.623131	0.996187	4.73263		0.683739	0.834111	0.834111	7.15682		2.26232	0.882843	2.26232	12.5833		1.50118	0.902891	1.50118	20.2001		1.04892	0.725788	1.04892	11.7227		1.56279	1.05148	1.56279	8.74534
1.44214	0.595518	1.44214	7.33241		0.966521	0.883738	0.966521	7.53205		0.719447	0.629707	0.719447	6.37394		1.11708	0.566172	1.11708	8.54464		1.53956	0.500801	1.53956	5.09328		1.52637	0.869519	1.52637	12.5959		0.676017	0.707269	0.707269	5.44135		1.63111	0.903738	1.63111	21.9656		0.520173	0.97601	0.97601	7.2673		0.965058	1.11596	1.11596	5.49958
0.408805	0.819943	0.819943	2.92		0.567646	0.787142	0.787142	14.982		0.854617	0.703002	0.854617	12.1203		1.49601	1.48473	1.49601	19.2354		1.04997	1.05489	1.05489	10.8431		0.854448	0.55382	0.854448	5.63832		2.12224	0.433923	2.12224	11.8209		2.2512	0.607023	2.2512	29.5577		0.541704	1.38839	1.38839	9.04643		0.983584	1.06848	1.06848	9.69366
0.827453	0.885577	0.885577	11.1409		1.1462	0.72801	1.1462	5.50913		1.05054	0.760669	1.05054	11.2209		1.48268	0.804352	1.48268	13.6429		0.841899	1.25795	1.25795	5.43569		1.49489	0.844569	1.49489	4.30601		1.89633	0.914051	1.89633	15.5623		1.9842	0.568846	1.9842	8.45629		0.903676	0.67159	0.903676	7.47865		0.609216	1.13307	1.13307	4.00087
0.896291	0.563815	0.896291	5.58289		1.10055	0.523708	1.10055	8.0471		0.733167	0.471309	0.733167	9.96897		1.08061	0.776217	1.08061	8.29262		0.976511	0.634096	0.976511	5.87013		0.55938	1.05905	1.05905	7.81123		1.52205	0.488908	1.52205	8.69036		2.17954	1.05531	2.17954	33.4982		0.781805	0.58622	0.781805	10.5115		1.17619	1.12106	1.17619	7.51957
0.927923	0.439924	0.927923	8.03906		0.727475	0.663036	0.727475	5.27895		0.715687	1.59618	1.59618	11.9083		1.35139	0.933663	1.35139	8.39921		1.32528	0.697124	1.32528	8.78866		1.23733	0.501686	1.23733	7.78985		0.736031	0.539754	0.736031	12.5419		2.29305	0.998754	2.29305	19.0012		0.946946	0.711719	0.946946	8.94645		0.58851	0.674614	0.674614	4.90096
0.578525	0.787312	0.787312	3.76731		0.612069	0.769146	0.769146	4.9611		0.580657	0.820252	0.820252	13.3778		1.40427	1.1345	1.40427	6.05649		1.60411	0.676254	1.60411	9.11801		1.35999	0.389228	1.35999	8.699		0.718732	1.1956	1.1956	10.4741		2.10801	0.573171	2.10801	20.2349		0.677364	0.681511	0.681511	5.7863		1.18761	0.602066	1.18761	7.79382
0.665442	1.00425	1.00425	5.96165		0.651628	0.899201	0.899201	6.36631		0.721141	0.44477	0.721141	5.73338		1.0678	0.807415	1.0678	15.2739		0.518633	0.773767	0.773767	9.14605		0.576395	0.708672	0.708672	21.7878		1.45795	0.709518	1.45795	14.8642		2.52631	1.02882	2.52631	24.9243		0.682933	0.37865	0.682933	10.5354		1.08733	0.925289	1.08733	7.41366
1.10003	0.611683	1.10003	2.3772		1.07539	0.622293	1.07539	19.7493		0.892714	0.995259	0.995259	11.7256		0.516354	1.07264	1.07264	20.6848		0.842226	0.759216	0.842226	3.52357		0.597562	0.627706	0.627706	9.18581		1.22637	1.11849	1.22637	15.2335		1.80801	0.59854	1.80801	17.8103		0.735083	0.773508	0.773508	3.99874		0.771558	0.815542	0.815542	11.2063
0.495454	0.649972	0.649972	4.85205		0.996748	0.725511	0.996748	2.31292		1.33822	0.530189	1.33822	7.30441		1.11037	1.78975	1.78975	10.6021		1.22173	1.13543	1.22173	3.95613		1.19708	0.622415	1.19708	10.7227		2.12085	1.05314	2.12085	21.6684		1.48728	1.07239	1.48728	25.5766		0.596222	0.499487	0.596222	14.5011		0.800954	0.727567	0.800954	11.4872
0.520433	0.950588	0.950588	6.90029		0.767759	1.46403	1.46403	2.53584		0.691819	0.609844	0.691819	12.4678		1.30642	1.01278	1.30642	12.8354		0.807039	0.81261	0.81261	5.83023		1.1285	0.57333	1.1285	11.0582		1.49292	1.02707	1.49292	12.4803		2.06485	1.40255	2.06485	48.5862		0.461283	0.858832	0.858832	19.6141		1.00722	0.953442	1.00722	5.01093
1.02968	0.64048	1.02968	3.46245		1.36646	0.59708	1.36646	8.32391		0.860784	1.31617	1.31617	6.84709		1.53756	0.659822	1.53756	13.2535		0.727821	0.768763	0.768763	5.97836		0.97775	0.640867	0.97775	3.06438		1.00788	1.14134	1.14134	19.3327		1.43571	0.993322	1.43571	24.504		0.677034	0.900444	0.900444	4.60279		0.45837	0.899092	0.899092	9.21865
0.773849	1.34739	1.34739	3.63045		0.854041	0.965952	0.965952	5.46091		1.16289	1.36685	1.36685	4.52052		1.03933	0.727596	1.03933	10.5648		0.785361	0.720985	0.785361	7.68084		0.50929	0.70731	0.70731	14.87		1.4113	0.486152	1.4113	4.86801		2.14525	1.16543	2.14525	18.9637		0.646342	0.629128	0.646342	5.29195		0.366637	0.750945	0.750945	6.34168
0.642363	1.12988	1.12988	8.26939		0.913421	0.947113	0.947113	8.90858		1.47356	1.22956	1.47356	8.99956		0.9629	1.24192	1.24192	10.501		0.90009	0.931929	0.931929	15.7683		1.79478	1.11088	1.79478	6.34804		1.95244	0.681974	1.95244	6.84088		1.9412	0.99183	1.9412	23.6555		0.599491	0.746188	0.746188	7.16979		1.18414	0.572948	1.18414	14.5328
0.394261	0.583774	0.583774	4.41407		0.967581	0.792949	0.967581	8.73034		0.54117	1.002	1.002	2.84871		1.16942	0.863002	1.16942	7.71106		1.42933	0.792412	1.42933	2.74574		1.03703	0.739733	1.03703	8.07199		1.0707	0.79117	1.0707	10.0884		2.64796	0.718633	2.64796	28.9641		1.44869	1.10065	1.44869	5.5116		0.889278	0.923367	0.923367	8.2662
0.52193	0.932092	0.932092	8.21663		0.738011	1.00145	1.00145	7.6775		0.972407	0.683292	0.972407	7.44382		1.52077	0.787972	1.52077	16.6308		0.948697	0.866515	0.948697	6.65988		1.11639	0.435569	1.11639	8.16003		1.7966	1.31677	1.7966	13.397		1.82758	0.649143	1.82758	21.0712		0.503318	0.701563	0.701563	7.28614		0.919568	0.620055	0.919568	5.15318
0.620857	0.558192	0.620857	8.70234		0.611918	1.22441	1.22441	3.85902		1.4408	0.467557	1.4408	9.0643		1.43905	0.438862	1.43905	10.8493		0.741311	0.898596	0.898596	8.1095		0.710716	0.8672	0.8672	12.0038		1.43634	1.06102	1.43634	9.03298		2.23947	0.630053	2.23947	18.3222		1.27753	0.584374	1.27753	8.08396		0.608342	0.741792	0.741792	15.7393
1.08341	1.4786	1.4786	4.40263		0.609654	0.543163	0.609654	8.03851		1.16778	0.975554	1.16778	5.68732		0.917552	1.03328	1.03328	9.4041		0.753936	0.658025	0.753936	10.7015		0.787894	1.09999	1.09999	3.25512		1.82808	0.729172	1.82808	14.2732		2.75419	0.83769	2.75419	13.9793		1.05303	0.706717	1.05303	5.4597		1.6447	0.596498	1.6447	18.916
0.887035	0.82018	0.887035	5.47509		1.35464	0.812173	1.35464	10.1189		0.654081	0.583973	0.654081	5.23639		1.23418	0.504923	1.23418	6.66131		1.14226	0.713032	1.14226	9.08521		0.871127	0.809547	0.871127	4.32516		1.66316	0.893497	1.66316	11.5832		2.35281	0.618314	2.35281	15.9751		0.675243	0.996103	0.996103	11.514		0.690084	0.668645	0.690084	5.21384
0.897514	0.590007	0.897514	4.07759		0.53637	0.816944	0.816944	5.49018		1.23921	1.23132	1.23921	8.35045		0.612776	0.701109	0.701109	6.05113		0.818128	0.534559	0.818128	13.4545		1.16454	0.695577	1.16454	5.56431		0.830634	0.855235	0.855235	9.73174		1.94547	0.65831	1.94547	15.1691		0.739718	0.563464	0.739718	3.97241		0.884937	0.635437	0.884937	6.05147
1.03896	1.32763	1.32763	3.85935		0.828932	0.902297	0.902297	7.93519		0.862799	0.873645	0.873645	7.17629		1.16454	1.10961	1.16454	11.5438		1.34538	0.899926	1.34538	4.30004		1.05516	1.02598	1.05516	3.57279		1.1974	0.856474	1.1974	10.6879		2.04493	1.21728	2.04493	18.9157		0.668193	0.563946	0.668193	2.47041		0.532592	0.662447	0.662447	9.18687
0.750455	0.608805	0.750455	3.98022		0.960079	0.673162	0.960079	7.83375		0.743111	0.635109	0.743111	11.4704		1.03572	1.0508	1.0508	5.19092		0.492362	0.538095	0.538095	5.39695		1.50047	0.494006	1.50047	3.36016		2.03777	0.5546	2.03777	13.1365		2.8764	0.988468	2.8764	8.53695		1.04776	0.667684	1.04776	8.41264		1.13058	0.686066	1.13058	6.11146
1.19733	1.22822	1.22822	4.31626		1.04221	0.929919	1.04221	7.10919		0.976006	0.542515	0.976006	9.69923		0.903398	0.860362	0.903398	6.73875		0.828092	0.512393	0.828092	9.32018		0.480895	0.757238	0.757238	11.0026		1.75616	0.942776	1.75616	10.4075		2.36572	1.16807	2.36572	10.4249		0.88374	0.827837	0.88374	7.68777		0.956834	1.02896	1.02896	17.2686
0.47044	0.902883	0.902883	8.03779		0.701996	0.827301	0.827301	4.3507		0.925688	0.546947	0.925688	4.88932		1.86211	0.872232	1.86211	9.54793		1.00072	0.686138	1.00072	13.1455		0.974031	0.583287	0.974031	14.2555		2.56602	0.826221	2.56602	14.7177		1.88354	0.472977	1.88354	16.281		0.616931	1.19983	1.19983	10.3208		0.902365	1.10115	1.10115	5.50368
0.749645	0.504235	0.749645	2.11389		0.81587	1.19682	1.19682	14.6072		1.03945	0.655398	1.03945	8.54922		1.20897	0.749425	1.20897	11.2188		0.430787	0.917164	0.917164	7.74496		0.765072	0.964682	0.964682	3.37362		1.2323	0.563899	1.2323	29.245		2.04487	0.543151	2.04487	32.6204		0.54167	0.48201	0.54167	3.00705		0.837875	0.815812	0.837875	10.4453
0.798377	0.602783	0.798377	11.0931		0.62862	0.71345	0.71345	12.0274		0.695478	0.830823	0.830823	10.9888		0.783022	0.597983	0.783022	4.29737		0.544599	1.33453	1.33453	5.8955		1.0477	0.955151	1.0477	9.41145		0.779102	0.683388	0.779102	11.0862		1.6867	0.701667	1.6867	10.954		1.42838	0.573027	1.42838	9.60861		0.715251	0.625889	0.715251	4.56786
0.457234	0.763251	0.763251	6.86071		0.800032	0.655358	0.800032	5.65518		0.541371	1.01616	1.01616	6.9064		1.05271	1.25591	1.25591	12.3994		0.806467	0.979625	0.979625	6.19384		1.24204	0.433803	1.24204	5.69504		1.48828	1.00066	1.48828	12.483		2.49313	0.537106	2.49313	15.5837		0.498578	0.772847	0.772847	3.32605		1.16715	0.697844	1.16715	14.2495
0.668159	0.632358	0.668159	4.45622		0.555947	0.827291	0.827291	14.6604		1.25239	0.904159	1.25239	5.3476		1.07733	0.5226	1.07733	15.4942		0.746384	0.566548	0.746384	8.45351		0.744166	1.02628	1.02628	3.40966		1.03396	0.493766	1.03396	8.41199		2.34347	1.05864	2.34347	16.3197		1.03528	0.976646	1.03528	8.3103		0.84906	0.529728	0.84906	4.05049
0.547923	0.721033	0.721033	8.95856		0.97318	1.29639	1.29639	6.83759		1.27305	0.740043	1.27305	4.3112		0.842388	0.829229	0.842388	3.96908		1.20005	0.569642	1.20005	7.9143		0.793205	1.07362	1.07362	7.22046		1.77658	0.564227	1.77658	8.28311		1.41158	0.913892	1.41158	6.47002		1.55081	0.578365	1.55081	7.92324		0.765254	0.592461	0.765254	2.55726
0.416268	0.608036	0.608036	6.74425		0.559488	0.501259	0.559488	10.3486		1.29832	0.691373	1.29832	5.34319		0.90264	1.0852	1.0852	8.5465		1.04554	0.720312	1.04554	9.57508		1.72331	0.931251	1.72331	4.57065		1.06248	0.755551	1.06248	12.4091		2.49814	0.616109	2.49814	12.7652		0.599043	0.66636	0.66636	5.11543		1.07946	1.55952	1.55952	3.94144
1.07635	0.805526	1.07635	7.92336		0.845768	0.968848	0.968848	4.26932		0.517359	0.633607	0.633607	6.93182		0.812971	0.812217	0.812971	21.9443		0.67952	0.8964	0.8964	3.0105		0.84404	0.61732	0.84404	8.59825		1.27868	0.993292	1.27868	6.66149		1.89502	1.28267	1.89502	9.47282		1.01973	0.492661	1.01973	3.77651		0.791579	0.911729	0.911729	5.25474
0.599385	1.25458	1.25458	9.45611		0.8803	1.23349	1.23349	10.9149		0.873603	0.651739	0.873603	5.24371		0.624261	0.639685	0.639685	12.1857		0.450601	1.05234	1.05234	8.38076		0.977629	0.797543	0.977629	6.80785		1.73499	1.29441	1.73499	5.17952		2.6842	1.11186	2.6842	20.2132		0.916817	0.856595	0.916817	6.18253		0.987543	0.527612	0.987543	6.96708
0.839234	0.580711	0.839234	3.95627		0.49745	0.620265	0.620265	6.05237		1.04816	1.34441	1.34441	13.5121		0.512639	1.19357	1.19357	6.62629		1.6608	0.937783	1.6608	8.7061		1.53357	0.936234	1.53357	16.4326		1.40164	0.769725	1.40164	6.86557		2.26464	1.72226	2.26464	20.2238		1.24212	1.09162	1.24212	17.1583		1.30624	0.742937	1.30624	6.79389
0.612443	0.488116	0.612443	3.14541		0.595573	0.801543	0.801543	8.60634		1.40973	0.611885	1.40973	7.58077		1.21672	0.526681	1.21672	11.0731		1.49692	1.42193	1.49692	7.86004		1.40439	0.98166	1.40439	4.92945		1.10288	1.14505	1.14505	6.93129		2.45973	0.84516	2.45973	25.6292		0.987276	0.809986	0.987276	4.94501		1.48607	1.05859	1.48607	6.48874
0.556514	1.19066	1.19066	3.29503		1.06918	0.880943	1.06918	6.12001		0.847346	0.819818	0.847346	18.9074		1.89879	1.01591	1.89879	6.00207		1.05181	0.904888	1.05181	7.04422		1.14866	0.903628	1.14866	6.01661		2.19518	0.839088	2.19518	4.5557		1.41246	1.59146	1.59146	28.5314		1.1312	0.851607	1.1312	13.9199		1.24114	0.850689	1.24114	13.1742
1.16002	1.1867	1.1867	2.52137		0.765286	0.499146	0.765286	12.1696		0.802165	1.1823	1.1823	12.3284		0.808498	0.74119	0.808498	7.53984		0.804122	0.470239	0.804122	14.884		0.962753	0.555419	0.962753	6.64422		0.978783	1.00865	1.00865	18.107		2.02609	0.6399	2.02609	25.1644		0.63038	0.890998	0.890998	9.19072		0.844212	1.28093	1.28093	7.04199
0.673725	0.735728	0.735728	10		0.951409	0.706554	0.951409	8.56349		0.786527	0.543734	0.786527	3.76185		0.919193	0.918383	0.919193	9.51966		0.763446	1.04641	1.04641	5.46586		0.870755	0.860541	0.870755	6.9383		1.16902	0.709644	1.16902	7.88118		2.11815	0.872399	2.11815	15.1325		1.02477	1.20636	1.20636	6.42871		0.733756	0.758119	0.758119	4.76346
0.478323	0.686273	0.686273	12.1823		0.976098	0.47465	0.976098	6.55557		0.999592	0.685242	0.999592	7.19932		1.39551	0.6553	1.39551	14.6905		0.548171	0.718512	0.718512	6.92413		1.26879	0.852606	1.26879	5.85041		1.50625	0.72573	1.50625	18.4138		2.32002	1.10528	2.32002	19.0031		1.10683	0.844484	1.10683	3.978		1.09424	0.6665	1.09424	12.2484
0.713251	1.01541	1.01541	2.81385		0.932291	1.22439	1.22439	8.84757		0.678308	0.856228	0.856228	4.228		0.91591	0.45633	0.91591	9.3008		0.831371	0.443817	0.831371	5.43299		1.13443	0.682318	1.13443	11.2579		1.23736	0.872619	1.23736	17.3991		2.8236	0.821208	2.8236	13.2479		0.399257	0.932939	0.932939	13.5766		0.796853	1.29407	1.29407	3.67333
1.34538	1.07213	1.34538	3.31058		1.10079	0.744108	1.10079	9.23945		0.749723	0.507916	0.749723	7.2812		0.7207	0.925706	0.925706	11.4801		0.894986	0.751793	0.894986	7.87958		1.01908	1.04423	1.04423	9.67191		1.94415	0.732591	1.94415	9.83313		2.13197	1.26166	2.13197	24.172		0.965462	0.534824	0.965462	6.54834		0.76634	0.69773	0.76634	7.56891
0.892352	0.64245	0.892352	3.80013		1.17577	0.45692	1.17577	5.48891		0.801021	0.849956	0.849956	10.4245		1.02326	0.870015	1.02326	7.05899		1.15115	0.93722	1.15115	8.08533		1.70718	1.48437	1.70718	10.6103		1.5068	0.715427	1.5068	12.3032		1.74528	1.17378	1.74528	21.1248		0.540187	0.781878	0.781878	11.1114		1.03301	1.06945	1.06945	4.98341
0.660481	0.890003	0.890003	3.5318		0.675597	0.959825	0.959825	6.51198		0.72514	0.619469	0.72514	2.59957		0.899028	0.8584	0.899028	5.85242		0.676537	1.11136	1.11136	4.18987		1.14948	0.9197	1.14948	8.47466		0.926409	0.841583	0.926409	13.1409		2.33835	0.796345	2.33835	21.3799		1.38049	0.726062	1.38049	6.57094		0.588773	0.852563	0.852563	9.00103
0.83586	0.886213	0.886213	8.98449		0.874097	0.668571	0.874097	4.94414		1.63897	0.62096	1.63897	6.54223		0.578619	1.73206	1.73206	19.2732		0.822759	0.790364	0.822759	8.21686		2.00307	0.85722	2.00307	5.37734		1.40712	1.22183	1.40712	3.95945		1.22258	0.737174	1.22258	19.175		0.556044	0.78457	0.78457	3.30101		1.3753	0.726436	1.3753	8.23406
0.653833	0.545163	0.653833	15.1531		0.426722	0.406224	0.426722	8.50768		0.831749	1.34836	1.34836	4.68961		1.49871	0.962396	1.49871	6.98273		0.724846	0.693995	0.724846	5.05601		0.77765	0.882954	0.882954	10.4664		1.31985	0.89352	1.31985	12.6271		1.74175	0.851285	1.74175	14.5058		0.4713	1.02023	1.02023	8.42859		0.97003	0.980089	0.980089	13.2332
0.897719	0.569551	0.897719	5.59286		1.03252	0.776886	1.03252	5.48833		0.98625	0.773454	0.98625	2.44629		0.78068	0.868032	0.868032	12.7103		0.663769	0.437751	0.663769	6.88508		1.12541	0.72283	1.12541	7.31243		2.01891	1.15934	2.01891	17.4374		1.52411	0.843044	1.52411	13.4024		0.70112	0.53554	0.70112	8.537		1.37969	0.94366	1.37969	9.56405
0.537208	1.04423	1.04423	9.44579		0.988691	1.23046	1.23046	5.74028		0.657366	0.582351	0.657366	5.81375		1.17856	0.95417	1.17856	7.82016		1.7341	0.709653	1.7341	7.48821		1.40874	0.657405	1.40874	6.28442		1.2316	1.11092	1.2316	16.7852		2.35898	1.14397	2.35898	6.58515		0.512149	0.6302	0.6302	8.14645		0.982284	1.19013	1.19013	22.9635
0.616395	0.941725	0.941725	7.64194		0.887632	0.83382	0.887632	7.64909		0.934133	0.55386	0.934133	11.1555		0.775348	0.555585	0.775348	18.5602		1.37895	0.938834	1.37895	13.2618		0.739844	1.00584	1.00584	11.3951		1.3384	1.15065	1.3384	10.1525		2.23039	0.898088	2.23039	6.29037		1.14028	1.06424	1.14028	4.23669		0.92763	0.977811	0.977811	9.0504
0.859727	0.710223	0.859727	6.29002		0.554946	0.496667	0.554946	7.65432		0.506016	1.18129	1.18129	3.70996		1.33542	0.646395	1.33542	7.00491		0.898706	0.856185	0.898706	5.1496		2.16894	0.584999	2.16894	8.88773		1.82771	0.560405	1.82771	15.6551		2.0511	0.944481	2.0511	23.148		0.565208	0.733875	0.733875	5.0475		0.574705	1.01531	1.01531	8.70003
0.978738	0.925498	0.978738	7.99982		0.943061	0.701877	0.943061	5.89821		0.758089	0.996271	0.996271	4.31275		1.79857	0.900683	1.79857	9.55424		0.688989	0.960733	0.960733	2.68001		1.58349	0.987222	1.58349	5.85918		1.07701	0.938585	1.07701	6.1238		2.68095	0.911272	2.68095	30.4918		0.659245	0.468062	0.659245	4.30967		1.58482	0.967023	1.58482	11.5773
0.624639	0.763404	0.763404	4.65052		1.04769	0.915563	1.04769	11.6507		0.748243	0.750011	0.750011	8.88223		0.803937	0.811176	0.811176	18.8819		1.39458	0.837801	1.39458	6.8075		0.468544	0.971175	0.971175	6.05051		1.76925	1.04094	1.76925	9.4476		1.18079	0.51985	1.18079	20.8517		0.784556	0.884738	0.884738	4.26145		1.2321	0.712087	1.2321	5.62235
0.673005	1.33057	1.33057	3.29489		1.20729	0.571755	1.20729	6.08654		1.06012	0.779015	1.06012	2.62631		1.17316	0.749093	1.17316	18.4786		0.724288	0.753693	0.753693	6.77996		1.19146	0.7527	1.19146	15.217		2.09279	1.03165	2.09279	4.22608		1.81521	0.711659	1.81521	19.0839		1.21285	1.15248	1.21285	13.1184		0.726643	0.515076	0.726643	5.46465
0.466451	1.77124	1.77124	12.037		1.19593	1.07587	1.19593	6.65132		0.780954	0.801388	0.801388	13.0714		1.1171	0.692933	1.1171	7.90768		0.956843	0.864707	0.956843	8.32259		0.539666	1.30924	1.30924	4.4764		1.83403	0.892312	1.83403	6.94751		2.3091	0.871768	2.3091	19.5686		1.15585	0.543701	1.15585	3.50194		0.842945	1.24033	1.24033	6.80204
0.647767	0.745388	0.745388	7.57954		0.994737	1.13835	1.13835	5.14209		1.12907	0.919494	1.12907	4.64202		0.965941	1.0671	1.0671	18.9066		0.642418	0.883202	0.883202	5.54931		1.5148	1.02705	1.5148	7.5237		1.16505	0.696928	1.16505	15.2135		2.01492	1.00183	2.01492	19.1771		0.76599	0.898886	0.898886	7.04542		0.949522	0.867426	0.949522	4.36126
0.454754	1.02122	1.02122	6.76978		0.670837	0.578328	0.670837	5.73689		0.530303	0.49579	0.530303	10.555		1.31186	0.877444	1.31186	16.765		1.48723	0.743776	1.48723	3.93234		1.08391	0.525054	1.08391	7.00893		1.41506	0.925532	1.41506	7.34219		1.56077	0.704118	1.56077	19.2312		1.13276	0.809598	1.13276	3.29429		0.8723	0.996686	0.996686	15.4915
0.697986	1.15345	1.15345	5.51062		0.541206	0.50305	0.541206	5.04398		1.48671	0.942157	1.48671	6.99929		0.856864	0.576805	0.856864	12.1409		0.577534	1.19443	1.19443	8.06208		1.59587	1.02794	1.59587	11.8264		1.50113	0.825406	1.50113	12.1532		1.44558	0.901917	1.44558	34.7664		1.17137	1.07861	1.17137	2.28008		0.959202	0.892072	0.959202	3.36507
0.404544	1.2175	1.2175	5.96938		0.422828	0.714478	0.714478	6.21313		0.844377	0.520915	0.844377	7.83719		0.633818	0.582694	0.633818	8.83124		1.44278	1.25425	1.44278	6.36823		1.09148	0.697481	1.09148	12.9878		1.93611	0.832437	1.93611	17.3403		1.65564	0.901661	1.65564	15.2361		0.841789	0.726008	0.841789	11.3188		0.697348	1.18761	1.18761	21.5732
0.887653	0.588969	0.887653	13.2712		0.877081	1.06448	1.06448	2.84644		0.869642	1.59716	1.59716	6.93217		0.55536	0.809226	0.809226	11.1187		0.724738	0.574634	0.724738	3.17792		1.58278	1.0328	1.58278	5.78664		1.50599	1.01778	1.50599	9.80836		2.56264	0.746036	2.56264	7.18556		1.06177	1.00977	1.06177	17.6249		1.92944	0.69034	1.92944	4.21312
0.63331	0.732704	0.732704	4.92979		1.03891	0.657131	1.03891	6.60133		0.92217	0.897773	0.92217	7.20589		0.846678	1.23471	1.23471	5.34		1.22224	0.50895	1.22224	8.17481		1.39186	1.00975	1.39186	6.05782		1.77237	0.678829	1.77237	11.0835		1.30318	1.29261	1.30318	11.8446		0.924695	0.691361	0.924695	6.88613		0.759179	0.856268	0.856268	7.10639
0.74545	0.465315	0.74545	3.85029		0.649194	0.95985	0.95985	4.92071		0.941178	0.885401	0.941178	27.4493		0.7873	0.498798	0.7873	12.026		1.47751	0.962426	1.47751	3.21936		0.696485	1.28667	1.28667	7.95299		1.51392	0.89742	1.51392	6.33989		2.50547	0.802082	2.50547	16.9715		1.10009	0.557151	1.10009	10.075		0.917122	0.91316	0.917122	4.54286
0.805985	1.01415	1.01415	4.78017		0.589451	0.637476	0.637476	6.7113		1.01948	0.884822	1.01948	6.69792		1.47261	0.867236	1.47261	8.98489		1.00584	0.523445	1.00584	6.05272		1.95987	0.82492	1.95987	5.68234		2.49895	0.591165	2.49895	14.2279		2.64523	0.934422	2.64523	12.6161		0.800592	0.551768	0.800592	3.51461		0.86591	1.63662	1.63662	11.7884
1.41326	1.28712	1.41326	4.80404		0.867723	0.765672	0.867723	7.09764		0.820629	1.32621	1.32621	5.31178		0.8125	0.943677	0.943677	4.8601		1.00173	0.927147	1.00173	8.14179		1.83191	0.658012	1.83191	12.2239		2.51049	0.48683	2.51049	24.4274		1.60118	0.695845	1.60118	28.8509		0.731297	1.17941	1.17941	12.5791		0.662937	0.637793	0.662937	11.5634
0.526379	0.698139	0.698139	3.74839		0.57055	0.967287	0.967287	8.26349		1.03697	0.500585	1.03697	10.2239		0.795977	0.855813	0.855813	14.8782		0.567011	0.665619	0.665619	2.14703		1.0381	0.607706	1.0381	4.48185		1.57649	1.12269	1.57649	14.5716		2.27908	0.4632	2.27908	7.81648		0.570276	1.23204	1.23204	7.52317		1.3614	1.23524	1.3614	4.68253
0.683116	1.14864	1.14864	6.19896		1.02048	0.49885	1.02048	4.63964		1.15835	0.798352	1.15835	9.06733		0.769448	0.571636	0.769448	7.56345		0.765775	1.56173	1.56173	11.0912		0.474655	0.608597	0.608597	5.73623		1.51572	0.463519	1.51572	8.05327		1.34647	0.552835	1.34647	12.9525		0.915415	1.29369	1.29369	11.1542		1.25562	0.827986	1.25562	21.0337
0.424799	1.14132	1.14132	2.69735		1.18907	0.743727	1.18907	2.84814		1.20594	0.638904	1.20594	23.791		0.946802	0.620407	0.946802	10.9631		0.70957	0.581149	0.70957	5.07642		1.23265	0.689864	1.23265	11.1947		1.58924	0.762653	1.58924	11.3682		1.16274	0.56531	1.16274	13.3457		0.903925	1.3378	1.3378	7.71793		1.40899	0.872318	1.40899	9.01314
0.929353	1.10575	1.10575	3.72636		0.544552	0.767516	0.767516	8.48862		0.907653	0.80658	0.907653	11.1316		1.19523	0.879447	1.19523	7.92246		1.02432	0.932838	1.02432	2.77538		1.5795	0.646743	1.5795	10.3896		0.800497	0.684766	0.800497	6.90153		1.96625	0.712206	1.96625	19.8806		1.52246	1.1171	1.52246	10.6127		0.72852	1.01393	1.01393	3.59253
0.768456	0.803905	0.803905	5.59381		0.673096	0.60993	0.673096	5.29183		0.78488	0.462177	0.78488	11.0593		0.99793	0.878789	0.99793	5.7451		1.08734	0.424584	1.08734	13.6526		0.655584	0.814702	0.814702	5.85116		1.74331	0.807807	1.74331	7.62807		2.18587	1.26689	2.18587	24.4304		1.13401	0.794549	1.13401	19.817		1.06129	0.67569	1.06129	11.2478
0.685769	0.824415	0.824415	7.29538		0.720496	0.875115	0.875115	9.71863		0.810626	0.798726	0.810626	10.7972		0.95186	0.670875	0.95186	9.37347		1.28988	0.698318	1.28988	9.63687		0.819606	1.08897	1.08897	10.8804		1.72851	0.738833	1.72851	6.98728		1.05061	1.08578	1.08578	20.0381		0.691189	0.800407	0.800407	7.13832		0.821349	0.855679	0.855679	9.05654
1.0004	1.00875	1.00875	6.28561		0.796816	0.882078	0.882078	5.32136		1.01704	1.01043	1.01704	4.19592		0.822389	0.53113	0.822389	9.57033		1.39729	1.14563	1.39729	5.33499		1.04876	0.756224	1.04876	6.70242		1.64077	0.92224	1.64077	16.1222		2.11099	0.991501	2.11099	10.5748		1.17002	0.875277	1.17002	2.77334		1.21647	0.564885	1.21647	5.94464
1.17765	0.706235	1.17765	4.3827		1.23729	0.602866	1.23729	5.80627		0.622643	1.22717	1.22717	10.5651		0.802281	0.72697	0.802281	10.696		0.652007	0.662734	0.662734	3.80138		0.925209	1.10586	1.10586	12.425		1.73339	0.783185	1.73339	18.189		1.65913	1.16839	1.65913	12.9986		1.09131	0.477707	1.09131	12.5058		1.10786	0.797729	1.10786	6.67429
0.717577	1.29546	1.29546	3.63269		0.947952	0.786282	0.947952	5.19244		0.533252	0.642504	0.642504	6.00602		0.718349	0.535496	0.718349	6.03162		0.596262	1.11129	1.11129	14.4475		0.884639	0.972154	0.972154	6.03189		1.69959	1.24058	1.69959	9.65534		1.74617	0.830127	1.74617	23.1993		1.57874	1.11816	1.57874	6.3329		1.04235	0.597868	1.04235	4.65503
0.389286	0.676972	0.676972	7.46087		1.38877	0.500403	1.38877	6.92717		1.09618	0.466025	1.09618	10.4611		1.08591	0.888686	1.08591	8.98529		1.28722	0.98799	1.28722	5.1145		1.057	0.8021	1.057	11.5778		1.71596	0.649461	1.71596	8.06301		1.58217	1.22084	1.58217	12.585		1.64095	0.930496	1.64095	4.52375		0.605954	0.672937	0.672937	3.0712
0.5191	0.770056	0.770056	4.52766		0.654495	0.930977	0.930977	7.07879		1.5897	1.05345	1.5897	5.25779		0.747636	1.09166	1.09166	5.16876		0.931996	0.5356	0.931996	13.2166		0.40137	0.643738	0.643738	3.44252		1.06433	0.590512	1.06433	7.99787		2.35032	0.755293	2.35032	8.23242		0.552275	1.38871	1.38871	12.7946		0.811631	0.653199	0.811631	10.2151
0.614257	0.761428	0.761428	4.02274		0.925755	1.8823	1.8823	8.19037		0.795406	0.740687	0.795406	6.55697		0.911819	0.800608	0.911819	4.6786		0.615615	0.663497	0.663497	7.55027		0.771058	0.653542	0.771058	4.91561		1.35297	1.08345	1.35297	9.22465		2.44062	1.0403	2.44062	15.7793		0.713491	0.920267	0.920267	7.66838		0.925517	0.550739	0.925517	12.7225
0.399906	1.09547	1.09547	8.66109		0.665737	0.905666	0.905666	3.02171		1.43381	0.966577	1.43381	6.94071		0.856592	1.14466	1.14466	4.20566		0.675651	0.63462	0.675651	9.55442		1.48096	0.774514	1.48096	6.37026		0.798676	0.470772	0.798676	9.11184		2.66246	0.640586	2.66246	7.14591		0.49603	0.623407	0.623407	3.30479		0.774331	0.689418	0.774331	6.47422
0.85474	0.921388	0.921388	6.9687		0.8445	0.552704	0.8445	8.07529		0.539461	0.561677	0.561677	9.48615		1.027	0.552532	1.027	14.5645		0.746721	0.731549	0.746721	8.60346		0.813863	0.60148	0.813863	10.8455		1.84033	0.595788	1.84033	6.42724		1.64018	1.19359	1.64018	19.7256		0.89259	0.640074	0.89259	5.19386		1.22382	0.835742	1.22382	10.3593
0.424207	0.811681	0.811681	4.83484		0.924635	1.06852	1.06852	3.0721		0.712609	1.97865	1.97865	7.99699		1.28908	0.708471	1.28908	8.2123		1.06135	0.544341	1.06135	9.49254		0.692212	1.33607	1.33607	10.5516		1.53307	0.783818	1.53307	6.73917		1.28415	0.605275	1.28415	22.8994		0.377253	1.23883	1.23883	13.9163		0.751588	0.759499	0.759499	9.39639
0.743025	0.60813	0.743025	2.99887		0.538546	0.740578	0.740578	4.15269		0.900436	1.04173	1.04173	7.77562		1.13666	0.818035	1.13666	10.0184		0.95277	1.4183	1.4183	5.06368		1.0709	0.665369	1.0709	16.4241		2.32006	0.764196	2.32006	4.58946		2.67425	0.809317	2.67425	9.06758		1.30064	0.627816	1.30064	5.69483		1.42872	0.901919	1.42872	5.46164
0.854365	0.949022	0.949022	2.53212		0.960659	0.499653	0.960659	4.83696		0.792514	0.825509	0.825509	8.15983		0.533816	0.881145	0.881145	7.46007		1.17309	0.987917	1.17309	7.27126		0.815565	0.752005	0.815565	6.4439		1.344	0.871306	1.344	9.6869		2.1343	0.723473	2.1343	23.2828		0.590499	0.902871	0.902871	11.9843		1.03889	0.476506	1.03889	17.0175
0.720543	0.756086	0.756086	6.86507		0.888459	0.78097	0.888459	7.09497		0.766069	0.614624	0.766069	14.6891		1.32821	0.653392	1.32821	6.2857		0.817735	0.531128	0.817735	4.38082		1.9181	1.15661	1.9181	11.306		1.53225	0.727772	1.53225	13.2708		2.6126	0.689944	2.6126	21.8675		1.29236	0.974625	1.29236	11.2315		0.582217	0.983515	0.983515	15.5881
0.992222	0.734546	0.992222	4.88035		0.742562	1.32634	1.32634	4.36047		1.42481	0.811318	1.42481	2.96217		1.12061	0.775605	1.12061	13.4714		1.16988	0.682573	1.16988	2.89189		1.81288	0.769059	1.81288	7.29036		0.955758	0.692621	0.955758	17.0021		2.30506	0.600691	2.30506	32.0215		0.806154	1.24901	1.24901	6.99381		0.85801	0.747217	0.85801	8.9296
1.0853	0.848878	1.0853	14.3766		0.956253	0.914605	0.956253	6.74307		0.950878	0.9596	0.9596	7.7968		0.746693	0.836277	0.836277	11.3578		1.06604	0.785118	1.06604	8.06516		1.46361	0.665239	1.46361	6.17716		1.69176	0.666648	1.69176	13.6907		1.65195	0.738835	1.65195	22.7262		0.53037	0.47114	0.53037	5.35254		0.631179	0.990942	0.990942	10.4828
0.85273	0.616845	0.85273	6.21817		1.11679	0.744425	1.11679	2.59376		1.26142	1.03047	1.26142	5.16904		1.18471	1.05315	1.18471	11.1854		1.55947	0.611771	1.55947	7.02145		0.996769	0.67152	0.996769	12.4337		1.45897	0.879758	1.45897	21.0191		1.83068	0.882825	1.83068	15.7831		1.02364	0.693662	1.02364	5.5844		0.719744	0.832738	0.832738	14.8816
0.910037	0.751674	0.910037	2.67735		0.503822	0.811924	0.811924	8.55179		0.990757	0.864495	0.990757	7.38021		1.15157	0.648542	1.15157	11.7839		0.827072	0.920176	0.920176	4.66497		1.91243	1.25259	1.91243	8.15698		1.55068	0.757512	1.55068	19.675		1.29205	0.579436	1.29205	14.3783		0.543524	0.686709	0.686709	6.93366		0.71294	0.733963	0.733963	5.95892
0.632664	0.948249	0.948249	16.7316		0.788258	0.831063	0.831063	6.74059		0.793856	1.42196	1.42196	5.19538		1.31848	1.00841	1.31848	7.15534		0.429376	0.494264	0.494264	6.21795		1.08531	1.05083	1.08531	6.95853		1.67377	0.75794	1.67377	13.353		2.77255	1.28082	2.77255	10.4393		0.672869	0.556741	0.672869	5.39904		0.860158	0.571181	0.860158	6.42502
1.06257	0.910632	1.06257	4.15984		0.669354	0.66817	0.669354	5.20581		1.31177	0.401338	1.31177	3.82201		1.16539	1.02227	1.16539	14.5272		0.976922	0.828298	0.976922	8.84485		0.773685	0.796351	0.796351	9.15567		1.7173	0.713383	1.7173	15.5828		2.57245	1.17046	2.57245	20.4793		1.01053	0.607583	1.01053	5.82297		1.17594	0.756642	1.17594	5.74872
0.698981	0.548445	0.698981	4.48089		0.577253	0.855714	0.855714	4.66925		1.09411	0.807029	1.09411	4.1246		0.911626	1.02571	1.02571	8.11445		1.0293	1.11592	1.11592	4.07173		1.6313	0.81412	1.6313	16.9243		1.69557	0.676976	1.69557	12.3697		1.03623	1.29976	1.29976	11.6831		0.721897	0.480631	0.721897	6.26233		0.954019	0.781538	0.954019	2.90848
0.991831	0.697112	0.991831	8.28609		1.12207	0.868465	1.12207	5.92413		0.948776	0.580733	0.948776	10.2826		1.44772	0.660294	1.44772	13.6317		0.592514	0.817463	0.817463	6.66946		0.903846	0.819037	0.903846	2.82795		1.44873	1.2291	1.44873	11.2097		1.57498	0.750721	1.57498	12.0254		1.10459	0.731045	1.10459	5.05772		0.703415	0.757162	0.757162	11.1075
0.759741	0.55385	0.759741	8.69998		0.591936	0.505288	0.591936	9.64798		0.931033	0.879158	0.931033	6.77695		1.00462	0.5237	1.00462	6.22004		0.489387	0.654125	0.654125	5.09882		1.11813	0.557057	1.11813	7.81847		0.80225	0.558723	0.80225	25.4648		2.33824	0.610368	2.33824	29.0495		0.878187	0.44981	0.878187	15.8648		0.630476	0.829396	0.829396	8.48384
0.962009	1.16738	1.16738	7.17781		0.973358	0.525114	0.973358	10.1213		1.25831	0.837811	1.25831	6.32151		0.845689	0.755635	0.845689	16.5362		0.880035	0.557033	0.880035	4.19835		1.02558	0.787684	1.02558	9.74888		1.19015	0.612251	1.19015	7.83487		2.1472	0.471849	2.1472	24.6918		1.21184	0.481218	1.21184	6.98459		0.623257	0.946897	0.946897	13.7346
1.0664	0.742699	1.0664	15.6663		0.792681	1.01412	1.01412	6.98308		1.24073	0.642008	1.24073	3.87612		0.662517	1.42778	1.42778	9.24291		0.726587	0.70656	0.726587	7.17671		0.930386	0.631576	0.930386	7.74504		1.51662	0.968211	1.51662	11.2653		2.27866	0.770696	2.27866	36.3087		0.729307	0.745457	0.745457	11.8341		1.29476	0.443059	1.29476	2.78239
0.814789	0.841173	0.841173	4.39257		1.44406	0.824032	1.44406	8.41652		1.00876	1.01597	1.01597	6.86286		1.07287	0.922072	1.07287	10.2638		0.837153	0.719693	0.837153	8.00634		1.25172	0.909749	1.25172	6.27655		1.98024	1.41402	1.98024	11.276		2.00842	0.752098	2.00842	10.9179		0.605983	0.773636	0.773636	15.6017		1.01819	0.775536	1.01819	3.32764
0.743525	0.672678	0.743525	10.3137		0.98771	0.910267	0.98771	5.61168		0.438102	1.01411	1.01411	6.54895		0.883065	0.749646	0.883065	7.79332		0.525404	0.620433	0.620433	6.8393		1.43073	0.926967	1.43073	3.40754		0.858834	0.971112	0.971112	16.3732		1.52194	0.916326	1.52194	15.221		1.10587	0.721763	1.10587	6.6865		0.979595	0.59181	0.979595	4.92146
0.751908	0.906874	0.906874	3.98332		0.913254	0.830256	0.913254	6.23318		0.847685	0.851009	0.851009	11.4725		0.750858	0.606274	0.750858	21.1076		1.12669	0.704732	1.12669	6.36903		1.30604	1.08423	1.30604	9.59213		1.22988	1.00784	1.22988	8.86131		2.54924	0.973563	2.54924	31.5861		1.06329	0.858984	1.06329	9.30365		0.887218	0.530306	0.887218	11.1257
1.47032	0.772205	1.47032	9.00809		0.80556	0.887364	0.887364	5.66643		1.49228	0.592723	1.49228	6.54256		0.545146	1.05049	1.05049	3.50743		1.68163	0.431885	1.68163	7.23373		0.745205	1.12288	1.12288	4.82778		1.92481	0.886182	1.92481	12.7319		2.23123	1.31565	2.23123	15.6461		1.31224	0.704586	1.31224	11.0788		0.531931	0.592442	0.592442	7.89442
0.622898	0.495522	0.622898	6.96237		0.719764	1.06478	1.06478	14.7682		0.848812	1.03843	1.03843	20.3596		1.72947	0.937846	1.72947	18.7353		0.755952	1.18104	1.18104	6.77369		1.8567	0.556953	1.8567	3.73309		2.02199	0.713043	2.02199	10.9133		2.55626	0.651828	2.55626	20.4073		1.55457	0.567352	1.55457	6.83305		0.714349	0.546397	0.714349	5.80461
0.738144	0.837195	0.837195	4.49296		1.03372	0.71022	1.03372	4.7354		0.961709	0.784704	0.961709	7.59729		1.00455	1.11767	1.11767	18.6824		1.31625	1.11942	1.31625	9.03413		1.57479	0.346466	1.57479	4.88136		2.17005	1.54235	2.17005	10.5406		2.91057	1.56368	2.91057	17.9361		1.05874	0.829072	1.05874	3.97795		0.686477	0.811644	0.811644	2.82645
1.01616	0.757002	1.01616	12.0559		0.730155	0.869685	0.869685	7.4791		1.25828	0.860257	1.25828	7.42531		0.951295	0.883044	0.951295	9.16039		1.25198	0.547766	1.25198	8.33328		1.3802	0.83104	1.3802	5.45628		1.39635	0.526409	1.39635	14.6423		2.21142	1.9572	2.21142	11.0297		0.773847	0.632449	0.773847	5.55473		0.637707	0.887374	0.887374	5.5191
0.712242	0.772694	0.772694	3.46768		0.780956	0.722904	0.780956	3.29908		0.823731	0.588549	0.823731	5.75498		1.20553	0.616013	1.20553	8.91639		0.671635	0.775222	0.775222	5.88015		0.803091	0.63759	0.803091	9.65882		1.27363	0.647558	1.27363	14.4804		1.60929	0.406545	1.60929	17.676		0.547226	0.588045	0.588045	11.2242		0.815352	1.03914	1.03914	7.56767
0.679836	0.965634	0.965634	6.75995		1.18549	0.88125	1.18549	7.47031		1.31968	0.391318	1.31968	11.6463		1.09819	1.08449	1.09819	6.80353		1.00305	0.682411	1.00305	3.2167		1.07364	0.766981	1.07364	17.5316		1.35101	1.68021	1.68021	11.7694		1.35706	0.778982	1.35706	28.4784		1.0989	1.0977	1.0989	13.8812		0.911865	1.10113	1.10113	8.123
0.708267	0.706518	0.708267	4.99791		0.749001	0.942727	0.942727	3.01952		0.735449	0.801851	0.801851	6.29999		1.11693	0.84352	1.11693	4.51314		0.620685	0.853771	0.853771	7.16539		1.1843	0.719269	1.1843	9.77118		1.51743	0.670371	1.51743	14.3926		2.76441	0.767024	2.76441	27.5649		0.702926	0.875816	0.875816	4.24332		1.37646	1.30598	1.37646	8.52813
0.40713	0.896173	0.896173	3.42545		0.704168	0.464695	0.704168	4.28498		0.579043	0.800248	0.800248	6.26535		0.608677	0.681019	0.681019	18.011		1.26503	0.659155	1.26503	10.2632		1.71805	0.550747	1.71805	3.5844		1.93766	0.585334	1.93766	7.44962		2.65711	1.54133	2.65711	23.2925		0.805369	0.623061	0.805369	12.5934		1.54849	0.829923	1.54849	6.69374
0.819271	0.750128	0.819271	5.8897		0.777317	0.593688	0.777317	6.89052		1.29053	0.913701	1.29053	6.67818		0.940748	0.720518	0.940748	7.96811		1.10427	0.994276	1.10427	4.75145		1.5758	1.56115	1.5758	7.45416		1.15548	0.817391	1.15548	14.049		1.77286	1.23923	1.77286	34.9535		0.743413	1.11299	1.11299	6.72796		0.885335	1.44621	1.44621	9.14604
0.825958	0.731569	0.825958	4.66428		1.07643	1.04203	1.07643	6.44559		1.09344	1.0395	1.09344	5.66808		0.868992	1.13389	1.13389	11.5855		1.69592	1.00282	1.69592	10.9824		1.71563	0.913688	1.71563	5.51163		0.716992	0.746021	0.746021	9.2178		2.46208	0.837481	2.46208	17.5646		0.516945	0.953831	0.953831	3.91278		0.765645	1.13247	1.13247	11.6332
1.01361	0.762203	1.01361	5.15443		0.639794	0.565076	0.639794	4.05974		0.882084	0.805714	0.882084	9.91972		0.718117	0.625581	0.718117	8.06043		1.05454	0.851616	1.05454	6.21494		1.23041	1.30087	1.30087	6.63388		1.86169	0.775579	1.86169	8.6051		1.80453	0.804495	1.80453	19.5151		1.31747	0.628449	1.31747	6.46514		0.893729	1.24842	1.24842	9.60686
0.937663	0.492427	0.937663	7.68082		1.22901	1.32529	1.32529	4.77736		1.07813	0.736779	1.07813	3.34292		1.3305	0.941063	1.3305	7.99377		1.07537	0.612363	1.07537	5.47842		1.36111	0.485761	1.36111	10.1802		1.29929	0.666411	1.29929	10.1784		1.56653	0.501836	1.56653	24.6899		0.713622	0.868986	0.868986	6.47066		1.00183	0.356218	1.00183	9.15213
0.921707	1.11876	1.11876	5.70717		0.595784	0.808387	0.808387	3.43387		0.838668	0.899631	0.899631	8.36759		0.627059	0.933107	0.933107	9.9256		0.970299	1.02626	1.02626	4.27895		0.606107	0.505209	0.606107	2.58033		1.63423	1.04243	1.63423	14.5899		2.07157	1.0037	2.07157	21.6885		0.450553	0.657553	0.657553	3.47627		0.973587	0.832418	0.973587	6.80463
0.595781	0.989987	0.989987	5.18487		1.00432	1.00752	1.00752	9.96149		1.41588	1.03425	1.41588	4.61991		0.830828	1.34716	1.34716	12.0268		1.41806	0.864424	1.41806	5.76538		0.561801	0.786863	0.786863	3.42963		0.685465	0.751997	0.751997	6.74494		2.31716	0.777034	2.31716	7.58195		1.29121	0.480475	1.29121	4.69944		0.420653	0.683383	0.683383	4.6481
0.652386	0.702082	0.702082	2.4584		0.65018	0.86871	0.86871	7.614		1.01279	0.65441	1.01279	11.6498		0.789829	0.729215	0.789829	11.2356		0.475647	0.518312	0.518312	5.62089		0.964965	1.36285	1.36285	2.58023		1.39234	0.545807	1.39234	12.527		1.97466	0.646559	1.97466	16.6391		0.942619	0.587134	0.942619	6.20604		1.3195	1.14414	1.3195	11.7238
0.682053	0.950896	0.950896	10.0069		1.61991	0.846976	1.61991	7.77551		0.582745	1.03388	1.03388	10.8169		1.44347	0.851449	1.44347	14.8761		0.791641	0.704532	0.791641	4.52154		2.00634	0.613976	2.00634	11.4974		1.13968	0.933338	1.13968	19.2042		2.34219	0.777154	2.34219	15.461		1.21679	1.02388	1.21679	8.02545		1.33947	0.506756	1.33947	4.90961
0.552874	0.491377	0.552874	4.22606		0.696198	1.73919	1.73919	3.3931		0.971501	0.587377	0.971501	17.5736		1.81718	1.46668	1.81718	12.229		1.40751	0.805723	1.40751	5.7007		1.4769	0.751607	1.4769	6.36535		0.893204	1.11237	1.11237	15.3554		2.16694	0.48504	2.16694	30.238		0.601275	0.63121	0.63121	6.452		1.46727	0.963883	1.46727	7.42677
1.2631	0.876426	1.2631	6.04662		0.426389	0.959384	0.959384	7.73399		0.826173	0.632918	0.826173	4.32553		0.702874	0.808234	0.808234	7.24757		1.26087	0.825781	1.26087	7.60556		1.76226	0.46168	1.76226	4.66439		1.99082	0.581606	1.99082	19.1839		1.32699	0.650182	1.32699	26.8435		1.32674	0.627494	1.32674	10.4249		0.459737	0.820255	0.820255	2.9351
0.555432	0.823267	0.823267	3.80739		1.21689	0.575064	1.21689	4.34373		0.807338	0.418683	0.807338	4.96325		1.34204	1.56174	1.56174	10.3322		1.15608	0.835941	1.15608	7.10262		0.685688	1.19431	1.19431	3.18284		2.46371	0.847287	2.46371	11.498		3.11462	0.971112	3.11462	31.2662		0.697754	0.798089	0.798089	5.532		0.548297	1.30379	1.30379	4.27039
0.969252	0.819122	0.969252	4.79159		0.700544	1.72357	1.72357	9.64777		0.933915	0.642292	0.933915	3.01471		1.24801	0.686085	1.24801	12.1558		0.843713	0.518454	0.843713	6.66288		1.21685	1.22821	1.22821	10.4049		1.57881	1.40129	1.57881	6.45335		1.36491	0.986761	1.36491	14.341		1.49396	0.51514	1.49396	4.50261		0.511956	1.07432	1.07432	5.17239
0.644477	0.702727	0.702727	2.87493		0.663736	0.682928	0.682928	7.12314		1.07985	0.686792	1.07985	7.01094		1.05316	0.790568	1.05316	6.58057		0.669056	1.33285	1.33285	3.34256		1.15485	0.755112	1.15485	4.99866		1.6196	1.23812	1.6196	3.747		1.5341	1.07178	1.5341	9.96718		0.525482	0.827088	0.827088	3.91214		0.793583	0.658214	0.793583	6.37535
0.860015	0.683876	0.860015	2.6299		0.731345	0.509238	0.731345	7.98621		1.09978	0.80671	1.09978	4.79943		1.77028	0.579077	1.77028	13.172		0.667831	0.533731	0.667831	9.1714		1.09073	0.608976	1.09073	3.01368		0.926244	1.72219	1.72219	14.6302		2.42112	0.999462	2.42112	27.5554		1.0216	0.828856	1.0216	4.54032		0.757334	0.504385	0.757334	4.16166
0.634469	1.08651	1.08651	6.25193		0.730751	0.520256	0.730751	7.53745		1.15344	0.800936	1.15344	6.1876		1.25384	1.29862	1.29862	9.43584		1.72551	0.729943	1.72551	6.46756		0.5843	0.835563	0.835563	3.69474		1.0155	1.10006	1.10006	15.7185		2.04914	1.00346	2.04914	12.4741		0.688952	0.9561	0.9561	8.99962		1.53855	0.813895	1.53855	8.47054
0.750284	0.935955	0.935955	15.4827		0.545506	0.986957	0.986957	5.20377		1.74627	0.598345	1.74627	11.5176		1.57378	0.972773	1.57378	12.5419		0.851767	1.09994	1.09994	7.85684		0.959776	0.770867	0.959776	12.3274		1.28679	0.855282	1.28679	4.01735		2.03998	0.626207	2.03998	19.1854		0.86202	1.00066	1.00066	7.53056		1.16572	0.663639	1.16572	6.59885
1.01619	0.817289	1.01619	10.9919		0.890414	0.500792	0.890414	7.0913		1.10574	1.22147	1.22147	8.62615		0.663452	1.15281	1.15281	26.071		0.619038	1.21601	1.21601	6.00129		1.17514	1.35728	1.35728	5.95598		1.05215	0.86203	1.05215	18.9766		1.31386	0.7993	1.31386	18.6796		1.17375	0.861649	1.17375	5.38572		0.602024	0.622118	0.622118	8.90699
0.555224	0.590359	0.590359	8.96371		1.22624	0.895095	1.22624	8.82554		0.770756	0.56169	0.770756	7.87528		2.08437	0.675045	2.08437	7.74408		0.995152	0.724002	0.995152	4.67625		1.36082	0.59357	1.36082	3.90498		1.64192	1.31416	1.64192	19.2949		2.28844	1.00582	2.28844	11.5969		1.41689	0.592689	1.41689	7.00014		0.656291	1.11905	1.11905	11.3213
1.17192	0.974513	1.17192	4.94237		0.489038	0.698349	0.698349	5.5699		1.36344	0.722733	1.36344	2.32965		1.30369	1.40692	1.40692	4.49801		0.738138	0.385405	0.738138	7.98586		1.54088	0.855451	1.54088	7.60065		1.48329	1.06409	1.48329	15.9655		2.30598	0.988153	2.30598	22.7891		0.713167	0.490017	0.713167	6.80376		0.715334	0.700001	0.715334	10.3305
1.12804	1.08739	1.12804	12.6446		1.32906	0.72949	1.32906	5.33762		0.732408	0.905207	0.905207	13.1376		1.2855	0.837706	1.2855	14.5272		1.14984	0.544948	1.14984	7.68558		1.18388	1.20533	1.20533	17.2741		1.81184	0.615757	1.81184	11.1159		2.3238	1.19194	2.3238	14.0688		0.863845	0.731045	0.863845	10.0394		0.726956	0.733774	0.733774	9.55011
0.851565	0.975884	0.975884	10.2966		1.12951	0.39245	1.12951	15.2058		1.96426	0.889999	1.96426	10.1048		1.26505	1.07947	1.26505	3.23578		0.626749	0.885647	0.885647	7.28291		0.555605	0.682724	0.682724	5.26342		1.04839	0.504428	1.04839	12.294		2.43429	0.653449	2.43429	16.8647		0.825562	0.418962	0.825562	4.40467		0.600746	1.22439	1.22439	6.13987
0.555394	0.790466	0.790466	5.34156		0.647634	0.646568	0.647634	3.13957		0.763821	0.55963	0.763821	11.4746		1.04613	1.01849	1.04613	6.03622		0.998089	0.80526	0.998089	6.02412		0.740232	0.437587	0.740232	5.06489		1.34947	0.520129	1.34947	7.52904		2.56053	0.633358	2.56053	11.0828		0.616252	0.577902	0.616252	3.78684		0.763122	0.886978	0.886978	11.0467
1.28807	1.06423	1.28807	6.77812		0.52578	0.617388	0.617388	5.42665		1.01116	1.14042	1.14042	6.35846		0.635474	1.01636	1.01636	7.49996		0.789158	0.783666	0.789158	11.186		1.43887	0.782705	1.43887	8.24229		2.08525	1.25212	2.08525	7.41699		2.09947	0.502561	2.09947	18.676		1.1788	0.727164	1.1788	6.37522		0.737561	0.803223	0.803223	12.295
0.753111	0.740767	0.753111	6.48502		0.487818	0.741267	0.741267	5.57336		1.03013	0.562233	1.03013	3.81715		1.93152	0.909187	1.93152	24.3197		1.73936	1.14681	1.73936	6.09782		1.37355	1.18205	1.37355	6.0989		1.47073	0.878402	1.47073	10.7696		1.19348	0.984661	1.19348	26.2834		1.06195	1.04405	1.06195	8.25378		0.725321	0.937985	0.937985	7.17307
0.832508	1.08494	1.08494	4.36258		0.923802	0.970443	0.970443	3.81168		1.15596	0.693434	1.15596	6.14742		1.17626	0.483299	1.17626	12.7339		0.589461	0.744082	0.744082	14.1711		0.39576	0.764109	0.764109	8.91072		0.522848	0.913749	0.913749	4.19542		1.82341	0.763915	1.82341	6.27582		0.913903	0.881393	0.913903	8.32518		0.572675	0.546207	0.572675	6.08737
0.692073	0.714174	0.714174	3.34165		0.587382	0.769651	0.769651	8.89597		0.533219	0.820831	0.820831	10.0904		1.31468	1.21395	1.31468	14.2479		1.60123	0.741437	1.60123	8.44397		1.15983	0.572337	1.15983	12.4546		1.71961	1.17501	1.71961	11.8297		1.76572	0.887711	1.76572	20.7165		0.597013	1.09539	1.09539	4.99868		1.12579	0.654306	1.12579	4.97667
0.722372	1.27807	1.27807	6.3327		1.25056	0.588683	1.25056	9.10955		0.946007	1.06985	1.06985	9.58312		1.16287	1.47786	1.47786	8.21911		1.04225	0.437216	1.04225	12.3349		0.980813	0.80032	0.980813	4.52804		1.28442	0.781083	1.28442	14.966		2.36903	0.896251	2.36903	14.7175		0.518361	0.732849	0.732849	6.55457		0.777075	0.829694	0.829694	4.76085
0.671627	0.495703	0.671627	6.407		0.587816	0.911511	0.911511	11.2324		0.725526	0.961873	0.961873	8.18248		1.38748	0.426929	1.38748	23.1409		0.764104	1.04061	1.04061	11.9476		0.695709	0.642855	0.695709	6.3949		1.49559	0.80365	1.49559	8.25858		2.26138	0.595827	2.26138	19.39		0.951296	0.929038	0.951296	4.72541		1.23347	0.480497	1.23347	5.04614
0.771022	1.47623	1.47623	4.9834		0.587875	0.928037	0.928037	12.4766		0.690276	0.951636	0.951636	9.34745		1.0765	0.777548	1.0765	7.01415		0.937547	0.629474	0.937547	9.06027		1.36423	0.477219	1.36423	4.89284		1.60522	1.32097	1.60522	13.159		2.44368	0.977153	2.44368	12.3958		0.444296	0.686617	0.686617	5.06577		0.981004	0.822782	0.981004	15.3333
0.544012	1.32672	1.32672	9.59981		1.24304	1.69231	1.69231	10.8303		0.880188	1.10823	1.10823	6.14746		1.45871	1.04554	1.45871	6.395		0.876015	0.435245	0.876015	6.00083		0.622915	0.793366	0.793366	8.13065		1.78814	0.563888	1.78814	10.838		2.19025	0.762683	2.19025	20.0687		0.701306	1.04235	1.04235	3.32898		0.886725	0.754177	0.886725	4.2721
0.900784	0.615571	0.900784	3.48046		0.717912	1.41737	1.41737	3.67592		1.00062	0.486033	1.00062	6.04395		1.05269	1.10468	1.10468	8.24539		0.54566	0.874188	0.874188	5.43376		1.44473	0.790149	1.44473	3.09781		2.11721	0.892457	2.11721	8.23701		1.43378	0.985979	1.43378	10.8396		0.885052	0.570026	0.885052	9.68151		1.10508	0.651098	1.10508	3.52679
0.591326	1.04318	1.04318	7.89276		0.694188	0.901794	0.901794	5.79546		0.747353	0.691256	0.747353	7.95511		0.898889	0.915083	0.915083	5.68288		0.687504	0.894694	0.894694	11.5979		1.66498	1.08443	1.66498	10.2021		2.18822	1.22024	2.18822	22.9217		1.92104	0.950037	1.92104	14.455		0.820805	0.817751	0.820805	4.86772		0.887261	0.957711	0.957711	8.4799
0.661616	0.948398	0.948398	3.66683		1.13603	0.556855	1.13603	3.18815		1.10314	0.828419	1.10314	7.60176		1.14876	0.933811	1.14876	9.35016		0.718352	0.825598	0.825598	4.06796		1.56039	0.776668	1.56039	4.81028		1.6502	0.545788	1.6502	12.5352		1.68047	0.917613	1.68047	23.2724		0.933841	0.539361	0.933841	6.33412		0.886312	1.82235	1.82235	2.94508
0.577584	0.632647	0.632647	7.22792		0.835785	0.768073	0.835785	10.7327		0.507397	0.907542	0.907542	6.03405		0.493817	0.798854	0.798854	9.70071		0.747749	0.911442	0.911442	8.81149		0.828054	0.510413	0.828054	9.32334		1.72642	0.517306	1.72642	6.99301		1.78633	0.81329	1.78633	14.5526		1.25931	0.606064	1.25931	7.65227		1.06184	0.816611	1.06184	6.77633
1.35673	1.24299	1.35673	4.66511		0.441072	0.847059	0.847059	11.6063		0.76249	0.743343	0.76249	10.8024		0.781782	1.07316	1.07316	9.53542		1.55722	0.546194	1.55722	6.81137		0.931695	0.507532	0.931695	4.17952		1.6942	0.58947	1.6942	4.07973		2.65879	1.5274	2.65879	16.2217		1.03498	0.893173	1.03498	4.36451		0.701904	0.812875	0.812875	4.95493
0.93884	0.564085	0.93884	12.7198		0.560299	0.52455	0.560299	15.0159		1.14859	0.49633	1.14859	7.6262		1.0822	0.637248	1.0822	8.50146		0.793197	0.935603	0.935603	7.87837		0.732171	0.496497	0.732171	3.81722		2.01427	0.512891	2.01427	6.95759		2.07809	1.06605	2.07809	40.0772		0.529567	1.20335	1.20335	4.16686		0.398367	0.720919	0.720919	3.69299
0.687581	0.695847	0.695847	4.58027		0.695296	0.834798	0.834798	6.25967		0.920564	0.958662	0.958662	9.85508		1.38452	1.03581	1.38452	8.20144		0.654953	0.774054	0.774054	10.1879		1.53344	0.885179	1.53344	9.88753		1.91821	1.29874	1.91821	8.73819		2.17727	0.717836	2.17727	24.0124		0.648464	0.76011	0.76011	7.86453		0.734027	0.858066	0.858066	8.33311
0.712045	0.67982	0.712045	3.16897		0.930171	0.616251	0.930171	5.00382		1.48972	0.729579	1.48972	5.85036		1.65805	0.70236	1.65805	7.82704		1.05554	1.06059	1.06059	9.52968		1.30064	0.49388	1.30064	6.10045		1.36528	0.724242	1.36528	3.686		2.38252	1.29056	2.38252	32.0328		0.577946	0.944575	0.944575	6.00516		1.37671	0.643814	1.37671	23.1747
0.411582	0.775048	0.775048	5.09556		0.738837	0.540415	0.738837	5.23011		0.71988	0.540756	0.71988	1.8831		1.26287	1.12715	1.26287	6.90257		0.671922	0.842446	0.842446	2.75334		0.798406	0.732744	0.798406	10.0194		1.33824	0.60924	1.33824	8.41791		1.83484	0.694938	1.83484	15.3031		0.751146	0.920099	0.920099	3.55404		0.624919	0.717085	0.717085	4.25912
0.555335	0.887002	0.887002	3.8865		1.30305	1.03088	1.30305	6.2321		1.15414	0.705716	1.15414	2.75659		1.23826	0.716146	1.23826	6.56314		1.41158	0.722473	1.41158	3.02952		0.675504	0.70687	0.70687	16.164		1.76875	0.874806	1.76875	7.43116		1.18512	1.25134	1.25134	24.4786		0.960644	1.01557	1.01557	8.84835		0.562165	0.557229	0.562165	12.5879
0.935191	0.751355	0.935191	7.51492		1.21047	0.514468	1.21047	7.10441		0.649688	0.714797	0.714797	5.51455		0.857768	1.27617	1.27617	6.37823		0.641959	1.01799	1.01799	5.88028		1.04083	0.705122	1.04083	13.2071		1.55945	0.897219	1.55945	13.9971		2.32064	0.520258	2.32064	14.6241		0.577422	0.609894	0.609894	14.7046		0.812694	0.869771	0.869771	7.12882
0.790534	1.45632	1.45632	11.6644		0.94526	1.19802	1.19802	2.6612		0.707976	0.63788	0.707976	4.2449		0.692523	0.979281	0.979281	7.41907		1.03675	1.15094	1.15094	6.6864		1.14325	0.673642	1.14325	6.49109		1.28799	0.952937	1.28799	10.665		2.62373	0.921228	2.62373	17.6474		0.552491	0.616349	0.616349	6.62776		0.461764	0.517864	0.517864	1.73511
1.24739	0.586297	1.24739	5.63664		0.8305	0.993718	0.993718	10.1676		1.06136	1.0332	1.06136	10.5555		0.970869	0.973624	0.973624	9.94458		0.687791	0.849092	0.849092	10.4952		0.675969	0.745764	0.745764	7.04316		1.07045	0.83554	1.07045	14.3647		2.55557	1.32713	2.55557	29.5756		1.05343	0.485604	1.05343	7.36822		1.02252	1.41541	1.41541	8.72299
0.71425	0.916677	0.916677	8.65221		0.625856	1.00886	1.00886	7.45102		0.8235	0.675385	0.8235	12.6021		0.719243	0.938615	0.938615	10.1133		0.645352	0.708085	0.708085	4.2046		0.620501	1.03254	1.03254	10.4912		0.912468	0.934806	0.934806	9.95877		1.87165	0.744762	1.87165	23.1602		0.86755	1.44008	1.44008	7.41973		1.07276	0.516114	1.07276	4.40283
0.873904	0.521903	0.873904	6.07201		1.08491	0.807062	1.08491	2.74798		0.571199	0.881013	0.881013	8.665		1.00623	1.00204	1.00623	4.92454		0.504985	1.09008	1.09008	12.7367		0.964048	0.700768	0.964048	10.4893		1.72793	1.03235	1.72793	4.89547		3.08683	0.618008	3.08683	13.4212		0.943132	0.790003	0.943132	7.69775		0.684705	0.737268	0.737268	8.26664
0.786398	0.549671	0.786398	8.23065		0.528125	0.735533	0.735533	4.78407		0.657932	0.828569	0.828569	4.11976		1.10232	0.575853	1.10232	5.55915		1.39063	0.406643	1.39063	6.88689		1.50396	0.704651	1.50396	6.19005		1.5881	1.46973	1.5881	18.2908		2.56217	1.12043	2.56217	10.07		0.552616	1.05749	1.05749	3.00115		0.912825	0.789628	0.912825	4.99684
0.613584	1.24465	1.24465	8.713		0.994504	0.458089	0.994504	5.74902		0.915339	0.62942	0.915339	14.0474		1.35693	0.7399	1.35693	6.62616		0.930867	0.819616	0.930867	13.9181		0.710956	0.556871	0.710956	6.87691		2.23873	0.575935	2.23873	15.0503		2.16034	0.657177	2.16034	21.945		0.720148	0.579443	0.720148	5.95662		1.16303	1.14601	1.16303	14.3171
0.694856	1.25478	1.25478	6.85043		0.611229	0.542235	0.611229	11.5335		0.962302	0.974758	0.974758	9.45248		1.18815	1.10926	1.18815	22.4372		0.971054	0.687477	0.971054	6.67402		1.22972	1.73128	1.73128	5.5914		1.07756	1.44716	1.44716	8.89688		2.20595	1.0562	2.20595	11.2603		1.23499	0.952996	1.23499	3.47404		0.819846	0.489079	0.819846	11.8616
1.02351	0.966874	1.02351	10.3082		1.11929	1.55236	1.55236	9.9487		0.929062	0.613463	0.929062	18.9378		0.920144	0.861914	0.920144	9.65869		0.987417	0.377516	0.987417	7.93137		0.910183	0.983721	0.983721	7.23061		1.84108	0.726538	1.84108	6.2169		2.27711	0.55615	2.27711	22.5225		0.685887	1.09403	1.09403	3.16452		0.743366	0.896632	0.896632	6.34673
0.732822	0.820735	0.820735	4.53022		0.518564	1.13101	1.13101	5.11308		0.573803	1.0208	1.0208	3.21287		0.599154	0.792487	0.792487	7.21806		0.855808	0.527473	0.855808	5.26557		1.44077	0.68978	1.44077	6.19881		1.53225	0.553967	1.53225	11.1948		1.49802	0.418614	1.49802	13.565		1.13483	0.851546	1.13483	8.01988		0.783542	0.887896	0.887896	8.84486
0.692553	0.720791	0.720791	9.8489		1.2956	1.05479	1.2956	3.99533		0.924101	0.877424	0.924101	8.37477		1.42705	1.09536	1.42705	14.1216		0.674293	0.702329	0.702329	10.4046		1.22879	1.00664	1.22879	5.68892		2.29482	0.91985	2.29482	8.12084		1.94369	0.673621	1.94369	17.4896		1.71307	0.632354	1.71307	6.86638		1.3618	0.983144	1.3618	7.67551
0.577962	0.810502	0.810502	7.96536		1.13216	1.34622	1.34622	9.41266		1.41316	1.35674	1.41316	16.1938		1.23914	0.709468	1.23914	13.4757		0.358595	0.924324	0.924324	5.82186		0.538859	0.564928	0.564928	4.74435		1.10238	0.893416	1.10238	7.37483		1.88355	1.11383	1.88355	24.8798		1.04669	0.659303	1.04669	7.19965		0.472155	0.584937	0.584937	5.7668
0.471821	0.60217	0.60217	7.58057		0.757324	1.43109	1.43109	6.05063		1.59286	0.968183	1.59286	3.85776		1.19552	0.524524	1.19552	3.31033		1.49098	1.02586	1.49098	4.06502		0.947476	0.61969	0.947476	6.39344		1.76535	0.981399	1.76535	6.37144		2.8207	0.969148	2.8207	15.2438		0.893629	0.904777	0.904777	9.4354		1.58477	0.97598	1.58477	18.2298
0.81159	0.769677	0.81159	6.9779		0.624517	0.914608	0.914608	5.25383		0.890338	0.830546	0.890338	3.57913		1.1203	1.14203	1.14203	9.81032		0.53296	0.793589	0.793589	3.67856		0.653135	0.699506	0.699506	18.6287		1.6935	0.919515	1.6935	7.08729		2.47379	0.651104	2.47379	10.6894		0.780772	1.3896	1.3896	2.70778		0.857657	0.677434	0.857657	15.8163
0.575902	1.05945	1.05945	8.87571		1.06272	1.0631	1.0631	4.98493		1.32719	0.885866	1.32719	16.9659		0.99651	0.698783	0.99651	5.55547		0.547559	0.577443	0.577443	6.78768		1.57626	0.767269	1.57626	6.85126		1.49762	0.65246	1.49762	11.6333		1.14203	1.21001	1.21001	18.5229		0.863528	0.627689	0.863528	4.74793		1.12706	0.974164	1.12706	3.85063
0.551454	0.735366	0.735366	4.32168		0.690699	0.861216	0.861216	4.43022		0.771538	1.06162	1.06162	5.22758		1.46962	0.988991	1.46962	6.54788		0.655857	0.683119	0.683119	12.1815		1.25443	0.630711	1.25443	5.83158		1.29606	0.794007	1.29606	6.01475		2.73958	0.913823	2.73958	20.1993		1.23155	1.0814	1.23155	11.495		1.20232	0.715813	1.20232	6.51152
1.37659	0.620933	1.37659	3.27115		0.867695	0.696249	0.867695	8.28247		0.660764	0.984886	0.984886	5.52677		1.34768	0.940802	1.34768	11.5727		1.21831	0.855507	1.21831	4.98764		0.453872	1.16737	1.16737	4.74692		1.6255	0.494066	1.6255	13.8661		2.43767	0.808412	2.43767	13.2715		0.720925	0.857189	0.857189	7.13002		1.29186	0.966009	1.29186	7.76256
1.05934	0.62774	1.05934	13.738		0.535758	0.837797	0.837797	4.24503		1.09081	1.31848	1.31848	5.37109		1.3103	1.05481	1.3103	6.56581		1.30259	1.08012	1.30259	4.90428		1.54065	0.562125	1.54065	6.92305		1.12871	0.89909	1.12871	8.71143		2.67334	1.18845	2.67334	17.1245		0.941609	0.680778	0.941609	5.75977		1.71817	0.710716	1.71817	9.26685
0.550623	0.645388	0.645388	4.65673		0.766544	0.557534	0.766544	6.87785		1.26617	0.859783	1.26617	11.8545		0.976736	1.21059	1.21059	6.48285		1.22894	0.655043	1.22894	4.65438		1.50209	0.888286	1.50209	8.06867		1.76786	0.597783	1.76786	12.5676		2.2457	0.874762	2.2457	20.3404		0.975618	0.552455	0.975618	5.38048		0.974857	0.722481	0.974857	2.44874
0.475221	1.17955	1.17955	5.43104		1.31208	0.777558	1.31208	10.6489		0.72814	1.24807	1.24807	8.11395		1.18868	0.702661	1.18868	8.769		0.729126	0.83123	0.83123	6.2631		1.16699	1.26368	1.26368	9.85455		1.69338	0.663481	1.69338	9.36353		1.53207	0.639039	1.53207	22.1655		0.881039	0.93728	0.93728	0		0.493546	0.62372	0.62372	6.58265
0.911116	0.794137	0.911116	4.87987		0.41649	0.723912	0.723912	3.32119		0.564797	0.835705	0.835705	14.9778		1.63532	1.07921	1.63532	11.0673		1.08323	1.4105	1.4105	8.26645		0.668127	0.687047	0.687047	10.3333		2.0236	0.540768	2.0236	7.82831		1.03348	0.570191	1.03348	5.50568		0.53799	0.969177	0.969177	7.03876		0.757238	1.2104	1.2104	17.7631
0.856222	0.356586	0.856222	7.00124		1.55161	0.730427	1.55161	7.58972		1.26113	0.943905	1.26113	4.78246		0.96295	1.03634	1.03634	7.37876		1.3337	0.997194	1.3337	9.84462		1.29232	0.474417	1.29232	7.54292		1.4973	0.623466	1.4973	20.4803		1.90374	1.1517	1.90374	20.6336		1.05904	0.934599	1.05904	4.4425		0.847833	0.97103	0.97103	13.5965
1.19805	0.735505	1.19805	6.45078		0.944673	0.840455	0.944673	7.96979		0.776109	0.921229	0.921229	5.14911		0.727492	0.563751	0.727492	15.0786		0.904424	0.908466	0.908466	7.10655		0.740769	1.04796	1.04796	3.90397		2.1363	0.668087	2.1363	10.8186		1.11487	0.994774	1.11487	29.3834		0.779665	0.624647	0.779665	2.72182		1.24029	0.577325	1.24029	10.2708
0.823409	1.26086	1.26086	5.86334		0.725561	0.410094	0.725561	7.92521		0.913602	0.75183	0.913602	12.429		0.870206	1.03524	1.03524	8.2005		0.776318	0.513986	0.776318	11.2382		0.9637	0.76592	0.9637	6.68172		2.35701	0.668898	2.35701	7.83967		1.9734	0.504523	1.9734	17.1985		1.20209	1.01767	1.20209	4.30723		1.22569	0.952439	1.22569	3.76435
1.01653	0.606832	1.01653	10.4957		1.96888	0.792248	1.96888	4.3147		0.581833	0.852138	0.852138	8.55204		1.32218	0.751733	1.32218	11.8665		1.05615	0.965796	1.05615	6.38637		1.63072	0.816197	1.63072	11.6679		2.02368	0.697349	2.02368	12.0339		2.32466	0.79438	2.32466	20.5112		0.726862	1.17469	1.17469	7.03334		0.970919	0.697915	0.970919	6.65482
0.730537	0.864745	0.864745	4.40586		0.769938	0.766145	0.769938	5.30079		0.982911	0.725944	0.982911	6.53547		1.84389	0.467327	1.84389	10.9769		0.811756	1.48673	1.48673	12.1085		1.12827	0.957497	1.12827	4.69245		1.86623	0.699496	1.86623	9.94357		2.04968	1.45675	2.04968	19.1996		0.894566	0.827547	0.894566	3.98179		1.36087	0.809136	1.36087	11.2522
0.947971	1.26653	1.26653	7.84089		0.581957	0.413276	0.581957	7.2201		1.12671	0.658262	1.12671	6.78225		1.6651	0.652062	1.6651	13.9182		0.65889	0.786016	0.786016	5.18232		1.41275	0.666108	1.41275	3.03103		2.2972	0.781987	2.2972	9.10865		2.33561	0.942595	2.33561	10.2707		1.02964	1.04021	1.04021	5.20382		1.05295	1.10346	1.10346	19.4503
0.337347	0.979455	0.979455	4.58491		0.616428	0.699462	0.699462	2.47733		0.596054	1.21868	1.21868	11.3299		0.930705	0.710724	0.930705	6.11941		0.719864	0.793822	0.793822	11.9521		0.940938	0.554484	0.940938	12.399		1.37554	1.08818	1.37554	3.85447		1.86536	0.866729	1.86536	16.1754		0.754183	1.16446	1.16446	11.5447		0.914008	1.19804	1.19804	3.48343
0.828191	0.855136	0.855136	13.7669		0.66208	0.901977	0.901977	2.28755		0.79394	0.674231	0.79394	16.3883		1.09868	0.870499	1.09868	9.04208		1.594	0.782686	1.594	7.2078		0.755041	0.547936	0.755041	9.43352		1.42846	0.671411	1.42846	17.3531		1.51669	0.847544	1.51669	26.8		0.879619	0.572526	0.879619	9.19791		0.572503	1.25842	1.25842	6.84979
0.781835	1.01637	1.01637	4.43914		1.30402	1.21351	1.30402	5.49164		1.08569	0.561779	1.08569	15.0624		0.754221	0.840916	0.840916	15.8402		1.83105	0.72759	1.83105	6.36454		1.20521	0.701343	1.20521	11.0891		1.44878	0.584431	1.44878	13.9387		2.77079	0.866246	2.77079	8.30917		1.18031	0.923838	1.18031	8.32782		1.19434	0.672319	1.19434	8.83381
0.653331	0.532483	0.653331	6.69074		0.80233	0.737766	0.80233	6.74699		0.527814	0.71093	0.71093	4.96589		1.11574	0.962437	1.11574	13.8032		1.15214	0.924167	1.15214	1.96311		1.8616	0.594057	1.8616	4.89844		1.01681	0.900682	1.01681	24.8139		2.52403	0.987924	2.52403	15.7088		0.842082	0.661229	0.842082	9.1377		0.837444	1.06117	1.06117	10.2433
1.02539	0.770658	1.02539	6.55917		0.668202	1.51997	1.51997	5.50953		0.898694	0.700876	0.898694	15.2088		1.7686	0.686925	1.7686	6.20366		1.77781	0.92909	1.77781	3.61915		0.585391	1.14885	1.14885	4.53882		2.08215	0.616903	2.08215	9.50804		1.88925	0.86676	1.88925	10.1884		0.552174	0.913268	0.913268	9.5285		0.777596	1.41437	1.41437	12.8751
0.689919	0.704163	0.704163	17.9265		0.71608	0.507092	0.71608	4.16514		0.700611	0.565478	0.700611	9.02829		1.43646	0.519448	1.43646	4.67609		0.498144	0.574217	0.574217	6.25418		1.30947	1.25188	1.30947	7.3338		1.86075	1.35606	1.86075	16.5473		2.40105	1.03179	2.40105	22.5202		0.608576	0.516778	0.608576	7.2291		0.371931	1.03128	1.03128	5.10601
0.418779	0.707512	0.707512	5.07107		0.746366	0.536683	0.746366	10.1912		0.612055	0.666045	0.666045	9.63658		1.33201	0.794086	1.33201	5.92095		0.795439	0.895605	0.895605	3.48451		0.718297	0.672118	0.718297	10.49		1.39624	1.0411	1.39624	11.9426		1.71759	0.891032	1.71759	27.3745		1.47541	0.744225	1.47541	6.65528		1.67839	0.923589	1.67839	9.94126
0.937468	0.974591	0.974591	4.49753		1.02062	1.12275	1.12275	6.6757		0.705948	0.614992	0.705948	6.99682		1.05643	0.639356	1.05643	9.98958		1.02585	0.797037	1.02585	7.11999		1.31163	0.81534	1.31163	6.19483		1.60315	0.870996	1.60315	15.892		1.79837	0.48383	1.79837	18.4604		1.20199	0.509506	1.20199	4.29837		1.0772	0.733642	1.0772	5.39879
0.8668	0.636142	0.8668	3.88829		0.922451	0.857988	0.922451	8.46029		0.811835	0.948466	0.948466	5.10902		1.14832	0.812073	1.14832	5.89295		0.912824	1.59563	1.59563	12.5812		0.506398	0.742939	0.742939	7.08306		1.32713	0.858898	1.32713	8.30854		1.38083	0.874112	1.38083	16.3112		0.643796	0.502056	0.643796	5.0792		0.689023	1.31742	1.31742	19.0209
0.925754	0.658567	0.925754	9.47956		0.431188	1.04056	1.04056	3.68171		1.11897	1.01977	1.11897	7.59106		0.754125	0.680037	0.754125	12.9206		0.529513	0.937697	0.937697	7.59247		0.680453	1.32085	1.32085	14.1267		1.96846	0.701595	1.96846	8.63402		2.1835	0.938174	2.1835	18.5713		0.89883	0.850077	0.89883	12.2876		0.471524	0.593685	0.593685	7.5023
0.687	0.722914	0.722914	5.89196		0.991865	0.691568	0.991865	10.9165		1.09234	0.704249	1.09234	19.1443		1.47237	0.688283	1.47237	6.29557		0.586795	0.934422	0.934422	5.41958		0.810938	0.498929	0.810938	8.31858		1.11657	0.579351	1.11657	11.7076		2.55337	0.658413	2.55337	25.9111		0.929363	0.743593	0.929363	3.34708		0.741609	0.844585	0.844585	3.99399
0.809381	0.631975	0.809381	6.04598		1.35457	0.653296	1.35457	6.68517		0.656311	0.819601	0.819601	3.36937		1.23097	0.774958	1.23097	14.3416		0.494261	1.18357	1.18357	4.773		1.02376	0.608878	1.02376	7.47087		1.34519	1.3579	1.3579	4.27025		1.9547	1.22166	1.9547	19.597		2.1928	1.17574	2.1928	14.1536		1.0785	0.660695	1.0785	4.7425
0.60804	0.581014	0.60804	10.7267		0.892267	0.725998	0.892267	13.2856		0.714433	1.15274	1.15274	15.435		1.74943	0.762732	1.74943	19.254		0.663051	0.604536	0.663051	6.86245		1.14737	0.620197	1.14737	3.65883		1.29575	0.972423	1.29575	12.721		2.38431	1.2001	2.38431	19.2777		0.900697	0.716658	0.900697	21.4842		0.506574	1.23191	1.23191	6.20369
0.476443	0.751234	0.751234	6.69944		0.694187	0.620689	0.694187	8.16822		1.28038	0.611952	1.28038	3.91834		1.13517	0.618764	1.13517	2.86221		0.697968	0.508777	0.697968	5.72684		1.07794	0.876396	1.07794	8.80528		1.63589	0.477489	1.63589	13.8699		0.813059	0.490216	0.813059	7.00316		0.559943	0.940659	0.940659	8.7755		0.826366	0.750535	0.826366	7.68773
0.827233	0.452583	0.827233	14.1827		0.633452	0.543558	0.633452	8.86416		0.915429	0.852417	0.915429	9.34562		1.19568	0.982905	1.19568	4.17203		0.520384	1.37968	1.37968	4.80054		0.585284	0.532245	0.585284	5.58808		1.72332	0.835844	1.72332	5.33883		1.84479	0.694217	1.84479	24.1469		0.860101	0.589975	0.860101	12.0239		1.52496	0.877907	1.52496	5.611
0.913185	0.50598	0.913185	9.60461		0.986647	0.529029	0.986647	3.84386		1.09644	1.35443	1.35443	10.0707		0.933125	0.713456	0.933125	19.6324		0.775267	0.830516	0.830516	6.9299		0.609029	0.616204	0.616204	8.64796		1.56241	0.683499	1.56241	14.4276		2.13769	1.0209	2.13769	25.6469		0.868422	0.873127	0.873127	3.64915		0.581733	0.79534	0.79534	8.80561
0.693646	0.641971	0.693646	5.94532		1.0361	0.499816	1.0361	5.55959		0.983534	0.786343	0.983534	8.72267		1.19992	0.964316	1.19992	17.7969		0.996342	1.09666	1.09666	4.72177		1.44374	0.796272	1.44374	4.55809		0.755347	0.74815	0.755347	11.6744		1.62417	1.27293	1.62417	13.0624		1.32303	0.822135	1.32303	8.45304		0.917635	0.4863	0.917635	3.92589
0.809524	1.01587	1.01587	8.97407		0.564121	1.27766	1.27766	4.32489		1.49985	0.646716	1.49985	18.0158		1.12889	0.729752	1.12889	9.14581		1.06364	0.43969	1.06364	5.29003		1.57185	0.744098	1.57185	9.50336		1.33768	0.960306	1.33768	23.7188		1.6232	0.777101	1.6232	12.0717		0.859544	0.990199	0.990199	6.39234		0.608372	0.693145	0.693145	7.30267
0.726168	0.767683	0.767683	4.30087		0.625339	0.618727	0.625339	5.1129		1.27288	0.835767	1.27288	5.47833		0.739428	0.837229	0.837229	13.3502		0.877264	0.46558	0.877264	5.6303		1.35685	1.03592	1.35685	4.58123		1.49167	0.757711	1.49167	6.9421		1.99228	0.802425	1.99228	29.8035		0.605843	0.826275	0.826275	4.95713		1.08338	1.0278	1.08338	6.10028
0.675102	0.891325	0.891325	4.57483		0.838994	0.605048	0.838994	11.4141		0.751767	0.923416	0.923416	5.9843		1.10298	0.761271	1.10298	3.4675		0.602222	0.591072	0.602222	8.78661		1.61234	0.694116	1.61234	7.57015		0.897137	0.906281	0.906281	21.2552		2.28808	0.910987	2.28808	28.6939		1.05063	0.765281	1.05063	12.7085		1.36253	0.601074	1.36253	8.77987
0.785561	0.883098	0.883098	3.63637		0.526964	0.94722	0.94722	6.67417		0.895091	0.627453	0.895091	7.13256		1.41081	0.842462	1.41081	15.2786		0.956682	0.830999	0.956682	8.11821		1.64017	0.707074	1.64017	7.41235		2.75267	0.573031	2.75267	5.84459		1.72633	0.558218	1.72633	9.34836		0.988601	0.748472	0.988601	3.19513		0.734684	0.684683	0.734684	4.69746
0.975285	0.903438	0.975285	2.84739		0.634759	0.52287	0.634759	7.70935		0.744647	0.456138	0.744647	5.77377		0.806513	0.554237	0.806513	20.789		1.01292	0.772574	1.01292	5.54406		1.14735	0.887975	1.14735	4.66747		1.11647	0.684172	1.11647	11.104		2.40914	0.916115	2.40914	20.8727		0.942126	1.17802	1.17802	4.36551		0.848066	0.52149	0.848066	9.94945
0.63041	0.851072	0.851072	8.19794		0.80848	0.905009	0.905009	9.31083		1.41358	0.84927	1.41358	3.72241		1.11635	1.06412	1.11635	11.8606		0.58084	1.22524	1.22524	4.77236		1.26157	0.877815	1.26157	11.4697		1.86558	1.24691	1.86558	15.5637		0.986058	0.585103	0.986058	28.5319		1.34542	0.660314	1.34542	3.78793		0.454964	0.715729	0.715729	10.0524
1.06551	0.77837	1.06551	5.48622		0.794885	0.889125	0.889125	6.447		0.818586	0.63193	0.818586	3.97493		1.44552	1.35676	1.44552	8.40293		1.30891	0.525218	1.30891	7.66276		0.40432	0.421763	0.421763	8.93342		2.77373	0.496769	2.77373	13.348		2.61366	1.55143	2.61366	27.2726		0.765936	0.514823	0.765936	13.8572		1.14864	1.33636	1.33636	4.22989
0.466729	0.395961	0.466729	3.21761		1.42401	0.923242	1.42401	11.8075		1.11883	1.00608	1.11883	6.89323		1.00952	0.857637	1.00952	11.5578		0.625127	0.585742	0.625127	3.60397		0.955518	0.829354	0.955518	3.35934		2.33104	1.07543	2.33104	10.5437		1.54443	0.861506	1.54443	23.0201		1.06436	0.762304	1.06436	4.52802		1.29956	0.465294	1.29956	17.5125
0.721016	0.492589	0.721016	10.9321		0.921274	1.35003	1.35003	7.38453		0.666622	0.722142	0.722142	4.04463		1.0153	0.814561	1.0153	7.566		0.483631	0.517474	0.517474	13.1632		1.25843	0.565148	1.25843	12.6233		1.87537	1.33473	1.87537	14.1849		2.21792	0.659174	2.21792	15.6409		0.614404	1.12933	1.12933	4.49886		0.87501	0.455904	0.87501	7.31268
0.401567	0.475093	0.475093	10.8678		0.979632	1.02037	1.02037	2.60249		1.00788	0.805719	1.00788	8.54657		1.71561	1.00149	1.71561	4.6373		0.588669	0.705062	0.705062	6.47202		1.13534	0.806787	1.13534	20.3258		1.64362	1.27463	1.64362	8.28613		1.91208	0.713473	1.91208	16.1786		0.617426	1.33217	1.33217	3.75903		0.50243	0.966065	0.966065	7.73221
1.25992	0.910184	1.25992	3.07842		1.02264	0.619789	1.02264	6.12816		0.691136	0.464438	0.691136	5.18839		0.816197	1.32145	1.32145	19.3325		1.48473	0.676757	1.48473	4.33251		0.472111	0.982018	0.982018	4.48482		1.59431	0.606715	1.59431	8.73351		1.56092	0.692714	1.56092	29.3128		1.48447	0.520621	1.48447	14.2931		0.696349	0.717581	0.717581	9.74841
1.75838	0.494302	1.75838	2.02317		0.927376	0.547564	0.927376	12.2805		0.908508	1.00632	1.00632	15.6556		0.754525	1.20769	1.20769	5.7903		1.61417	0.956195	1.61417	3.68258		0.699763	0.654766	0.699763	3.84801		2.80533	0.664826	2.80533	11.9739		1.58973	1.29913	1.58973	24.1221		1.0989	0.628487	1.0989	6.65866		1.09299	1.11295	1.11295	4.25412
1.2719	1.15345	1.2719	3.48547		1.24547	0.782386	1.24547	5.70077		0.830742	0.416884	0.830742	11.5245		0.734499	0.993975	0.993975	10.5835		0.903497	0.807073	0.903497	3.66645		1.04001	1.34658	1.34658	6.66485		0.631116	0.42238	0.631116	20.2542		2.69607	1.01704	2.69607	14.7887		0.564474	0.703211	0.703211	3.56965		0.65352	0.802871	0.802871	14.0036
0.871698	0.688486	0.871698	4.90944		1.09052	1.084	1.09052	9.56405		0.896014	0.87805	0.896014	5.74611		1.55516	0.57268	1.55516	7.61683		0.817012	0.617975	0.817012	7.86637		1.31058	0.973267	1.31058	6.83354		1.08522	0.367521	1.08522	8.92945		2.22358	0.8686	2.22358	14.5467		0.866025	0.833665	0.866025	4.56973		0.844398	0.665287	0.844398	8.38682
1.01333	1.05941	1.05941	4.48929		1.15645	0.773215	1.15645	5.22437		0.98551	0.990312	0.990312	5.74525		0.758809	1.15984	1.15984	6.6185		1.34696	1.01743	1.34696	14.8557		1.76362	1.04003	1.76362	3.78113		2.53403	0.759987	2.53403	15.2824		2.05047	1.06008	2.05047	45.3282		0.871634	1.21777	1.21777	2.51137		1.02448	0.77449	1.02448	8.57263
0.949127	0.655759	0.949127	18.5229		0.580966	1.24404	1.24404	8.48219		1.10477	0.805167	1.10477	7.81108		1.59457	0.672713	1.59457	6.6914		1.01995	0.79961	1.01995	12.2321		0.548528	0.941778	0.941778	3.23527		0.823401	1.00039	1.00039	12.1909		1.79926	0.786259	1.79926	25.4041		1.14458	1.01986	1.14458	5.2112		0.9824	0.778548	0.9824	9.85425
1.1321	0.515141	1.1321	4.15473		0.362092	0.793272	0.793272	6.7546		0.647143	0.84632	0.84632	6.25537		0.730838	0.622228	0.730838	5.90761		0.539176	0.880062	0.880062	7.15247		1.35834	0.845782	1.35834	10.1429		1.25043	0.950103	1.25043	14.0461		1.9911	1.1269	1.9911	22.8633		0.748949	1.0185	1.0185	5.0702		1.02576	1.12133	1.12133	12.1578
0.8946	0.486033	0.8946	12.9251		0.842269	0.66196	0.842269	3.52835		0.887285	0.513855	0.887285	8.79984		1.28028	0.551073	1.28028	7.01884		0.742233	0.776047	0.776047	5.35394		0.56923	1.27318	1.27318	8.27654		2.13754	0.447173	2.13754	15.5543		2.23761	1.11722	2.23761	28.9248		1.88464	0.553516	1.88464	11.9462		1.48379	1.16202	1.48379	12.8041
0.875179	0.78046	0.875179	7.16677		0.577022	1.05818	1.05818	11.2067		0.683531	0.912535	0.912535	6.26396		1.15064	1.02164	1.15064	11.2778		1.13205	0.518588	1.13205	2.31754		1.04529	0.750896	1.04529	10.9355		1.68039	1.10028	1.68039	10.6843		2.86329	0.960755	2.86329	27.4022		0.67011	0.603312	0.67011	5.51438		1.1919	1.02876	1.1919	3.12286
0.669345	0.428821	0.669345	3.45009		0.894623	0.894105	0.894623	7.14062		0.785533	0.649298	0.785533	10.0286		0.536863	0.850889	0.850889	13.0329		0.926762	0.405631	0.926762	7.54177		1.76455	0.511413	1.76455	6.39331		1.13179	1.10507	1.13179	11.4399		1.65143	1.13752	1.65143	24.8567		0.669323	1.40401	1.40401	6.00401		0.494258	0.713408	0.713408	10.1438
0.584668	1.19481	1.19481	11.1403		0.97973	1.15486	1.15486	4.24302		2.56603	0.812828	2.56603	6.4587		1.07262	0.994993	1.07262	14.4637		0.8038	1.115	1.115	11.5147		0.807691	0.717419	0.807691	6.82939		0.913675	0.796987	0.913675	25.2311		3.42446	0.727987	3.42446	19.8814		0.624979	0.943472	0.943472	5.85764		0.641199	0.679811	0.679811	3.62808
0.503451	0.86431	0.86431	7.03918		0.966249	1.12557	1.12557	2.95191		1.11618	0.794748	1.11618	11.3356		0.876255	0.880648	0.880648	17.4674		1.01047	0.685602	1.01047	6.93789		1.7746	0.677156	1.7746	9.50513		1.47267	1.17459	1.47267	12.4235		1.43505	0.903286	1.43505	27.0449		0.64648	1.05361	1.05361	5.7205		0.640979	1.11994	1.11994	7.26172
0.608019	1.21294	1.21294	9.54019		0.512121	0.424061	0.512121	7.09991		0.79898	0.956691	0.956691	11.6818		1.13024	0.619645	1.13024	19.1084		0.809178	0.725159	0.809178	5.79763		1.61552	0.765841	1.61552	8.71607		1.36869	0.672847	1.36869	17.3025		1.49554	1.16648	1.49554	15.8966		0.603199	0.628058	0.628058	11.0792		0.902027	0.93128	0.93128	11.5918
0.565497	0.742187	0.742187	7.46291		1.17861	0.661247	1.17861	3.69005		0.487428	0.519973	0.519973	5.01735		1.00575	0.695246	1.00575	7.48075		1.22209	0.90321	1.22209	11.7204		1.59595	1.06312	1.59595	6.03591		1.53475	0.974673	1.53475	8.94943		1.84229	0.685521	1.84229	6.38367		1.15535	0.489449	1.15535	7.73528		1.09566	0.577854	1.09566	9.57385
1.07619	0.85735	1.07619	5.90317		0.846551	0.853811	0.853811	5.90437		0.912424	0.794057	0.912424	13.9046		0.63883	0.924937	0.924937	14.0715		0.60031	0.616612	0.616612	8.63954		1.37554	0.624416	1.37554	8.01579		0.96983	0.675267	0.96983	29.2878		2.47684	0.611959	2.47684	31.1248		0.337728	0.656908	0.656908	15.8013		0.530253	0.690536	0.690536	5.108
0.932973	0.710373	0.932973	6.43006		0.900774	0.604661	0.900774	13.1371		0.504806	1.12984	1.12984	19.548		0.853196	0.705044	0.853196	21.2788		1.00739	0.901102	1.00739	3.22817		1.71234	0.789818	1.71234	8.3184		1.80451	0.870609	1.80451	10.7919		2.13532	0.868523	2.13532	11.2714		1.0023	0.629559	1.0023	4.21853		0.407316	1.36434	1.36434	8.87854
0.483637	1.1294	1.1294	5.03573		0.951282	1.23317	1.23317	10.0648		0.896444	1.4141	1.4141	10.8889		1.30218	0.939486	1.30218	5.42032		0.970687	0.873431	0.970687	14.4547		0.712712	1.28996	1.28996	10.753		1.55872	0.392832	1.55872	8.962		1.88357	0.612327	1.88357	10.8706		0.658068	0.625204	0.658068	6.52858		1.01286	0.592608	1.01286	12.3039
1.01734	0.855307	1.01734	2.2146		0.653712	0.470508	0.653712	3.38191		0.716722	1.34121	1.34121	11.1695		0.649233	0.869254	0.869254	15.9403		1.07774	0.661225	1.07774	5.46602		1.7047	0.892203	1.7047	8.92641		1.73736	1.16706	1.73736	12.4205		1.46137	0.583709	1.46137	33.0468		0.856046	0.624604	0.856046	3.23738		1.35438	0.656415	1.35438	5.87852
0.648381	0.974499	0.974499	16.8888		0.705136	0.528302	0.705136	3.24695		0.795998	0.587467	0.795998	13.1614		0.696602	0.481181	0.696602	9.51181		1.30178	0.416328	1.30178	6.81682		1.06347	0.393738	1.06347	4.71546		0.647755	1.06675	1.06675	10.2885		1.30398	1.03556	1.30398	13.1405		0.848507	0.872412	0.872412	5.62137		0.906206	0.692558	0.906206	19.5467
0.979366	0.87215	0.979366	2.96419		0.483306	0.630592	0.630592	4.50443		1.0809	0.816627	1.0809	6.84703		1.05563	0.780362	1.05563	5.86647		0.495732	0.701195	0.701195	13.1807		1.60648	0.584694	1.60648	4.22979		1.46919	1.05897	1.46919	20.7513		1.58645	1.06717	1.58645	15.717		0.729124	1.04023	1.04023	10.0052		0.634825	0.862324	0.862324	6.28345
0.677189	0.947698	0.947698	6.71072		1.55876	0.953651	1.55876	6.1089		1.34869	0.957658	1.34869	10.96		0.607085	1.07377	1.07377	8.51747		0.908295	1.01233	1.01233	3.88713		0.898196	0.584901	0.898196	7.03824		1.57097	0.899624	1.57097	31.5185		1.47848	1.22803	1.47848	24.4086		0.72281	0.730352	0.730352	7.81167		0.95652	0.591682	0.95652	15.6927
0.641744	0.530932	0.641744	12.9473		1.02031	0.865818	1.02031	11.4111		0.735812	1.08699	1.08699	4.49341		0.677437	0.779966	0.779966	18.8137		0.632035	0.579478	0.632035	6.01798		1.04844	0.712898	1.04844	17.3135		1.35958	0.574525	1.35958	6.74725		2.83708	0.534759	2.83708	18.2895		0.810275	0.593049	0.810275	10.4193		1.10385	0.721418	1.10385	4.44819
1.00929	1.19521	1.19521	11.4787		0.704801	0.570255	0.704801	10.4185		0.751689	0.803194	0.803194	3.57565		1.77821	0.930497	1.77821	14.9471		0.712687	0.478103	0.712687	8.89336		1.51352	0.779518	1.51352	11.6973		1.85442	1.19635	1.85442	8.22269		2.41011	0.88498	2.41011	19.8421		1.09287	0.594314	1.09287	23.1193		1.09059	0.721531	1.09059	8.99535
0.705911	0.791933	0.791933	4.97534		1.06672	0.426743	1.06672	6.20118		0.534615	0.716082	0.716082	7.69041		0.560973	0.620157	0.620157	6.27784		0.776815	0.632574	0.776815	12.2768		0.924371	1.17607	1.17607	4.85136		1.55631	0.636334	1.55631	16.7128		1.88478	0.471119	1.88478	12.3946		0.516692	0.510545	0.516692	7.16799		1.05848	0.61335	1.05848	5.39716
0.893477	0.795012	0.893477	3.46521		0.719263	1.06234	1.06234	5.94445		1.29078	0.625944	1.29078	4.12376		0.64523	0.787951	0.787951	13.8076		0.958759	0.513567	0.958759	6.8837		0.754031	0.79922	0.79922	10.5365		1.63179	0.58794	1.63179	5.70074		2.60002	1.45114	2.60002	16.0809		0.929473	0.793737	0.929473	4.56574		0.993766	0.825031	0.993766	7.65801
0.654574	1.55732	1.55732	5.75871		0.725527	0.850732	0.850732	8.05372		0.582409	0.955044	0.955044	12.0697		0.798792	0.850308	0.850308	15.0599		1.52688	0.971165	1.52688	12.2916		1.50903	1.04773	1.50903	15.3237		1.91587	0.88802	1.91587	14.3844		1.393	0.747679	1.393	16.9829		0	0	0	3.64444		0.804542	0.446114	0.804542	12.7199
0.849672	0.392199	0.849672	6.42705		1.27768	0.597389	1.27768	6.78471		0.651051	0.760315	0.760315	7.91444		0.972322	0.853869	0.972322	6.53649		0.973093	0.945555	0.973093	6.17147		1.10216	0.616022	1.10216	8.25097		1.72705	0.829014	1.72705	32.6689		1.65469	0.747166	1.65469	19.6859		0.967769	0.717695	0.967769	4.09901		0.838473	0.585774	0.838473	9.59831
0.482006	0.502239	0.502239	5.1321		0.756101	1.28283	1.28283	4.13586		0.760859	0.636426	0.760859	12.6164		1.12297	0.879955	1.12297	5.29225		0.545736	0.899481	0.899481	4.79092		1.31011	0.793473	1.31011	23.7286		2.12102	0.722801	2.12102	20.1627		1.97159	0.755538	1.97159	11.3799		1.06043	1.47597	1.47597	4.71392		1.57387	0.688467	1.57387	3.37933
1.43429	1.05075	1.43429	15.0121		0.588485	0.77543	0.77543	5.95653		1.33919	0.715057	1.33919	10.9237		1.01192	0.752527	1.01192	5.69665		1.22136	1.22678	1.22678	10.0171		0.956442	0.906606	0.956442	9.89544		1.35142	1.49424	1.49424	9.40204		2.09384	0.825186	2.09384	35.1132		0.603835	0.670175	0.670175	6.89654		0.80551	0.996451	0.996451	5.04577
1.01081	0.686858	1.01081	7.62724		0.756087	1.19452	1.19452	5.55127		1.21395	1.06457	1.21395	6.02261		0.839553	0.639541	0.839553	18.9886		1.63532	1.14206	1.63532	10.9587		1.62547	0.793331	1.62547	5.73543		1.80902	0.851655	1.80902	11.4539		1.68116	1.37288	1.68116	19.7449		0.553504	0.568618	0.568618	5.39416		0.815183	0.588519	0.815183	15.2408
0.804734	0.397973	0.804734	6.9134		0.72654	1.63729	1.63729	7.26025		0.64314	0.992716	0.992716	4.72966		0.686932	0.97499	0.97499	4.69415		1.16015	0.967397	1.16015	6.46509		0.748012	0.93585	0.93585	13.3507		1.52315	0.507554	1.52315	9.29458		1.10302	0.825911	1.10302	13.6299		0.503719	0.635413	0.635413	9.46451		1.03893	0.782552	1.03893	5.74811
0.631811	0.890679	0.890679	4.03129		1.01995	0.634723	1.01995	4.94402		1.73219	0.478157	1.73219	10.7777		1.02661	0.667891	1.02661	9.64477		1.21736	0.786606	1.21736	3.05573		1.90675	0.50474	1.90675	24.9324		1.77617	0.607027	1.77617	10.5986		2.55701	1.10597	2.55701	15.6183		1.52495	0.955271	1.52495	8.74919		1.06155	0.908525	1.06155	4.10151
0.547073	0.448193	0.547073	3.63992		0.624922	0.538979	0.624922	8.24459		0.955371	0.996877	0.996877	6.53112		1.75081	0.980149	1.75081	5.936		1.05099	0.641515	1.05099	9.0019		1.2548	0.749356	1.2548	7.19808		1.90686	0.60532	1.90686	8.77698		2.10834	0.787208	2.10834	14.5006		0.902026	0.522985	0.902026	2.73765		1.2537	0.974389	1.2537	6.61772
0.812384	0.708988	0.812384	5.01676		0.633409	0.848776	0.848776	8.5275		1.05789	0.506907	1.05789	8.7023		0.923559	0.912524	0.923559	11.6721		1.13934	0.586927	1.13934	13.6527		0.812758	1.20466	1.20466	5.2773		2.21259	1.29853	2.21259	11.0836		1.5949	0.629132	1.5949	20.0217		1.11671	0.946664	1.11671	7.75532		1.22008	0.987895	1.22008	3.61849
1.35234	0.723273	1.35234	14.3034		0.761698	0.706146	0.761698	3.7611		0.870758	0.724922	0.870758	8.20819		1.14387	1.06461	1.14387	11.6118		0.815832	0.574317	0.815832	19.1586		0.718997	0.639737	0.718997	7.8743		1.74242	0.84494	1.74242	11.8286		2.98868	0.75578	2.98868	21.1174		1.23885	1.14438	1.23885	4.4173		0.807009	0.665044	0.807009	5.17588
0.842823	0.924307	0.924307	4.21529		0.851135	0.712106	0.851135	4.7513		0.948965	0.666355	0.948965	7.53493		0.974957	0.990972	0.990972	7.0328		0.420882	1.0466	1.0466	12.8506		1.11556	0.610629	1.11556	8.21041		2.1164	1.22191	2.1164	13.8352		2.78948	1.3638	2.78948	19.4185		0.717339	0.55513	0.717339	13.6124		1.20787	0.990938	1.20787	18.5207
0.695026	0.701703	0.701703	9.00593		0.832801	0.906296	0.906296	7.76399		0.662928	0.723156	0.723156	5.32928		1.62629	0.952466	1.62629	3.66944		0.847518	0.458578	0.847518	8.69334		1.99492	1.1559	1.99492	5.42626		1.46347	0.514499	1.46347	3.90496		1.58477	1.14731	1.58477	15.3243		0.931473	0.934263	0.934263	9.42096		0.993506	1.21318	1.21318	5.3006
0.68488	0.75986	0.75986	5.90318		1.62583	0.857948	1.62583	10.6575		1.15408	0.994424	1.15408	11.6067		1.37864	1.08381	1.37864	6.99343		1.22847	0.945846	1.22847	2.84412		0.652371	0.864786	0.864786	8.96775		2.15896	0.544715	2.15896	10.2539		2.24393	0.544305	2.24393	12.3928		0.890705	0.756257	0.890705	17.4766		0.996678	0.545955	0.996678	14.9949
0.816477	0.656988	0.816477	11.2614		0.48529	1.41622	1.41622	7.19705		0.917073	0.825674	0.917073	15.8132		0.850379	0.482202	0.850379	13.187		0.564334	0.516144	0.564334	9.90908		1.4904	1.10633	1.4904	17.521		1.27943	0.485086	1.27943	10.4639		2.19349	0.708359	2.19349	22.3181		1.69844	0.897783	1.69844	4.68006		0.685987	0.76406	0.76406	7.60605
0.976555	0.793219	0.976555	6.42846		0.580146	0.687567	0.687567	4.60851		0.706102	0.595077	0.706102	6.8466		1.01592	0.910665	1.01592	14.8794		0.966603	0.48244	0.966603	5.68695		1.5266	1.22105	1.5266	9.81814		2.01602	0.604224	2.01602	15.1793		1.55915	0.601682	1.55915	16.9976		0.597936	0.97977	0.97977	3.80588		1.45103	1.07504	1.45103	4.23082
1.07938	0.865648	1.07938	7.21898		0.828743	0.602979	0.828743	4.94505		0.661574	0.824165	0.824165	10.2289		0.777924	1.134	1.134	6.13053		0.745932	0.693165	0.745932	2.63617		1.16433	0.836038	1.16433	4.67829		1.47023	0.68504	1.47023	9.52051		2.15476	0.78558	2.15476	17.2003		0.702906	0.782931	0.782931	9.15214		1.10105	1.09151	1.10105	4.58097
0.998995	0.757394	0.998995	3.99226		0.980062	0.631469	0.980062	3.40503		1.16317	0.802535	1.16317	2.88846		1.1662	0.716895	1.1662	15.2304		0.774129	0.60876	0.774129	4.62675		1.27619	0.740795	1.27619	12.5121		1.3181	0.673974	1.3181	17.238		1.56948	1.29548	1.56948	18.6785		0.882071	0.92647	0.92647	7.66481		0.54291	0.703397	0.703397	4.29447
0.772151	0.814151	0.814151	3.90361		0.916707	1.17376	1.17376	9.17018		1.27569	0.791725	1.27569	11.0971		1.4599	0.663581	1.4599	7.63913		0.686041	0.929284	0.929284	5.45174		0.947213	0.396873	0.947213	5.4069		1.3815	1.38221	1.38221	14.8329		1.69141	0.616462	1.69141	37.5773		0.831897	0.581441	0.831897	11.2502		0.802853	0.457057	0.802853	7.43637
1.03177	0.49723	1.03177	7.98874		0.951495	0.499543	0.951495	6.62291		1.4416	0.783086	1.4416	16.7971		0.761638	0.843576	0.843576	9.11832		0.767674	0.844369	0.844369	8.38992		1.51171	0.762951	1.51171	12.6182		1.34669	0.740046	1.34669	9.64541		1.61783	1.31574	1.61783	13.633		0.804088	0.477813	0.804088	14.5619		0.875109	0.670666	0.875109	5.94963
0.539491	0.655759	0.655759	4.70792		1.56038	0.77553	1.56038	5.11654		0.578737	1.38469	1.38469	12.9533		1.28286	1.22678	1.28286	9.16295		1.5998	0.91756	1.5998	6.03399		0.835069	0.588998	0.835069	9.45211		1.91395	0.840711	1.91395	16.6904		2.17449	1.21501	2.17449	8.74649		0.831766	0.732659	0.831766	18.3642		0.789997	0.476498	0.789997	7.9009
1.435	0.622208	1.435	3.65243		0.51216	1.15982	1.15982	2.24369		0.772491	0.933075	0.933075	6.94457		0.964795	0.847194	0.964795	10.3857		0.857651	0.684349	0.857651	5.78543		0.868012	1.09854	1.09854	6.37169		0.926094	1.12317	1.12317	16.2381		1.51559	0.70686	1.51559	8.56641		0.90155	0.27488	0.90155	4.20175		1.071	1.0407	1.071	8.79611
1.20832	0.675372	1.20832	7.59205		0.838646	0.473851	0.838646	5.10709		1.26128	0.626865	1.26128	7.72498		0.942973	0.715724	0.942973	16.8002		0.774813	0.88796	0.88796	5.41072		1.00869	0.868756	1.00869	7.78743		2.02735	0.431902	2.02735	10.7642		2.08641	0.586716	2.08641	19.0248		0.995027	1.17862	1.17862	7.80364		0.507583	0.444865	0.507583	10.8969
1.21412	0.92217	1.21412	10.0761		0.736195	0.804315	0.804315	5.16599		1.307	1.78463	1.78463	7.74052		1.23618	0.478686	1.23618	13.5238		0.641877	0.529282	0.641877	9.68663		0.76364	0.669431	0.76364	4.45315		1.22157	1.14796	1.22157	11.535		1.52718	0.856214	1.52718	12.5373		1.06189	0.88565	1.06189	7.84207		0.592312	0.535155	0.592312	11.1244
0.754827	1.05704	1.05704	4.56782		0.499678	1.55884	1.55884	3.2032		1.24982	1.10074	1.24982	7.36032		0.72058	0.539605	0.72058	22.4207		0.839973	0.610472	0.839973	7.76311		1.79299	0.75789	1.79299	4.11627		0.983266	0.736148	0.983266	13.1926		2.30159	0.831511	2.30159	25.2251		0.521303	0.924948	0.924948	5.09304		0.67277	1.26926	1.26926	6.76797
0.736549	0.6703	0.736549	4.90335		0.798212	0.599129	0.798212	9.68748		0.980165	0.664891	0.980165	5.30907		0.820587	1.25557	1.25557	10.071		0.622337	1.20136	1.20136	3.951		0.902462	0.461889	0.902462	9.03754		1.31619	1.05594	1.31619	14.9237		2.66208	0.524057	2.66208	18.2639		0.555021	0.691395	0.691395	11.6273		0.589075	0.507096	0.589075	4.53552
0.540066	0.652408	0.652408	6.68948		1.08404	0.599015	1.08404	3.73365		0.628666	0.95198	0.95198	8.11285		0.856505	0.961707	0.961707	11.0408		0.843531	0.826429	0.843531	5.93235		0.802525	1.1573	1.1573	8.62587		1.08401	1.01662	1.08401	9.20041		0.929591	0.572694	0.929591	19.4835		0.990566	0.741151	0.990566	11.6805		0.850524	0.891377	0.891377	12.7276
0.756658	1.41843	1.41843	9.8078		0.848157	0.728492	0.848157	4.99321		0.822486	0.577618	0.822486	5.29706		1.24868	0.761104	1.24868	10.1812		1.74149	0.880632	1.74149	11.6404		1.3592	0.432115	1.3592	6.47456		1.90997	0.680041	1.90997	17.2347		1.61748	1.3669	1.61748	17.1977		0.998572	0.924488	0.998572	11.7281		0.517235	1.0463	1.0463	3.49862
0.482281	0.78869	0.78869	7.72107		0.696919	1.183	1.183	4.44734		0.626239	0.813171	0.813171	5.91874		0.516638	0.8193	0.8193	19.2263		0.843954	0.757575	0.843954	5.76368		0.754689	0.595354	0.754689	10.7824		1.47744	0.645357	1.47744	26.2197		1.45337	1.21066	1.45337	25.491		1.04212	0.496948	1.04212	12.9299		0.52813	1.40316	1.40316	35.3614
0.911847	1.27527	1.27527	4.05088		1.92141	0.532099	1.92141	5.52594		0.912418	1.0733	1.0733	11.8425		1.1952	0.572284	1.1952	7.30517		1.59297	1.44089	1.59297	16.1477		1.19797	0.821522	1.19797	4.07712		1.80062	1.14721	1.80062	15.037		2.10282	1.04478	2.10282	15.9757		0.517592	1.12678	1.12678	4.21542		1.40532	0.5025	1.40532	13.1287
0.870785	0.954908	0.954908	7.38321		0.780186	0.423639	0.780186	12.334		1.44542	0.716117	1.44542	11.0597		1.5749	0.576094	1.5749	9.78174		0.80544	0.743491	0.80544	5.85592		0.992994	0.80093	0.992994	16.0243		1.52595	0.920829	1.52595	13.157		2.10248	0.533283	2.10248	20.8185		0.855537	0.962475	0.962475	5.80438		1.08039	0.863439	1.08039	21.3999
0.914667	0.499233	0.914667	6.76344		0.703272	0.73309	0.73309	5.8485		0.604374	0.750591	0.750591	9.84177		1.60062	0.790403	1.60062	9.66646		0.895856	0.622081	0.895856	4.49765		0.515801	1.26373	1.26373	14.9158		1.70105	0.943878	1.70105	12.0294		1.7986	1.28695	1.7986	22.1175		0.902936	1.42247	1.42247	8.67385		0.721933	0.844466	0.844466	9.31722
0.985416	0.818338	0.985416	8.85884		1.21329	0.501471	1.21329	5.00882		0.617712	0.863196	0.863196	10.7688		0.677911	0.784004	0.784004	13.3695		0.828317	0.843656	0.843656	5.83691		0.652754	1.01316	1.01316	7.10329		1.6762	1.25314	1.6762	13.9456		2.56896	0.830638	2.56896	9.14099		1.32271	1.16788	1.32271	4.64352		1.13641	0.58352	1.13641	3.84049
1.00014	1.33578	1.33578	4.5534		0.850703	0.750121	0.850703	4.32289		0.475912	0.985113	0.985113	7.55376		0.834595	0.880652	0.880652	6.18678		0.649525	0.479746	0.649525	8.3897		0.848858	1.00928	1.00928	4.53651		1.04068	0.731473	1.04068	26.5994		2.0675	0.644415	2.0675	18.1492		0.759284	0.584965	0.759284	2.64612		1.03858	1.39112	1.39112	6.06245
0.615466	0.71632	0.71632	2.98741		0.855236	0.62617	0.855236	5.73041		0.901985	0.808369	0.901985	4.49815		1.00846	0.634551	1.00846	9.57276		1.12532	0.915044	1.12532	4.15484		1.47739	0.511008	1.47739	5.66234		2.01179	0.531878	2.01179	10.8213		2.27073	0.67552	2.27073	24.6654		0.773405	0.550603	0.773405	9.06306		1.21934	1.38359	1.38359	6.97976
0.425381	0.686597	0.686597	2.48516		1.04214	0.502801	1.04214	11.1716		1.0116	0.950345	1.0116	5.71231		0.739805	0.909496	0.909496	11.9773		1.08022	1.34145	1.34145	7.09374		2.04104	0.875316	2.04104	3.79181		1.66785	0.73067	1.66785	10.0001		2.08637	0.453833	2.08637	25.1534		1.34892	0.728654	1.34892	2.98176		0.578558	0.711294	0.711294	2.96992
0.621969	0.642613	0.642613	5.65976		0.777457	1.29641	1.29641	6.70937		0.732653	0.862445	0.862445	5.37948		0.718863	0.826224	0.826224	11.5926		1.12125	1.05204	1.12125	7.86111		1.36611	0.814317	1.36611	11.2924		1.39092	0.71288	1.39092	15.2535		1.44701	0.582473	1.44701	16.2865		0.645519	0.696222	0.696222	3.91262		0.786929	1.01303	1.01303	6.19854
0.76441	0.656028	0.76441	6.91475		0.981493	0.629656	0.981493	3.848		1.51556	1.07302	1.51556	6.81355		1.27742	0.614059	1.27742	10.5213		0.946185	0.767414	0.946185	10.2462		1.2139	0.772735	1.2139	13.9529		1.1722	1.06559	1.1722	15.1027		1.84598	0.860974	1.84598	18.3928		1.23158	1.56014	1.56014	5.64419		0.892261	0.797588	0.892261	11.9593
0.800372	0.905507	0.905507	2.1541		0.959581	0.499582	0.959581	8.0361		1.23357	0.806579	1.23357	14.9375		1.26186	0.58587	1.26186	8.06895		0.545761	0.885789	0.885789	9.47753		0.5094	0.909211	0.909211	7.98218		1.17572	0.703619	1.17572	17.4256		1.70213	1.07564	1.70213	20.9996		0.530722	0.880634	0.880634	5.8021		0.753511	1.13274	1.13274	7.13826
0.49721	0.902754	0.902754	3.54662		0.617678	0.543147	0.617678	3.06726		0.888514	0.77086	0.888514	5.91407		0.814114	1.19884	1.19884	14.5998		0.721579	0.759646	0.759646	4.02409		1.0491	0.633058	1.0491	13.0639		1.30831	0.994951	1.30831	19.9422		2.68545	0.614457	2.68545	13.3415		0.945346	0.703674	0.945346	9.31635		0.786416	0.740931	0.786416	7.45866
1.08171	0.796203	1.08171	7.35827		0.76008	0.866243	0.866243	6.60662		0.923208	0.619265	0.923208	9.95926		1.05624	0.85566	1.05624	24.2987		1.19768	0.486436	1.19768	4.26185		1.31635	1.15227	1.31635	19.0204		1.22011	1.0954	1.22011	17.4931		2.09841	0.982828	2.09841	19.5722		1.03313	1.15706	1.15706	4.28602		1.29729	1.02902	1.29729	6.44184
1.25113	0.649807	1.25113	3.64034		0.738197	0.664751	0.738197	2.91017		0.518301	0.768623	0.768623	10.7043		1.00693	0.750027	1.00693	7.79902		0.895598	0.451215	0.895598	3.60758		1.05697	0.630202	1.05697	9.51518		1.39937	0.907327	1.39937	11.7238		1.14703	0.928611	1.14703	8.56909		0.751252	0.731716	0.751252	9.00062		1.43982	0.704594	1.43982	9.71272
0.488551	0.833295	0.833295	6.00551		1.17715	0.746093	1.17715	20.3461		0.609518	1.54835	1.54835	5.34449		1.08598	0.617513	1.08598	8.06974		1.43854	0.808677	1.43854	3.27582		1.41955	0.779505	1.41955	6.31525		2.45531	0.689065	2.45531	11.5699		1.39404	1.36608	1.39404	21.6282		0.501405	0.98018	0.98018	6.2902		0.916445	1.10036	1.10036	8.31974
0.893492	0.963105	0.963105	3.14434		0.577926	0.501107	0.577926	10.218		0.720389	0.757028	0.757028	13.7601		1.07775	0.554655	1.07775	21.6115		0.589186	0.604441	0.604441	15.2262		0.746514	0.507304	0.746514	4.813		1.117	0.465871	1.117	9.03767		1.11259	0.764008	1.11259	27.6723		0.632508	0.861984	0.861984	2.90338		1.07541	0.677395	1.07541	4.15732
0.974468	0.650724	0.974468	11.3236		1.56435	0.786356	1.56435	18.3442		0.896128	0.645317	0.896128	6.15474		1.22559	0.7005	1.22559	5.61216		1.11875	1.24116	1.24116	9.78168		0.466463	0.75686	0.75686	7.82238		1.23787	0.951195	1.23787	18.21		2.37392	1.08095	2.37392	22.0375		1.19224	1.01243	1.19224	2.26017		1.4293	1.30153	1.4293	4.6937
0.719775	0.624271	0.719775	11.5358		0.628109	0.331715	0.628109	9.71512		1.60043	1.12924	1.60043	14.8892		0.895641	0.710788	0.895641	6.31878		1.5037	0.64718	1.5037	6.13967		1.22271	0.441537	1.22271	9.32774		1.90037	0.698236	1.90037	13.3936		1.27684	0.950363	1.27684	13.5888		1.24283	1.34885	1.34885	7.97393		1.13274	1.25828	1.25828	7.20888
0.93111	0.774203	0.93111	7.04371		0.568016	0.714687	0.714687	6.88989		0.925202	0.851656	0.925202	11.2491		1.36501	0.526727	1.36501	14.3062		0.877298	0.783297	0.877298	5.03725		1.44906	0.684397	1.44906	16.049		1.16973	1.42594	1.42594	24.6116		1.8101	0.522563	1.8101	16.1231		0.702693	1.15164	1.15164	8.37268		1.05437	0.941386	1.05437	6.46332
0.745754	0.90862	0.90862	7.83354		0.936935	1.09514	1.09514	6.4879		0.671346	0.657849	0.671346	9.05041		1.04776	0.513491	1.04776	18.3		1.04382	0.760525	1.04382	3.31261		1.34633	0.586545	1.34633	5.5357		1.76777	1.03731	1.76777	15.7622		1.79637	0.654388	1.79637	14.8106		1.80143	0.585176	1.80143	6.57342		0.874473	0.477976	0.874473	3.22088
0.942529	0.869455	0.942529	3.63094		1.24368	0.877697	1.24368	4.85035		0.895902	1.23147	1.23147	10.6011		0.663712	0.715877	0.715877	10.022		1.75704	0.92769	1.75704	5.38848		1.35625	0.885889	1.35625	15.6585		1.51923	0.826372	1.51923	5.1075		1.95435	0.654401	1.95435	16.35		1.01751	0.892482	1.01751	15.3428		0.790008	0.705561	0.790008	6.62295
0.922017	0.930707	0.930707	3.82367		0.764574	0.858517	0.858517	3.86317		0.782572	1.13568	1.13568	4.97287		1.26288	0.733393	1.26288	9.72362		0.942019	0.83556	0.942019	5.4242		1.4092	1.45307	1.45307	6.05649		1.73089	0.802601	1.73089	8.54869		1.72887	0.879981	1.72887	13.2897		0.551991	0.892523	0.892523	6.61972		1.14733	1.05928	1.14733	6.62547
1.21376	1.08207	1.21376	4.36155		1.05583	0.89971	1.05583	6.00828		0.77519	0.471046	0.77519	5.13767		1.34053	0.751897	1.34053	9.14154		1.44446	0.769284	1.44446	7.08597		1.05249	1.2728	1.2728	10.5889		2.26183	0.526015	2.26183	12.8873		2.15077	0.849499	2.15077	36.5946		0.907978	0.936844	0.936844	12.2225		0.878351	0.815355	0.878351	11.074
0.492322	0.718433	0.718433	11.9624		0.979305	0.905739	0.979305	10.0444		0.816941	1.14905	1.14905	7.22258		1.10915	0.716143	1.10915	16.8168		1.33358	0.544657	1.33358	3.89913		1.57625	0.741631	1.57625	5.68801		2.38113	1.28807	2.38113	7.66517		2.54162	1.3793	2.54162	39.4074		0.981829	0.558686	0.981829	2.56778		0.745275	0.495283	0.745275	16.7749
0.735029	0.640826	0.735029	8.90032		0.6656	0.750638	0.750638	15.9489		1.38114	1.02959	1.38114	8.44873		0.815102	0.700046	0.815102	4.32184		1.53593	0.518224	1.53593	10.6446		1.41715	1.34648	1.41715	4.64474		2.26312	0.756166	2.26312	7.24858		2.2691	0.632138	2.2691	24.649		1.6492	0.580131	1.6492	19.3382		1.30977	1.17777	1.30977	4.11577
1.23731	0.713832	1.23731	4.25008		1.80743	0.995126	1.80743	7.89661		0.635792	0.587478	0.635792	8.14887		0.853643	0.716339	0.853643	18.7806		0.578069	0.560515	0.578069	7.07774		0.632187	1.00942	1.00942	5.89731		1.75575	0.741886	1.75575	11.0173		1.61837	0.540131	1.61837	12.9444		0.4708	0.682631	0.682631	2.05974		0.694895	1.10619	1.10619	3.55583
0.652336	0.851049	0.851049	1.91914		0.662163	0.748764	0.748764	6.43628		0.949321	0.859511	0.949321	8.47333		0.465935	1.15399	1.15399	18.0753		1.09081	0.5174	1.09081	2.49974		1.13231	0.72825	1.13231	8.96322		1.28193	0.654254	1.28193	17.987		2.90662	0.871961	2.90662	11.8161		0.537076	0.671945	0.671945	4.39196		1.47588	1.02329	1.47588	5.11629
0.650104	0.86592	0.86592	13.3357		0.54293	0.837411	0.837411	6.93258		0.697303	0.680875	0.697303	5.93303		1.47711	1.00241	1.47711	7.15262		0.616096	0.804832	0.804832	5.52793		0.705575	1.04141	1.04141	6.89829		1.66004	0.706475	1.66004	8.57429		2.67239	0.869542	2.67239	15.1855		0.645544	1.26559	1.26559	6.07426		0.871928	0.650976	0.871928	3.88728
0.925602	0.64968	0.925602	3.75392		0.871234	0.899874	0.899874	10.074		0.980478	1.20334	1.20334	12.115		1.24888	0.743791	1.24888	3.47317		0.82776	0.958527	0.958527	7.70823		0.852235	1.33919	1.33919	4.53107		2.00921	0.581296	2.00921	14.7699		2.63298	0.63524	2.63298	26.9851		0.841743	0.721287	0.841743	9.17092		0.677684	0.473334	0.677684	9.59138
1.16926	0.825482	1.16926	18.7409		0.981356	0.984808	0.984808	5.34052		1.30997	0.917221	1.30997	23.8845		0.375654	0.976983	0.976983	7.71781		0.665522	0.617604	0.665522	10.1889		1.18802	0.694217	1.18802	6.06135		1.41667	0.516289	1.41667	9.39587		1.61484	1.05924	1.61484	19.0777		0.644924	0.667578	0.667578	5.26432		1.17134	0.537688	1.17134	12.5423
0.65375	0.963575	0.963575	5.39249		0.708122	0.682521	0.708122	14.3271		0.661997	0.74875	0.74875	5.94771		0.891379	0.7063	0.891379	4.48905		1.08211	0.907841	1.08211	12.2632		0.943659	0.981214	0.981214	6.06351		1.20955	0.825744	1.20955	3.6165		1.33227	0.966667	1.33227	14.8169		1.18269	1.36352	1.36352	7.76687		0.975384	1.40719	1.40719	9.1753
0.666816	0.460913	0.666816	5.90892		0.650999	0.903801	0.903801	9.41281		1.53144	0.750125	1.53144	5.37387		1.19564	0.898579	1.19564	10.8126		1.13789	0.834772	1.13789	3.77065		1.46903	0.829876	1.46903	4.29209		1.52612	1.0128	1.52612	7.12886		2.09388	0.596053	2.09388	19.8711		1.03979	0.761995	1.03979	3.89378		0.503828	0.822666	0.822666	6.3599
0.62072	0.778638	0.778638	3.04872		0.958076	0.693812	0.958076	17.4584		0.507335	0.975436	0.975436	6.90095		0.61181	0.472103	0.61181	7.47028		1.03349	0.806359	1.03349	5.09607		0.689363	0.896568	0.896568	5.70932		1.52898	0.899716	1.52898	18.3647		2.79918	1.45796	2.79918	12.2411		1.13871	0.494406	1.13871	6.76161		1.10632	1.08228	1.10632	6.87925
0.842234	1.13414	1.13414	3.03798		0.436408	1.18497	1.18497	8.5392		0.736116	0.988586	0.988586	11.4403		1.46797	0.671428	1.46797	5.01126		1.07663	0.640234	1.07663	10.9529		0.648287	0.998496	0.998496	12.1096		1.89645	1.12501	1.89645	11.737		1.44028	1.03048	1.44028	14.3226		1.12127	0.530867	1.12127	4.76046		0.913124	0.517232	0.913124	3.29207
0.609609	0.624627	0.624627	7.8464		0.995883	0.833866	0.995883	2.87239		1.0913	0.887737	1.0913	10.9249		1.08232	0.872937	1.08232	4.6951		0.74965	0.574339	0.74965	6.03933		0.842694	0.664655	0.842694	11.0726		0.505084	0.589572	0.589572	7.85668		1.89979	0.948128	1.89979	20.8941		0.834226	0.791409	0.834226	6.83979		1.04706	0.84866	1.04706	12.1844
0.368052	0.963997	0.963997	4.66269		1.23225	0.810345	1.23225	7.26188		0.685768	0.864549	0.864549	2.66965		0.944734	0.526422	0.944734	9.0258		0.995403	0.40665	0.995403	8.11618		1.08452	0.380713	1.08452	13.2227		1.80135	1.16022	1.80135	4.06377		1.99146	0.690475	1.99146	42.054		0.728393	1.45521	1.45521	5.54311		1.16203	0.943974	1.16203	8.67883
1.08126	1.08101	1.08126	4.80909		1.39053	0.593172	1.39053	9.05581		1.2446	1.12506	1.2446	6.52454		0.984284	0.500759	0.984284	6.58268		1.15068	0.536549	1.15068	7.00058		0.659005	0.676515	0.676515	13.4975		1.48617	1.00945	1.48617	12.804		2.1345	1.03221	2.1345	18.7292		0.427952	0.47922	0.47922	10.3768		0.495478	0.912617	0.912617	14.9904
0.831776	0.726995	0.831776	4.24277		1.01767	1.19162	1.19162	6.26451		0.913101	1.07202	1.07202	4.6934		0.83616	1.30952	1.30952	3.82799		0.525077	0.496814	0.525077	3.90389		1.38573	0.646255	1.38573	5.8142		0.790284	0.612165	0.790284	5.11473		2.34109	0.741552	2.34109	21.3718		1.28626	0.583887	1.28626	12.3124		1.55229	1.11609	1.55229	5.08848
0.445324	0.844643	0.844643	9.60086		0.764367	0.708341	0.764367	15.6887		0.715605	0.706969	0.715605	11.1015		1.00522	0.830147	1.00522	5.87465		1.32011	0.96252	1.32011	10.7858		1.20198	1.33669	1.33669	7.78822		1.70586	0.397084	1.70586	20.0736		2.89104	0.641915	2.89104	13.2888		1.22133	0.65385	1.22133	7.51017		0.890391	1.27359	1.27359	7.60414
1.22602	0.646173	1.22602	10.5522		0.760835	0.744118	0.760835	7.59341		0.570762	0.999233	0.999233	6.14926		1.49331	1.43163	1.49331	5.50333		1.51763	0.689914	1.51763	7.77868		1.33092	1.28479	1.33092	8.42146		1.41203	1.63993	1.63993	13.0754		2.06243	0.611485	2.06243	20.1169		0.943381	0.887305	0.943381	5.61815		0.695707	0.946412	0.946412	3.64179
0.870525	0.992197	0.992197	6.94382		1.20756	0.901957	1.20756	3.37136		0.722775	1.05682	1.05682	6.24024		1.22713	0.475392	1.22713	11.7985		0.572237	0.73532	0.73532	7.4789		1.02779	0.506973	1.02779	6.48449		0.897112	0.654615	0.897112	7.9412		1.9907	0.56607	1.9907	13.041		0.422103	1.09689	1.09689	5.0764		0.673338	0.934018	0.934018	6.9394
0.99345	0.469846	0.99345	5.79403		0.64185	1.3535	1.3535	9.58735		0.432587	0.91462	0.91462	10.9106		0.733011	1.49857	1.49857	8.52397		1.15385	0.433967	1.15385	3.90777		1.42894	0.765437	1.42894	14.7641		1.39176	0.513005	1.39176	13.618		2.55275	0.507971	2.55275	22.0945		1.32449	0.746317	1.32449	4.11919		1.01118	0.517556	1.01118	8.37472
0.87117	0.726491	0.87117	4.12541		0.403906	0.67495	0.67495	10.2923		0.616827	1.26148	1.26148	8.20222		1.24746	0.602207	1.24746	7.4765		1.06361	0.615675	1.06361	7.10658		1.5373	0.735714	1.5373	3.84846		1.25781	1.08103	1.25781	11.8862		1.32245	0.637173	1.32245	34.0126		1.16319	0.791611	1.16319	4.30894		1.39115	1.5598	1.5598	19.0347
0.602167	0.636002	0.636002	3.77626		1.45849	0.711535	1.45849	6.10903		0.952165	1.0475	1.0475	7.7184		1.15465	1.08467	1.15465	6.75568		0.898674	1.05597	1.05597	8.44987		1.18045	0.832881	1.18045	7.85431		0.968933	1.06875	1.06875	14.2708		1.70783	0.888149	1.70783	16.422		0.898088	1.17694	1.17694	12.5093		1.53409	0.886052	1.53409	11.9279
0.491049	1.16352	1.16352	4.77777		0.772017	0.688658	0.772017	4.14076		1.81328	0.518495	1.81328	2.62194		1.5847	0.745768	1.5847	10.5168		1.11241	0.681872	1.11241	3.2098		1.41881	1.07653	1.41881	9.27649		1.51571	0.726078	1.51571	7.82492		1.47489	1.12145	1.47489	6.5608		0.938479	0.747663	0.938479	3.31441		0.990051	1.03406	1.03406	16.5384
0.982453	0.717614	0.982453	4.5245		0.702942	1.00389	1.00389	9.36693		1.12954	1.01972	1.12954	3.79558		2.03159	0.67623	2.03159	7.72667		0.621779	0.788658	0.788658	3.11081		1.07839	0.64338	1.07839	10.0953		1.24459	0.581412	1.24459	15.0874		2.00816	0.982624	2.00816	18.0791		1.36075	1.13325	1.36075	3.76767		1.5822	0.642676	1.5822	10.204
0.608302	0.901481	0.901481	8.00475		1.09524	0.664766	1.09524	7.60751		1.5009	0.566657	1.5009	14.7272		1.13052	0.823729	1.13052	16.2235		1.18409	0.683979	1.18409	11.0409		0.919326	0.721461	0.919326	6.83749		1.17833	0.742295	1.17833	5.4978		1.00505	0.830113	1.00505	19.7547		0.584593	0.911776	0.911776	13.7157		1.12502	0.623042	1.12502	8.74449
0.668436	1.20453	1.20453	5.10582		1.13167	0.790051	1.13167	4.89173		0.973139	0.945501	0.973139	3.87226		2.21153	0.505667	2.21153	16.6207		0.787128	0.643904	0.787128	5.78195		1.52994	1.00756	1.52994	13.1834		1.26255	0.868036	1.26255	8.73555		1.98181	1.75845	1.98181	17.3536		0.660196	0.730581	0.730581	11.3859		0.723323	0.651956	0.723323	9.8894
0.80124	0.680789	0.80124	7.51373		0.856982	0.695543	0.856982	5.45351		0.786477	0.567844	0.786477	7.12654		0.887352	0.903572	0.903572	13.6505		0.679228	0.54793	0.679228	2.44885		0.736494	0.665105	0.736494	5.44542		1.53772	0.89284	1.53772	15.5277		2.27218	0.588886	2.27218	24.2587		0.64736	0.938341	0.938341	8.50767		0.8921	0.623119	0.8921	7.79964
0.92004	0.516512	0.92004	4.16705		1.60509	1.05386	1.60509	5.44419		0.713087	0.655083	0.713087	5.69329		0.794546	1.28899	1.28899	10.8188		1.20949	0.506218	1.20949	5.51944		0.908478	0.570711	0.908478	7.95465		0.968896	0.795286	0.968896	12.3661		2.33374	0.704037	2.33374	17.4044		1.10875	0.433744	1.10875	6.22964		0.799509	1.45154	1.45154	12.0234
1.13482	0.690682	1.13482	8.387		0.652848	0.607563	0.652848	4.08409		1.62104	0.729659	1.62104	7.14929		0.791585	1.04091	1.04091	14.4042		0.986011	1.17725	1.17725	4.2699		0.937356	0.489042	0.937356	7.24319		2.04967	0.618601	2.04967	15.3402		1.70986	0.830909	1.70986	10.0149		1.02828	0.552245	1.02828	5.93044		0.653307	0.626741	0.653307	4.85938
0.657591	0.391303	0.657591	7.19968		0.671867	1.41147	1.41147	4.70278		1.02981	0.913855	1.02981	7.77357		0.973119	0.558634	0.973119	10.4013		1.23864	0.868882	1.23864	7.27424		1.60205	0.889484	1.60205	10.5164		1.71944	0.921587	1.71944	16.8582		1.78737	1.02126	1.78737	17.1511		0.763941	0.637595	0.763941	3.18008		1.32072	0.789665	1.32072	5.46013
0.589655	0.600772	0.600772	7.61648		1.04839	0.780564	1.04839	6.79874		0.937593	0.609088	0.937593	3.57295		1.24185	1.18303	1.24185	3.95172		1.08546	0.690502	1.08546	16.7021		1.37047	1.2526	1.37047	20.1138		1.51112	0.612945	1.51112	11.4616		1.94656	0.95353	1.94656	30.1545		1.29929	0.705908	1.29929	8.25149		0.860023	0.57067	0.860023	18.3569
0.615394	0.523533	0.615394	2.70175		0.36476	1.29647	1.29647	5.42781		1.04577	0.728027	1.04577	4.83406		0.635424	1.50472	1.50472	7.54788		0.967076	0.69855	0.967076	12.241		0.609127	1.01451	1.01451	11.4892		1.59379	1.12746	1.59379	12.5052		2.04093	0.570633	2.04093	26.4122		0.580012	1.15973	1.15973	4.52436		1.13353	1.21995	1.21995	6.14953
1.03332	0.726733	1.03332	5.43283		0.794773	0.783562	0.794773	7.33109		0.802054	0.989325	0.989325	5.26504		0.9024	1.20118	1.20118	11.4735		0.59373	0.868408	0.868408	3.6715		0.795961	1.12871	1.12871	12.4829		2.29385	0.878241	2.29385	7.70511		2.32067	1.38672	2.32067	13.8955		0.562212	1.2842	1.2842	2.60031		0.946982	1.04479	1.04479	10.7982
0.613257	0.979043	0.979043	5.57205		0.710286	0.751015	0.751015	2.49112		1.04345	1.04793	1.04793	4.70002		1.16349	0.869139	1.16349	8.02004		0.887097	1.25982	1.25982	8.03095		1.36325	0.598871	1.36325	6.4255		1.72845	0.673466	1.72845	15.7123		1.8836	1.03111	1.8836	21.4585		0.807492	0.515924	0.807492	4.13496		1.45671	0.469402	1.45671	12.7102
1.04255	1.00028	1.04255	10.81		0.706109	0.685492	0.706109	1.51741		0.677502	1.16899	1.16899	3.81044		1.05846	0.848357	1.05846	7.85799		0.909243	0.701264	0.909243	8.52095		0.659462	0.937662	0.937662	7.73221		1.54751	0.638186	1.54751	9.96678		2.07192	0.752794	2.07192	21.0834		0.909772	0.76391	0.909772	10.022		1.38864	0.516072	1.38864	17.0173
0.654129	0.788912	0.788912	4.73458		0.87007	0.741112	0.87007	16.1885		0.525811	0.617475	0.617475	7.93122		1.2279	0.851263	1.2279	6.20098		0.866132	0.634951	0.866132	10.7097		0.937786	0.566968	0.937786	3.12046		1.33042	0.53244	1.33042	9.22562		1.73548	0.752746	1.73548	22.947		0.820525	0.703191	0.820525	16.4961		0.661346	1.34759	1.34759	4.68029
0.617745	0.704403	0.704403	3.41221		0.864653	1.1459	1.1459	8.17642		0.772432	0.91889	0.91889	8.08338		0.620726	0.985516	0.985516	8.98782		0.632842	0.568528	0.632842	4.38478		1.54346	0.732916	1.54346	4.58271		1.33912	0.636194	1.33912	11.8143		2.15322	0.585197	2.15322	20.6231		0.441981	1.14885	1.14885	3.24051		0.903902	0.646414	0.903902	5.862
1.06595	0.91392	1.06595	12.1922		1.13642	0.630614	1.13642	8.64767		0.595088	0.803286	0.803286	5.7752		1.2093	1.06248	1.2093	13.5028		1.45267	1.02184	1.45267	6.97875		1.16661	0.972572	1.16661	5.44189		2.71652	0.969004	2.71652	26.2475		2.18789	0.795594	2.18789	17.7158		0.756592	1.1064	1.1064	11.7606		0.83101	0.913768	0.913768	12.6614
0.958862	0.420719	0.958862	11.9638		0.96482	0.694425	0.96482	4.03934		1.25011	0.509647	1.25011	12.7435		1.04608	0.418035	1.04608	14.5748		0.596041	0.630368	0.630368	11.9315		1.4213	0.598442	1.4213	7.04635		1.397	0.536339	1.397	10.1342		2.74047	0.984973	2.74047	15.0251		1.22932	1.22415	1.22932	10.2019		1.23933	0.556351	1.23933	6.35039
0.646672	0.518855	0.646672	5.46784		1.23771	1.28714	1.28714	10.7291		0.519309	0.715565	0.715565	10.9908		1.0332	0.828419	1.0332	12.4533		1.21972	0.436747	1.21972	5.65022		1.18088	0.557334	1.18088	5.49186		1.93222	0.721724	1.93222	5.91542		2.81179	0.654073	2.81179	10.4464		0.593695	1.29443	1.29443	3.80237		0.405339	0.784969	0.784969	7.02899
0.986414	0.539715	0.986414	5.13133		1.06937	0.969016	1.06937	3.19433		0.736975	0.846136	0.846136	15.1679		1.53419	0.687951	1.53419	8.96691		0.920987	0.634544	0.920987	7.64178		0.947277	0.976199	0.976199	12.5383		1.23378	1.16087	1.23378	8.54654		2.37138	0.473026	2.37138	21.789		0.904868	1.23172	1.23172	4.43467		1.07422	0.678448	1.07422	6.74294
0.529937	1.13462	1.13462	1.7514		0.595559	0.779899	0.779899	3.34394		1.09505	0.691094	1.09505	5.20982		0.699017	0.808399	0.808399	3.70108		0.77044	0.849828	0.849828	6.32922		1.08233	0.65814	1.08233	16.1778		2.06658	0.63625	2.06658	6.40093		1.55638	0.580786	1.55638	15.9935		0.361874	1.29428	1.29428	9.48697		0.742125	1.07112	1.07112	10.9161
1.12843	1.07038	1.12843	8.24636		0.741331	0.902215	0.902215	8.38882		0.469421	0.513243	0.513243	11.956		1.32829	0.972045	1.32829	5.13417		0.690144	0.957364	0.957364	9.46357		1.5556	0.919918	1.5556	3.73139		1.42458	1.4836	1.4836	19.8127		2.82613	0.506675	2.82613	19.7852		1.08116	0.379931	1.08116	3.09346		1.07627	1.01771	1.07627	8.33244
0.687273	0.95506	0.95506	7.92773		0.592719	1.05236	1.05236	4.91764		0.51213	0.600688	0.600688	7.40478		0.6545	1.04236	1.04236	8.45115		1.19538	0.800049	1.19538	4.69102		0.658466	0.876063	0.876063	9.84802		0.932029	0.604059	0.932029	13.8179		1.53161	0.43544	1.53161	27.0599		0.610883	0.555821	0.610883	5.4522		1.1216	0.441201	1.1216	4.38848
0.43011	0.660293	0.660293	8.42169		0.83666	0.479239	0.83666	9.35022		1.21313	0.685269	1.21313	6.022		1.03192	0.8352	1.03192	8.14258		0.944027	0.93355	0.944027	8.72691		1.13717	1.20819	1.20819	6.96886		1.72769	0.952664	1.72769	5.76824		2.73062	0.747591	2.73062	15.1651		1.00325	1.62048	1.62048	5.81901		1.36167	0.685617	1.36167	11.5541
0.681456	0.844235	0.844235	8.16255		0.588618	0.598228	0.598228	4.45528		1.69519	0.643384	1.69519	9.31402		1.48026	0.870244	1.48026	9.78877		1.27273	0.552487	1.27273	6.58257		0.576587	0.769931	0.769931	5.06067		1.59949	1.26794	1.59949	14.4751		2.46937	0.577689	2.46937	19.6253		0.818944	0.842338	0.842338	3.92463		1.37661	0.614999	1.37661	11.2448
0.978271	1.06561	1.06561	6.38064		0.936023	0.409823	0.936023	4.02206		1.2593	0.831774	1.2593	8.56447		0.82372	0.604984	0.82372	9.05531		1.32734	0.562498	1.32734	10.9158		0.777096	0.601133	0.777096	7.0362		1.78442	0.833534	1.78442	13.944		1.41208	0.780629	1.41208	29.7078		0.621212	0.721507	0.721507	6.62109		0.533938	0.778306	0.778306	3.66672
0.931475	0.745874	0.931475	2.61802		0.511864	0.893103	0.893103	7.83118		0.657173	1.56321	1.56321	10.1977		0.872368	0.555177	0.872368	8.09321		0.405146	0.81058	0.81058	6.30088		1.30157	0.884234	1.30157	7.11595		1.05594	0.881173	1.05594	11.9133		1.78833	0.61914	1.78833	23.3063		1.04054	0.566467	1.04054	8.695		1.55984	0.600724	1.55984	5.36644
0.372994	1.33622	1.33622	11.1025		1.62248	0.561379	1.62248	10.2735		0.980913	0.73868	0.980913	3.21626		0.892412	0.408029	0.892412	3.73145		0.69975	0.690355	0.69975	7.39572		0.564907	0.572252	0.572252	10.8509		1.8665	1.09065	1.8665	10.8711		2.74811	0.634829	2.74811	10.4416		0.716085	0.574518	0.716085	4.06703		1.13386	0.858901	1.13386	7.87869
0.705127	0.503699	0.705127	9.52786		0.588279	0.691863	0.691863	5.07108		0.913265	0.896223	0.913265	6.65909		1.65466	0.527116	1.65466	13.4167		1.10427	0.790442	1.10427	2.15701		0.637575	1.02009	1.02009	9.94064		1.04481	0.564736	1.04481	11.736		2.51443	0.495659	2.51443	14.5728		0.54205	0.840278	0.840278	4.26806		1.53621	0.61838	1.53621	3.88968
0.806389	0.981487	0.981487	14.7966		0.549629	0.603911	0.603911	5.63963		1.00896	0.543495	1.00896	8.59958		1.02897	0.915678	1.02897	9.23268		0.995411	0.885656	0.995411	7.74727		1.41274	0.932993	1.41274	8.96907		2.40389	1.00114	2.40389	14.9384		1.57917	1.06211	1.57917	17.5299		0.718362	0.678308	0.718362	6.32293		0.981126	0.698195	0.981126	6.43061
1.17704	1.21752	1.21752	4.99605		0.696964	0.532203	0.696964	4.54599		1.15043	1.34425	1.34425	9.74787		0.747231	0.979624	0.979624	14.6324		0.725852	0.652098	0.725852	3.87462		0.500021	0.639281	0.639281	6.6727		2.2586	0.53217	2.2586	5.84035		2.2387	0.811989	2.2387	10.2226		0.650037	1.39805	1.39805	4.32515		0.566118	1.11763	1.11763	10.3614
0.784887	1.02359	1.02359	9.72298		1.12253	0.393238	1.12253	4.50028		1.26873	0.583244	1.26873	7.9452		1.44289	1.25934	1.44289	9.96034		1.41496	0.898811	1.41496	11.0312		0.946879	1.31716	1.31716	14.5291		2.02911	1.9198	2.02911	10.15		1.89269	1.12254	1.89269	19.1922		0.832546	0.4768	0.832546	11.8491		1.179	0.910356	1.179	11.176
1.13787	1.46387	1.46387	3.64367		0.757662	0.802117	0.802117	3.10659		0.825009	0.714859	0.825009	6.7263		1.02087	1.45046	1.45046	6.9486		0.520845	0.553268	0.553268	11.3125		1.63899	1.28768	1.63899	7.4444		1.30346	1.09666	1.30346	21.0207		1.26515	0.872059	1.26515	16.8672		1.24636	0.662589	1.24636	7.30369		0.990751	0.607452	0.990751	3.50031
0.677351	0.541176	0.677351	4.69571		0.644133	0.636092	0.644133	8.85621		1.14838	1.11173	1.14838	2.44812		0.867371	1.10478	1.10478	5.34023		1.23801	1.02977	1.23801	5.92934		0.993613	0.720038	0.993613	10.6604		1.72935	0.732952	1.72935	4.83435		1.69359	0.83074	1.69359	10.7596		0.67428	0.876183	0.876183	9.87471		0.792658	0.839917	0.839917	3.7166
0.641788	1.1133	1.1133	6.26722		0.89797	1.59414	1.59414	5.25404		1.07481	0.454558	1.07481	10.1269		0.726051	0.834015	0.834015	19.5226		0.546966	0.50889	0.546966	5.7654		0.860376	0.550425	0.860376	8.51205		2.07228	0.390239	2.07228	4.76394		2.4671	1.08721	2.4671	14.9689		0.784331	0.856979	0.856979	3.84793		0.630174	0.815743	0.815743	5.78852
1.02417	0.912145	1.02417	5.89893		0.978109	0.824013	0.978109	7.27017		1.27154	1.42352	1.42352	12.9553		1.37361	0.546047	1.37361	11.4232		1.69196	0.973281	1.69196	3.42276		1.04076	0.472362	1.04076	8.90691		1.88136	0.723693	1.88136	8.70728		2.13621	0.638356	2.13621	24.0577		0.885716	0.822657	0.885716	2.98576		1.24928	0.888958	1.24928	8.90177
0.510469	0.907107	0.907107	18.9743		0.785043	0.607433	0.785043	4.59012		0.73715	0.875358	0.875358	4.95786		0.966535	0.9826	0.9826	9.54972		1.09657	1.11494	1.11494	5.56236		1.09218	0.743167	1.09218	11.0121		1.69397	1.42927	1.69397	24.9055		2.67541	0.87173	2.67541	13.9878		1.08934	0.571781	1.08934	0		0.900372	1.23218	1.23218	13.5518
1.00962	0.742783	1.00962	5.15472		0.931395	0.606115	0.931395	5.51859		0.471517	1.2681	1.2681	8.42095		0.93945	0.64742	0.93945	7.1016		1.25687	0.647873	1.25687	5.61382		1.30308	1.02903	1.30308	6.00434		1.77891	0.721645	1.77891	10.1113		1.86853	0.758111	1.86853	18.31		0.91353	0.646099	0.91353	9.80416		0.792576	0.463493	0.792576	4.3711
0.633514	0.689697	0.689697	4.50865		0.608094	1.16993	1.16993	3.86692		0.824014	0.899643	0.899643	8.12259		1.46236	0.904404	1.46236	6.36785		0.978744	1.06523	1.06523	6.85273		1.71779	0.647303	1.71779	8.5348		1.41773	0.644488	1.41773	4.68991		2.22251	0.48822	2.22251	14.4489		0.976147	0.830552	0.976147	3.92456		0.932254	1.29348	1.29348	7.51138
1.56281	0.65215	1.56281	5.71949		0.856439	0.777699	0.856439	7.02498		0.622309	0.607202	0.622309	16.5151		1.09532	0.764923	1.09532	10.1995		1.35763	0.371337	1.35763	15.5291		0.829148	0.931844	0.931844	8.7438		2.10607	1.30033	2.10607	10.9099		2.38108	0.948815	2.38108	14.5484		0.69468	0.762023	0.762023	7.42633		1.09212	0.501092	1.09212	10.1575
0.729812	0.799672	0.799672	5.70027		0.660911	0.546919	0.660911	5.50834		0.819479	0.770698	0.819479	6.47983		1.01626	0.814292	1.01626	6.45722		0.790496	0.630851	0.790496	5.21113		1.47628	1.10718	1.47628	9.15123		1.4179	0.836886	1.4179	8.2661		2.40379	0.53296	2.40379	25.2022		1.28995	0.667239	1.28995	4.19814		0.794066	1.10681	1.10681	6.26756
0.487396	0.647172	0.647172	6.50637		0.558388	0.780558	0.780558	5.7562		0.592676	0.708294	0.708294	6.57734		0.815094	0.553205	0.815094	10.7564		1.26729	0.788134	1.26729	4.44389		1.31581	0.951434	1.31581	5.21668		1.89165	0.952409	1.89165	17.6873		2.16633	1.38195	2.16633	24.4694		0.534544	0.917646	0.917646	7.02461		0.988564	0.620724	0.988564	9.75414
0.721476	0.845803	0.845803	11.0542		0.706504	0.878468	0.878468	7.30391		1.35388	0.738596	1.35388	5.78427		1.05229	0.524158	1.05229	10.6455		0.995004	0.687968	0.995004	5.3533		0.426538	0.928442	0.928442	7.10063		1.98046	0.685932	1.98046	5.87967		1.62701	1.06954	1.62701	21.9941		0.942665	0.657085	0.942665	3.68766		0.88554	0.648559	0.88554	15.7761
0.552745	0.85174	0.85174	7.49886		0.879536	0.700692	0.879536	9.84654		0.923858	1.30728	1.30728	3.45313		1.57289	0.845466	1.57289	10.4952		0.828041	0.669226	0.828041	6.84048		1.25558	0.566919	1.25558	14.384		2.39925	0.859475	2.39925	22.4		1.81818	0.813245	1.81818	14.1264		0.68005	0.631529	0.68005	4.83663		1.01844	0.525316	1.01844	7.32298
0.679661	0.663024	0.679661	6.88876		1.3223	0.642267	1.3223	5.46128		1.2693	0.862099	1.2693	6.5029		1.43768	0.540205	1.43768	11.7821		0.694012	0.977878	0.977878	2.87952		1.34076	1.32245	1.34076	7.26285		1.71273	0.807302	1.71273	9.47489		2.66096	0.684322	2.66096	12.5574		1.13755	1.11835	1.13755	6.43202		0.831784	1.48799	1.48799	4.81186
0.623854	0.570686	0.623854	10.6828		0.835771	0.970005	0.970005	6.45253		1.09056	0.657278	1.09056	11.9329		0.816955	0.839749	0.839749	6.37411		0.564794	0.730094	0.730094	9.58711		1.19475	0.801952	1.19475	14.9472		2.42828	0.832018	2.42828	7.00592		2.00881	1.17618	2.00881	18.8959		0.45534	0.707995	0.707995	7.91379		0.90018	1.02901	1.02901	3.1499
0.789637	0.567437	0.789637	19.4974		0.575474	0.983799	0.983799	3.71006		0.846672	1.19049	1.19049	4.2774		0.846671	0.784908	0.846671	5.4942		0.521311	0.652353	0.652353	5.17555		0.635371	1.642	1.642	7.84497		1.13858	0.654645	1.13858	12.1679		1.58579	0.594679	1.58579	11.1889		1.00065	0.71019	1.00065	7.1852		0.763026	0.662528	0.763026	2.63647
0.962887	1.10664	1.10664	4.33098		0.715229	0.524919	0.715229	4.23465		0.606749	0.77916	0.77916	3.04416		0.70983	0.78218	0.78218	9.88792		1.28539	0.412261	1.28539	8.70352		0.762654	0.582936	0.762654	8.32767		1.3191	0.817851	1.3191	6.21486		1.86801	1.07267	1.86801	19.1192		0.734136	0.564183	0.734136	7.50709		0.9065	1.16128	1.16128	7.29904
1.28529	0.994208	1.28529	7.42152		0.674644	1.37677	1.37677	8.23714		0.968576	0.739329	0.968576	6.16155		0.715334	1.48775	1.48775	18.1249		0.987888	0.769292	0.987888	6.13306		1.24566	1.04564	1.24566	6.84842		0.53584	0.750344	0.750344	19.1606		2.05248	1.01169	2.05248	21.4462		0.942275	0.922166	0.942275	5.09659		0.675907	0.659539	0.675907	7.0476
0.530226	0.553208	0.553208	7.48768		0.498353	1.0463	1.0463	11.0308		0.838716	1.24155	1.24155	5.08064		0.984609	0.883386	0.984609	14.6689		0.73788	0.958296	0.958296	5.43976		0.803773	0.77306	0.803773	6.04637		1.58453	0.551895	1.58453	11.959		2.21572	0.748746	2.21572	14.4443		0.758953	0.875666	0.875666	0		1.23323	0.568232	1.23323	7.83602
0.70296	0.881546	0.881546	3.47636		0.657186	0.606781	0.657186	6.02713		0.632299	1.69289	1.69289	7.52329		0.85938	1.05599	1.05599	4.06188		0.565187	0.758528	0.758528	6.92481		0.603939	0.772124	0.772124	5.95311		1.60231	1.13166	1.60231	11.1715		1.85746	0.812713	1.85746	21.487		0.598299	0.474621	0.598299	2.99894		0.614949	0.5404	0.614949	4.01541
0.669652	0.569083	0.669652	7.51287		1.61175	0.855496	1.61175	5.96781		0.942676	0.685157	0.942676	10.3417		1.18659	1.18545	1.18659	21.2885		1.17948	1.06154	1.17948	3.63699		0.898549	0.846151	0.898549	5.82229		1.49081	1.10511	1.49081	4.99611		2.60899	1.0175	2.60899	16.1322		0.679924	0.867936	0.867936	6.03011		0.782203	0.67562	0.782203	9.14997
0.967349	0.359213	0.967349	5.9681		0.728803	0.599964	0.728803	7.65852		0.884591	1.16133	1.16133	11.8769		0.584591	1.09951	1.09951	9.62594		1.51979	0.717681	1.51979	4.16468		1.25151	0.832999	1.25151	10.2512		1.25428	0.923017	1.25428	19.3836		1.75084	0.519345	1.75084	20.7507		0.70225	0.883412	0.883412	3.22238		0.853727	0.81908	0.853727	11.8482
1.21981	0.769778	1.21981	7.3553		0.936979	0.798881	0.936979	2.93786		1.06404	0.810047	1.06404	4.31663		0.651124	0.555457	0.651124	6.51784		1.33002	0.614817	1.33002	6.46822		0.950396	0.684837	0.950396	6.67457		1.20524	1.05086	1.20524	7.64151		1.89862	1.29163	1.89862	21.1174		0.55803	0.915377	0.915377	5.23317		1.22791	1.04376	1.22791	4.49876
0.927603	0.833554	0.927603	6.52496		0.565351	0.925483	0.925483	6.05857		0.878646	0.778301	0.878646	6.30927		0.861064	0.847752	0.861064	5.84647		1.42955	0.87151	1.42955	5.71059		1.52034	0.809012	1.52034	13.992		1.00783	1.13788	1.13788	15.4732		2.00725	0.615711	2.00725	18.3125		1.01247	0.883665	1.01247	2.94381		1.18237	0.360836	1.18237	5.31136
0.82832	0.737993	0.82832	6.93697		0.784596	0.458853	0.784596	8.55678		0.885101	1.02313	1.02313	9.16943		0.757941	1.49247	1.49247	19.342		1.19893	0.960548	1.19893	8.87935		1.47009	0.884433	1.47009	11.1568		1.43022	0.689636	1.43022	8.96548		2.11844	1.02173	2.11844	20.7584		0.789807	1.04671	1.04671	6.83019		1.36516	0.576868	1.36516	9.17623
0.708907	0.789674	0.789674	5.49177		0.661741	0.549781	0.661741	3.3917		1.12217	0.857387	1.12217	5.3044		0.569852	0.913314	0.913314	16.8945		1.25375	0.775321	1.25375	12.3027		0.668857	0.630969	0.668857	3.10508		1.40602	0.899728	1.40602	7.54508		1.91357	1.06547	1.91357	22.1431		1.422	0.675307	1.422	7.36375		0.733164	1.04485	1.04485	3.86887
0.918313	0.674414	0.918313	3.26699		0.840353	0.83882	0.840353	7.66818		0.656411	0.870482	0.870482	4.46443		1.47114	0.502524	1.47114	13.0769		1.32276	0.800533	1.32276	5.67988		0.783733	0.669924	0.783733	6.65915		1.26927	0.887175	1.26927	24.0462		1.91636	0.504902	1.91636	11.1841		1.31753	0.865116	1.31753	3.72519		0.791312	0.566168	0.791312	12.686
0.715419	0.644488	0.715419	6.44425		1.25075	0.577817	1.25075	8.63778		1.46806	0.516606	1.46806	7.56325		0.881516	0.907917	0.907917	6.2357		0.555639	0.702889	0.702889	3.71558		1.51455	1.04871	1.51455	6.14446		0.929094	1.4451	1.4451	3.6769		2.21024	1.44624	2.21024	13.1799		0.828807	1.27287	1.27287	4.44749		0.443889	0.93232	0.93232	4.30464
0.773437	0.791	0.791	5.4963		0.770092	0.767543	0.770092	5.1829		1.04953	0.900881	1.04953	10.823		0.879829	1.01258	1.01258	4.53258		1.2298	1.25066	1.25066	6.10786		0.950255	1.28271	1.28271	7.29135		1.76015	1.20964	1.76015	19.2721		2.09995	0.925263	2.09995	6.6877		0.51395	1.4087	1.4087	11.187		0.671916	0.779519	0.779519	7.04775
0.869566	0.572183	0.869566	5.21722		0.510222	1.127	1.127	12.1344		1.03721	0.810453	1.03721	4.94201		0.869937	0.645221	0.869937	9.61661		1.0367	0.706963	1.0367	3.72083		1.08709	0.690198	1.08709	10.1728		0.846743	0.75855	0.846743	10.7809		1.11116	1.11906	1.11906	25.4306		0.793099	0.882488	0.882488	8.38593		0.686761	0.85367	0.85367	6.79584
0.651993	0.442342	0.651993	5.41053		1.04702	0.652139	1.04702	5.75685		1.48638	1.22414	1.48638	8.66749		0.836645	0.486103	0.836645	12.7885		0.882471	0.801155	0.882471	10.8018		1.21503	0.817523	1.21503	8.79428		1.18416	1.27685	1.27685	12.5357		1.48046	0.906436	1.48046	11.9089		0.761564	0.7336	0.761564	7.44435		1.25803	0.480909	1.25803	8.82099
0.77201	0.932022	0.932022	8.6058		0.997118	0.873174	0.997118	12.0439		1.05632	0.461687	1.05632	7.28924		1.0605	0.804041	1.0605	12.9016		1.0912	0.6788	1.0912	9.03031		0.863533	0.537145	0.863533	7.22623		1.23554	0.726522	1.23554	5.50938		1.21725	0.525608	1.21725	19.9961		0.816716	1.10797	1.10797	9.16418		1.28866	1.04936	1.28866	7.34561
1.15396	0.639596	1.15396	11.7837		0.841925	1.59245	1.59245	8.67923		0.865523	1.17449	1.17449	3.89031		0.797637	1.00755	1.00755	13.9818		1.65277	0.534665	1.65277	7.94797		0.947514	1.00225	1.00225	9.85894		1.93501	0.650999	1.93501	13.0689		1.45842	0.626011	1.45842	23.5529		0.89405	1.18383	1.18383	8.92941		0.732026	0.89988	0.89988	3.13839
1.04867	0.913409	1.04867	5.37933		0.96581	0.878026	0.96581	5.68465		0.80748	1.36377	1.36377	7.94979		1.80638	0.807874	1.80638	7.23294		0.558452	1.19119	1.19119	4.65741		1.65171	0.555913	1.65171	8.43482		1.18584	0.659487	1.18584	2.84328		1.53967	1.08102	1.53967	19.7798		1.27007	0.723881	1.27007	9.58799		0.969738	0.770442	0.969738	5.55385
0.481341	0.536067	0.536067	5.28767		0.977858	0.85781	0.977858	5.10785		0.938612	0.705827	0.938612	9.37588		1.4967	1.01034	1.4967	4.42655		1.52013	0.776253	1.52013	3.38204		0.776271	1.27847	1.27847	8.32967		1.85917	0.736366	1.85917	12.0162		2.44485	0.894225	2.44485	22.0466		1.31374	0.647841	1.31374	4.9416		0.774637	1.13634	1.13634	5.35078
0.565886	0.595845	0.595845	4.06356		0.912169	0.587149	0.912169	2.79743		0.915991	0.756355	0.915991	5.36986		1.46804	0.850571	1.46804	14.9051		1.06584	0.879947	1.06584	7.68869		0.969429	1.02586	1.02586	6.58079		1.12691	0.533731	1.12691	12.5006		2.09927	1.22951	2.09927	27.1923		1.04879	0.649382	1.04879	6.87189		0.507152	0.974674	0.974674	12.1067
0.898141	0.70423	0.898141	5.89513		0.800424	0.535832	0.800424	8.51362		1.23483	1.30129	1.30129	5.3552		1.1949	1.09447	1.1949	12.4987		0.678938	0.74231	0.74231	4.25105		1.99904	0.813381	1.99904	8.34443		2.13822	1.00635	2.13822	12.9848		2.019	0.47358	2.019	25.3947		0.923291	1.19781	1.19781	16.7629		1.33192	0.819518	1.33192	12.6083
0.474761	0.484001	0.484001	6.2055		1.42269	0.626932	1.42269	8.99693		1.09509	0.641309	1.09509	8.22435		0.603227	1.08689	1.08689	8.25609		0.81703	0.577016	0.81703	4.83236		1.35068	1.30072	1.35068	11.126		1.42868	0.457537	1.42868	20.3444		1.50162	0.905105	1.50162	36.0815		0.82406	0.582032	0.82406	4.63733		0.683512	0.578644	0.683512	6.49955
0.774597	0.638307	0.774597	8.05222		1.18761	0.632366	1.18761	8.83788		1.11714	1.14405	1.14405	2.54905		1.03993	0.80123	1.03993	8.09971		0.847263	0.807831	0.847263	5.48164		1.21113	0.841214	1.21113	7.95485		1.87805	1.12217	1.87805	7.24631		2.83392	0.907219	2.83392	18.5679		1.11708	0.548911	1.11708	5.65113		1.56346	0.615853	1.56346	3.62976
1.01214	0.547788	1.01214	5.98929		0.927769	0.933847	0.933847	4.82751		0.928988	0.661026	0.928988	6.91381		0.797581	0.934283	0.934283	13.1588		0.580248	1.13051	1.13051	4.0772		1.67174	0.598002	1.67174	14.9608		1.29182	0.608069	1.29182	16.0913		2.31677	1.38302	2.31677	27.0949		0.826189	0.538883	0.826189	9.43888		0.471465	0.872986	0.872986	4.61481
0.850868	0.609052	0.850868	10.6326		0.693533	1.07865	1.07865	4.41627		1.04128	0.601078	1.04128	5.02086		0.956406	0.794485	0.956406	29.8272		0.60352	0.586722	0.60352	7.18533		1.19115	0.640106	1.19115	2.73466		0.873081	0.763703	0.873081	8.18727		2.13003	0.610957	2.13003	15.2823		1.05867	0.790145	1.05867	8.31282		1.19957	0.888073	1.19957	6.26494
0.91663	0.643244	0.91663	8.81602		1.32696	0.543199	1.32696	4.01162		1.2273	0.981379	1.2273	11.2948		0.622685	0.888095	0.888095	14.8279		1.3901	0.752741	1.3901	6.53872		1.022	0.805857	1.022	11.1951		1.60551	0.861261	1.60551	2.82549		1.30133	0.627809	1.30133	21.9989		0.933469	0.543918	0.933469	6.10018		1.34104	0.749202	1.34104	14.0468
1.03409	1.18346	1.18346	13.3498		0.82845	0.696173	0.82845	4.70613		0.673997	0.611514	0.673997	3.99659		0.736059	0.901339	0.901339	10.24		0.708214	0.822025	0.822025	4.95439		1.12084	0.589965	1.12084	10.0044		1.6455	0.879657	1.6455	14.1199		1.81173	0.700656	1.81173	29.127		0.543049	1.18352	1.18352	6.87755		0.588935	0.451811	0.588935	20.7416
0.495648	1.10797	1.10797	4.0519		0.553089	0.898853	0.898853	5.02774		0.836871	1.1051	1.1051	10.4552		0.913274	0.692339	0.913274	6.15332		0.844703	0.618177	0.844703	3.71121		1.6886	0.428869	1.6886	9.3868		1.2428	0.731671	1.2428	16.554		2.20892	1.0276	2.20892	20.9698		1.17133	0.697546	1.17133	5.71524		1.45285	0.678336	1.45285	4.72348
0.496942	0.785365	0.785365	12.9725		0.942816	0.803962	0.942816	3.88764		0.681828	0.712949	0.712949	5.16523		1.23334	0.542445	1.23334	9.93325		0.633469	0.55044	0.633469	2.85969		1.71765	1.11484	1.71765	3.64951		2.01989	1.11332	2.01989	10.4763		1.82635	0.648431	1.82635	18.0357		1.15969	0.636318	1.15969	4.04357		1.36301	1.01279	1.36301	3.17607
0.654125	1.17293	1.17293	6.19168		0.447581	0.727259	0.727259	4.55083		1.12566	0.69616	1.12566	5.87543		1.27658	0.485792	1.27658	12.295		0.416988	0.676805	0.676805	10.9596		1.56579	0.703437	1.56579	13.1743		0.708389	0.73407	0.73407	4.95991		1.37931	1.38203	1.38203	34.0825		0.725946	0.978869	0.978869	12.9015		0.846667	0.993546	0.993546	11.9564
0.500791	0.671365	0.671365	11.9358		0.899226	0.712203	0.899226	6.59312		0.872272	0.543679	0.872272	3.78021		0.843544	0.411189	0.843544	10.7828		1.29714	0.452152	1.29714	3.70455		1.28158	1.1522	1.28158	9.58683		1.60514	1.04633	1.60514	16.8074		1.46082	0.961172	1.46082	7.23272		1.31969	0.631892	1.31969	10.5551		0.660579	0.924945	0.924945	6.84452
1.21336	1.13224	1.21336	5.60341		0.716846	0.773091	0.773091	5.26215		0.821075	0.533488	0.821075	5.42488		1.32122	0.850883	1.32122	7.42709		0.84966	1.04506	1.04506	4.88681		0.628782	1.01945	1.01945	23.1531		1.27667	0.892762	1.27667	11.9152		2.04904	1.223	2.04904	24.677		1.02611	0.981531	1.02611	5.98507		0.944832	0.541104	0.944832	6.59204
0.299606	0.919388	0.919388	7.51114		0.698985	1.07443	1.07443	8.9534		1.06043	0.843426	1.06043	7.8489		1.38911	0.519963	1.38911	4.86081		1.1837	0.796799	1.1837	4.71373		0.80702	0.793537	0.80702	6.39915		1.64878	0.724444	1.64878	5.27936		1.76576	0.616191	1.76576	10.8987		0.761291	0.648438	0.761291	12.5349		0.75487	1.17527	1.17527	3.59359
0.761717	0.403585	0.761717	5.49804		0.730261	0.76245	0.76245	4.08192		0.956468	0.58471	0.956468	6.92528		1.19631	0.892956	1.19631	17.0573		1.02238	0.648387	1.02238	2.6591		1.39243	0.661644	1.39243	3.49608		1.27346	0.647512	1.27346	21.3462		1.94762	1.39343	1.94762	15.5498		1.17707	0.834937	1.17707	2.95224		0.681598	0.917086	0.917086	19.0004
0.931775	0.897545	0.931775	5.23408		0.750417	1.5073	1.5073	2.73566		0.978704	0.659232	0.978704	5.31363		1.32109	0.992286	1.32109	6.70225		1.22732	1.21606	1.22732	4.29611		0.790021	1.24204	1.24204	4.1357		1.16101	0.802841	1.16101	5.26151		1.93743	0.500764	1.93743	9.29637		0.944582	1.31165	1.31165	5.42628		0.686069	0.894121	0.894121	5.67708
0.595984	1.02413	1.02413	5.42628		0.842268	0.77866	0.842268	10.4968		0.76418	0.621545	0.76418	4.70136		0.639484	1.15939	1.15939	9.92359		0.89197	0.809189	0.89197	16.3791		0.412024	1.08716	1.08716	15.1258		1.81915	0.490011	1.81915	7.82331		1.96757	0.852537	1.96757	16.3288		0.735311	0.673956	0.735311	8.16637		1.33258	0.744929	1.33258	5.20614
0.690479	0.703999	0.703999	6.89015		0.674658	0.456302	0.674658	5.10632		1.04792	1.54963	1.54963	8.87073		1.10279	0.832709	1.10279	5.65518		0.859959	1.31288	1.31288	9.05894		1.04098	0.725012	1.04098	15.3715		1.72022	1.23732	1.72022	23.0915		1.69205	0.851847	1.69205	8.82562		0.749418	0.861128	0.861128	6.29333		0.952507	1.28083	1.28083	8.24234
1.07828	0.605786	1.07828	6.30696		0.728345	0.668574	0.728345	14.6835		0.65328	0.812586	0.812586	18.6662		1.11056	0.50189	1.11056	16.1846		0.622705	1.04732	1.04732	5.81944		1.63715	1.2896	1.63715	5.46098		1.94669	0.538708	1.94669	22.9668		1.78244	1.10569	1.78244	28.3183		0.617402	1.16047	1.16047	4.15202		0.862914	0.622652	0.862914	9.29467
1.05776	0.686857	1.05776	5.26596		1.34883	1.30774	1.34883	5.73374		1.42757	0.524075	1.42757	7.07739		0.950805	0.624589	0.950805	12.005		0.861607	0.638955	0.861607	8.62662		0.42953	0.631538	0.631538	4.03548		1.69488	0.64103	1.69488	12.3403		1.35828	0.886702	1.35828	37.6376		1.28269	0.5985	1.28269	3.9215		0.976708	0.680353	0.976708	14.2732
0.383016	1.007	1.007	5.15736		0.775269	0.942729	0.942729	4.36007		0.840472	0.501137	0.840472	7.26847		1.27733	0.570411	1.27733	5.58846		0.908668	0.843614	0.908668	5.91916		0.985295	1.08591	1.08591	4.63287		1.18142	1.3929	1.3929	9.10905		2.38766	1.84223	2.38766	11.3228		0.914458	0.874819	0.914458	6.02152		0.659628	1.32617	1.32617	9.1515
0.570431	0.378126	0.570431	5.56545		0.792822	0.591809	0.792822	7.92177		1.06892	0.80384	1.06892	13.279		1.19252	0.90532	1.19252	8.94529		0.937644	0.921503	0.937644	8.14301		1.22407	1.11298	1.22407	8.45335		1.5285	0.895884	1.5285	14.0966		1.99548	0.797273	1.99548	4.36002		0.726617	0.783729	0.783729	12.5859		0.464705	0.957887	0.957887	4.10992
0.774711	0.858814	0.858814	5.11575		0.852858	0.851957	0.852858	12.2672		0.799142	1.06314	1.06314	4.62767		1.04932	0.88219	1.04932	6.30243		0.679915	0.81873	0.81873	4.69904		1.40618	0.909298	1.40618	6.27381		1.90663	1.55131	1.90663	8.84644		0.765546	0.928185	0.928185	14.276		0.740656	1.46051	1.46051	4.78092		0.615236	0.503016	0.615236	7.51311
0.690845	1.07623	1.07623	4.35331		0.972859	0.956205	0.972859	7.63942		0.960989	0.675352	0.960989	7.82369		1.40293	0.489886	1.40293	11.083		0.462244	0.782662	0.782662	5.26444		0.862748	0.76803	0.862748	15.7583		1.70713	0.791774	1.70713	9.28326		1.892	0.854114	1.892	14.221		1.05081	0.871654	1.05081	5.78428		0.629916	1.04618	1.04618	11.7142
0.507549	0.7204	0.7204	6.62968		0.999354	0.472514	0.999354	5.65974		0.746548	0.658336	0.746548	9.07015		0.669051	0.569177	0.669051	6.73965		1.01745	0.794799	1.01745	4.29585		1.31138	0.537129	1.31138	5.86639		1.56956	1.14766	1.56956	9.86482		2.80722	0.721907	2.80722	9.71085		1.04256	0.561001	1.04256	6.4449		1.04744	0.805535	1.04744	7.83366
0.552444	0.584857	0.584857	5.01024		0.819992	0.647469	0.819992	6.72234		1.38412	0.969331	1.38412	12.4761		1.07235	0.860226	1.07235	9.376		1.2417	0.656448	1.2417	5.05931		0.538179	1.19498	1.19498	13.9074		0.871405	0.72522	0.871405	2.87407		1.38379	1.12789	1.38379	14.0911		0.424047	0.779157	0.779157	2.56193		0.955974	0.909648	0.955974	2.69497
0.739269	0.754092	0.754092	10.1526		0.605135	0.662045	0.662045	6.61833		1.49714	0.893045	1.49714	16.4402		0.809138	1.19586	1.19586	7.66174		1.03538	0.69913	1.03538	3.22161		0.615816	0.691958	0.691958	10.9229		1.584	0.478566	1.584	18.3151		2.13986	0.716563	2.13986	31.7675		0.597247	0.990009	0.990009	3.49795		1.02311	0.506186	1.02311	14.3095
0.990413	0.619479	0.990413	3.729		0.97369	0.629122	0.97369	7.98471		0.761828	0.468404	0.761828	6.50362		1.31778	0.778865	1.31778	5.32568		0.834583	1.06848	1.06848	12.6346		1.37636	0.744293	1.37636	6.03882		2.21788	1.14588	2.21788	14.4247		1.71397	0.549798	1.71397	22.8018		1.28929	0.766094	1.28929	0		0.759201	1.09751	1.09751	9.08859
1.25574	0.524764	1.25574	5.66203		0.440215	0.704712	0.704712	8.21405		1.32809	0.865321	1.32809	8.44616		0.864421	0.546976	0.864421	7.92931		0.597754	0.472273	0.597754	10.7856		1.83838	0.489923	1.83838	17.639		0.812672	0.528669	0.812672	19.8038		2.29872	0.750631	2.29872	12.2613		0.727684	0.969722	0.969722	7.2022		1.00767	0.734997	1.00767	12.4571
[truncated: 8 more columns]
