# Supplementary material for: Structural change detection in ordinal time series
Source: PLoS One. 2021 Aug 16;16(8):e0256128. doi: 10.1371/journal.pone.0256128 (PMC8367010; doi:10.1371/journal.pone.0256128)
Supplement: S4 Table — (XLS) [file pone.0256128.s004.xls]

## Sheet: Sheet1
k*=0.1n																				k*=0.5n																				k*=0.8n
n=100					n=200					n=500					n=1000					n=100					n=200					n=500					n=1000					n=100					n=200
W1^1	W1^2	W1	W2		W1^1	W1^2	W1	W2		W1^1	W1^2	W1	W2		W1^1	W1^2	W1	W2		W1^1	W1^2	W1	W2		W1^1	W1^2	W1	W2		W1^1	W1^2	W1	W2		W1^1	W1^2	W1	W2		W1^1	W1^2	W1	W2		W1^1	W1^2	W1	W2
0.780963	0.918307	0.918307	5.5307		0.522451	0.747468	0.747468	8.05446		0.727198	1.78574	1.78574	14.4665		1.19055	1.12214	1.19055	5.90103		0.384829	0.753552	0.753552	8.58107		1.01869	1.26856	1.26856	5.08844		0.694962	1.44224	1.44224	6.61096		1.00522	2.27207	2.27207	25.9042		1.03204	0.924657	1.03204	4.2821		0.615371	1.10073	1.10073	5.03669
0.50511	0.930854	0.930854	7.55635		0.634327	0.640909	0.640909	5.83742		0.752523	0.504161	0.752523	10.4983		0.675783	1.41782	1.41782	20.5004		0.734744	0.719827	0.734744	5.03712		0.388095	1.02175	1.02175	11.5497		0.753972	2.08006	2.08006	10.6124		0.82039	2.09293	2.09293	24.8451		0.478032	1.27482	1.27482	4.91119		0.623261	0.890072	0.890072	6.07745
1.02378	0.664104	1.02378	15.3479		1.03164	1.11427	1.11427	13.9815		0.791721	1.04474	1.04474	3.4036		0.684802	0.95226	0.95226	9.70967		0.84686	0.937339	0.937339	7.59316		1.01619	0.669939	1.01619	16.4164		0.46062	1.78482	1.78482	25.8543		0.518081	2.53956	2.53956	26.5674		0.859691	1.31908	1.31908	9.13647		0.799083	1.40273	1.40273	5.47927
1.0193	0.920871	1.0193	11.5058		1.14867	0.928916	1.14867	8.11626		1.4181	1.31605	1.4181	20.7479		0.701079	1.20662	1.20662	22.1118		0.665205	1.09333	1.09333	3.92677		1.04244	1.27293	1.27293	9.8281		0.543235	2.1285	2.1285	3.22374		0.773927	2.51295	2.51295	19.4714		0.814368	1.06479	1.06479	10.159		0.513189	0.737248	0.737248	8.20254
0.777788	0.642811	0.777788	6.99825		0.628625	0.575763	0.628625	9.03164		0.797953	0.779369	0.797953	5.01515		1.22449	0.856288	1.22449	21.7501		0.602876	0.654537	0.654537	6.77038		0.525248	1.05773	1.05773	9.56328		1.09453	1.28271	1.28271	17.3024		0.634253	2.21836	2.21836	8.02149		0.86871	0.763163	0.86871	6.48648		0.523134	1.38922	1.38922	3.39739
0.914381	0.904906	0.914381	4.67519		0.607426	0.600443	0.607426	6.20082		0.594813	0.738067	0.738067	4.14344		0.585509	1.46514	1.46514	11.1864		0.967076	0.504439	0.967076	6.67932		0.934545	0.768151	0.934545	6.84113		0.571735	1.41102	1.41102	12.9154		1.18671	2.05221	2.05221	23.698		0.719647	0.778555	0.778555	5.46551		0.91194	1.1068	1.1068	2.73475
0.935549	0.74715	0.935549	9.12817		0.978027	0.950737	0.978027	11.4178		0.753971	0.729603	0.753971	5.47381		0.608741	1.41642	1.41642	16.5251		1.07305	0.907821	1.07305	9.22239		0.928091	0.976619	0.976619	6.98922		0.989908	1.99243	1.99243	14.5239		1.68599	2.53115	2.53115	36.4183		0.966051	0.532026	0.966051	6.08428		0.613076	0.891312	0.891312	7.98421
1.52316	0.851981	1.52316	4.50558		0.99311	0.962268	0.99311	14.4178		0.677491	0.761885	0.761885	13.4318		1.50624	0.994543	1.50624	18.3862		0.90563	0.698953	0.90563	3.71924		0.871921	1.77537	1.77537	9.4052		0.93315	0.687056	0.93315	12.0296		0.854757	2.08338	2.08338	26.2899		1.19473	0.610411	1.19473	6.21539		0.534749	1.72727	1.72727	8.7554
0.994185	0.854592	0.994185	4.71189		0.618014	0.594645	0.618014	6.11417		0.957915	1.45523	1.45523	7.03305		0.690025	0.701987	0.701987	6.65452		0.507012	0.501958	0.507012	4.80767		0.710955	1.0156	1.0156	10.9773		1.1274	1.15796	1.15796	8.13004		0.717654	1.91535	1.91535	5.942		0.81243	0.625832	0.81243	5.81258		0.610068	1.47966	1.47966	10.4605
1.18452	0.616116	1.18452	5.10058		0.540633	0.547777	0.547777	7.90526		0.432727	1.59468	1.59468	10.0232		0.690263	0.62168	0.690263	11.6043		0.534969	1.37109	1.37109	7.22344		0.899907	0.815517	0.899907	5.047		1.12675	1.94823	1.94823	18.0663		0.645188	2.70248	2.70248	16.7314		0.696431	0.94526	0.94526	5.10683		0.720015	1.4111	1.4111	3.25108
0.998559	0.795349	0.998559	6.716		0.556707	0.533223	0.556707	5.651		0.64533	0.565133	0.64533	6.32823		1.10905	1.10638	1.10905	7.69749		0.977219	0.754144	0.977219	5.72385		0.468873	1.2175	1.2175	12.1383		0.804465	1.66551	1.66551	6.03321		1.11088	1.74115	1.74115	9.04976		0.592861	0.501229	0.592861	3.75984		1.0668	0.973224	1.0668	3.51501
0.69994	0.601662	0.69994	19.5698		0.897223	1.11516	1.11516	8.34117		0.610129	1.10104	1.10104	18.1748		0.545373	0.870308	0.870308	13.6455		0.694986	1.01204	1.01204	8.42733		0.75562	1.83121	1.83121	21.4499		1.01728	0.960755	1.01728	6.46881		0.535964	2.45932	2.45932	39.7234		0.735368	0.801522	0.801522	3.19106		1.15029	0.882266	1.15029	6.46784
0.580575	0.815092	0.815092	4.96064		0.696959	1.07313	1.07313	7.08654		0.570716	0.574248	0.574248	6.59295		0.85922	0.621404	0.85922	13.3413		0.946227	0.947553	0.947553	6.82694		0.766859	1.57881	1.57881	16.4472		0.662993	1.64315	1.64315	13.7432		0.760576	1.77892	1.77892	22.7633		1.10159	0.844533	1.10159	5.76573		0.487144	0.39573	0.487144	7.29811
1.02604	0.927	1.02604	4.57344		0.725684	0.537444	0.725684	10.0878		0.722331	1.43588	1.43588	5.04979		0.577119	0.85046	0.85046	10.8917		1.15767	1.39442	1.39442	7.18829		0.48328	1.59022	1.59022	14.9228		1.29841	1.75009	1.75009	15.0625		1.51788	1.54822	1.54822	14.0408		0.634844	0.800758	0.800758	5.32136		1.02947	1.32598	1.32598	3.71663
0.835491	0.893633	0.893633	3.13266		0.565338	1.17704	1.17704	3.56608		0.613452	1.24507	1.24507	22.5483		0.683826	1.3321	1.3321	14.9489		0.509546	0.574863	0.574863	3.39973		0.707205	0.984691	0.984691	6.3584		1.07828	1.93582	1.93582	22.1187		0.860743	2.12311	2.12311	22.5146		0.764007	0.662834	0.764007	7.55329		0.447469	0.538251	0.538251	8.26832
1.00304	0.768739	1.00304	5.03587		1.05176	1.00485	1.05176	7.7825		0.710689	1.1693	1.1693	15.9291		0.599027	1.00395	1.00395	17.8985		0.990167	1.29237	1.29237	1.93597		0.681912	1.69576	1.69576	3.29703		0.617355	1.96479	1.96479	19.1266		1.06135	2.51853	2.51853	12.1279		1.12653	0.658255	1.12653	12.8609		0.850753	0.716872	0.850753	10.5154
0.971819	0.732133	0.971819	3.8085		0.943254	0.775698	0.943254	4.2504		0.768863	0.744562	0.768863	2.64605		0.64633	0.788667	0.788667	5.49764		0.86643	1.1943	1.1943	4.68337		0.849117	0.891195	0.891195	11.7835		0.89661	1.68819	1.68819	13.1091		1.40309	1.61188	1.61188	33.5447		0.474932	0.737974	0.737974	13.799		1.09421	0.515192	1.09421	4.47083
1.23321	0.99082	1.23321	6.06516		0.612988	1.0637	1.0637	4.82499		0.471533	0.75208	0.75208	7.39186		0.974366	0.887877	0.974366	9.20107		0.556072	1.45951	1.45951	15.012		1.02842	1.16012	1.16012	6.28831		0.508486	0.99181	0.99181	18.4735		1.26796	2.33111	2.33111	13.1528		1.04124	0.902952	1.04124	6.87697		0.583027	0.713356	0.713356	5.48402
0.599691	0.505917	0.599691	4.41966		1.04782	1.90543	1.90543	2.26509		1.36233	1.39526	1.39526	9.64672		1.05482	0.809812	1.05482	7.49408		0.667361	0.708079	0.708079	3.29869		0.727372	0.738683	0.738683	9.8788		0.508866	1.18444	1.18444	7.63556		0.797231	3.10024	3.10024	8.93427		0.909087	0.640997	0.909087	6.17719		1.05336	0.885018	1.05336	9.29856
0.806909	0.622311	0.806909	6.25538		0.639145	1.09107	1.09107	6.17473		0.704947	1.17012	1.17012	4.55679		0.499495	1.04451	1.04451	36.4886		0.640069	1.14592	1.14592	5.60269		1.0297	1.27791	1.27791	5.17023		1.70126	1.98318	1.98318	10.2086		0.887634	2.28295	2.28295	23.3806		0.673287	1.24873	1.24873	5.32889		0.610267	0.967636	0.967636	12.2819
0.681619	1.09036	1.09036	5.14779		0.89302	0.785997	0.89302	4.44376		1.11415	0.605909	1.11415	8.01381		1.02256	1.92102	1.92102	10.3296		0.458994	1.53227	1.53227	10.3131		0.702827	0.871568	0.871568	9.88859		0.619686	1.05362	1.05362	21.4328		0.800331	2.61522	2.61522	20.0993		0.946774	1.33272	1.33272	6.82507		0.523573	0.530169	0.530169	4.05246
0.734848	0.606744	0.734848	8.09748		0.792936	0.668474	0.792936	5.04869		0.60252	1.55221	1.55221	6.41243		0.936122	1.31895	1.31895	9.77642		0.711716	0.563744	0.711716	4.4106		0.637931	1.18738	1.18738	4.64315		0.706969	1.60832	1.60832	13.4959		0.84125	2.13992	2.13992	20.0513		1.43788	0.918836	1.43788	3.66322		0.560991	1.16161	1.16161	3.2387
0.562527	1.16879	1.16879	9.76077		0.901627	0.484539	0.901627	9.54776		1.22787	0.858578	1.22787	22.7457		0.836659	0.911928	0.911928	5.76329		0.586638	0.679926	0.679926	5.5587		0.502357	1.10619	1.10619	3.28668		1.09712	1.36769	1.36769	7.30534		0.624315	1.75659	1.75659	16.8044		1.0903	0.584552	1.0903	9.5632		0.876461	0.691553	0.876461	17.2985
1.17343	0.955151	1.17343	5.15953		0.540083	1.10129	1.10129	5.11759		1.18502	1.2922	1.2922	5.29925		0.86734	0.635294	0.86734	8.04841		0.816091	0.795692	0.816091	13.2166		1.4614	1.37794	1.4614	13.6461		0.997468	0.963986	0.997468	16.8235		0.493303	2.60782	2.60782	16.0575		1.11372	0.746453	1.11372	5.27768		0.71415	0.448913	0.71415	6.57122
0.764199	0.45737	0.764199	2.42175		0.934253	0.861535	0.934253	5.7285		1.02566	1.19313	1.19313	7.32149		0.789941	0.853204	0.853204	14.4528		0.71516	0.687829	0.71516	4.35356		0.525631	1.26475	1.26475	5.11039		0.748849	1.19199	1.19199	19.0844		0.579899	2.66295	2.66295	9.06684		0.625223	0.560549	0.625223	4.05915		0.759208	0.69432	0.759208	1.85286
1.24739	0.625628	1.24739	6.00919		0.666992	1.2497	1.2497	3.15026		1.08824	0.625731	1.08824	15.7054		0.410384	1.14645	1.14645	7.26407		0.628424	0.972073	0.972073	0		0.890599	1.30949	1.30949	4.41796		1.25315	1.97144	1.97144	16.5299		0.613622	1.56142	1.56142	12.3411		0.835554	0.593991	0.835554	5.16932		0.806451	0.49218	0.806451	6.23702
0.853377	1.02347	1.02347	3.89129		0.62615	0.9749	0.9749	5.80265		0.533189	0.81899	0.81899	12.0542		0.879785	1.63523	1.63523	17.4593		0.899377	0.901272	0.901272	5.40656		0.887138	1.43695	1.43695	9.20752		0.600378	1.31661	1.31661	11.6946		0.878578	2.61876	2.61876	22.8192		0.739619	0.754017	0.754017	7.57686		0.538793	0.612449	0.612449	8.06616
0	0	0	5.14085		0.791296	0.655684	0.791296	11.1627		0.779666	0.926607	0.926607	18.9266		0.834443	2.25282	2.25282	10.9603		0.519494	0.626364	0.626364	27.7185		1.80474	1.27002	1.80474	4.93093		0.766997	1.62024	1.62024	3.95281		0.904699	2.65424	2.65424	19.2266		0.659222	1.06652	1.06652	3.75198		0.84412	1.24239	1.24239	7.07781
0.538783	0.548908	0.548908	4.45758		0.655428	1.45559	1.45559	4.26726		0.782539	0.674	0.782539	9.32248		0.624664	1.0515	1.0515	26.8044		0.835304	0.69654	0.835304	6.92071		0.606187	1.21052	1.21052	6.23279		0.75738	1.67209	1.67209	18.513		0.512554	1.8228	1.8228	15.4291		0.667682	0.997253	0.997253	10.3569		0.69981	0.569006	0.69981	6.72309
0.639719	0.658131	0.658131	5.8859		1.23867	0.622863	1.23867	22.0918		0.726995	0.90629	0.90629	29.2579		0.783575	1.52751	1.52751	34.693		0.746497	1.4368	1.4368	3.69247		0.805559	1.04568	1.04568	5.84182		0.558503	2.01616	2.01616	7.83679		0.766553	2.47047	2.47047	27.9676		0.898282	1.03101	1.03101	4.26612		0.605161	0.599055	0.605161	5.09314
1.13977	0.699925	1.13977	5.1448		0.950675	1.07295	1.07295	9.44971		0.561374	0.551326	0.561374	6.25999		1.60217	1.2665	1.60217	17.5092		0.939053	0.641044	0.939053	4.21474		0.854122	1.01406	1.01406	5.63413		0.694891	1.33323	1.33323	9.41466		0.629527	1.27565	1.27565	17.6525		0.739174	1.20986	1.20986	6.21541		1.42494	0.620111	1.42494	3.31171
0.808652	0.862977	0.862977	18.0576		1.11121	0.713984	1.11121	8.94208		0.593483	0.550005	0.593483	15.5838		1.12126	1.71971	1.71971	7.82162		1.00285	0.833315	1.00285	3.91739		0.742306	1.17884	1.17884	14.9545		0.929713	1.5273	1.5273	14.2914		0.427163	1.99358	1.99358	10.2269		0.815726	0.513218	0.815726	6.86458		0.87256	1.21651	1.21651	10.6359
0.845029	0.632703	0.845029	4.04815		0.530696	0.893229	0.893229	8.07115		0.736953	2.39909	2.39909	9.56441		1.30816	1.04027	1.30816	14.1823		0.70611	1.28436	1.28436	9.53351		0.592565	0.860362	0.860362	6.73113		0.860211	2.11806	2.11806	7.94725		0.464534	1.83977	1.83977	19.2101		0.704479	0.734213	0.734213	5.65702		0.920766	1.16933	1.16933	5.80149
0.802942	0.67177	0.802942	15.1224		1.52066	0.400645	1.52066	8.25005		0.857147	0.981714	0.981714	9.28619		0.535217	1.5183	1.5183	10.4938		0.677117	0.496974	0.677117	5.15569		0.474183	1.0762	1.0762	3.69248		0.734245	0.483137	0.734245	7.14209		0.670439	1.49485	1.49485	11.9323		0.922093	0.888736	0.922093	4.77387		0.950594	1.114	1.114	8.86484
0.508936	0.611039	0.611039	13.8111		0.859611	0.529877	0.859611	11.4059		1.41318	1.15163	1.41318	5.22588		0.831481	0.904852	0.904852	17.0774		0.564782	0.606328	0.606328	8.01066		0.702476	0.579271	0.702476	10.2524		1.34394	2.09771	2.09771	11.4912		0.590466	2.16371	2.16371	13.8247		0.750899	0.898623	0.898623	3.85471		0.779561	0.837981	0.837981	4.21406
0.795944	0.990103	0.990103	18.131		0.939696	0.565858	0.939696	5.5919		0.506395	0.83697	0.83697	15.7201		0.699171	1.20083	1.20083	8.71444		0.609498	0.956203	0.956203	3.49427		0.770501	0.999564	0.999564	7.37561		0.835369	2.19416	2.19416	11.2182		0.636511	2.10052	2.10052	21.1321		0.527814	0.91888	0.91888	6.27484		0.530332	1.13781	1.13781	6.66902
0.733059	0.59734	0.733059	6.27766		1.79431	0.630027	1.79431	5.81599		0.712497	1.15734	1.15734	6.17081		1.35675	0.721887	1.35675	28.1816		0.906054	0.613755	0.906054	8.59616		0.763089	1.06012	1.06012	4.48092		0.459745	1.68819	1.68819	10.1137		1.12038	2.50528	2.50528	31.133		0.522169	0.927645	0.927645	4.08496		0.85834	0.575031	0.85834	2.96506
1.29773	0.823934	1.29773	8.05287		0.972286	1.02259	1.02259	3.0665		0.414516	1.0032	1.0032	13.142		0.547118	1.14729	1.14729	15.9724		0.927182	1.46811	1.46811	4.02914		0.701887	1.45929	1.45929	9.61665		0.720117	1.7384	1.7384	12.0404		0.940905	2.52559	2.52559	28.2564		1.07777	0.496467	1.07777	5.60112		0.439627	0.809103	0.809103	4.118
0.832319	0.537535	0.832319	4.1756		0.482891	1.10961	1.10961	4.00929		0.826835	0.786735	0.826835	7.94212		0.66741	1.88502	1.88502	26.8429		1.10284	0.690797	1.10284	4.3672		0.71349	1.55212	1.55212	9.1132		0.657432	1.55261	1.55261	15.0903		1.30112	2.27174	2.27174	23.8869		0.744281	0.991595	0.991595	4.22704		0.896416	0.870317	0.896416	5.72926
1.06728	1.03353	1.06728	3.71245		0.85198	0.422287	0.85198	14.6556		0.819036	1.36017	1.36017	16.472		0.830222	0.578832	0.830222	8.95387		0.971734	1.70476	1.70476	6.50347		1.14233	0.878233	1.14233	4.37111		0.850914	1.2029	1.2029	12.4232		0.639402	2.13988	2.13988	23.8626		1.24355	0.872104	1.24355	3.9585		0.799459	0.761725	0.799459	7.32297
0.975578	1.26418	1.26418	6.13913		0.520049	0.567947	0.567947	5.31437		0.800544	1.21922	1.21922	6.07489		0.456239	0.978961	0.978961	16.0998		0.713867	1.12597	1.12597	7.77627		0.912129	0.602108	0.912129	4.56009		0.922874	1.21417	1.21417	6.19195		0.745363	2.13774	2.13774	18.9834		0.67586	1.40421	1.40421	3.64341		1.39821	1.14683	1.39821	6.11255
0.766961	0.811149	0.811149	8.49577		1.26675	1.19935	1.26675	13.8458		0.889759	1.09466	1.09466	4.19005		1.03163	0.836302	1.03163	22.6782		0.660845	0.837204	0.837204	3.53643		0.673794	1.7798	1.7798	6.88679		0.882536	1.76262	1.76262	6.93944		0.966667	1.74037	1.74037	22.409		1.04594	1.07219	1.07219	5.54998		1.45879	0.950565	1.45879	5.13277
0.925476	0.743592	0.925476	6.60125		0.949793	0.983103	0.983103	8.22618		0.977388	0.821262	0.977388	8.6321		1.20206	0.983437	1.20206	11.6432		1.15828	1.09756	1.15828	8.34384		0.941891	1.03473	1.03473	12.1301		0.81572	1.44552	1.44552	24.0057		0.770759	2.086	2.086	24.2706		0.822246	0.722078	0.822246	0		0.953018	0.900129	0.953018	6.62466
0.94363	0.902684	0.94363	7.71653		1.31747	0.659784	1.31747	9.8572		1.00249	0.671604	1.00249	13.505		0.536562	0.558864	0.558864	12.504		0.94973	0.646713	0.94973	8.54903		0.515829	1.38472	1.38472	5.76756		1.48322	1.06135	1.48322	9.41293		0.896742	2.60683	2.60683	16.3556		0.550291	0.748953	0.748953	5.498		0.572735	0.840811	0.840811	4.22821
0.865063	0.929782	0.929782	9.2137		0.680986	0.70095	0.70095	5.80434		0.79687	0.68473	0.79687	7.2835		0.675961	1.30761	1.30761	6.22618		0.530244	0.96969	0.96969	3.14576		0.46178	0.720479	0.720479	4.13961		1.31329	1.31312	1.31329	4.55184		0.596376	1.84683	1.84683	16.733		0.57559	1.23527	1.23527	6.10912		1.06078	0.880499	1.06078	3.55505
0.886379	0.811127	0.886379	10.1956		0.672477	0.653798	0.672477	6.80342		0.977673	0.847693	0.977673	10.1828		0.811257	0.92118	0.92118	18.6652		0.840013	1.32376	1.32376	12.8228		1.02834	0.883655	1.02834	2.87812		1.01747	1.96509	1.96509	16.1882		0.891878	2.108	2.108	37.01		0.463898	0.604974	0.604974	4.68085		0.569621	0.559121	0.569621	5.46326
0.738225	0.6348	0.738225	6.51964		0.982659	0.926099	0.982659	15.5325		0.975444	0.58193	0.975444	7.99742		1.0497	1.77854	1.77854	5.58829		1.1466	1.09799	1.1466	6.27883		0.579439	0.654969	0.654969	2.81801		0.650922	1.60887	1.60887	11.8338		0.629218	2.33845	2.33845	25.2663		0.617864	1.07719	1.07719	8.82052		0.861827	0.526581	0.861827	12.8173
0.498576	0.572382	0.572382	9.21756		0.879793	0.779303	0.879793	4.53829		1.27626	0.915436	1.27626	16.3932		0.513304	0.990712	0.990712	26.9264		0.955388	0.762831	0.955388	9.49482		1.06018	1.07173	1.07173	4.70907		0.755704	1.51682	1.51682	20.0297		1.19358	1.45432	1.45432	13.6811		0.961324	0.518691	0.961324	5.78946		0.505455	0.955893	0.955893	3.29412
0.831931	0.65351	0.831931	9.68753		0.795486	0.782635	0.795486	3.89712		0.696979	1.42125	1.42125	5.18117		1.27492	1.19079	1.27492	19.6599		0.496948	1.429	1.429	4.98408		0.560671	0.983747	0.983747	4.4513		0.877667	1.41944	1.41944	18.8705		1.02334	2.17603	2.17603	30.8021		1.11759	1.07678	1.11759	4.52603		0.486289	0.625384	0.625384	10.2768
1.29028	0.704322	1.29028	16.4219		0.436643	0.720635	0.720635	3.37488		0.707473	0.638046	0.707473	5.0639		1.04403	0.914462	1.04403	5.30549		0.712993	1.0719	1.0719	12.7465		1.18763	0.697078	1.18763	6.37976		1.16954	0.942226	1.16954	7.19564		0.792173	1.98909	1.98909	20.7123		0.803636	0.849497	0.849497	7.66932		0.991103	1.27248	1.27248	2.91265
0.567449	0.933285	0.933285	10.0276		0.643736	1.02451	1.02451	16.7185		1.35363	0.837065	1.35363	36.5149		0.631716	1.24738	1.24738	7.7144		0.700084	0.900613	0.900613	8.68101		0.754956	0.919178	0.919178	6.03711		0.779807	1.10453	1.10453	15.0112		0.802048	2.81988	2.81988	16.041		0.774893	1.52376	1.52376	7.98398		0.386087	1.00335	1.00335	9.04466
0.707089	0.494831	0.707089	8.90738		1.23442	0.892457	1.23442	7.14414		0.928054	0.597818	0.928054	7.05517		1.54708	0.569675	1.54708	19.4465		0.74223	0.487753	0.74223	7.33671		0.80722	1.78231	1.78231	5.20692		0.730213	1.61231	1.61231	16.208		0.633033	2.36213	2.36213	14.9278		0.8312	0.708992	0.8312	2.72468		0.947236	0.713467	0.947236	4.9689
1.49048	0.738649	1.49048	2.59062		0.817856	0.931395	0.931395	4.44268		0.52983	0.935329	0.935329	5.77734		1.14282	1.53197	1.53197	8.79103		0.672799	1.07904	1.07904	4.41614		1.16426	1.00138	1.16426	7.78987		1.15078	1.89989	1.89989	17.0561		1.3782	1.68746	1.68746	12.8986		0.625773	1.04391	1.04391	5.02192		0.905881	1.56071	1.56071	8.33751
1.00393	0.745644	1.00393	0		0.593162	0.596656	0.596656	11.3654		0.89457	1.34674	1.34674	10.4593		0.865119	0.98147	0.98147	26.0524		0.819589	1.13159	1.13159	13.3121		1.17504	0.762869	1.17504	10.6221		0.698208	1.51939	1.51939	17.2777		0.739267	1.79637	1.79637	27.1312		1.02663	0.57627	1.02663	4.43625		0.72921	0.913633	0.913633	4.18965
0.850964	0.547649	0.850964	3.0214		1.31704	1.25565	1.31704	15.838		0.693945	0.781738	0.781738	15.0632		0.917951	1.46052	1.46052	12.3151		1.19768	1.1477	1.19768	10.5665		0.687576	1.59401	1.59401	11.4818		1.3465	1.80263	1.80263	16.0354		0.962569	1.49145	1.49145	13.0654		0.546639	0.886995	0.886995	4.07792		1.08148	0.73387	1.08148	5.98583
0.639981	0.86563	0.86563	3.77947		0.735172	0.740664	0.740664	5.16043		0.723863	0.766415	0.766415	4.26836		1.22347	1.22867	1.22867	12.832		0.662984	0.630853	0.662984	3.24629		0.982722	1.13914	1.13914	6.06247		0.656702	1.97652	1.97652	9.25164		0.746048	2.33004	2.33004	24.1367		0.748598	0.8228	0.8228	14.6784		1.06992	0.926228	1.06992	5.09532
0.472163	0.830527	0.830527	17.6596		0.749158	0.837963	0.837963	4.32858		0.639544	0.48933	0.639544	9.11289		0.656849	1.4306	1.4306	13.1066		0.682512	1.33285	1.33285	3.10248		0.799485	1.38413	1.38413	5.69792		1.07485	1.75411	1.75411	12.3369		0.950277	1.6934	1.6934	26.3083		1.10432	1.21722	1.21722	9.2683		0.808173	2.10761	2.10761	3.59988
1.0392	0.580631	1.0392	9.38734		0.863377	1.0836	1.0836	6.74229		1.04281	0.702857	1.04281	5.24439		1.03895	1.00938	1.03895	27.5667		0.909833	1.15118	1.15118	6.38235		0.727876	0.72067	0.727876	7.89006		1.31775	1.50706	1.50706	15.2174		0.820035	2.10103	2.10103	7.43106		1.13323	0.71242	1.13323	3.26052		1.03147	0.883423	1.03147	5.55215
0.667094	0.851563	0.851563	5.3656		0.863716	0.462569	0.863716	8.69637		1.13084	1.36123	1.36123	11.958		0.765829	0.530839	0.765829	18.1659		0.876823	1.36464	1.36464	4.04715		0.719893	1.23612	1.23612	7.35995		0.750314	1.46695	1.46695	11.1842		0.60909	1.76279	1.76279	17.1288		0.556803	0.754321	0.754321	4.74226		0.704443	0.776267	0.776267	5.98985
0.977543	1.77796	1.77796	4.3817		0.578875	0.773769	0.773769	19.6532		1.13509	1.30836	1.30836	14.2576		0.637287	1.37369	1.37369	12.6998		0.744449	0.600442	0.744449	6.21265		1.16817	0.94933	1.16817	8.148		0.660228	1.24955	1.24955	10.1783		0.849878	3.6678	3.6678	21.1352		0.574313	1.5172	1.5172	3.81245		0.799303	0.771657	0.799303	8.99622
0.761769	0.743776	0.761769	3.5935		0.959771	0.902656	0.959771	3.87566		0.732097	0.663591	0.732097	19.0493		1.00376	0.980632	1.00376	6.42935		0.525963	0.698646	0.698646	7.42016		1.12501	1.19142	1.19142	13.0984		1.04516	1.9413	1.9413	10.2674		0.490617	2.55629	2.55629	12.3862		0.894357	0.821437	0.894357	8.46903		0.681449	0.9588	0.9588	15.4987
0.768023	0.99558	0.99558	2.94162		1.11391	0.715683	1.11391	9.44719		0.687592	0.979394	0.979394	21.6199		0.755064	1.8777	1.8777	20.6165		0.886518	0.673956	0.886518	7.07046		0.813032	0.624495	0.813032	10.5281		1.46257	1.56804	1.56804	8.2895		1.30276	1.46181	1.46181	16.3926		0.893198	0.6462	0.893198	7.57244		0.960932	1.39356	1.39356	6.58678
1.09176	0.505573	1.09176	5.81918		0.62105	0.887769	0.887769	5.83882		0.812764	1.19423	1.19423	7.26539		0.991803	0.950422	0.991803	12.8278		0.849063	0.971898	0.971898	5.77492		0.647037	1.0647	1.0647	16.8434		0.917877	1.10995	1.10995	17.4638		1.00438	1.79426	1.79426	23.1731		0.966082	0.931504	0.966082	3.73893		1.04743	0.635501	1.04743	3.18644
1.03137	0.569752	1.03137	3.54861		1.09312	0.706105	1.09312	9.26008		0.644528	1.0528	1.0528	8.32756		0.85858	0.744429	0.85858	9.15859		0.708635	1.36358	1.36358	8.99801		0.517366	1.54502	1.54502	5.17414		1.025	1.35874	1.35874	10.7881		0.834422	1.43074	1.43074	13.3686		0.861045	0.759718	0.861045	6.34393		1.42111	1.22343	1.42111	6.10334
0.566502	0.592922	0.592922	4.27923		0.660312	0.873045	0.873045	11.4155		0.674984	1.13963	1.13963	5.76501		0.735913	1.03558	1.03558	15.9141		1.53223	0.948983	1.53223	4.08477		0.886393	1.08606	1.08606	10.357		1.19677	1.19439	1.19677	24.334		0.751345	1.76841	1.76841	29.9061		0.720956	0.774469	0.774469	4.1686		0.897987	0.520112	0.897987	5.99415
0.865716	0.756842	0.865716	7.58505		0.709526	1.47227	1.47227	5.18714		1.00519	0.84533	1.00519	5.18603		0.923036	0.399384	0.923036	21.4415		1.30044	0.735345	1.30044	0		0.434297	0.723265	0.723265	13.5313		0.82961	2.20446	2.20446	13.2412		1.11998	1.75091	1.75091	22.5017		0.679793	0.564543	0.679793	2.63296		0.582936	0.926316	0.926316	6.13583
0.474926	1.20567	1.20567	15.8139		0.658429	0.688274	0.688274	6.6674		1.00608	0.616217	1.00608	12.0219		1.14725	0.945575	1.14725	11.3581		0.53893	1.04313	1.04313	5.99804		0.358749	1.85473	1.85473	5.12222		1.17147	2.10441	2.10441	15.5138		1.06198	2.50194	2.50194	28.3499		0.790258	1.00051	1.00051	4.3356		1.25225	0.937611	1.25225	9.53193
1.11525	0.68156	1.11525	10.8105		0.845702	1.0934	1.0934	3.2624		0.682322	1.45962	1.45962	7.84111		0.522262	0.703879	0.703879	11.7271		0.528041	0.848126	0.848126	10.9246		0.804489	1.20546	1.20546	1.84411		0.732215	1.47506	1.47506	15.96		1.05536	2.53271	2.53271	22.5204		0.771343	0.809003	0.809003	6.81293		0.755988	1.05923	1.05923	10.2573
0.608853	1.05216	1.05216	11.4647		0.687723	0.5745	0.687723	4.86125		0.989616	1.51843	1.51843	28.2245		1.15751	1.32241	1.32241	17.959		0.367235	1.22746	1.22746	8.63414		0.905656	1.59825	1.59825	5.40735		1.09779	1.66173	1.66173	14.271		0.944213	1.68904	1.68904	12.4372		1.16796	0.849198	1.16796	8.00068		0.987045	1.22289	1.22289	4.76447
0.453216	0.610162	0.610162	3.52768		0.531475	0.992856	0.992856	8.15773		0.564169	0.608904	0.608904	7.82747		1.5835	2.11011	2.11011	27.7119		0.654847	1.01505	1.01505	6.52569		0.999798	1.16609	1.16609	14.5632		0.789781	1.6273	1.6273	24.3666		1.81381	2.64309	2.64309	15.2298		1.09277	1.3376	1.3376	6.61785		1.01122	1.48559	1.48559	5.29213
0.798869	0.515914	0.798869	1.38437		0.763017	1.00765	1.00765	16.75		1.44029	1.01999	1.44029	4.16823		0.581303	0.705045	0.705045	45.865		0.771863	1.07965	1.07965	3.50045		0.588695	0.868594	0.868594	2.627		0.532776	1.68101	1.68101	7.32748		0.616008	2.3505	2.3505	5.39703		0.501863	0.982551	0.982551	3.22535		0.595331	1.48148	1.48148	6.12025
0.418391	0.890373	0.890373	9.55418		0.796314	0.646018	0.796314	8.12221		1.02758	1.14755	1.14755	6.99338		0.841309	1.35558	1.35558	11.349		1.02389	0.655672	1.02389	6.93976		0.5847	1.04817	1.04817	6.26826		0.527548	1.49117	1.49117	14.4328		0.677081	2.28824	2.28824	13.7783		0.495223	0.50385	0.50385	11.1633		0.672704	0.885428	0.885428	5.20598
0.433019	0.467119	0.467119	8.04964		0.6369	0.932258	0.932258	5.28335		1.24649	1.06256	1.24649	4.81957		0.513199	1.12586	1.12586	9.83227		1.03452	0.642997	1.03452	5.90261		1.09674	0.617682	1.09674	5.86151		0.711577	0.782992	0.782992	8.81629		0.868075	2.0755	2.0755	28.3879		1.20554	0.422562	1.20554	2.92671		0.994291	0.98591	0.994291	5.14232
0.589722	0.693864	0.693864	7.78818		0.58836	1.33383	1.33383	9.89271		0.750733	1.30453	1.30453	19.6096		0.475594	0.430047	0.475594	8.33615		0.746191	1.05866	1.05866	7.95164		1.47979	0.580858	1.47979	3.06762		0.995552	1.93715	1.93715	16.8446		1.147	2.83068	2.83068	30.2498		0.949026	0.534014	0.949026	10.795		0.784752	1.46117	1.46117	10.8366
0.646871	0.966391	0.966391	8.86723		1.08342	0.646835	1.08342	15.2125		1.19839	0.96159	1.19839	8.15175		0.83921	1.44501	1.44501	20.974		0.929278	1.48456	1.48456	11.0304		1.17293	0.68754	1.17293	14.2568		1.22177	1.1886	1.22177	7.97455		1.08268	1.95905	1.95905	19.9431		0.901565	0.516453	0.901565	3.63291		0.97947	0.943351	0.97947	16.095
0.625136	0.773239	0.773239	2.3436		1.13664	0.913599	1.13664	6.30139		0.784922	0.870854	0.870854	9.75497		1.10224	0.904549	1.10224	7.54084		0.860298	0.786843	0.860298	2.80443		0.688876	1.30323	1.30323	8.48189		0.987332	1.33468	1.33468	7.23781		0.984818	1.38132	1.38132	20.1406		0.651207	1.24908	1.24908	12.2235		0.814242	0.729759	0.814242	6.08849
0.940109	1.30666	1.30666	4.73206		0.510501	0.644634	0.644634	9.98452		0.835639	0.907933	0.907933	9.77094		1.02897	1.1299	1.1299	17.489		0.430718	0.821517	0.821517	5.83422		0.534523	1.15635	1.15635	8.59666		0.759275	0.885542	0.885542	3.43291		0.707903	1.71021	1.71021	19.2559		0.83909	1.07311	1.07311	4.45107		1.14896	0.475124	1.14896	8.90259
0.760555	0.450674	0.760555	18.5616		1.18519	0.556632	1.18519	5.99105		0.537026	0.788415	0.788415	18.1011		0.918935	2.00421	2.00421	9.0297		1.00719	1.26409	1.26409	6.42786		0.597543	1.95903	1.95903	6.93452		0.620982	2.42491	2.42491	13.686		0.892465	2.69779	2.69779	14.1143		0.988792	0.870956	0.988792	4.50384		0.669762	0.807558	0.807558	5.08981
0.587981	0.520196	0.587981	6.68894		0.775862	1.21298	1.21298	7.69788		0.881799	0.69785	0.881799	6.14299		1.09163	1.11317	1.11317	13.7395		0.811972	1.59189	1.59189	2.60863		0.937024	1.29299	1.29299	10.4177		0.862157	1.39704	1.39704	9.90289		1.21235	2.33884	2.33884	24.9417		0.574353	0.988878	0.988878	5.73201		1.28532	1.37361	1.37361	4.11128
0.990186	0.762604	0.990186	7.16603		0.575773	0.764588	0.764588	8.31271		0.54231	0.943098	0.943098	9.78725		1.1084	1.62725	1.62725	10.7149		0.699208	0.499904	0.699208	5.78142		1.0417	0.65419	1.0417	6.1733		0.808951	1.44854	1.44854	14.8157		0.766919	2.06029	2.06029	21.7795		1.1775	0.568108	1.1775	5.65672		0.459611	1.07949	1.07949	4.50137
1.11113	1.06577	1.11113	9.77357		0.896711	1.1412	1.1412	5.12324		0.945742	0.871437	0.945742	15.2219		0.656604	1.57809	1.57809	16.8563		0.984198	0.889571	0.984198	3.39104		0.422174	2.09828	2.09828	4.0919		1.17655	1.41759	1.41759	28.751		1.11377	2.10876	2.10876	15.2221		1.04227	0.752797	1.04227	7.15672		0.620371	1.19737	1.19737	4.99129
0.693278	1.07976	1.07976	12.2927		0.695645	0.636408	0.695645	6.85627		1.04386	1.2904	1.2904	5.18732		0.859514	1.29338	1.29338	27.8831		1.0147	1.10591	1.10591	9.56268		0.848191	1.56526	1.56526	5.3037		1.23347	2.21605	2.21605	10.2043		0.516324	1.89944	1.89944	19.4319		0.584317	0.661763	0.661763	7.09945		1.25848	0.881738	1.25848	13.2619
0.797286	1.00526	1.00526	2.8937		1.20084	0.578375	1.20084	7.28742		0.514696	0.827066	0.827066	6.64246		0.858308	0.741985	0.858308	14.0823		0	0	0	2.47749		0.588055	1.43308	1.43308	7.62439		0.750115	2.26963	2.26963	14.3864		1.57012	1.96488	1.96488	25.6464		0.631419	0.904598	0.904598	5.84752		0.862806	0.964835	0.964835	6.74161
1.03336	1.16263	1.16263	5.63723		0.655181	1.02519	1.02519	7.02964		1.32663	1.07136	1.32663	3.86728		0.504473	1.53485	1.53485	9.87337		0.627199	1.00341	1.00341	4.66442		1.22783	1.15299	1.22783	7.32137		0.990549	1.54389	1.54389	18.4336		0.862596	2.23588	2.23588	19.5066		1.02703	1.46053	1.46053	4.24328		1.16917	1.10802	1.16917	4.08186
1.31733	0.656303	1.31733	7.98809		0.988895	0.68645	0.988895	8.18726		0.713601	1.05793	1.05793	15.0898		0.892255	1.29324	1.29324	12.9941		0.626894	0.867645	0.867645	13.5185		0.709409	1.83271	1.83271	9.33526		0.933936	1.88861	1.88861	3.45815		0.743452	2.111	2.111	9.13747		0.844008	1.37716	1.37716	3.87283		1.22746	1.20745	1.22746	8.14897
0.793148	0.561788	0.793148	9.58311		0.861826	1.07972	1.07972	6.32303		1.13457	1.22647	1.22647	5.57586		0.797697	1.82461	1.82461	7.7994		0.525004	0.744266	0.744266	20.4654		1.08938	1.28971	1.28971	5.90389		1.66937	1.78457	1.78457	10.4528		1.51773	1.67405	1.67405	24.7707		0.631884	0.702909	0.702909	5.783		0.626162	1.01395	1.01395	4.58402
0.900667	1.16816	1.16816	6.47435		1.28102	1.04032	1.28102	9.13369		0.945956	1.1765	1.1765	19.4259		0.827973	1.33038	1.33038	31.7774		1.13896	1.04888	1.13896	5.93652		0.521293	1.46322	1.46322	11.1392		0.899732	1.47349	1.47349	7.61358		0.488125	0.961716	0.961716	28.5524		0.612253	0.777427	0.777427	1.85768		1.10937	0.693428	1.10937	5.40034
0.702568	0.750016	0.750016	7.91945		0.479691	1.41331	1.41331	6.89783		0.527574	0.673834	0.673834	13.1615		0.603756	1.25071	1.25071	3.68477		0.855003	0.936452	0.936452	5.37065		1.2613	1.25485	1.2613	18.5219		1.25648	1.49323	1.49323	14.3871		0.72015	1.54996	1.54996	23.0053		0.780737	1.09192	1.09192	5.44017		0.926754	0.971933	0.971933	8.53084
0.789549	0.452605	0.789549	2.91626		1.16543	1.33948	1.33948	1.88999		0.577928	1.16099	1.16099	18.1894		0.695023	1.50045	1.50045	9.31013		0.605976	1.85955	1.85955	6.10494		0.820905	1.30582	1.30582	9.39443		0.568137	1.03194	1.03194	11.2406		0.889898	2.15652	2.15652	11.3773		0.763532	0.65972	0.763532	5.9061		1.23197	1.04547	1.23197	2.39084
0.449927	1.02051	1.02051	7.1752		0.563416	0.599534	0.599534	10.2345		0.581768	1.45265	1.45265	12.405		1.19461	0.835699	1.19461	31.1623		0.96676	0.777058	0.96676	5.71181		0.535295	1.36338	1.36338	4.73235		0.747971	1.03401	1.03401	13.5303		0.869434	1.17351	1.17351	27.5287		0.476893	0.585471	0.585471	8.49096		0.736584	0.476261	0.736584	9.33115
1.33783	0.880827	1.33783	8.12742		0.904367	0.820749	0.904367	7.39477		1.39524	0.925111	1.39524	6.18267		0.843855	0.950355	0.950355	10.3681		0.961009	0.700155	0.961009	8.72809		0.844389	0.788794	0.844389	9.62019		0.714538	2.22254	2.22254	8.45169		0.561171	2.73959	2.73959	18.6139		0.905403	0.851207	0.905403	4.67049		1.40698	0.947635	1.40698	4.49862
0.708042	1.14018	1.14018	15.6564		0.84303	0.689206	0.84303	6.26929		1.11169	0.690258	1.11169	18.6643		0.570475	0.619995	0.619995	11.8761		1.04909	0.879331	1.04909	0		1.12133	1.57127	1.57127	4.21558		0.632894	2.1012	2.1012	8.8753		0.669878	1.78257	1.78257	26.9141		0.925582	0.659851	0.925582	6.28414		0.675393	0.849721	0.849721	5.30912
1.54646	1.21625	1.54646	4.57184		0.649677	0.926535	0.926535	3.8821		0.48993	0.876133	0.876133	5.75985		0.943553	1.4354	1.4354	8.357		1.06575	0.556993	1.06575	9.33084		0.811577	1.30235	1.30235	5.52432		0.750191	1.552	1.552	8.74716		0.803805	1.25881	1.25881	26.1856		0.797162	1.13319	1.13319	6.07808		0.971339	0.869922	0.971339	6.22818
0.877837	1.00737	1.00737	3.33113		0.664515	0.821336	0.821336	7.106		1.11789	1.00936	1.11789	8.32775		1.31398	0.797459	1.31398	9.41731		0.607728	1.23406	1.23406	5.24365		0.684657	0.565833	0.684657	5.07051		0.902198	1.21935	1.21935	12.1532		0.691174	2.48878	2.48878	27.9671		0.911589	0.82918	0.911589	9.13941		0.574782	0.714592	0.714592	9.78792
0.539439	0.510602	0.539439	6.03498		0.804331	0.913983	0.913983	12.6478		0.993674	0.740216	0.993674	10.3057		1.17162	1.63914	1.63914	30.1728		0.731799	0.635275	0.731799	5.69207		0.584816	1.35833	1.35833	5.15364		0.81723	1.73849	1.73849	7.94788		0.594819	1.4417	1.4417	27.3023		0.990811	0.71289	0.990811	4.84168		0.468268	0.671794	0.671794	8.69426
0.953096	0.49365	0.953096	4.09389		0.928248	1.07443	1.07443	7.3745		0.619619	0.917671	0.917671	6.81293		1.28691	1.03158	1.28691	11.9047		0.875038	1.28919	1.28919	3.38467		1.0173	0.867976	1.0173	6.7503		0.420953	1.40953	1.40953	15.156		0.532806	1.50337	1.50337	17.6324		0.869097	0.690822	0.869097	5.42553		0.693401	0.596107	0.693401	5.32837
1.40694	0.771831	1.40694	6.96639		0.588463	0.545456	0.588463	41.4043		0.753787	1.1787	1.1787	5.14743		0.539931	1.57985	1.57985	14.1316		0.704858	0.943793	0.943793	3.30799		0.497863	1.28584	1.28584	3.30008		0.873757	2.30376	2.30376	7.63608		1.12733	1.3087	1.3087	20.7913		0.532214	1.22519	1.22519	5.85287		0.701332	1.04006	1.04006	6.48634
0.898947	0.636176	0.898947	10.716		0.639971	0.681544	0.681544	9.94676		0.915669	1.29064	1.29064	6.42667		1.08559	1.40777	1.40777	6.32398		0.729679	0.957984	0.957984	5.60005		0.627348	0.569656	0.627348	9.26767		0.885492	1.00956	1.00956	12.337		0.944555	1.46237	1.46237	8.82445		0.723914	0.640738	0.723914	5.01436		0.640575	0.805167	0.805167	2.87954
0.713657	0.919445	0.919445	8.08557		0.683618	0.971221	0.971221	6.61558		0.864844	0.612139	0.864844	16.6814		0.943974	0.551022	0.943974	5.45566		1.07629	0.700375	1.07629	0		0.422948	0.738229	0.738229	13.9734		0.558179	0.922745	0.922745	11.4088		0.729077	2.03231	2.03231	24.6065		0.775539	0.905842	0.905842	8.52258		0.629962	0.904622	0.904622	6.5842
1.28788	0.815543	1.28788	7.04898		0.689725	0.834075	0.834075	9.5892		0.735704	0.921629	0.921629	6.43477		0.88002	1.03239	1.03239	12.6604		0.711754	0.772374	0.772374	3.29403		1.17623	1.0012	1.17623	13.233		0.892319	1.45603	1.45603	12.0679		0.881438	1.46174	1.46174	18.3668		0.882218	0.640814	0.882218	5.78415		1.04147	0.930468	1.04147	6.3074
0.688312	0.629681	0.688312	3.61909		0.633821	0.786153	0.786153	6.28324		0.528684	1.15857	1.15857	6.06292		0.907489	1.03572	1.03572	13.8288		0.522414	0.904809	0.904809	14.9432		1.18293	1.63284	1.63284	16.8331		0.891389	3.03	3.03	17.4395		0.871415	2.48336	2.48336	20.3923		0.825766	0.767018	0.825766	2.57644		0.828064	1.49946	1.49946	7.41209
1.077	1.12229	1.12229	13.5156		0.774876	0.462595	0.774876	12.3502		0.450959	0.761587	0.761587	9.73079		0.585229	1.46696	1.46696	11.9669		0.656832	0.61775	0.656832	7.36804		0.946692	1.33918	1.33918	14.0398		0.448163	1.76121	1.76121	9.77992		0.447	2.29799	2.29799	22.1058		0.916289	0.765848	0.916289	4.1091		1.22688	1.28177	1.28177	11.0163
0.72169	0.682691	0.72169	0		0.689995	1.45808	1.45808	6.83879		0.841281	1.01474	1.01474	4.62413		0.532477	1.69099	1.69099	8.73535		0.731009	1.78017	1.78017	8.25989		0.441495	0.781823	0.781823	11.7153		0.482453	2.03761	2.03761	7.00789		1.16478	1.57343	1.57343	10.3677		0.842806	1.26619	1.26619	9.91015		1.16209	0.847374	1.16209	4.41594
1.2149	0.59293	1.2149	4.42822		0.604802	0.806429	0.806429	2.84326		0.803963	0.915774	0.915774	5.99094		0.794313	0.748861	0.794313	13.757		0.471453	1.0625	1.0625	8.5093		1.23641	0.759635	1.23641	8.80349		0.454651	1.43297	1.43297	8.18484		0.897799	2.95005	2.95005	20.8723		0.779917	0.6697	0.779917	3.20883		0.286983	0.612201	0.612201	3.90181
0.804987	0.727761	0.804987	4.8173		0.956201	1.32088	1.32088	3.43016		1.06833	1.18068	1.18068	11.3153		1.08617	1.08558	1.08617	19.8452		1.31874	0.55236	1.31874	6.54118		0.540602	0.665009	0.665009	5.46266		1.15106	1.71193	1.71193	13.7705		1.21473	2.86353	2.86353	34.8973		0.94291	0.602163	0.94291	4.12496		0.824444	0.478539	0.824444	9.20042
0.698068	0.582055	0.698068	4.13774		0.692763	0.659886	0.692763	10.4759		0.638522	1.042	1.042	7.15361		1.00227	0.908993	1.00227	7.79356		0.84894	0.565547	0.84894	5.92468		1.24248	1.93081	1.93081	14.3095		0.797434	1.0063	1.0063	11.5226		0.722056	1.91205	1.91205	6.56097		0.906886	0.890656	0.906886	4.93547		0.658888	1.07747	1.07747	5.45088
0.881369	0.403661	0.881369	5.8033		1.22876	0.648747	1.22876	6.48761		1.12284	0.949133	1.12284	21.9324		0.834389	0.895105	0.895105	22.2043		0.511364	1.09674	1.09674	5.66486		0.74413	0.931061	0.931061	8.23456		0.944238	1.40383	1.40383	22.5146		1.00136	2.43874	2.43874	9.44502		0.732267	0.663671	0.732267	0		0.907074	1.08598	1.08598	8.22592
0.974195	1.18308	1.18308	4.69892		0.58084	0.672965	0.672965	9.43235		0.696978	1.53679	1.53679	8.46203		1.16988	1.25061	1.25061	8.028		0.962153	1.18313	1.18313	14.0998		0.76439	0.741573	0.76439	7.56813		0.569202	1.21133	1.21133	23.4507		0.907993	2.44483	2.44483	29.9977		0.824426	0.665695	0.824426	5.64552		0.655979	1.35455	1.35455	4.42743
0.57754	0.733215	0.733215	3.33988		0.792164	1.05419	1.05419	7.3789		0.639411	1.38651	1.38651	12.804		1.50989	1.18777	1.50989	9.9149		0.948542	0.609948	0.948542	2.58258		0.690558	0.915341	0.915341	9.52207		0.854009	1.90691	1.90691	11.0829		0.675463	2.11503	2.11503	21.9426		0.848057	1.00009	1.00009	1.75466		0.872219	0.928017	0.928017	16.6663
0.688938	1.5973	1.5973	9.63689		0.863043	0.693257	0.863043	6.35793		0.612544	0.934554	0.934554	7.80577		0.679574	0.680865	0.680865	16.345		0.585405	0.583777	0.585405	7.74656		1.00618	0.771489	1.00618	11.4478		0.83243	1.79293	1.79293	13.7215		0.636998	2.41085	2.41085	23.1232		0.977693	0.469351	0.977693	3.29719		0.686585	1.39097	1.39097	5.1388
0.488141	0.951228	0.951228	12.4224		1.29568	0.815935	1.29568	6.92792		0.65347	0.634267	0.65347	4.74309		0.518338	1.5129	1.5129	10.0731		0.688978	0.766305	0.766305	2.52483		0.858146	1.37764	1.37764	13.7318		0.712724	1.51062	1.51062	4.99935		0.602457	2.41715	2.41715	13.4627		0.882141	0.83905	0.882141	5.25524		0.709374	1.06819	1.06819	5.19701
0.663378	0.895911	0.895911	6.05378		0.73805	0.646179	0.73805	4.79716		0.943936	1.14632	1.14632	17.9854		0.672131	1.0866	1.0866	21.0408		0.626518	0.753517	0.753517	5.86672		1.14763	1.26014	1.26014	13.2847		0.610674	1.62589	1.62589	10.2753		1.08319	2.4499	2.4499	25.8718		0.890598	1.08448	1.08448	10.6961		0.651478	0.860124	0.860124	5.37266
0.567221	0.526979	0.567221	6.4343		1.20172	0.528122	1.20172	6.92625		1.01618	0.995513	1.01618	13.9883		0.783897	1.65068	1.65068	6.03405		0.705339	0.843682	0.843682	8.15943		0.512275	1.77991	1.77991	7.7847		0.484426	2.18557	2.18557	9.10261		0.874326	2.14007	2.14007	26.9001		0.53302	0.941568	0.941568	4.43858		0.620696	0.938061	0.938061	10.0433
0.698344	0.976902	0.976902	1.67439		0.784289	0.781536	0.784289	11.3728		0.798594	0.709267	0.798594	7.6644		1.06744	1.70051	1.70051	12.4785		0.540404	0.669973	0.669973	0		0.796939	0.665251	0.796939	20.887		0.701756	1.82308	1.82308	8.50087		0.536934	2.4074	2.4074	8.77331		0.68545	0.662761	0.68545	0		0.737245	0.669098	0.737245	12.1889
0.941617	0.441425	0.941617	7.80756		0.766884	0.883852	0.883852	4.74473		0.932925	1.4136	1.4136	18.2742		0.855472	0.660312	0.855472	10.3684		1.00428	0.689905	1.00428	4.32131		0.623845	0.851958	0.851958	13.4507		1.41698	1.17602	1.41698	10.7716		1.18401	2.09911	2.09911	24.7093		1.05	1.41565	1.41565	10.2326		0.943101	0.845194	0.943101	12.2309
0.889314	0.763751	0.889314	4.74341		0.718864	0.781278	0.781278	10.8313		0.856879	1.09589	1.09589	5.21539		0.734751	0.846942	0.846942	9.73066		1.29121	1.31368	1.31368	4.32342		1.79844	0.729849	1.79844	12.0085		0.642034	1.80106	1.80106	25.8431		1.30674	1.73952	1.73952	10.8202		0.678156	0.751852	0.751852	4.10171		0.906481	0.832089	0.906481	4.12039
0.622143	0.68057	0.68057	18.5727		0.790607	0.590863	0.790607	5.29943		0.726735	1.06254	1.06254	10.0865		0.779019	1.37902	1.37902	21.5849		0.676136	0.652652	0.676136	3.35228		0.609946	1.25102	1.25102	6.79303		0.777159	1.33952	1.33952	8.67613		1.01317	3.24957	3.24957	26.8438		0.961723	0.982833	0.982833	0		0.547314	0.785612	0.785612	8.06174
1.39996	1.00633	1.39996	6.1134		0.678033	1.32456	1.32456	29.2605		0.833234	1.21517	1.21517	8.68031		1.00099	1.05439	1.05439	4.0355		1.12503	1.21149	1.21149	7.79339		0.619561	1.44317	1.44317	12.1208		1.02486	1.03311	1.03311	21.6381		1.0439	1.49468	1.49468	10.0839		0.651694	0.627763	0.651694	4.61027		1.15841	1.37249	1.37249	4.76115
0.762969	1.30742	1.30742	9.80936		1.04786	0.607275	1.04786	3.06802		0.69613	0.886514	0.886514	18.2984		0.689008	1.1438	1.1438	24.9819		0.658554	1.11704	1.11704	8.55282		0.806822	2.06076	2.06076	11.9513		1.02018	1.82255	1.82255	8.09788		1.00768	1.95461	1.95461	19.7092		1.10971	0.883891	1.10971	8.72284		0.792605	1.32241	1.32241	9.0844
0.539626	1.1231	1.1231	6.51972		0.631181	1.07668	1.07668	6.56231		0.894649	0.591856	0.894649	3.03447		0.689511	0.826835	0.826835	8.88772		0	0	0	7.06409		0.609525	1.41175	1.41175	12.7174		0.805456	1.79891	1.79891	8.71397		0.614387	1.6507	1.6507	42.0123		0.765534	1.16965	1.16965	9.31108		0.986652	0.681551	0.986652	14.0191
0	0	0	3.89811		0.812924	0.520736	0.812924	6.86254		0.779534	0.864886	0.864886	18.1461		0.805145	1.00242	1.00242	24.9756		0.809513	0.525964	0.809513	2.32346		0.719479	1.21772	1.21772	14.8912		0.49794	0.978155	0.978155	19.2832		1.38143	2.11363	2.11363	32.0314		1.56516	0.926347	1.56516	10.9508		0.993792	0.930499	0.993792	7.85115
0.897799	0.894092	0.897799	4.29456		0.86556	1.03119	1.03119	5.85265		0.712586	1.2251	1.2251	9.44164		0.927283	1.05456	1.05456	20.3853		0.551914	0.441804	0.551914	8.03791		0.659322	1.06979	1.06979	5.5431		0.937388	0.777482	0.937388	6.64047		0.610275	2.32121	2.32121	12.9278		0.974247	0.429736	0.974247	7.25667		1.06576	1.00805	1.06576	3.754
0.836714	0.998602	0.998602	7.58467		0.43159	0.951737	0.951737	4.37371		0.690481	1.73371	1.73371	6.68279		0.854706	0.748197	0.854706	11.8422		0.663549	1.03796	1.03796	5.66686		0.510944	1.30986	1.30986	10.3245		0.566189	1.30385	1.30385	14.402		1.32568	1.8868	1.8868	25.925		1.01741	0.393862	1.01741	8.38321		0.659927	0.901952	0.901952	4.55347
0.770872	1.15469	1.15469	5.97009		1.08582	0.597508	1.08582	14.6734		0.690714	0.755673	0.755673	26.164		0.621407	1.17693	1.17693	22.4981		0.534113	1.24679	1.24679	5.32239		0.703356	0.825266	0.825266	3.50004		0.589227	2.09608	2.09608	13.7282		1.12647	2.67323	2.67323	14.9809		0.934962	0.876258	0.934962	4.07575		0.871559	0.945055	0.945055	3.89777
0	0	0	7.43463		1.02213	0.527558	1.02213	6.21757		0.709108	1.44261	1.44261	5.00205		0.683232	1.20428	1.20428	7.98302		0.746559	0.979861	0.979861	7.97973		1.26838	1.33069	1.33069	6.5989		0.813298	1.09126	1.09126	11.6242		0.728934	3.40134	3.40134	19.668		0.526576	1.09682	1.09682	2.14521		0.471411	1.06305	1.06305	10.0372
1.30302	0.954939	1.30302	10.8025		0.679062	0.510744	0.679062	6.96764		1.26844	1.20105	1.26844	18.5259		0.852778	0.980198	0.980198	10.4405		0.623113	1.05808	1.05808	7.58231		0.998824	1.36809	1.36809	5.96087		0.41282	1.21981	1.21981	7.81486		0.876641	2.41757	2.41757	24.3733		0.817716	0.500271	0.817716	7.55802		0.729321	1.06403	1.06403	5.82287
0.723443	0.816898	0.816898	3.76698		0.674135	0.535766	0.674135	3.26559		0.810201	1.28363	1.28363	3.87448		0.749982	0.62785	0.749982	7.48646		0.878467	1.00305	1.00305	2.39053		0.831821	0.893028	0.893028	16.8885		0.691138	1.19777	1.19777	12.0356		0.616466	2.88408	2.88408	25.7559		0.672197	0.765962	0.765962	8.45974		0.690656	1.13573	1.13573	8.52126
0.812311	1.22418	1.22418	3.85924		0.979633	0.682614	0.979633	7.91679		0.749835	1.75887	1.75887	10.9987		0.72824	1.58743	1.58743	7.85689		0.940963	1.02224	1.02224	13.3322		0.631824	1.02102	1.02102	9.37289		1.09315	1.22667	1.22667	10.7751		1.00664	3.04089	3.04089	6.31596		1.1797	0.831961	1.1797	4.86658		0.469753	1.45093	1.45093	5.95219
1.20173	0.855222	1.20173	3.62007		0.471904	1.03416	1.03416	10.6412		0.707457	0.464144	0.707457	3.7151		0.934114	0.969121	0.969121	3.08322		0.889686	1.21192	1.21192	7.97828		0.684458	1.64248	1.64248	9.93131		0.602049	1.47792	1.47792	9.57993		0.991985	1.46359	1.46359	23.9781		0.637916	0.843434	0.843434	9.45293		0.773383	1.44898	1.44898	4.0049
0.885393	0.630284	0.885393	7.17879		0.441451	0.637735	0.637735	11.8352		0.815861	0.978207	0.978207	9.30309		0.572033	1.28786	1.28786	10.9425		0.706097	0.789469	0.789469	4.75885		1.45478	0.931182	1.45478	2.44812		0.868363	2.36741	2.36741	16.4889		0.878441	1.87021	1.87021	46.6549		0.418128	0.72641	0.72641	8.66194		0.811018	1.26121	1.26121	5.30948
0.479317	0.693106	0.693106	6.84825		0.84246	0.599149	0.84246	7.43976		1.16374	0.78024	1.16374	8.27566		0.703224	1.11097	1.11097	12.1764		0.416749	1.18059	1.18059	2.56884		1.05072	0.475112	1.05072	13.0483		0.531237	2.43006	2.43006	8.75569		0.869614	1.79401	1.79401	9.6232		0.51661	0.615406	0.615406	8.00107		0.502546	1.03354	1.03354	7.88126
0.445471	0.789215	0.789215	5.2331		0.541438	0.69317	0.69317	8.89269		0.567862	0.794025	0.794025	3.78972		0.820209	1.52591	1.52591	8.92909		0.712378	1.12792	1.12792	8.89899		0.56124	1.42113	1.42113	4.63775		0.611093	2.11362	2.11362	5.91732		1.01297	2.00792	2.00792	29.3904		0.438864	0.555867	0.555867	6.46186		0.851052	0.984451	0.984451	10.8325
0.989538	1.28581	1.28581	11.9623		0.563383	0.81971	0.81971	9.88885		0.724737	0.713937	0.724737	5.57116		0.456707	0.83746	0.83746	19.5312		0.534715	0.793582	0.793582	12.3377		0.936517	1.55671	1.55671	16.3122		0.667265	1.69261	1.69261	3.298		1.15447	1.96099	1.96099	9.43428		1.0298	0.755299	1.0298	8.82521		1.30875	0.729322	1.30875	7.01884
0.711786	1.55979	1.55979	14.0798		0.620669	1.19302	1.19302	3.55579		0.747561	1.84104	1.84104	13.1452		0.404058	1.3959	1.3959	12.8753		1.09537	1.12755	1.12755	16.2615		0.588414	0.795676	0.795676	12.7528		0.896154	0.874788	0.896154	13.8328		1.31963	1.84503	1.84503	30.8641		0.885421	1.1926	1.1926	3.27684		1.28108	1.21004	1.28108	9.66662
1.33207	0.811287	1.33207	5.84254		0.775879	1.18988	1.18988	11.3522		0.521564	1.2872	1.2872	6.36099		0.722735	0.785946	0.785946	6.18739		0.714686	0.682763	0.714686	6.50368		0.598455	1.08943	1.08943	4.25601		0.798223	1.74555	1.74555	14.4407		0.964232	2.2984	2.2984	18.0857		1.05422	0.610607	1.05422	5.31529		0.662919	0.649042	0.662919	3.33829
0.972998	1.11507	1.11507	4.82123		0.73507	0.611254	0.73507	7.25426		0.85501	0.970942	0.970942	9.46551		0.590185	1.5288	1.5288	23.7155		0.892962	1.19869	1.19869	7.37875		0.635079	1.1585	1.1585	3.32734		0.639122	1.76799	1.76799	8.49229		0.623291	1.90086	1.90086	15.3663		0.785839	0.981308	0.981308	6.65518		1.00323	1.20879	1.20879	5.34706
0.924222	1.05733	1.05733	3.86159		0.86805	0.351461	0.86805	10.625		1.13739	0.738516	1.13739	5.69291		0.744978	1.03812	1.03812	16.0035		0.760907	1.31591	1.31591	14.5445		0.772641	1.34672	1.34672	4.41803		1.15597	1.86046	1.86046	17.4501		0.625127	2.04572	2.04572	42.7775		0.739269	0.519077	0.739269	5.70424		1.58038	1.11654	1.58038	7.46134
0.98092	0.597655	0.98092	4.68782		0.367911	0.76794	0.76794	8.78902		1.02171	0.605588	1.02171	6.72652		0.748739	0.852766	0.852766	11.7156		0.604064	0.765949	0.765949	14.045		1.18428	1.37175	1.37175	5.5814		0.787416	1.97916	1.97916	5.34097		0.77678	2.51429	2.51429	12.2599		0.884655	0.809898	0.884655	5.35281		0.76461	1.62279	1.62279	5.18204
0.870269	0.610324	0.870269	3.30418		0.766244	0.770441	0.770441	10.5496		1.3474	1.04791	1.3474	7.83109		0.438016	0.683542	0.683542	29.5495		1.05338	0.772292	1.05338	7.86979		0.913587	0.485393	0.913587	5.77049		0.61121	1.13441	1.13441	17.7916		0.904364	2.30386	2.30386	14.6494		0.815531	0.952433	0.952433	8.51377		0.79747	0.806073	0.806073	11.4383
0.690107	0.497467	0.690107	5.08756		1.01003	1.42644	1.42644	5.93944		1.16081	0.57621	1.16081	12.3879		0.898454	1.42119	1.42119	14.9089		0.826602	1.17975	1.17975	5.69032		0.763565	0.630354	0.763565	6.10112		0.772191	1.28613	1.28613	12.6491		0.669419	2.4613	2.4613	14.7263		0.471518	0.708009	0.708009	3.42719		0.736936	0.945803	0.945803	2.66858
0.95941	0.967468	0.967468	9.41283		0.825701	0.592317	0.825701	8.35849		1.2159	0.765065	1.2159	20.0727		0.818122	1.49479	1.49479	19.3892		0.998796	0.626163	0.998796	6.30194		0.651266	0.796595	0.796595	15.5302		1.06221	1.57556	1.57556	21.5864		0.832387	2.9038	2.9038	28.2425		0.976109	1.31953	1.31953	2.14199		1.13185	1.39028	1.39028	9.87576
0	0	0	5.16027		0.886279	0.489872	0.886279	6.10871		0.737318	0.58054	0.737318	8.19763		0.742239	1.15726	1.15726	11.6361		0.918412	1.27679	1.27679	7.13579		1.84466	0.924349	1.84466	7.15515		1.24259	1.72374	1.72374	5.95633		0.864607	2.34652	2.34652	20.3931		0.501566	1.08067	1.08067	6.46445		0.512752	1.14187	1.14187	5.83027
1.39454	1.08813	1.39454	8.84303		0.645864	0.981477	0.981477	3.49113		0.691454	1.12925	1.12925	11.3101		0.599181	0.453393	0.599181	17.6043		0.57939	0.679841	0.679841	4.68256		1.1779	0.998022	1.1779	7.3853		1.02565	1.78469	1.78469	3.77857		0.503769	2.23835	2.23835	8.8164		0.900557	1.58924	1.58924	6.92398		0.800388	1.15009	1.15009	8.76924
0.506752	0.986798	0.986798	7.58576		0.612493	1.21022	1.21022	12.1827		0.690992	1.0203	1.0203	23.4904		0.599483	0.776077	0.776077	8.35397		1.35186	1.00233	1.35186	8.80956		0.985643	1.13804	1.13804	5.81522		0.810089	1.30019	1.30019	7.55367		1.33696	2.37071	2.37071	16.2499		0.64338	0.948694	0.948694	9.07989		0.558173	0.662347	0.662347	7.67602
0.471556	1.04556	1.04556	11.935		0.620602	0.466635	0.620602	13.9367		1.23465	1.24089	1.24089	29.0011		0.480097	1.07652	1.07652	4.01518		0.521496	1.25572	1.25572	4.18557		0.412619	1.44494	1.44494	6.27129		1.27989	2.11265	2.11265	13.7148		0.651299	1.89096	1.89096	19.36		0.652883	0.874234	0.874234	3.77704		0.699449	0.733173	0.733173	3.53916
0.601794	1.02477	1.02477	4.61027		1.37718	0.466127	1.37718	3.9238		0.682721	0.729762	0.729762	5.58485		0.909425	1.06852	1.06852	24.7562		0.767946	0.465788	0.767946	7.49573		0.894782	0.878514	0.894782	3.94906		1.42759	1.38516	1.42759	4.242		0.887372	1.73127	1.73127	17.5214		0.665642	1.01525	1.01525	5.17649		0.597831	0.81314	0.81314	7.16229
0.761957	1.00476	1.00476	1.86873		0.578756	0.984786	0.984786	3.75721		0.573697	0.889854	0.889854	5.01301		0.92973	1.62576	1.62576	16.4936		1.01533	1.15399	1.15399	7.00565		0.701317	1.05964	1.05964	5.29231		1.06439	1.64892	1.64892	5.98531		0.517953	1.90557	1.90557	22.2387		0.604874	0.800413	0.800413	4.21325		0.951637	0.55728	0.951637	6.42495
0.636769	0.611163	0.636769	12.3033		0.787623	1.18291	1.18291	8.74607		0.963486	0.621585	0.963486	12.3577		0.798557	1.84834	1.84834	16.397		0.492486	1.13362	1.13362	6.13625		0.750139	1.0736	1.0736	4.62174		1.03859	1.48782	1.48782	9.3329		0.7161	2.79505	2.79505	35.4658		0.735976	1.58397	1.58397	10.7942		0.913719	1.0257	1.0257	8.75557
1.18805	1.04809	1.18805	10.3632		0.65705	0.84941	0.84941	9.27258		1.22421	0.726958	1.22421	10.9427		1.39895	1.08525	1.39895	9.84013		0.953299	0.666926	0.953299	3.66962		0.636705	0.695995	0.695995	19.8857		1.23197	2.02285	2.02285	13.5364		1.00621	2.37782	2.37782	20.018		1.25741	0.519449	1.25741	0		1.09364	1.68482	1.68482	6.60076
1.09408	0.986722	1.09408	6.38181		0.790796	0.712413	0.790796	3.9976		0.863907	0.910555	0.910555	4.74912		0.659569	1.09196	1.09196	10.2845		0.580144	0.79392	0.79392	9.36094		0.688489	1.3951	1.3951	7.7466		0.570071	0.965922	0.965922	11.2807		1.45599	2.07216	2.07216	19.2625		0.781556	0.749791	0.781556	5.62421		0.794219	1.28575	1.28575	3.47751
0.563666	0.672464	0.672464	8.84166		0.769881	0.545976	0.769881	4.118		0.84266	0.830845	0.84266	8.68934		0.73443	0.752318	0.752318	17.1612		0.555015	1.27085	1.27085	3.15417		0.702839	0.582357	0.702839	5.65326		0.544515	1.862	1.862	8.85339		0.532523	2.06618	2.06618	8.1297		0.940026	0.977684	0.977684	6.98304		1.23942	1.13881	1.23942	10.3548
0.727664	0.65218	0.727664	10.6792		0.704203	1.47738	1.47738	13.0319		0.965918	1.37686	1.37686	11.7632		0.912759	1.11681	1.11681	20.6902		0.870436	0.69341	0.870436	9.02407		0.586909	1.59846	1.59846	15.4129		1.34505	2.0509	2.0509	23.9126		0.865452	1.99074	1.99074	15.8313		0.919704	0.875166	0.919704	4.11683		0.959535	1.22328	1.22328	6.01236
0.616877	0.797606	0.797606	9.90717		0.458444	1.29602	1.29602	6.18008		0.49566	1.47464	1.47464	14.8976		0.721026	0.81794	0.81794	28.9539		0.659062	1.26981	1.26981	10.2973		0.738566	1.09871	1.09871	10.1327		0.990275	2.12946	2.12946	6.62628		0.823402	0.991313	0.991313	25.3828		0.484162	1.13959	1.13959	14.3614		0.690997	0.862367	0.862367	5.76604
0.649253	0.713788	0.713788	9.07048		1.17299	0.774716	1.17299	8.81927		0.914024	0.985493	0.985493	6.5107		1.30831	1.80449	1.80449	10.8376		0.985577	0.511263	0.985577	10.287		1.3064	1.45795	1.45795	8.19663		1.13555	1.82695	1.82695	5.86471		0.855448	2.13832	2.13832	17.4776		0.888534	0.726455	0.888534	4.47168		0.810405	0.688717	0.810405	5.21913
0.742416	0.705277	0.742416	7.45198		1.32743	0.696849	1.32743	13.8961		0.730423	0.785909	0.785909	24.2225		0.875509	1.85987	1.85987	3.77665		1.11544	1.1808	1.1808	5.8861		0.820694	0.648245	0.820694	5.17609		0.723557	1.3381	1.3381	11.9346		0.90541	2.48117	2.48117	22.7265		0.50472	0.840118	0.840118	6.85209		0.594982	0.758997	0.758997	8.88067
0.647826	0.491748	0.647826	6.95258		0.69489	1.30265	1.30265	11.3954		0.766369	0.589469	0.766369	11.6873		0.610505	1.13447	1.13447	30.0722		1.20361	0.669824	1.20361	7.55111		0.585594	1.39623	1.39623	3.66794		0.607862	0.757413	0.757413	29.1118		0.670964	2.34867	2.34867	9.65437		0.405002	0.731235	0.731235	10.299		1.30306	1.1383	1.30306	10.0883
1.11247	0.989688	1.11247	7.39509		0.916596	0.605173	0.916596	3.07658		0.867501	0.798803	0.867501	10.1157		0.902725	1.70079	1.70079	35.2969		0.840399	1.05549	1.05549	1.8783		0.676773	1.51864	1.51864	12.4897		0.790304	1.36076	1.36076	10.8774		1.1563	1.76636	1.76636	18.7843		0.993022	0.548155	0.993022	4.18775		0.787681	0.987609	0.987609	8.39494
0.644242	1.00529	1.00529	5.07681		0.649624	0.689492	0.689492	17.0125		1.00727	0.825731	1.00727	18.5184		0.583112	1.10404	1.10404	5.92857		0.686601	0.816367	0.816367	9.66427		0.56626	0.935386	0.935386	3.7016		0.717462	1.91645	1.91645	6.01851		0.878127	1.68656	1.68656	14.2852		1.37704	0.683035	1.37704	11.9189		0.774297	0.863128	0.863128	7.27201
0.555275	1.18418	1.18418	2.80591		0.715202	1.02902	1.02902	4.48801		0.811928	0.855886	0.855886	4.50978		0.814431	1.05835	1.05835	6.50852		1.05595	1.36163	1.36163	4.56277		0.724484	0.651317	0.724484	6.93516		1.47086	1.82541	1.82541	13.2172		0.719059	2.33944	2.33944	18.4504		0.912909	0.61258	0.912909	3.50534		1.06195	1.1178	1.1178	5.66918
0.649857	0.951833	0.951833	6.92146		0.874616	0.843745	0.874616	7.3746		0.688325	0.976982	0.976982	17.534		0.642414	1.23106	1.23106	9.34793		1.00185	0.928324	1.00185	3.13257		0.727289	1.44477	1.44477	14.8733		0.952894	2.07744	2.07744	4.84497		0.436273	1.86242	1.86242	19.5698		0.665815	0.863844	0.863844	6.8537		0.683074	0.421883	0.683074	4.77438
0.74336	0.811483	0.811483	4.11776		0.425507	0.758911	0.758911	7.18914		0.701896	1.07133	1.07133	9.50093		0.887768	1.42138	1.42138	9.93585		0.670059	1.83329	1.83329	11.6644		0.533996	0.943633	0.943633	6.58327		0.70091	1.7532	1.7532	9.43332		0.821545	1.51892	1.51892	14.6895		1.04068	0.666723	1.04068	5.70626		0.82366	1.00202	1.00202	8.65868
1.2923	0.60293	1.2923	3.49427		1.15614	0.549309	1.15614	5.78921		0.729793	0.761728	0.761728	17.5117		0.95873	1.55934	1.55934	15.076		1.23954	1.44137	1.44137	10.3945		0.603141	1.09828	1.09828	9.07572		0.766384	1.19497	1.19497	5.64535		0.631714	2.44979	2.44979	28.3712		0.425887	0.411407	0.425887	5.03655		1.14582	1.1103	1.14582	7.68255
1.45776	0.667037	1.45776	10.1819		0.581707	0.731963	0.731963	11.711		0.90459	0.820406	0.90459	7.9927		0.682193	2.1161	2.1161	10.227		0.46694	1.29346	1.29346	4.53764		0.415302	1.10747	1.10747	7.12899		1.05426	0.636591	1.05426	9.49423		0.440355	1.91762	1.91762	26.3515		0.647032	1.15271	1.15271	4.85482		1.08268	0.763814	1.08268	7.22861
0.752231	1.01357	1.01357	7.04527		1.587	1.27232	1.587	3.53216		0.525903	0.62988	0.62988	15.3577		1.44777	0.533466	1.44777	15.801		0.543464	0.630446	0.630446	7.38888		0.854716	1.53013	1.53013	8.29753		0.713425	1.22646	1.22646	26.3276		0.732657	1.99122	1.99122	10.964		1.11304	0.788291	1.11304	6.53858		0.635172	0.695178	0.695178	6.60085
0.716499	1.11885	1.11885	13.0427		0.465455	0.891187	0.891187	5.90562		0.72108	0.913141	0.913141	6.81271		0.83298	1.63113	1.63113	20.5263		0.35194	0.838156	0.838156	6.4675		0.639214	1.83594	1.83594	8.10736		0.641066	1.45869	1.45869	17.9955		0.734617	2.31334	2.31334	10.278		0.788609	0.483672	0.788609	5.97321		1.18194	0.629341	1.18194	5.02092
0.861374	0.908202	0.908202	8.99733		0.608062	0.945739	0.945739	19.0663		0.84536	0.746733	0.84536	20.9189		0.636133	1.20507	1.20507	9.1388		0.494979	1.46789	1.46789	6.9226		1.22176	1.28352	1.28352	8.46951		0.779063	1.1048	1.1048	12.4526		1.90299	2.07113	2.07113	13.4164		0.596206	1.2439	1.2439	2.7634		0.687625	0.649769	0.687625	4.6679
0.413125	0.38948	0.413125	0		0.604343	1.17341	1.17341	6.79939		1.0806	0.644215	1.0806	12.6376		0.704994	1.76713	1.76713	9.71541		0.879485	1.30922	1.30922	2.16733		0.732292	0.714889	0.732292	23.509		1.12921	1.03458	1.12921	21.2105		0.745263	2.19341	2.19341	18.3227		1.24864	0.581291	1.24864	4.14861		0.519951	0.930439	0.930439	7.70413
1.04872	1.02137	1.04872	12.4003		1.0641	1.4343	1.4343	12.5581		0.762336	1.58287	1.58287	9.28146		1.43767	0.866168	1.43767	15.0458		0	0	0	3.14901		1.32597	1.40748	1.40748	9.31666		0.728309	1.30145	1.30145	17.6521		0.533041	1.91775	1.91775	19.7715		0.815888	0.430301	0.815888	6.28888		0.637855	0.718637	0.718637	4.05462
0.706199	0.530156	0.706199	7.71539		0.849229	0.766264	0.849229	9.95419		0.707239	0.967847	0.967847	5.32514		0.345676	2.18184	2.18184	10.8814		0.825092	1.11036	1.11036	4.41616		0.589959	1.09932	1.09932	3.87412		0.84605	1.64498	1.64498	9.93419		1.17374	1.77053	1.77053	22.933		0.605628	0.635859	0.635859	5.05264		0.810396	1.03548	1.03548	11.0112
1.22551	0.970185	1.22551	12.3187		0.71945	1.4873	1.4873	5.3079		0.884909	0.76858	0.884909	7.96544		0.599398	0.834449	0.834449	6.69954		0.652786	0.94727	0.94727	4.99365		0.667459	1.02076	1.02076	5.28013		0.888762	1.86794	1.86794	13.3193		1.26093	1.83061	1.83061	15.3033		0.910273	0.928901	0.928901	3.5254		0.58158	0.896579	0.896579	6.61288
0.428778	0.815756	0.815756	8.11939		0.819959	1.00317	1.00317	4.3205		0.966412	1.00411	1.00411	19.9965		0.451824	0.910678	0.910678	11.0582		1.28008	1.42242	1.42242	2.07025		0.845532	1.24566	1.24566	4.91934		0.627057	1.60596	1.60596	9.22489		1.07282	2.23901	2.23901	16.3348		0.528766	0.787836	0.787836	6.58238		0.45449	0.708646	0.708646	7.23606
1.094	1.51276	1.51276	16.2518		0.811598	0.413175	0.811598	8.12054		0.741971	1.05841	1.05841	6.35816		0.998255	1.04708	1.04708	4.30554		0.818236	1.39163	1.39163	3.68009		0.720051	0.847141	0.847141	2.85604		0.482553	1.67535	1.67535	24.6717		0.986394	2.55668	2.55668	20.834		1.00774	0.507999	1.00774	3.62833		0.71626	1.00429	1.00429	7.84808
0.699674	0.898604	0.898604	14.7724		1.2985	0.634378	1.2985	9.78815		0.509089	1.02228	1.02228	9.5284		0.83211	1.47804	1.47804	7.879		0.93262	0.921961	0.93262	10.6229		1.33357	1.43922	1.43922	4.00754		0.550276	1.4063	1.4063	21.5129		0.432874	2.72328	2.72328	20.4104		0.605137	0.828571	0.828571	5.58647		0.517791	1.32282	1.32282	7.23764
0.59705	1.03401	1.03401	3.76647		1.06249	1.02005	1.06249	5.48216		0.65754	1.68832	1.68832	4.56726		0.981171	0.774471	0.981171	7.51084		0.933263	0.816992	0.933263	3.22336		0.77417	0.786508	0.786508	6.18979		0.846325	0.966926	0.966926	7.84218		0.580146	2.75455	2.75455	13.4906		0.692663	1.28761	1.28761	5.4693		0.943795	0.56557	0.943795	4.08109
0.841824	0.69173	0.841824	6.4171		0.51548	0.735554	0.735554	19.4517		0.560671	0.935171	0.935171	17.3131		0.932669	0.617704	0.932669	6.65157		0.435171	0.816199	0.816199	3.56358		0.965028	2.22358	2.22358	5.19953		0.751279	0.806967	0.806967	13.5818		0.882004	2.06455	2.06455	15.7081		0.617453	0.992379	0.992379	8.64356		0.877183	0.906324	0.906324	5.00928
0.722496	1.60654	1.60654	5.45514		0.609237	0.591617	0.609237	23.4659		0.814732	1.29333	1.29333	9.34819		0.806655	0.761174	0.806655	3.34885		0.841842	0.580115	0.841842	4.68499		0.87106	1.31483	1.31483	5.8272		0.474709	1.8209	1.8209	9.63161		0.799998	2.38749	2.38749	14.5713		0.68828	0.385442	0.68828	7.93579		0.753599	0.64791	0.753599	3.82592
0.814742	0.946723	0.946723	2.90186		0.605486	1.07954	1.07954	5.01189		0.582977	1.33368	1.33368	4.27078		0.54791	0.819729	0.819729	8.53743		0.919511	0.42583	0.919511	2.41709		0.667857	1.17181	1.17181	18.2774		1.29041	2.25675	2.25675	11.7989		0.652947	2.07396	2.07396	26.6225		0.611044	0.818466	0.818466	3.04153		0.763892	1.07165	1.07165	10.3461
0.570726	0.888101	0.888101	10.6352		0.398362	1.55545	1.55545	9.01707		0.725421	0.761241	0.761241	31.1756		0.993679	1.22595	1.22595	17.0619		1.36881	0.582909	1.36881	2.79393		0.810774	1.10823	1.10823	13.082		1.04303	2.00946	2.00946	5.68314		1.05418	1.4115	1.4115	16.1556		0.776378	1.14965	1.14965	4.43319		0.711185	0.696408	0.711185	8.15444
0.875477	0.650631	0.875477	6.53596		1.10107	0.969334	1.10107	6.67364		0.806939	0.661098	0.806939	11.1274		0.653221	0.631873	0.653221	7.12279		1.06017	1.06089	1.06089	0		0.641789	1.12234	1.12234	13.116		1.37349	2.0871	2.0871	20.1675		0.880572	2.1053	2.1053	13.7643		0.392468	1.10488	1.10488	7.51035		0.61674	0.820416	0.820416	6.24732
0.70194	0.690775	0.70194	8.88943		0.846637	0.518787	0.846637	7.44666		0.823467	0.732288	0.823467	5.69889		0.518635	1.24972	1.24972	11.538		0.768745	0.591987	0.768745	4.57239		0.887597	0.862387	0.887597	16.8336		0.706393	1.45346	1.45346	18.0445		1.13712	3.25329	3.25329	11.2618		0.691714	0.891191	0.891191	3.5024		0.543734	0.624248	0.624248	4.2063
0.641704	1.07072	1.07072	5.46243		0.75755	0.771421	0.771421	3.09843		0.890303	1.14759	1.14759	8.86579		0.707027	0.858239	0.858239	6.91828		1.45633	0.868943	1.45633	8.52137		0.680722	1.78786	1.78786	11.5348		1.22253	1.47361	1.47361	13.1253		0.615598	2.62376	2.62376	30.8984		0.742901	0.628875	0.742901	4.62745		0.434263	1.10766	1.10766	5.08765
0.509871	0.700024	0.700024	5.03276		0.498171	0.569603	0.569603	4.12527		1.5352	1.2636	1.5352	5.55665		0.863369	1.14668	1.14668	14.0942		0.79614	1.1807	1.1807	7.71322		0.786742	0.964832	0.964832	4.26506		0.629491	1.34308	1.34308	14.2748		0.717623	1.79667	1.79667	23.3446		0.543248	0.749121	0.749121	6.57718		0.870763	0.646113	0.870763	9.00626
1.10556	1.09244	1.10556	8.71292		0.700372	1.00285	1.00285	5.62979		0.936275	0.666607	0.936275	23.8917		0.667618	1.25404	1.25404	13.4928		0.75336	0.560421	0.75336	5.62191		0.997682	0.960037	0.997682	8.19369		1.29482	2.05394	2.05394	21.1912		0.756695	1.5312	1.5312	14.6714		0.880785	0.643089	0.880785	3.27201		0.533203	0.495769	0.533203	4.99674
0.689583	0.577018	0.689583	11.4371		0.941353	0.987575	0.987575	8.39367		0.53388	0.636106	0.636106	6.29393		1.34985	1.85097	1.85097	15.5777		0.880971	1.51999	1.51999	9.65224		0.573435	2.03451	2.03451	16.2302		0.799412	2.01148	2.01148	18.7358		0.555694	2.39795	2.39795	25.6992		0.656536	0.671576	0.671576	2.55547		0.552796	1.29206	1.29206	7.08368
0.542512	1.6132	1.6132	11.9594		0.624178	1.62721	1.62721	7.36523		0.554798	0.644843	0.644843	4.99632		0.590398	0.866372	0.866372	5.69072		0.688098	1.11595	1.11595	7.71675		0.635818	1.47621	1.47621	13.3551		0.552162	1.8922	1.8922	13.3378		0.850073	2.04254	2.04254	20.4057		1.00805	1.20939	1.20939	2.90528		0.966258	0.852327	0.966258	9.8742
1.35372	0.967352	1.35372	23.0996		1.03377	0.589031	1.03377	8.30811		0.79572	1.08516	1.08516	8.99262		0.414304	0.731176	0.731176	8.54824		0.788852	0.706753	0.788852	30.0983		0.555141	0.949401	0.949401	7.12651		0.689322	2.09231	2.09231	6.03392		0.795737	1.64583	1.64583	8.62277		0.681963	0.724394	0.724394	6.59844		0.497294	0.939691	0.939691	5.26555
1.04401	1.24917	1.24917	5.48878		0.696785	0.431402	0.696785	3.94291		0.593968	0.989872	0.989872	8.08		0.663336	0.885536	0.885536	6.04451		0.728333	0.826882	0.826882	9.39638		0.907336	1.2955	1.2955	6.80981		1.16795	1.38938	1.38938	9.89438		0.61014	1.18372	1.18372	13.8284		1.14329	1.01541	1.14329	3.96275		1.08823	0.759859	1.08823	5.97283
0.623418	0.82373	0.82373	3.38888		0.680981	0.716496	0.716496	9.44594		0.869741	1.43857	1.43857	8.89525		0.728768	0.796704	0.796704	9.2925		0.867626	1.20404	1.20404	0		0.729505	1.10455	1.10455	10.4446		0.737611	1.68011	1.68011	8.72019		0.738282	2.29376	2.29376	22.4696		0.921782	0.718985	0.921782	4.00904		0.770294	1.02862	1.02862	9.96164
0.610773	0.669277	0.669277	4.32099		0.637389	0.831145	0.831145	3.86063		0.833204	0.765713	0.833204	5.85929		0.691697	1.81429	1.81429	11.8884		0.913296	0.4589	0.913296	14.1841		0.800162	1.41005	1.41005	11.6762		1.03609	1.74534	1.74534	14.1014		0.837949	2.03561	2.03561	30.4141		0.613403	0.706425	0.706425	4.81221		1.10848	1.17058	1.17058	12.7163
0.572015	0.890814	0.890814	8.16166		1.08587	0.557171	1.08587	17.5414		0.653761	0.979693	0.979693	6.92298		0.80544	0.759137	0.80544	12.4961		1.19436	0.701609	1.19436	4.64174		0.605798	1.06582	1.06582	5.40993		0.537138	1.51881	1.51881	4.47291		1.01112	0.706716	1.01112	13.6479		1.01469	1.17716	1.17716	3.16717		0.816816	1.79791	1.79791	4.97513
0.692685	1.0336	1.0336	7.9578		0.63537	0.905557	0.905557	8.14215		0.688627	0.767226	0.767226	4.91116		0.938265	0.925957	0.938265	23.0646		0.947315	1.35728	1.35728	4.75993		0.832414	1.14132	1.14132	8.5822		0.434137	1.33922	1.33922	11.2646		0.939343	1.7162	1.7162	28.483		0.741109	1.05627	1.05627	4.29394		0.576644	0.440247	0.576644	4.17075
0.820707	0.725718	0.820707	3.9016		0.589367	1.21032	1.21032	4.36024		0.600472	0.755926	0.755926	6.00757		1.06414	1.11651	1.11651	16.7663		1.73217	0.516998	1.73217	6.15769		0.40553	1.51437	1.51437	8.3259		0.813146	1.70294	1.70294	12.8076		1.11357	2.09747	2.09747	19.1938		0.841544	0.434241	0.841544	8.58713		0.530736	0.652957	0.652957	9.26637
0.441324	0.823849	0.823849	3.67237		0.647516	1.21831	1.21831	12.7936		1.2166	0.927974	1.2166	19.3126		0.560158	1.00623	1.00623	19.6213		0.699103	1.12093	1.12093	6.39115		0.494851	1.41112	1.41112	5.21395		1.5299	1.51089	1.5299	11.496		0.591496	2.05009	2.05009	19.7367		1.02313	1.04818	1.04818	4.77459		0.802116	0.65584	0.802116	6.59851
0.58468	1.02539	1.02539	10.0804		1.04343	0.935594	1.04343	3.16512		0.701821	0.793882	0.793882	12.586		0.367809	0.900779	0.900779	13.9563		0	0	0	14.2099		0.977721	1.38621	1.38621	15.4636		0.754998	1.96256	1.96256	11.8978		1.26116	2.67008	2.67008	10.2218		0.586791	1.62149	1.62149	3.47291		0.688116	0.649686	0.688116	7.07268
1.29636	0.829965	1.29636	6.29978		0.725596	0.928657	0.928657	6.64301		0.538777	1.19714	1.19714	15.824		0.783426	1.25635	1.25635	12.6828		0.734896	1.31497	1.31497	5.31533		0.729832	1.37903	1.37903	11.0409		0.618839	1.71424	1.71424	16.6536		0.549228	1.38001	1.38001	32.7155		0.675377	0.64566	0.675377	9.87561		0.951399	1.31483	1.31483	10.8503
0.418972	0.912384	0.912384	11.841		0.923612	0.632082	0.923612	10.1026		0.93972	0.720162	0.93972	7.1045		0.978194	0.726866	0.978194	12.4671		0.538862	0.801445	0.801445	4.33047		1.09052	1.17289	1.17289	5.32426		1.00724	1.54137	1.54137	3.25213		1.06256	2.13551	2.13551	22.4015		0.552185	1.231	1.231	5.03321		0.861148	1.21033	1.21033	4.7044
0.715401	0.734588	0.734588	3.40856		0.727283	0.674496	0.727283	5.27936		0.761689	1.16898	1.16898	11.2168		0.622115	1.0123	1.0123	20.9741		0.484055	0.938114	0.938114	4.29715		0.93067	1.54801	1.54801	7.06226		1.15126	1.8855	1.8855	13.3778		0.557326	2.05639	2.05639	16.3049		0.786136	0.746952	0.786136	5.91648		0.672712	0.792381	0.792381	7.98027
0.96331	0.977719	0.977719	3.49706		0.454255	0.984872	0.984872	3.35549		0.553126	0.74744	0.74744	11.5715		0.483222	1.67267	1.67267	12.1283		0.590942	0.65761	0.65761	8.55488		0.943101	0.685137	0.943101	21.0221		0.948756	1.21369	1.21369	16.6059		1.82875	2.41836	2.41836	21.7519		0.517249	0.925021	0.925021	5.2031		0.967959	0.942246	0.967959	10.6173
0.981809	0.579451	0.981809	3.65554		0.443461	0.730697	0.730697	7.31459		0.937784	1.18757	1.18757	4.47509		0.443935	1.04045	1.04045	12.8201		0.837252	0.690269	0.837252	5.83991		0.77123	1.04871	1.04871	9.15073		0.754397	1.9003	1.9003	17.6062		1.50424	1.48786	1.50424	22.6394		1.28866	0.963553	1.28866	9.98271		0.547333	1.28516	1.28516	14.0227
0.612313	0.968651	0.968651	5.35273		0.478653	1.11875	1.11875	4.08526		0.625503	0.864302	0.864302	9.49842		1.08687	0.858861	1.08687	43.9686		0.740236	0.892335	0.892335	3.2256		0.755292	0.857944	0.857944	7.44663		1.14651	1.54511	1.54511	5.06943		1.41951	2.87788	2.87788	21.7895		1.46649	0.761615	1.46649	10.3515		0.696698	0.98215	0.98215	6.79751
0	0	0	6.79592		0.773459	0.815146	0.815146	4.89431		0.448964	1.10699	1.10699	7.5117		0.626872	1.60787	1.60787	18.5852		0.541078	1.32586	1.32586	5.41268		1.04074	0.990302	1.04074	2.82368		0.581144	2.19559	2.19559	11.7788		0.812263	2.2789	2.2789	28.192		1.01428	0.526909	1.01428	4.35378		1.33191	1.22954	1.33191	7.98838
0.822137	1.76717	1.76717	3.16921		0.669319	1.15311	1.15311	3.15665		1.30931	0.644472	1.30931	4.66029		0.840341	1.66042	1.66042	10.0541		0.857524	1.42555	1.42555	2.06182		0.802344	1.83897	1.83897	10.6183		0.873639	2.52705	2.52705	4.29366		1.04173	1.2964	1.2964	29.0501		0.680795	0.602723	0.680795	8.01311		0.487684	0.996144	0.996144	6.96029
0	0	0	6.29343		0.570134	0.658415	0.658415	11.1451		0.761013	0.967261	0.967261	6.55573		0.980834	1.36319	1.36319	11.0034		0.659495	0.828977	0.828977	8.14961		1.22688	1.46731	1.46731	13.063		1.21478	1.91203	1.91203	12.1927		0.872564	2.82666	2.82666	27.9463		1.17763	1.22114	1.22114	2.89056		1.29861	1.19995	1.29861	4.78041
0.646116	0.525117	0.646116	7.88275		0.7106	1.20557	1.20557	6.99831		0.637191	0.632345	0.637191	18.2938		0.545362	1.07972	1.07972	16.8303		1.08517	0.643485	1.08517	9.33669		0.956482	0.700257	0.956482	5.27541		1.28576	1.9778	1.9778	19.8136		1.20033	1.63909	1.63909	22.7538		0.55198	0.950837	0.950837	3.35202		0.706177	0.902371	0.902371	7.74128
0.777144	1.04024	1.04024	4.62723		0.926931	0.628549	0.926931	4.46101		1.468	0.641617	1.468	9.08343		0.890462	0.987832	0.987832	4.28512		0.589617	0.650611	0.650611	6.94653		0.738961	0.76976	0.76976	6.15318		0.579713	1.34794	1.34794	28.3051		1.08391	0.8299	1.08391	18.8891		0.436474	0.71507	0.71507	7.968		1.30991	0.993393	1.30991	4.02077
0.833226	0.53819	0.833226	4.65067		0.865585	0.893847	0.893847	8.6357		0.555093	1.15953	1.15953	6.82814		1.36725	1.00162	1.36725	12.9965		0.684183	0.832682	0.832682	0		0.56198	0.914319	0.914319	10.6751		1.06504	1.94618	1.94618	20.3013		1.75132	1.69967	1.75132	14.3982		0.787195	1.09888	1.09888	5.99527		0.557452	1.05606	1.05606	3.84136
0.927597	1.09016	1.09016	7.82911		0.772936	0.615295	0.772936	10.5036		0.558137	0.780291	0.780291	13.8631		0.742384	1.02544	1.02544	4.07404		0	0	0	4.26839		0.692559	1.31191	1.31191	3.93519		0.546952	1.10197	1.10197	8.61566		0.632801	2.25167	2.25167	37.8676		1.03763	1.13981	1.13981	6.69556		1.10003	0.918071	1.10003	8.00857
1.17955	0.775975	1.17955	10.6921		0.835018	0.588244	0.835018	13.1531		0.914437	0.54113	0.914437	4.88148		1.20579	0.706114	1.20579	12.3026		0	0	0	3.62919		0.785706	0.741925	0.785706	18.8398		1.20547	1.21425	1.21425	17.9205		0.842123	2.35895	2.35895	28.0018		0.963963	0.740667	0.963963	6.36403		1.45044	0.596472	1.45044	6.55223
0.903868	1.38045	1.38045	3.01464		0.622709	1.51198	1.51198	14.6618		0.628724	1.07641	1.07641	14.9779		1.06513	0.898736	1.06513	39.4356		1.45618	0.711385	1.45618	4.55566		0.86033	1.34928	1.34928	6.35585		1.05099	1.27863	1.27863	16.1967		0.817398	2.32908	2.32908	26.682		0.521385	0.449829	0.521385	7.43887		0.520329	0.656362	0.656362	3.8678
0.636524	0.75111	0.75111	4.20004		0.798698	0.707234	0.798698	8.22133		1.02639	0.590602	1.02639	23.6718		0.94328	0.984732	0.984732	7.60971		0.732976	1.34621	1.34621	3.05821		0.800957	0.764276	0.800957	5.71661		0.54751	2.01802	2.01802	6.82746		0.586729	2.06428	2.06428	19.4525		0.562311	0.710899	0.710899	6.44987		0.99187	0.785529	0.99187	11.411
1.49497	0.603434	1.49497	8.2149		0.681103	0.854616	0.854616	6.80604		0.897534	1.38712	1.38712	11.1277		0.575213	1.25979	1.25979	29.9541		0.599135	0.819651	0.819651	3.986		0.656209	1.40154	1.40154	11.4943		0.600677	2.21182	2.21182	17.4915		1.40913	2.47729	2.47729	20.1815		1.00357	0.861405	1.00357	8.62409		0.745349	0.415108	0.745349	7.06041
0.913195	1.23027	1.23027	7.64789		0.758712	0.542969	0.758712	9.71172		0.856131	0.645411	0.856131	10.2474		0.660642	0.926792	0.926792	18.5319		0.726282	0.890918	0.890918	8.74068		0.532486	1.30024	1.30024	9.2778		0.754408	0.982807	0.982807	13.7333		0.623862	1.95426	1.95426	11.6522		1.41438	0.60443	1.41438	5.44865		1.1533	1.13875	1.1533	4.24727
0.520265	0.826907	0.826907	6.11894		0.947161	0.419344	0.947161	7.34987		0.839003	0.616131	0.839003	15.0568		0.726985	0.768441	0.768441	7.05133		1.00115	1.09752	1.09752	6.85267		0.799381	1.01707	1.01707	8.83381		1.28585	1.88094	1.88094	14.0448		0.995103	2.63643	2.63643	25.722		0.824796	1.10473	1.10473	0		0.690773	0.963999	0.963999	5.30153
0	0	0	10.6479		0.930724	1.07631	1.07631	21.4904		0.598248	1.02166	1.02166	12.5121		1.20867	1.29562	1.29562	7.9445		0.374414	1.34727	1.34727	5.90445		0.915319	0.782279	0.915319	3.16187		0.812631	1.17215	1.17215	18.635		0.826222	1.74934	1.74934	43.3726		0.491215	1.21497	1.21497	8.06509		1.13564	1.0898	1.13564	12.1533
0.494047	0.448696	0.494047	4.15038		1.42958	1.17147	1.42958	4.7211		0.673332	1.57719	1.57719	8.55857		1.0756	1.1527	1.1527	6.02768		0.921868	1.00159	1.00159	11.2272		0.567263	1.69369	1.69369	9.80239		1.21989	1.31133	1.31133	12.316		1.13396	2.40346	2.40346	24.7728		1.05117	0.957908	1.05117	7.95658		0.865243	0.854587	0.865243	5.06627
0.779387	0.434015	0.779387	9.99026		0.459832	1.14234	1.14234	3.61737		0.881256	0.978296	0.978296	6.88548		0.393249	0.729481	0.729481	10.9216		0.86386	0.545828	0.86386	4.53058		0.700576	1.04749	1.04749	7.76287		0.975844	1.32067	1.32067	14.8388		0.61158	1.97742	1.97742	25.2764		0.91972	0.830371	0.91972	5.62364		0.679174	0.977353	0.977353	9.17564
0.714505	0.691967	0.714505	5.55069		0.863178	0.539427	0.863178	6.2711		0.676804	1.38007	1.38007	6.19408		0.932728	1.57644	1.57644	10.4138		0.93408	1.25981	1.25981	14.4737		0.494852	0.976052	0.976052	11.1639		0.667451	1.61525	1.61525	7.34755		1.17549	2.89503	2.89503	12.9318		0.974555	0.704187	0.974555	6.48168		1.06386	0.994363	1.06386	4.39425
1.42676	0.738641	1.42676	6.68699		0.567126	1.25979	1.25979	5.16479		1.15281	0.849637	1.15281	13.717		0.91222	0.749271	0.91222	14.4384		0.638111	0.970362	0.970362	10.0894		0.915563	0.784524	0.915563	7.72822		1.21249	2.04327	2.04327	8.33733		0.960168	2.43979	2.43979	25.7586		0.59684	0.693548	0.693548	10.9808		0.968899	0.814702	0.968899	8.62369
1.46693	0.741618	1.46693	7.41517		0.846353	0.930872	0.930872	18.8681		1.04383	0.900491	1.04383	6.41977		1.05294	1.29829	1.29829	25.0839		0.522413	1.22619	1.22619	4.99024		1.17921	1.13726	1.17921	7.72791		1.5429	1.64805	1.64805	14.4255		0.944012	2.45878	2.45878	16.2804		0.790054	0.776851	0.790054	3.48664		0.904912	1.17004	1.17004	3.80803
1.0914	1.07669	1.0914	4.52891		0.673273	0.536274	0.673273	13.331		1.35336	0.498388	1.35336	14.6626		0.781653	0.965996	0.965996	17.3458		0.870107	1.20457	1.20457	5.9341		1.01589	0.852614	1.01589	2.87412		0.936836	1.49594	1.49594	12.6122		0.726246	2.51822	2.51822	25.5718		0.947882	0.722095	0.947882	0		0.747479	0.647268	0.747479	4.33446
0.447919	0.61316	0.61316	4.88687		0.514592	0.834754	0.834754	5.26638		1.09513	0.665342	1.09513	7.3157		0.552725	1.18769	1.18769	29.0851		0.638583	0.913606	0.913606	4.85327		1.30748	0.692549	1.30748	6.77228		0.798947	2.38499	2.38499	8.72438		0.992588	1.77828	1.77828	12.3551		0.616768	0.602914	0.616768	6.53698		0.713036	1.23303	1.23303	4.472
0	0	0	9.64249		0.487616	0.783298	0.783298	9.31588		0.600835	1.04611	1.04611	11.3645		1.0717	1.02215	1.0717	12.9281		0.68056	1.53569	1.53569	7.00869		0.626698	1.21807	1.21807	6.49462		0.718051	1.41295	1.41295	8.9659		0.640636	0.983278	0.983278	14.4311		0.890143	0.824517	0.890143	3.28757		0.586556	0.616807	0.616807	7.66012
0.442975	0.586342	0.586342	9.15957		0.579799	0.863582	0.863582	3.65888		0.980131	1.28119	1.28119	10.2241		0.464186	1.78949	1.78949	17.6977		0.702932	1.47804	1.47804	16.6047		0.773334	1.18721	1.18721	6.13621		0.49722	1.87508	1.87508	19.1752		0.782272	2.03245	2.03245	26.7484		0.559335	0.925132	0.925132	2.33457		0.793444	1.00868	1.00868	4.72397
0.801195	0.930362	0.930362	4.73594		1.03332	0.83301	1.03332	6.52032		0.60608	0.93512	0.93512	8.07164		0.846548	1.32003	1.32003	9.26657		0.75053	0.687066	0.75053	4.79489		0.800496	0.811281	0.811281	4.94577		0.843156	1.08963	1.08963	5.35627		0.509565	2.24795	2.24795	30.3124		0.606483	0.701095	0.701095	10.1626		0.447449	0.864562	0.864562	3.54691
0.873923	1.34341	1.34341	7.80512		0.509264	0.952672	0.952672	4.79981		0.861549	0.623953	0.861549	10.1381		1.49236	0.921147	1.49236	5.03977		1.15256	0.916558	1.15256	17.9678		0.629307	1.52351	1.52351	9.85476		1.10084	1.52755	1.52755	13.1657		0.884162	2.31905	2.31905	30.0203		0.711383	1.04363	1.04363	7.62542		1.39049	1.04179	1.39049	8.5153
1.47728	0.866645	1.47728	7.18595		0.675493	0.969543	0.969543	5.75594		0.750467	1.52696	1.52696	2.86054		0.906509	1.10965	1.10965	33.7538		1.30557	0.658411	1.30557	6.06524		0.580908	2.08292	2.08292	15.0542		0.689166	1.0459	1.0459	8.75601		0.937615	1.17888	1.17888	17.1515		0.672156	0.416336	0.672156	7.58316		0.47416	1.10797	1.10797	8.64443
0.581691	0.758611	0.758611	4.4153		0.711024	0.575244	0.711024	15.4682		0.654881	1.46728	1.46728	11.6792		0.844146	0.973044	0.973044	14.0251		0.681337	0.571221	0.681337	8.96168		1.11355	1.03166	1.11355	8.10969		0.627379	1.02744	1.02744	3.52949		0.796148	2.28322	2.28322	27.7183		0.636764	0.364069	0.636764	10.2898		0.862248	0.886775	0.886775	9.76445
0.704686	0.820189	0.820189	9.71984		0.88135	0.706579	0.88135	6.51812		0.627101	0.982194	0.982194	21.6001		0.669585	2.46082	2.46082	21.7513		0.835663	0.831716	0.835663	8.98407		0.906778	0.63131	0.906778	12.9545		1.25668	0.933734	1.25668	4.75834		0.508948	1.40151	1.40151	14.195		0.727129	0.897007	0.897007	5.31925		0.864727	0.601914	0.864727	6.25013
1.17224	0.745933	1.17224	4.61081		0.739082	1.02683	1.02683	8.92239		1.50531	0.644277	1.50531	6.9162		0.800496	0.625226	0.800496	7.60307		1.10184	0.655934	1.10184	10.1467		0.568638	1.56728	1.56728	8.462		1.0247	1.23863	1.23863	4.18759		1.10483	2.21805	2.21805	11.6021		0.451151	0.606778	0.606778	10.2648		0.748378	1.22259	1.22259	10.0422
0.996224	0.672612	0.996224	5.19306		0.882986	0.960265	0.960265	2.23243		0.611369	0.997622	0.997622	10.7833		0.512019	1.64556	1.64556	8.67516		0.449738	1.08876	1.08876	4.7939		0.755462	1.67676	1.67676	21.7122		0.772127	1.75432	1.75432	8.09462		1.23039	2.61173	2.61173	22.3436		0.751978	0.81038	0.81038	5.00746		0.661555	0.969443	0.969443	9.24031
0.694324	0.778803	0.778803	23.4085		0.693651	0.803429	0.803429	12.2771		1.11507	0.91607	1.11507	14.1029		0.816419	0.518348	0.816419	10.0982		1.51729	1.40395	1.51729	4.25163		0.835118	0.746595	0.835118	11.7596		0.575965	0.793911	0.793911	7.84399		0.832409	2.64482	2.64482	22.7759		1.24844	0.701988	1.24844	6.4937		0.629178	1.17129	1.17129	3.1529
0.745307	0.859151	0.859151	9.26242		0.810741	1.49878	1.49878	7.75476		0.945201	1.40099	1.40099	16.7769		0.655498	0.831079	0.831079	10.6738		0.768933	1.56043	1.56043	5.14451		0.752361	1.77676	1.77676	9.52756		1.01839	0.685165	1.01839	6.89711		0.695332	2.80599	2.80599	22.0109		1.13962	0.778144	1.13962	4.51799		0.705696	0.652284	0.705696	8.14519
0.575366	0.631222	0.631222	4.04597		0.770411	0.543505	0.770411	1.68522		1.30601	0.707503	1.30601	5.69449		0.745873	1.32897	1.32897	15.8808		0.703364	0.596174	0.703364	6.62295		1.28922	1.287	1.28922	5.02359		1.03896	1.78012	1.78012	6.76432		0.638305	2.78826	2.78826	12		0.745098	0.918368	0.918368	3.59107		1.38003	0.746337	1.38003	14.0173
0.499361	0.712209	0.712209	11.6248		0.688122	1.02689	1.02689	8.15296		0.527001	0.721661	0.721661	6.01279		0.966792	1.00697	1.00697	11.5937		1.25942	0.467817	1.25942	11.2193		0.704306	0.799475	0.799475	11.4351		1.08173	2.02907	2.02907	16.582		0.919097	2.13113	2.13113	19.9475		1.03225	0.696798	1.03225	7.12658		0.950134	1.02434	1.02434	12.3573
0.646285	0.699819	0.699819	3.14897		1.18428	1.14401	1.18428	5.16901		1.06068	1.16981	1.16981	11.1225		1.24383	0.689989	1.24383	17.8163		0.758607	1.48913	1.48913	6.43075		0.844571	1.64169	1.64169	9.69426		1.35228	0.758248	1.35228	11.8528		0.687063	2.81312	2.81312	22.7408		0.869269	1.20368	1.20368	4.83729		0.637697	0.963366	0.963366	5.65704
0.451668	0.785589	0.785589	2.73987		0.679011	1.10944	1.10944	8.09318		0.905846	0.921915	0.921915	4.86679		0.461974	1.04171	1.04171	19.8469		0.547964	1.41114	1.41114	13.7669		0.833391	0.797588	0.833391	15.6326		0.774992	1.48956	1.48956	15.2992		0.596861	2.26993	2.26993	52.1384		0.670431	1.10803	1.10803	5.14355		1.00113	0.70725	1.00113	11.5293
0.488993	0.719417	0.719417	10.2425		1.30589	1.0891	1.30589	13.6111		0.561269	0.911532	0.911532	17.6825		0.901208	1.24026	1.24026	12.9619		0.856179	0.865578	0.865578	3.85001		0.551055	0.766088	0.766088	8.94914		0.822923	1.4995	1.4995	6.82385		0.739787	2.33484	2.33484	25.216		0.5922	0.705956	0.705956	6.76487		0.865639	1.29582	1.29582	9.4874
0.774254	0.972766	0.972766	12.3683		0.469023	0.444303	0.469023	10.9237		0.798815	0.812281	0.812281	9.77887		0.76246	1.44664	1.44664	18.8296		0.453781	1.05942	1.05942	6.03575		0.715654	0.980307	0.980307	4.75422		0.819735	1.77023	1.77023	15.1109		1.24972	2.69481	2.69481	14.2506		0.989692	0.969319	0.989692	7.7025		0.555161	1.12915	1.12915	6.33861
1.48743	0.876907	1.48743	6.08728		0.597538	1.47091	1.47091	19.6268		0.922278	0.991951	0.991951	17.1479		0.786825	0.763499	0.786825	19.6918		0.543614	0.776071	0.776071	6.53384		0.713572	0.927022	0.927022	7.69767		0.354732	1.36693	1.36693	8.01362		0.660384	2.75384	2.75384	29.0101		1.39285	0.827191	1.39285	5.71635		0.941569	0.676071	0.941569	3.44143
1.03635	0.541277	1.03635	9.6673		1.05065	0.650665	1.05065	3.23816		0.586255	0.62284	0.62284	7.89866		1.35589	0.762349	1.35589	7.39862		0.617932	1.43173	1.43173	15.7092		1.19572	0.514415	1.19572	8.93767		0.523508	1.58727	1.58727	9.51912		1.20816	1.91408	1.91408	23.3166		0.644085	1.06248	1.06248	6.99748		0.555496	1.29175	1.29175	3.24234
0.459838	0.538543	0.538543	6.07588		1.00034	0.588527	1.00034	9.64195		0.530417	1.17976	1.17976	7.47504		1.09106	0.758495	1.09106	12.3006		0.884617	0.409392	0.884617	5.95298		0.940424	1.6377	1.6377	7.22331		0.727577	1.08925	1.08925	8.89566		1.19214	1.17956	1.19214	28.2068		0.626964	0.846282	0.846282	8.14114		0.889359	1.3094	1.3094	10.1154
0.607839	0.736792	0.736792	16.1799		1.08906	0.605713	1.08906	8.91926		0.836675	1.57222	1.57222	13.4956		0.770786	0.79843	0.79843	16.1155		0.857386	1.02468	1.02468	4.68901		0.679837	1.46817	1.46817	11.9382		0.964149	1.80164	1.80164	5.38625		1.00614	2.24278	2.24278	13.6999		0.709514	0.519055	0.709514	5.16362		0.947705	0.734903	0.947705	4.9528
0.825356	0.581432	0.825356	4.57958		0.895734	0.653169	0.895734	11.8818		0.538435	1.13581	1.13581	28.0976		0.541217	0.850717	0.850717	16.959		0.778692	1.3089	1.3089	10.1154		0.462766	1.22754	1.22754	6.24694		1.76434	1.45799	1.76434	13.1042		1.00571	1.69745	1.69745	24.9313		0.495414	0.600278	0.600278	5.27173		0.490402	0.798127	0.798127	5.14637
0.771805	0.91955	0.91955	2.09513		0.655856	0.800869	0.800869	18.6478		1.4396	0.480844	1.4396	3.95069		0.537899	0.954845	0.954845	20.341		0.990004	0.643915	0.990004	5.32258		0.806792	1.05294	1.05294	8.40121		0.874095	0.965308	0.965308	15.3162		1.35246	2.38916	2.38916	11.0967		0.492952	1.47052	1.47052	6.70231		0.748529	0.796401	0.796401	8.66518
0.42818	1.20308	1.20308	3.73393		0.843882	0.905858	0.905858	3.21828		1.06024	0.883401	1.06024	7.09904		0.63373	1.53022	1.53022	3.14695		0.51848	0.766472	0.766472	7.92981		0.860861	1.39117	1.39117	18.149		1.07493	1.82695	1.82695	11.9897		1.15127	1.23363	1.23363	12.4916		0.680087	0.655192	0.680087	4.34809		1.02562	1.47373	1.47373	3.91112
0.679693	0.688075	0.688075	4.04108		0.814525	0.57565	0.814525	2.09549		1.12406	1.60972	1.60972	5.82422		0.790463	1.35673	1.35673	37.1334		0.670423	1.36833	1.36833	7.47539		0.621513	1.18254	1.18254	5.6489		0.837888	1.06814	1.06814	10.9623		1.18904	2.27074	2.27074	19.0644		0.7351	0.616041	0.7351	12.5235		0.883883	0.471812	0.883883	5.72403
0.854118	0.794075	0.854118	5.01871		0.581284	1.10312	1.10312	7.56645		0.631692	1.17708	1.17708	6.66345		1.06477	0.882596	1.06477	11.3627		1.13341	0.642269	1.13341	6.64344		0.542077	1.35012	1.35012	10.4671		0.919575	2.03685	2.03685	7.16724		0.829727	1.76106	1.76106	14.2837		0.922297	0.944107	0.944107	4.38236		0.62527	0.869671	0.869671	5.69772
1.07996	0.921095	1.07996	5.80063		0.886131	0.810128	0.886131	5.70504		0.625307	0.585324	0.625307	8.12745		1.2467	1.45287	1.45287	8.8715		0.913973	0.770317	0.913973	4.30099		0.668532	1.81539	1.81539	8.08165		0.882427	0.792322	0.882427	12.2809		0.750356	2.97989	2.97989	11.4108		1.15918	0.404658	1.15918	4.54311		0.840946	0.972633	0.972633	4.9022
0.57209	0.570812	0.57209	4.26155		0.723412	1.00624	1.00624	7.12572		1.00251	1.23947	1.23947	3.86864		1.12655	0.816247	1.12655	11.1348		0.633563	1.11536	1.11536	3.87014		1.2789	1.18971	1.2789	5.90361		0.580619	1.43068	1.43068	10.6674		0.57895	1.67934	1.67934	24.9692		0.774681	0.665691	0.774681	7.80713		0.651588	1.02537	1.02537	6.04617
0.627574	0.895814	0.895814	12.4788		0.874604	0.969631	0.969631	3.82045		0.837051	1.1458	1.1458	7.1332		0.550191	0.724398	0.724398	14.3426		0.814888	0.705134	0.814888	4.27666		0.808437	0.747467	0.808437	7.32989		1.08302	1.78327	1.78327	2.66638		0.768847	2.60182	2.60182	29.4721		0.920552	0.988717	0.988717	4.35457		0.821727	0.677526	0.821727	10.1801
0.703171	0.879168	0.879168	4.22593		0.852133	0.601428	0.852133	5.43317		0.626872	0.84408	0.84408	20.0576		0.816892	1.30789	1.30789	14.0631		0.932488	0.562317	0.932488	5.97265		0.628819	1.35539	1.35539	5.66558		0.836357	1.21731	1.21731	5.54421		0.866872	2.32723	2.32723	29.036		0.818963	0.743256	0.818963	1.80344		0.878267	1.23257	1.23257	5.74492
0.657834	0.808886	0.808886	3.51878		1.20929	1.02801	1.20929	2.79733		1.69164	0.69845	1.69164	25.738		1.05424	1.04282	1.05424	7.6621		0.718172	0.723888	0.723888	5.60749		0.883388	1.04966	1.04966	5.20673		1.18179	1.68262	1.68262	7.35767		1.3519	2.31281	2.31281	27.9765		0.547274	1.46804	1.46804	6.89725		0.805263	0.415257	0.805263	3.01156
0.94184	0.690326	0.94184	6.43408		0.594136	1.02826	1.02826	4.55595		0.907295	0.792827	0.907295	21.5807		1.29659	1.19136	1.29659	14.6741		0.67886	0.84525	0.84525	2.95332		0.515317	1.53337	1.53337	16.7056		0.646475	2.20569	2.20569	8.38514		0.601051	2.1273	2.1273	28.8212		0.772932	0.843359	0.843359	5.24464		0.853288	1.06233	1.06233	5.60629
0.761452	0.64022	0.761452	6.10171		0.64738	0.647101	0.64738	7.17051		1.42052	0.57311	1.42052	9.16667		1.34299	1.13722	1.34299	7.54877		0.624323	1.34872	1.34872	4.06751		1.58996	1.42746	1.58996	16.8539		0.883748	0.544771	0.883748	20.8406		0.920471	1.93466	1.93466	16.6483		0.90655	0.834293	0.90655	0		0.666325	1.05366	1.05366	6.74068
0.771943	0.445528	0.771943	3.68486		0.722857	0.643647	0.722857	8.45344		0.432081	1.1833	1.1833	3.66952		0.737734	1.35371	1.35371	5.7994		0.799035	1.02992	1.02992	4.53472		1.01721	1.0966	1.0966	13.7948		1.62317	1.33041	1.62317	16.1811		0.976663	2.72447	2.72447	17.0234		1.1081	0.666197	1.1081	3.50719		0.846086	1.24669	1.24669	8.01358
0.615272	0.926419	0.926419	5.4393		1.04516	0.571375	1.04516	10.9581		0.782022	1.46008	1.46008	7.65702		0.656203	1.1453	1.1453	17.8013		1.00163	0.724669	1.00163	8.31686		1.05454	1.07475	1.07475	2.53924		0.999401	0.660337	0.999401	17.4657		0.609362	2.06318	2.06318	13.1681		0.66291	1.05109	1.05109	4.48255		0.814515	1.12216	1.12216	7.48109
0.732523	0.709577	0.732523	18.0754		0.665816	0.848237	0.848237	3.76667		1.05019	0.545358	1.05019	3.6211		0.934816	1.07815	1.07815	4.95995		0.702309	0.76867	0.76867	6.43291		0.706334	1.55147	1.55147	5.51551		0.415669	1.52295	1.52295	5.92507		0.776713	2.109	2.109	25.5209		0.683111	0.583835	0.683111	6.13808		0.683533	0.860943	0.860943	8.0101
0.809778	1.44852	1.44852	4.63874		0.696392	0.818653	0.818653	7.34342		0.588997	0.962594	0.962594	8.6718		0.955429	1.02546	1.02546	9.29789		0.945588	1.00554	1.00554	6.81317		0.588889	1.0801	1.0801	7.15075		1.23113	1.09479	1.23113	7.61008		0.668635	1.46693	1.46693	17.5096		0.606916	0.718423	0.718423	7.90556		0.709931	0.695467	0.709931	9.12168
0.829476	0.707229	0.829476	8.95516		0.720167	0.322503	0.720167	24.926		1.1818	1.26873	1.26873	5.97263		0.56972	1.58603	1.58603	28.4296		0.748504	1.34187	1.34187	6.02641		0.608446	1.69778	1.69778	6.57485		0.641332	0.983835	0.983835	17.2213		1.40105	1.77495	1.77495	27.3956		1.14285	0.861165	1.14285	8.48962		0.842281	1.10877	1.10877	7.88969
1.07259	0.799623	1.07259	5.47741		0.477678	0.909699	0.909699	12.3963		0.667684	1.01195	1.01195	10.5824		0.772633	0.948228	0.948228	13.2428		0.708027	0.921773	0.921773	10.796		1.13587	1.25761	1.25761	15.7205		0.50034	3.14238	3.14238	15.9721		0.878591	2.7615	2.7615	11.1655		0.797748	1.59025	1.59025	4.82551		1.62075	1.18077	1.62075	6.24846
0.824226	0.434964	0.824226	4.97531		0.475441	0.958237	0.958237	3.70808		0.562193	1.06979	1.06979	7.36972		0.838297	0.73846	0.838297	18.521		0.887371	1.13506	1.13506	2.12964		0.936135	0.96492	0.96492	2.8804		0.620917	0.855487	0.855487	7.99725		0.68892	1.74657	1.74657	41.2657		0.895095	1.77784	1.77784	11.4422		1.44924	1.6314	1.6314	4.50934
0.674547	1.0049	1.0049	14.7865		1.43594	0.811626	1.43594	3.43411		0.743497	1.28481	1.28481	8.72696		0.584533	1.24945	1.24945	18.0158		0.671972	0.926719	0.926719	18.2331		0.654639	0.744727	0.744727	14.493		0.993469	2.16707	2.16707	13.9488		0.747016	2.77673	2.77673	20.6884		0.435545	0.695025	0.695025	3.4396		0.926613	0.901923	0.926613	12.554
0.80708	0.853941	0.853941	13.137		0.929052	0.479271	0.929052	5.96488		1.70316	0.595254	1.70316	8.01201		0.644354	1.51665	1.51665	4.81862		0.811094	1.08525	1.08525	9.51321		1.09228	1.32068	1.32068	11.6821		0.560904	1.74136	1.74136	22.6034		0.943612	2.41074	2.41074	23.4296		0.76774	0.69436	0.76774	3.26362		0.62508	0.99701	0.99701	4.53754
1.22414	0.662664	1.22414	3.81176		1.04503	1.6867	1.6867	4.97163		0.66051	1.23684	1.23684	12.3374		1.25038	1.36293	1.36293	5.54746		0.788509	1.35426	1.35426	5.99066		1.32102	0.553254	1.32102	14.0331		0.715219	0.981311	0.981311	7.49067		0.991454	1.83242	1.83242	33.0906		0.678009	0.577427	0.678009	3.33285		0.513866	1.28697	1.28697	6.51406
0.659183	1.30037	1.30037	6.89326		0.687638	1.00868	1.00868	23.1048		1.07902	0.890047	1.07902	5.33704		0.668283	1.97924	1.97924	7.50383		0.558295	0.730594	0.730594	4.18924		0.862462	1.18218	1.18218	7.45864		0.487388	1.26713	1.26713	8.67341		0.641918	2.38239	2.38239	15.6127		1.43213	0.531638	1.43213	6.95061		0.568502	1.03327	1.03327	3.26792
0.982323	0.852815	0.982323	4.77337		0.906964	0.788131	0.906964	6.10671		0.733514	0.644894	0.733514	10.2641		0.656717	1.23107	1.23107	24.7824		0.665422	1.32856	1.32856	6.74533		0.50216	1.68769	1.68769	6.60143		0.837524	1.47141	1.47141	9.5895		0.570969	2.08577	2.08577	26.5877		1.12662	0.649579	1.12662	7.05446		0.963864	1.02078	1.02078	6.78466
1.01867	0.6069	1.01867	9.10042		0.619498	1.13139	1.13139	5.4262		0.67694	1.80283	1.80283	5.53956		0.575422	1.54746	1.54746	7.02434		1.37494	1.26631	1.37494	6.46501		0.695766	0.760811	0.760811	5.69431		1.15631	1.78599	1.78599	6.34931		0.654525	2.64046	2.64046	33.8092		0.55173	1.16958	1.16958	5.93323		0.793375	0.501909	0.793375	5.86772
0.50291	0.625294	0.625294	9.2611		0.671957	1.01822	1.01822	4.48577		0.748229	1.04222	1.04222	15.2736		1.73143	0.788017	1.73143	29.9521		0.695324	0.502922	0.695324	0		0.945054	1.583	1.583	13.211		0.579247	1.46991	1.46991	21.5821		1.09787	1.76402	1.76402	14.9359		0.635983	0.838189	0.838189	2.7636		0.505073	0.814991	0.814991	11.8555
0.592213	0.702286	0.702286	8.55495		0.508825	1.00498	1.00498	6.22984		0.689421	0.517272	0.689421	30.2334		1.19982	0.56626	1.19982	14.6004		0.732508	1.42102	1.42102	5.43499		0.466325	0.630707	0.630707	6.9518		0.312166	1.46312	1.46312	20.3326		0.762535	2.72203	2.72203	25.2767		0.693493	0.444926	0.693493	5.77609		0.541429	0.870672	0.870672	8.26832
0.904689	0.87244	0.904689	3.90151		0.712265	0.776789	0.776789	8.68582		1.08175	0.782534	1.08175	12.6342		1.3201	1.69589	1.69589	16.9051		1.21722	0.728627	1.21722	7.0443		0.497358	0.59384	0.59384	6.3198		0.669938	1.03133	1.03133	10.1933		0.95094	1.98102	1.98102	16.6243		0.892825	0.877628	0.892825	8.44144		1.26416	0.831302	1.26416	9.79228
0.513098	0.682756	0.682756	5.69138		1.70497	0.918443	1.70497	8.76074		0.631326	1.30776	1.30776	7.88352		0.778829	1.5991	1.5991	19.2096		0.682674	1.80182	1.80182	25.4542		0.613161	0.907922	0.907922	5.77219		1.49304	1.72524	1.72524	15.253		0.908047	1.66743	1.66743	14.9501		0.922663	0.840865	0.922663	3.14603		0.538034	0.805074	0.805074	3.52273
0.844059	0.535899	0.844059	12.4029		0.737647	0.570348	0.737647	8.17627		0.570955	1.48049	1.48049	9.88635		1.12469	0.527634	1.12469	10.7435		0.974417	1.49102	1.49102	10.8179		0.977427	1.18122	1.18122	11.4189		0.838835	1.4881	1.4881	20.0875		0.899857	2.21112	2.21112	30.6718		0.55317	0.472708	0.55317	2.50651		0.650891	1.22159	1.22159	5.51463
1.447	0.684274	1.447	1.92415		0.723815	0.910081	0.910081	5.41717		0.7039	0.751253	0.751253	8.79098		0.778939	1.25565	1.25565	15.1767		0.742599	1.51669	1.51669	6.10957		0.874146	1.34585	1.34585	5.43471		0.99705	1.02191	1.02191	7.4191		1.01965	2.30517	2.30517	20.1471		1.45299	0.912691	1.45299	11.0596		1.00147	0.712657	1.00147	4.29097
0.729455	0.63525	0.729455	6.15213		0.825682	0.982454	0.982454	13.0474		0.779729	0.596751	0.779729	18.3808		0.739623	1.12783	1.12783	11.7343		0.617807	0.620759	0.620759	12.9305		1.11611	0.9435	1.11611	6.62255		0.996624	1.73176	1.73176	19.9162		1.09746	1.84126	1.84126	35.6905		0.806096	0.814758	0.814758	9.27978		0.887495	1.10678	1.10678	3.79954
0.582143	0.609294	0.609294	4.30152		1.08401	0.638983	1.08401	8.12156		1.1303	1.01767	1.1303	10.4366		1.09247	1.04031	1.09247	14.567		0.937991	1.54081	1.54081	8.63372		1.56622	0.510238	1.56622	6.53705		1.03198	1.76104	1.76104	10.7836		0.432074	2.40937	2.40937	30.8217		1.1824	1.28222	1.28222	4.67956		0.835165	1.07655	1.07655	9.19151
0.879551	1.15389	1.15389	4.83998		1.20274	0.652958	1.20274	5.67998		0.869121	0.691504	0.869121	9.26746		0.469275	1.26651	1.26651	18.986		0.575608	1.06691	1.06691	0		0.6432	0.811582	0.811582	7.13232		1.58165	1.64467	1.64467	11.7156		0.939032	2.1498	2.1498	39.151		0.62034	0.471281	0.62034	6.95761		0.435315	1.30733	1.30733	6.87738
0.655493	0.583611	0.655493	3.14261		0.723919	0.82634	0.82634	10.3821		0.658529	0.890064	0.890064	6.44046		0.809292	1.33874	1.33874	12.0282		0.879779	1.20533	1.20533	5.65945		0.436727	1.20912	1.20912	4.55682		1.01403	1.56166	1.56166	11.7004		1.53791	1.74078	1.74078	22.0269		1.04019	0.665099	1.04019	6.69774		0.606274	0.39328	0.606274	4.48863
0.762576	0.714356	0.762576	8.04134		1.33186	0.598285	1.33186	9.92327		0.853498	0.442554	0.853498	2.23874		0.956601	1.28653	1.28653	30.4463		0.497575	0.761996	0.761996	2.81541		1.02607	1.14077	1.14077	3.80326		0.624575	1.64936	1.64936	8.94274		0.933737	1.87151	1.87151	11.2316		1.12291	1.44461	1.44461	4.69317		0.974311	0.640591	0.974311	10.8985
0.733503	1.55749	1.55749	8.05803		0.867434	0.637588	0.867434	6.24798		1.07927	0.852808	1.07927	13.5636		0.786373	1.35089	1.35089	8.83893		0.584348	1.05694	1.05694	15.8645		0.767734	0.661781	0.767734	8.56751		0.389546	1.63265	1.63265	9.48043		0.681606	2.34672	2.34672	21.1607		0.615444	0.377657	0.615444	12.0566		0.973392	1.62127	1.62127	5.35682
0.546616	0.563648	0.563648	11.4184		0.839857	0.714309	0.839857	4.43978		0.743535	1.03199	1.03199	4.75757		1.0557	1.58768	1.58768	7.96162		1.01118	1.6549	1.6549	4.17982		1.06415	0.614502	1.06415	15.5573		0.833894	0.724558	0.833894	15.5544		0.488695	1.42784	1.42784	26.1823		0.709992	0.746786	0.746786	8.14605		1.43774	1.24277	1.43774	10.29
0.927551	0.92296	0.927551	24.2214		0.603743	0.746198	0.746198	10.6837		0.838247	0.466452	0.838247	5.17095		0.83851	1.0692	1.0692	11.9655		0.735142	0.687249	0.735142	6.82029		1.45893	0.989851	1.45893	7.24659		0.737159	1.79109	1.79109	8.2742		0.939821	2.57235	2.57235	10.7399		1.01039	0.777305	1.01039	7.81045		0.393595	1.05073	1.05073	7.30055
0.55589	0.650366	0.650366	4.60652		1.04198	0.951997	1.04198	3.23138		0.857563	1.42323	1.42323	3.03977		1.27413	0.969362	1.27413	18.9221		0.749961	1.30333	1.30333	9.48319		0.932833	1.41301	1.41301	7.53258		0.698504	2.0035	2.0035	17.908		1.25353	2.00073	2.00073	12.4818		0.579817	0.810641	0.810641	3.90948		0.955227	1.03252	1.03252	3.70348
0.578512	1.27776	1.27776	6.32387		0.734843	0.871587	0.871587	5.15043		1.19406	1.38864	1.38864	15.4884		0.968011	1.06337	1.06337	7.77589		0.905686	0.851141	0.905686	4.4197		0.878609	1.22313	1.22313	6.04862		1.21618	1.4492	1.4492	19.1468		0.692384	2.40733	2.40733	16.8651		1.08171	1.16731	1.16731	4.91069		0.80735	1.11734	1.11734	5.93316
0.578026	0.628982	0.628982	17.5707		0.76422	0.647646	0.76422	11.0543		0.953646	1.44187	1.44187	10.5565		0.729732	0.629936	0.729732	26.5315		0.538703	0.865253	0.865253	5.63653		0.940782	1.82675	1.82675	11.5336		0.613505	1.81301	1.81301	15.9816		0.93142	1.80289	1.80289	10.6369		0.423718	0.828772	0.828772	4.17165		0.980163	1.60703	1.60703	7.26421
0	0	0	10.3444		1.36434	0.545468	1.36434	4.89626		1.41342	0.558119	1.41342	5.0264		0.695589	1.39194	1.39194	5.93871		0.845715	1.19705	1.19705	6.59321		1.434	0.68131	1.434	4.50518		0.684784	0.797316	0.797316	17.9141		1.1515	1.98949	1.98949	20.5734		1.119	0.788269	1.119	7.54026		0.80593	1.08596	1.08596	10.2279
0.566407	0.406231	0.566407	3.41812		0.631547	0.792388	0.792388	7.09831		0.508389	1.07312	1.07312	8.10759		0.497314	1.46057	1.46057	7.26289		1.04832	1.03558	1.04832	5.60174		0.843491	0.966893	0.966893	4.19525		1.1138	1.82172	1.82172	6.28979		1.06276	1.39284	1.39284	20.9673		0.84729	0.428937	0.84729	7.53171		0.74784	1.05488	1.05488	11.4926
0.741774	1.21235	1.21235	12.8865		1.15654	0.851169	1.15654	5.75487		0.788506	1.22579	1.22579	11.3234		0.677927	0.685578	0.685578	5.82775		0.730132	0.654129	0.730132	4.2738		0.728862	1.03428	1.03428	7.73676		1.07349	1.56461	1.56461	17.7614		0.907522	2.63053	2.63053	18.5417		0.511069	0.617766	0.617766	3.96593		0.836235	0.910254	0.910254	10.2079
0.693815	1.23909	1.23909	3.55766		0.669065	0.462297	0.669065	7.33514		1.09641	0.753187	1.09641	3.63077		0.868927	1.20652	1.20652	8.68454		0.895762	1.21871	1.21871	4.48878		0.616006	1.51548	1.51548	12.1419		0.980595	1.14752	1.14752	13.5581		0.63141	2.26709	2.26709	8.8582		0.452787	1.61957	1.61957	3.53326		0.681657	1.0282	1.0282	7.02855
0.678104	0.779088	0.779088	2.92599		1.05928	1.62516	1.62516	10.4806		1.04035	1.6083	1.6083	12.4378		0.49502	0.876215	0.876215	8.96145		0.682446	1.00272	1.00272	8.17443		0.600081	1.18426	1.18426	8.06108		0.891012	1.64696	1.64696	11.5447		1.78056	1.63854	1.78056	21.3344		0.740443	1.11892	1.11892	6.21317		0.754722	0.908176	0.908176	10.9411
0.617123	1.05915	1.05915	9.5644		0.642922	0.877625	0.877625	12.141		1.62883	1.27775	1.62883	7.60573		0.715191	1.17029	1.17029	15.5284		0.688528	0.971905	0.971905	10.2155		0.862061	2.58027	2.58027	12.31		0.647182	1.52139	1.52139	11.7275		0.537965	1.36211	1.36211	14.6089		0.59328	0.60075	0.60075	3.40845		0.614445	0.923682	0.923682	2.77228
1.24264	0.623909	1.24264	4.77329		1.19559	0.637221	1.19559	9.63887		0.848688	0.663115	0.848688	4.98949		0.952377	0.963103	0.963103	5.97219		0.678622	0.595839	0.678622	5.08423		1.2507	0.637751	1.2507	7.90785		0.746186	2.16102	2.16102	12.3647		1.25228	1.58592	1.58592	30.5206		0.548763	1.07201	1.07201	6.48468		0.828619	1.05615	1.05615	10.8223
1.11414	0.65323	1.11414	11.1563		0.595859	0.498741	0.595859	9.82291		0.581903	0.784814	0.784814	3.54271		1.06737	0.518647	1.06737	9.94899		0.822623	0.716354	0.822623	5.04909		0.573084	1.4788	1.4788	13.0529		0.718256	0.937462	0.937462	20.6704		0.840965	2.2099	2.2099	23.3033		1.0466	0.782478	1.0466	7.30866		0.568478	1.13885	1.13885	5.5337
0.639862	0.539796	0.639862	5.01988		1.46082	0.491395	1.46082	12.4267		0.903163	0.744816	0.903163	6.73704		1.50612	0.898001	1.50612	5.66684		0.54503	1.31745	1.31745	5.62731		0.700052	1.21175	1.21175	4.63442		0.487722	2.12055	2.12055	6.52237		0.405769	2.6491	2.6491	15.9293		0.737683	0.664166	0.737683	14.034		1.31289	0.787313	1.31289	3.86455
1.08068	0.410501	1.08068	8.11574		0.801256	0.780364	0.801256	4.3186		0.600668	0.763221	0.763221	14.0011		0.939995	1.0491	1.0491	14.9425		1.6877	0.552416	1.6877	4.584		1.35103	1.23172	1.35103	3.78458		0.773746	1.84229	1.84229	6.86347		1.42184	1.93576	1.93576	14.1998		0.64127	1.3054	1.3054	5.00528		0.626083	0.965329	0.965329	4.24453
0.682972	1.1169	1.1169	5.72339		0.941622	1.05836	1.05836	12.6204		0.694471	0.867459	0.867459	8.90123		0.916501	0.853601	0.916501	13.5856		0.538774	0.902609	0.902609	5.73765		0.978568	1.12091	1.12091	13.6741		1.13723	2.01275	2.01275	13.679		0.580694	1.74003	1.74003	23.9838		0.852529	0.715007	0.852529	5.05228		0.683938	1.27207	1.27207	7.30161
0.693845	0.783562	0.783562	6.82169		0.877739	0.936575	0.936575	9.31578		0.892304	1.14597	1.14597	18.8682		0.921278	0.646228	0.921278	11.0159		0.780815	0.435187	0.780815	3.61508		0.60732	1.65684	1.65684	7.21278		0.83923	0.993543	0.993543	14.6629		0.545809	2.30485	2.30485	35.3517		0.732754	0.771749	0.771749	7.05379		0.99322	1.41481	1.41481	4.24339
0.795504	0.822867	0.822867	3.18797		1.44124	0.446469	1.44124	7.47398		0.656525	0.540992	0.656525	8.55587		0.764944	1.37927	1.37927	13.898		0.668757	0.560693	0.668757	8.30701		0.621233	0.861334	0.861334	6.03004		1.05351	1.21753	1.21753	12.0214		0.694088	1.7795	1.7795	27.1726		0.692044	0.548947	0.692044	9.10111		0.77737	1.25722	1.25722	9.26892
0.495144	0.612317	0.612317	4.0555		0.410564	1.01838	1.01838	6.16668		0.415312	1.2797	1.2797	9.76631		0.568861	1.25278	1.25278	10.7843		0.898781	1.70534	1.70534	4.04649		1.10059	1.16102	1.16102	6.00104		0.715785	2.1025	2.1025	5.3012		1.10563	1.63036	1.63036	11.6417		0.774502	1.00142	1.00142	7.51441		0.902939	0.848916	0.902939	4.05665
0.583583	0.799081	0.799081	3.96131		1.1921	1.12255	1.1921	19.87		0.880971	1.14476	1.14476	10.0121		1.1161	0.690016	1.1161	11.8863		0.442186	1.02352	1.02352	7.89808		0.831747	1.41139	1.41139	15.0797		0.611095	1.34322	1.34322	17.6317		0.474206	1.93886	1.93886	13.3855		0.884037	0.817849	0.884037	4.83706		1.06349	1.24444	1.24444	3.13607
1.2234	0.667859	1.2234	8.91524		1.00203	1.49243	1.49243	7.63176		0.963439	1.11813	1.11813	25.8764		0.571229	1.00997	1.00997	20.4647		0.511094	0.449525	0.511094	4.52998		1.49623	0.746803	1.49623	7.34173		0.856157	2.28268	2.28268	14.6502		0.784108	2.03293	2.03293	19.4717		1.15424	0.947384	1.15424	4.96075		0.814602	1.38785	1.38785	5.94892
0.402646	0.672666	0.672666	10.1049		1.02272	1.17384	1.17384	2.19745		0.868323	0.963832	0.963832	8.60069		0.456905	0.889677	0.889677	11.9095		1.09075	1.33223	1.33223	6.68067		0.50932	0.692186	0.692186	10.7906		1.26094	1.17039	1.26094	16.0672		0.837906	2.5343	2.5343	24.2298		0.588775	0.722916	0.722916	3.54257		1.10594	0.678192	1.10594	4.92666
0.423118	0.530669	0.530669	5.91309		0.997872	0.494143	0.997872	3.05414		0.770364	0.736086	0.770364	12.1229		0.873193	0.924528	0.924528	30.1766		0.512263	0.795414	0.795414	6.09574		0.904858	1.01694	1.01694	5.04509		0.76884	1.86742	1.86742	7.71036		0.794608	1.90525	1.90525	5.45445		0.802924	0.918217	0.918217	9.94054		0.777667	0.763802	0.777667	3.48869
0.832449	0.822757	0.832449	2.60989		0.503532	1.16206	1.16206	16.7122		1.15335	0.98095	1.15335	10.2981		0.908817	0.955303	0.955303	7.25106		0.733916	0.940076	0.940076	4.49093		1.28339	1.11047	1.28339	17.2328		0.640017	1.70801	1.70801	10.4289		0.941169	1.84374	1.84374	13.0588		0.813659	0.986765	0.986765	4.78533		0.778611	1.29607	1.29607	9.37511
0.676319	0.676006	0.676319	8.45828		0.588104	0.480051	0.588104	12.839		1.01154	0.595305	1.01154	8.97118		0.845413	1.51313	1.51313	8.17162		0.721835	1.13355	1.13355	7.22291		0.500018	0.793848	0.793848	9.94029		0.673917	1.7018	1.7018	15.0821		0.756697	2.27638	2.27638	34.891		0.850659	0.565778	0.850659	5.38218		1.02116	0.878093	1.02116	5.07323
0.595466	0.976099	0.976099	7.5953		0.69864	1.13738	1.13738	5.19259		0.679155	1.38209	1.38209	4.33084		1.22389	0.802504	1.22389	16.749		0.721874	0.54988	0.721874	3.22568		1.00365	0.605891	1.00365	5.63108		0.613315	1.48641	1.48641	12.0232		0.438154	1.90523	1.90523	12.4618		1.04798	0.706336	1.04798	5.85804		0.466599	0.76916	0.76916	6.80982
0.497617	0.868894	0.868894	3.13928		0.552992	0.716657	0.716657	5.04163		0.568125	0.737042	0.737042	4.79551		0.699201	1.19742	1.19742	8.6611		0.603319	1.14288	1.14288	5.25999		0.816834	1.53107	1.53107	7.06015		1.07167	1.19942	1.19942	10.482		0.492137	2.21561	2.21561	25.1497		0.743643	0.975442	0.975442	24.9111		0.45806	1.22222	1.22222	4.60059
0.879738	0.763414	0.879738	7.38711		0.889086	0.929249	0.929249	9.93043		1.19447	1.39236	1.39236	5.15343		1.26827	0.621756	1.26827	19.5423		0.616511	0.956651	0.956651	4.31101		0.811931	1.18197	1.18197	11.7749		1.16904	1.73457	1.73457	12.3848		0.968641	2.3316	2.3316	14.8586		0.641199	0.521229	0.641199	7.48906		0.727558	0.875644	0.875644	7.65653
0.679502	1.0036	1.0036	12.9994		1.07982	1.46603	1.46603	16.0457		0.923202	1.57217	1.57217	13.2943		0.930159	1.43361	1.43361	12.2153		0.569946	0.585648	0.585648	9.08426		0.583791	1.12164	1.12164	5.2509		0.58527	1.14316	1.14316	11.7193		0.997796	2.55906	2.55906	12.5047		0.771312	0.893176	0.893176	3.68899		0.710941	1.16998	1.16998	5.73087
0.435381	0.669788	0.669788	25.9867		0.521888	0.77274	0.77274	9.92318		0.525384	0.785086	0.785086	17.594		1.1819	1.41024	1.41024	16.9095		0.47721	1.00051	1.00051	4.54226		0.543751	0.812794	0.812794	14.1725		0.508551	1.74438	1.74438	17.9924		0.770214	1.87486	1.87486	44.0419		0.492322	0.85127	0.85127	4.62775		0.476724	0.531863	0.531863	3.42593
0.625303	0.762506	0.762506	5.82395		0.804412	0.958763	0.958763	8.36997		1.16125	1.78444	1.78444	7.15117		1.00135	1.12115	1.12115	4.38896		1.01061	0.574564	1.01061	8.19596		0.460234	1.35565	1.35565	3.86695		0.49091	1.68038	1.68038	16.1847		0.766311	1.06819	1.06819	35.2028		0.643771	0.931931	0.931931	8.40754		1.05352	0.970956	1.05352	4.26212
0.633531	1.02406	1.02406	4.72134		1.16423	0.921642	1.16423	4.78378		0.83829	1.03552	1.03552	26.6106		1.51337	0.978173	1.51337	10.0165		1.03758	0.533809	1.03758	8.12345		0.744785	1.57054	1.57054	17.418		0.777431	1.96238	1.96238	21.1071		0.673988	1.62149	1.62149	19.0493		1.12452	0.752573	1.12452	7.08964		0.596005	0.988064	0.988064	7.9381
1.31201	1.23642	1.31201	10.4756		0.686458	0.712784	0.712784	4.39147		0.667488	0.799599	0.799599	3.97751		0.795603	1.00517	1.00517	9.28318		0.829061	0.874508	0.874508	8.04675		0.706693	1.14638	1.14638	10.5849		0.954671	1.49099	1.49099	4.93592		0.839552	1.54094	1.54094	35.724		0.865478	0.912324	0.912324	2.40453		1.0038	1.28458	1.28458	6.67153
0.655796	0.502973	0.655796	8.32951		0.993511	0.488791	0.993511	2.79916		0.483321	0.912028	0.912028	14.0788		0.924382	0.609942	0.924382	9.44344		0.469293	1.07149	1.07149	7.74655		0.676067	1.18523	1.18523	11.2893		0.965296	2.43297	2.43297	17.3064		0.955948	1.92436	1.92436	30.6024		0.877505	0.578822	0.877505	4.32023		0.736217	1.20583	1.20583	4.99732
1.15107	0.777214	1.15107	7.51725		0.878203	0.610942	0.878203	5.33472		0.965773	1.7718	1.7718	15.236		0.816443	1.22544	1.22544	13.7411		0.720446	1.25277	1.25277	3.71552		1.10405	0.473512	1.10405	7.16415		0.823394	2.13815	2.13815	11.9213		1.47288	1.76533	1.76533	23.2722		0.771389	0.979828	0.979828	6.16191		0.750923	0.914291	0.914291	9.30755
0.8025	0.527603	0.8025	14.3179		0.668408	1.03562	1.03562	6.0655		0.822821	0.644188	0.822821	7.95579		0.81887	1.23633	1.23633	19.0268		0.950204	1.29791	1.29791	2.76445		1.3745	0.92866	1.3745	3.91774		0.973866	0.8608	0.973866	18.1876		1.01084	2.15251	2.15251	18.0807		0.817537	1.26645	1.26645	2.59813		0.740586	1.3352	1.3352	5.77017
1.36754	0.638997	1.36754	6.26347		0.584812	0.760348	0.760348	0		1.03007	1.02641	1.03007	11.482		0.545145	1.06954	1.06954	20.6146		0.662966	0.659272	0.662966	10.8086		0.515249	1.24562	1.24562	19.2999		0.506429	1.4659	1.4659	22.1838		0.817503	2.44769	2.44769	22.0725		0.53908	0.93432	0.93432	4.62381		1.00104	0.544284	1.00104	7.27916
0.530624	0.804667	0.804667	2.97796		0.730156	0.712806	0.730156	4.94743		1.03502	0.776469	1.03502	5.6928		0.767584	1.20118	1.20118	14.2745		0.892017	1.09294	1.09294	3.74057		1.14006	0.852162	1.14006	6.198		0.69438	1.50579	1.50579	22.6985		0.853991	1.05844	1.05844	20.6706		1.10186	0.779502	1.10186	4.65068		0.690353	0.732918	0.732918	5.27363
0.819213	0.881746	0.881746	16.9158		0.998197	0.61247	0.998197	4.29223		0.587073	1.28357	1.28357	3.21061		1.03398	1.65829	1.65829	11.3672		0.883944	1.02713	1.02713	5.43409		0.735049	2.11631	2.11631	5.0549		0.667649	0.827365	0.827365	18.6627		1.11558	2.60551	2.60551	14.3847		0.84473	0.911278	0.911278	7.3779		1.25025	0.959352	1.25025	5.76418
0.586201	0.663634	0.663634	6.88885		1.17418	0.590579	1.17418	8.16836		0.724465	0.81989	0.81989	8.42824		0.74514	0.817708	0.817708	16.8497		0.584722	0.94118	0.94118	5.065		0.673858	1.4643	1.4643	10.259		0.600855	1.62994	1.62994	8.96179		1.20567	2.06783	2.06783	19.7276		0.73945	1.18356	1.18356	4.05531		1.04268	1.21168	1.21168	5.75399
0.69542	0.561995	0.69542	9.74624		0.623226	0.50203	0.623226	3.56279		0.732588	0.762523	0.762523	13.9195		0.927642	0.984293	0.984293	7.50282		0.545973	0.675078	0.675078	4.78413		0.618973	0.760298	0.760298	3.05351		0.83612	1.55998	1.55998	14.4692		0.890956	2.17283	2.17283	16.557		0.907672	0.787589	0.907672	3.00434		0.578291	1.45133	1.45133	4.69233
0.587679	0.430308	0.587679	3.49392		1.10351	0.662817	1.10351	8.80716		0.770609	0.78244	0.78244	15.3855		0.72842	1.18968	1.18968	20.8309		0.787538	1.65913	1.65913	6.59201		0.66918	1.37614	1.37614	19.5774		0.722531	1.44027	1.44027	9.01575		0.576919	1.56408	1.56408	25.1711		0.904426	0.818299	0.904426	4.98264		0.789119	0.753345	0.789119	7.69548
0.451137	1.04849	1.04849	5.96241		0.849187	0.840565	0.849187	4.06902		1.43458	0.782264	1.43458	19.0058		1.10035	1.22939	1.22939	19.7027		1.48229	0.731851	1.48229	10.255		0.725078	1.74718	1.74718	8.93533		1.63959	1.96996	1.96996	10.7097		0.7726	2.46363	2.46363	17.2472		1.02483	1.10619	1.10619	5.51008		0.693308	0.840957	0.840957	5.23068
1.09613	0.980581	1.09613	5.64795		0.860569	0.764629	0.860569	7.70234		1.21272	0.582902	1.21272	9.71694		0.654121	0.934597	0.934597	6.2819		0.629214	0.930817	0.930817	4.63386		0.899016	1.64773	1.64773	3.64076		0.844394	1.46309	1.46309	11.3757		0.7128	1.38077	1.38077	9.55301		0.674181	0.749893	0.749893	7.42801		1.07839	1.44877	1.44877	3.62972
1.14857	0.484091	1.14857	10.7063		0.342712	0.773603	0.773603	11.6345		0.875104	1.0107	1.0107	5.04794		0.625817	1.99072	1.99072	5.67592		0.804395	0.579001	0.804395	9.22275		1.11459	1.30774	1.30774	14.5901		0.82897	1.56876	1.56876	4.99055		0.705008	1.58201	1.58201	22.1282		1.19477	1.59267	1.59267	5.09709		1.06932	0.689179	1.06932	9.93604
0.611485	0.725002	0.725002	3.23204		0.612853	0.748252	0.748252	3.9257		0.679755	0.978661	0.978661	4.08032		0.917015	1.00849	1.00849	18.8298		0.704632	1.17947	1.17947	5.73043		0.701105	0.79214	0.79214	6.02577		0.548914	1.83866	1.83866	13.8602		1.11737	1.71832	1.71832	29.1087		1.40121	0.805353	1.40121	5.94734		0.723597	0.850349	0.850349	7.96231
0.686458	0.446849	0.686458	12.3211		1.11245	0.538714	1.11245	3.82463		0.577286	1.16519	1.16519	6.41049		0.685178	0.795118	0.795118	4.33971		0.829358	1.01067	1.01067	7.86575		1.26479	1.38019	1.38019	5.24346		1.26431	1.8059	1.8059	20.2483		1.52981	2.83163	2.83163	29.088		0.850285	0.560585	0.850285	4.55533		0.993144	0.787728	0.993144	4.24994
0.792683	1.37446	1.37446	5.24527		0.571181	0.81392	0.81392	7.11037		0.833442	1.03109	1.03109	6.57211		1.23792	0.791917	1.23792	8.62277		0.71346	1.5573	1.5573	4.53356		0.994904	1.4754	1.4754	8.03473		0.841379	1.80537	1.80537	12.6576		1.12891	2.39968	2.39968	28.4236		0.7555	0.553108	0.7555	5.94886		0.863995	1.36662	1.36662	5.27562
0.910469	1.28336	1.28336	6.71065		1.02919	0.547247	1.02919	6.13883		0.753672	2.10079	2.10079	30.134		1.15694	1.40165	1.40165	17.8706		0.806085	1.55967	1.55967	4.26982		0.574791	1.09811	1.09811	9.86658		0.791137	1.69764	1.69764	14.3429		0.612221	1.94998	1.94998	31.2396		0.774583	1.28175	1.28175	6.49489		1.12956	1.00558	1.12956	5.08995
0.892422	0.816481	0.892422	4.74373		0.502302	0.53229	0.53229	3.04323		0.577519	1.26094	1.26094	6.60046		0.834406	1.18	1.18	11.2877		0.630998	1.01189	1.01189	12.5925		0.831143	0.882441	0.882441	5.63109		0.708247	1.96215	1.96215	11.9593		0.909578	2.39868	2.39868	23.5314		0.870992	0.700815	0.870992	6.71278		0.545937	0.90534	0.90534	11.8456
0.546309	0.758642	0.758642	3.88014		1.01033	1.38047	1.38047	5.48855		0.899209	1.20487	1.20487	16.9136		0.467122	1.21834	1.21834	43.5622		1.0645	1.26888	1.26888	5.88656		0.533577	0.851726	0.851726	12.0919		0.768751	1.15412	1.15412	17.6602		0.807448	2.7895	2.7895	14.9802		0.702507	0.535795	0.702507	3.39871		0.571084	0.719682	0.719682	8.28384
0.720607	0.342607	0.720607	6.3624		0.576852	0.915592	0.915592	6.9985		0.779967	1.15293	1.15293	10.1066		0.619053	0.903581	0.903581	8.61863		1.46393	0.957415	1.46393	5.35824		0.786569	0.67252	0.786569	7.50599		0.705401	1.92883	1.92883	23.2723		0.640921	2.36641	2.36641	14.8718		1.05764	1.57788	1.57788	5.84596		0.611034	1.05374	1.05374	3.91188
0.664638	0.80129	0.80129	13.5466		0.78516	0.624017	0.78516	14.7823		0.487884	1.38408	1.38408	6.80161		0.501351	0.990817	0.990817	18.3505		1.62939	0.703546	1.62939	3.28857		0.530513	0.436654	0.530513	7.57062		0.4369	2.29764	2.29764	11.1555		1.00328	2.33753	2.33753	8.66452		0.805795	0.805025	0.805795	6.28455		1.18112	0.828506	1.18112	4.64518
0.778786	1.28582	1.28582	6.58721		0.835638	0.878658	0.878658	3.03749		0.8446	0.931573	0.931573	9.50452		0.748895	1.02639	1.02639	9.48865		0.635724	0.796925	0.796925	4.18939		0.770896	0.638315	0.770896	10.231		0.952813	0.837887	0.952813	6.45032		0.592856	2.13152	2.13152	17.6992		0.890518	0.928024	0.928024	4.82564		1.18806	0.90402	1.18806	7.63554
0.824623	0.774928	0.824623	5.82778		0.527239	1.25977	1.25977	9.15368		0.643699	1.06485	1.06485	6.8761		0.952582	0.920181	0.952582	7.24874		0.562326	0.921347	0.921347	6.80669		0.479562	1.44528	1.44528	4.01997		0.678752	1.20532	1.20532	19.6665		0.591233	2.04312	2.04312	22.3581		0.815261	0.672907	0.815261	7.07242		1.11043	0.752637	1.11043	7.4141
1.08642	0.411109	1.08642	11.9352		0.674938	1.20203	1.20203	13.7582		0.703694	0.602742	0.703694	8.30501		0.64146	0.534641	0.64146	12.8607		0.5633	0.697311	0.697311	18.1769		0.810878	1.0394	1.0394	6.07798		1.15401	1.10189	1.15401	21.8517		0.90966	2.76541	2.76541	5.161		0.964083	0.786556	0.964083	6.37235		0.605734	0.985779	0.985779	3.46953
0.53862	0.628693	0.628693	8.48891		0.499845	0.722778	0.722778	11.7375		1.09934	0.80168	1.09934	39.7166		0.539615	1.10252	1.10252	17.7995		0.892575	1.15597	1.15597	11.2068		0.943928	1.76634	1.76634	9.49013		0.898663	1.56705	1.56705	18.0681		0.70243	2.7227	2.7227	19.7617		0.615803	0.748319	0.748319	6.69942		0.716004	1.26045	1.26045	3.49028
0.969582	0.740104	0.969582	7.69245		0.806956	0.867799	0.867799	8.66596		0.706727	1.01999	1.01999	12.7487		0.461674	1.40406	1.40406	8.4249		0.664335	0.956474	0.956474	4.68018		1.05839	0.86209	1.05839	15.9674		0.436291	1.66782	1.66782	8.28232		0.720945	2.48894	2.48894	13.7137		0.595929	0.474606	0.595929	7.0537		0.673877	0.979523	0.979523	7.43533
0.779052	0.670222	0.779052	10.2412		0.626998	0.868109	0.868109	10.4768		0.906078	0.703313	0.906078	6.13887		0.712013	1.3668	1.3668	5.14042		1.14642	1.19918	1.19918	2.64337		0.482405	0.577621	0.577621	7.20566		0.699346	1.85129	1.85129	8.95621		1.38915	2.05157	2.05157	18.3888		0.665029	0.770133	0.770133	7.78837		0.94592	1.39752	1.39752	11.6307
1.08538	0.769638	1.08538	7.64701		1.57401	0.619627	1.57401	7.16776		1.02858	0.706768	1.02858	10.2616		0.713815	0.708525	0.713815	15.725		0	0	0	12.592		0.811929	0.967541	0.967541	11.9733		0.946548	1.6693	1.6693	21.2926		0.914046	2.24709	2.24709	11.4529		0.476235	1.26708	1.26708	6.80246		0.585255	0.69746	0.69746	5.56109
0.982538	0.871711	0.982538	5.33219		0.582896	1.47262	1.47262	3.56853		0.933137	1.08923	1.08923	4.14143		0.725068	1.47412	1.47412	15.8474		0.878143	0.885064	0.885064	10.2432		0.765314	0.967326	0.967326	12.9184		0.77405	2.15884	2.15884	13.7228		0.718825	2.18145	2.18145	22.8937		0.776351	0.904864	0.904864	11.9207		0.725522	0.784487	0.784487	4.8984
0.7505	0.96652	0.96652	1.79846		0.734587	0.701282	0.734587	4.02175		0.647609	0.866856	0.866856	21.8788		1.10897	0.879513	1.10897	15.0039		0.971825	1.07075	1.07075	10.2564		0.906812	1.30188	1.30188	16.3818		1.27696	1.65184	1.65184	7.91986		0.577432	1.57353	1.57353	20.2422		1.0399	0.589033	1.0399	9.06052		0.808176	1.06907	1.06907	6.65285
0.692204	0.659846	0.692204	5.50417		0.907387	0.49404	0.907387	3.15245		0.737082	1.03081	1.03081	10.5643		1.22387	0.79685	1.22387	29.0032		1.0029	1.62153	1.62153	0		0.645165	1.35727	1.35727	5.07251		0.569257	1.88036	1.88036	17.3098		0.700881	2.19743	2.19743	12.1417		0.937839	0.450834	0.937839	5.95316		1.07633	0.70091	1.07633	7.31422
1.15741	1.22772	1.22772	5.589		0.860294	1.09044	1.09044	4.0403		0.765053	1.0418	1.0418	6.13888		0.673789	0.705076	0.705076	3.69241		0.981146	0.590841	0.981146	8.18198		1.10507	0.458876	1.10507	12.1344		0.843234	1.63297	1.63297	23.5107		1.02461	2.43405	2.43405	14.2248		0.742613	0.957022	0.957022	6.03739		0.543617	0.593143	0.593143	8.25887
1.16125	0.755663	1.16125	10.8596		0.737713	1.08504	1.08504	16.2189		0.657703	0.956697	0.956697	7.64723		1.00523	0.927715	1.00523	16.4143		1.34745	0.501922	1.34745	10.5975		0.875002	0.901497	0.901497	11.2399		0.980176	0.675775	0.980176	22.1898		1.50258	2.6295	2.6295	10.2866		0.918957	1.12214	1.12214	3.0618		1.05729	0.800838	1.05729	6.87463
0.94977	1.05162	1.05162	8.883		0.834099	0.490146	0.834099	5.55481		0.807718	0.899494	0.899494	7.94721		1.40686	0.837049	1.40686	4.76026		0.615129	1.15915	1.15915	6.07139		0.595932	0.750327	0.750327	4.39912		0.627594	1.88853	1.88853	10.56		0.633449	1.26394	1.26394	34.0266		0.623933	0.80366	0.80366	7.42955		0.558105	0.765372	0.765372	7.58765
0.867444	0.850172	0.867444	7.0378		0.747348	0.945659	0.945659	4.18887		0.765263	1.01254	1.01254	16.0301		0.788849	1.2168	1.2168	29.6027		0.665028	1.01793	1.01793	7.55489		0.891327	0.947953	0.947953	8.41293		0.749835	1.70926	1.70926	27.3922		0.708708	1.73074	1.73074	15.5536		0.490032	0.627926	0.627926	8.49155		1.02255	0.546965	1.02255	3.91312
0.541726	0.440233	0.541726	5.18838		1.06246	1.26879	1.26879	3.04621		0.68991	1.33735	1.33735	4.04732		0.454774	1.13009	1.13009	16.3338		0.57165	0.973134	0.973134	10.9331		0.406876	0.795042	0.795042	13.6718		0.545983	2.13567	2.13567	13.9951		0.894396	2.58006	2.58006	16.7832		0.938991	0.807953	0.938991	5.58387		0.890684	0.677779	0.890684	8.07058
1.14716	0.944398	1.14716	4.77366		0.406913	1.36753	1.36753	5.49441		0.929989	1.14474	1.14474	16.9019		0.974266	0.949179	0.974266	15.3435		0.63817	0.665282	0.665282	6.44092		0.647795	1.25231	1.25231	3.69258		0.968505	1.2816	1.2816	13.5773		0.706351	1.71237	1.71237	35.2179		0.48515	0.684839	0.684839	4.21689		1.13101	0.838828	1.13101	2.33551
0.92906	0.808758	0.92906	9.9651		1.0981	0.682463	1.0981	5.17234		1.41871	0.611737	1.41871	11.8423		0.468496	1.14514	1.14514	13.7835		0.78685	1.41252	1.41252	9.51974		0.685129	0.747919	0.747919	3.86422		0.713517	1.40482	1.40482	17.2815		0.786034	2.32961	2.32961	14.5967		1.01182	0.807361	1.01182	7.34232		0.709509	0.654939	0.709509	4.54229
0.594456	1.32379	1.32379	3.56733		0.723004	0.57429	0.723004	7.35821		0.648444	1.18389	1.18389	3.91801		0.929017	0.66002	0.929017	9.0677		0.830482	1.29302	1.29302	4.44835		1.12316	0.940283	1.12316	6.99248		0.917436	0.719826	0.917436	14.3264		0.798276	2.05839	2.05839	27.6236		0.403293	0.655086	0.655086	11.1868		0.627039	0.803233	0.803233	11.4642
1.13221	1.5833	1.5833	5.10759		0.979839	1.08287	1.08287	7.04842		1.23304	0.941268	1.23304	6.94677		0.80882	0.773408	0.80882	12.9668		0.671306	0.659337	0.671306	3.78098		0.976446	0.990189	0.990189	13.6369		0.995915	1.07721	1.07721	5.53228		0.872135	1.98986	1.98986	27.8145		0.908398	0.696402	0.908398	8.23576		0.893963	0.958493	0.958493	7.58414
0.631078	1.27684	1.27684	4.23948		0.705544	0.607501	0.705544	7.78119		0.450108	0.777536	0.777536	12.793		1.00869	0.637246	1.00869	5.21564		0.525899	0.750753	0.750753	9.17807		0.36624	1.31961	1.31961	10.4441		0.671751	1.32974	1.32974	6.85922		0.512364	2.53932	2.53932	10.0548		1.13264	0.988137	1.13264	7.06949		0.697245	1.00282	1.00282	9.06388
0.590052	0.773564	0.773564	6.47968		1.55071	0.993386	1.55071	4.79942		0.800124	0.799709	0.800124	2.99006		1.33465	0.814143	1.33465	9.7322		1.2587	0.988383	1.2587	8.05444		1.14172	1.11164	1.14172	8.55797		0.435535	1.48419	1.48419	4.20336		0.665048	1.62343	1.62343	40.8488		0.919811	0.713346	0.919811	6.37652		1.15101	0.763797	1.15101	7.84293
1.03351	0.722248	1.03351	4.1961		1.21648	0.990312	1.21648	3.21314		0.580644	1.03257	1.03257	3.97844		0.922133	1.12111	1.12111	10.6494		0.898025	0.999252	0.999252	0		0.676224	0.934697	0.934697	4.53731		0.816577	2.37152	2.37152	16.2434		0.666814	2.20763	2.20763	32.6413		0.571151	0.775883	0.775883	1.74423		0.649776	1.03312	1.03312	7.0897
0.588836	1.20078	1.20078	9.38382		0.88065	0.764855	0.88065	11.3193		0.514763	0.566623	0.566623	7.14755		0.985807	0.651858	0.985807	6.79241		1.12372	0.441114	1.12372	12.8142		0.545445	1.08037	1.08037	5.16159		1.3501	1.22461	1.3501	8.39994		1.46628	1.56718	1.56718	17.803		0.813246	0.863031	0.863031	4.78857		0.476483	0.757072	0.757072	5.59406
0.971215	0.689487	0.971215	5.8418		0.725391	0.681915	0.725391	6.74424		0.896721	0.540366	0.896721	6.05751		0.824765	0.62202	0.824765	25.3798		0.704429	0.576954	0.704429	6.69659		0.55095	0.877185	0.877185	8.57484		0.613297	1.69965	1.69965	12.2279		0.763183	2.23436	2.23436	6.41345		0.600146	0.978463	0.978463	7.79453		0.888864	1.11256	1.11256	6.8105
0.959354	0.572944	0.959354	7.29177		1.24326	1.10946	1.24326	12.4449		1.082	0.990704	1.082	9.50396		0.730109	1.41159	1.41159	18.5285		1.2892	0.59679	1.2892	9.1253		0.54373	0.739153	0.739153	2.13059		0.776639	1.42805	1.42805	13.6095		0.611601	1.78278	1.78278	26.7966		0.739977	0.410079	0.739977	3.40057		0.628997	0.564168	0.628997	3.52961
1.05673	1.08622	1.08622	7.22564		0.774423	1.34044	1.34044	6.37698		1.25982	1.33507	1.33507	6.60166		0.628134	1.32542	1.32542	11.3375		0	0	0	3.4905		0.784462	1.3516	1.3516	3.21915		1.01028	1.63393	1.63393	4.5818		0.852281	1.98364	1.98364	16.5759		0.666742	1.02141	1.02141	2.24165		0.730343	0.876551	0.876551	7.03134
0.709499	1.65442	1.65442	12.7513		0.358634	0.98946	0.98946	5.54715		1.14725	0.709787	1.14725	3.89898		0.747111	2.26823	2.26823	5.88823		0.576415	0.831654	0.831654	9.24965		1.28561	0.969451	1.28561	5.47062		0.878883	0.993916	0.993916	21.5931		0.504543	2.34152	2.34152	24.2832		1.10586	0.804306	1.10586	13.0283		0.892887	0.758963	0.892887	3.81388
1.14749	0.778008	1.14749	9.58261		0.729357	0.710737	0.729357	3.00639		0.711548	1.27108	1.27108	11.2289		0.818951	1.68015	1.68015	4.73751		1.10493	0.782334	1.10493	5.0522		0.877714	1.32764	1.32764	9.06116		0.587658	1.41536	1.41536	10.7134		0.599281	2.16108	2.16108	13.5175		1.37748	0.733905	1.37748	4.28802		0.571832	1.21809	1.21809	4.96618
1.01343	0.972255	1.01343	15.155		0.829979	1.41102	1.41102	7.17604		0.711005	1.92289	1.92289	17.3318		0.964897	1.09937	1.09937	14.7606		0.611788	0.92882	0.92882	10.9153		0.634765	1.09834	1.09834	5.69164		0.856595	1.82456	1.82456	20.8951		0.841362	1.77006	1.77006	10.3245		0.783532	0.560792	0.783532	5.42049		1.14975	0.667232	1.14975	4.88327
0.821288	1.14511	1.14511	1.76948		1.12547	0.709605	1.12547	10.6887		0.970737	0.895859	0.970737	11.0156		0.56859	0.819636	0.819636	27.2406		0.594026	1.13059	1.13059	8.89655		1.08046	1.08286	1.08286	9.43206		0.872697	1.81015	1.81015	3.67721		0.850489	2.38874	2.38874	16.8845		0.842861	0.711445	0.842861	3.44747		0.853163	0.959906	0.959906	12.7637
0.635406	0.61956	0.635406	5.04708		0.703918	0.598186	0.703918	3.6411		0.910658	1.35672	1.35672	12.9728		1.30484	0.543561	1.30484	10.8259		0.457055	0.672951	0.672951	6.1478		1.43167	1.73061	1.73061	9.35602		0.621391	1.58399	1.58399	8.76201		0.500539	2.24148	2.24148	37.797		0.832627	0.478001	0.832627	0		0.933899	1.1127	1.1127	8.35909
0.435134	1.29994	1.29994	5.01783		1.00599	0.827889	1.00599	4.40079		0.713534	0.635517	0.713534	13.1824		0.473331	0.664828	0.664828	21.6744		0.790051	0.653309	0.790051	5.81429		0.761069	0.808835	0.808835	8.2377		0.687094	1.53245	1.53245	13.585		1.09868	1.69836	1.69836	10.2088		0.886524	0.747635	0.886524	3.46184		0.701333	1.05747	1.05747	2.61438
0.657797	0.48931	0.657797	4.91151		0.659281	0.623079	0.659281	4.01035		0.659696	0.846084	0.846084	21.26		0.925107	1.36128	1.36128	10.8476		0.532697	0.994999	0.994999	5.23804		0.638695	0.488887	0.638695	3.71222		0.715137	1.84231	1.84231	20.4436		0.569159	2.21005	2.21005	7.32327		0.940723	0.733923	0.940723	3.32854		0.84889	0.407471	0.84889	6.70964
0.569356	0.778558	0.778558	11.1028		0.958002	0.757104	0.958002	5.37165		0.519288	1.68953	1.68953	8.96216		1.13838	1.49914	1.49914	5.33441		0.360735	0.81687	0.81687	9.41601		0.621113	1.18509	1.18509	3.76039		0.503667	1.18393	1.18393	10.4319		1.05669	1.74216	1.74216	15.0317		0.426612	0.879799	0.879799	9.178		1.03307	0.478061	1.03307	7.70712
1.03509	1.0252	1.03509	9.1306		0.748479	0.772208	0.772208	4.09658		0.716672	1.06186	1.06186	11.3827		0.869341	1.05657	1.05657	14.8974		0.81592	1.07342	1.07342	4.63828		0.791942	1.48938	1.48938	11.4428		0.87496	1.38133	1.38133	5.80794		1.6468	2.00875	2.00875	22.7409		0.950981	1.00614	1.00614	3.45545		0.733692	0.582655	0.733692	8.58567
0.626557	1.18858	1.18858	4.7182		1.20709	1.0285	1.20709	2.83328		0.663475	0.847183	0.847183	6.13972		1.31663	1.98351	1.98351	25.4107		0.64259	0.929958	0.929958	10.69		0.671971	1.48076	1.48076	5.43867		1.23894	1.06475	1.23894	7.92534		1.27333	2.02541	2.02541	12.0516		1.21666	0.891187	1.21666	6.1527		0.498168	0.859402	0.859402	6.02976
0.997491	0.540213	0.997491	18.2281		0.649697	0.508146	0.649697	3.62351		1.40485	0.882965	1.40485	4.64298		0.710757	0.720754	0.720754	24.54		0.904778	1.39502	1.39502	4.83246		1.07582	0.796711	1.07582	10.8312		1.04546	2.05082	2.05082	8.69068		0.827613	2.24605	2.24605	16.3809		0.574323	0.650357	0.650357	4.17656		0.8249	0.685572	0.8249	5.40365
1.23764	0.687986	1.23764	7.7362		0.696883	0.686784	0.696883	4.3562		0.715211	0.682871	0.715211	4.13786		0.804077	0.800323	0.804077	17.5298		1.05676	0.686326	1.05676	12.0269		1.13612	1.23147	1.23147	7.92421		0.713623	1.64306	1.64306	18.5706		1.0808	2.91178	2.91178	22.3859		0.685634	1.69778	1.69778	4.77326		0.773041	0.615173	0.773041	5.20583
0.997306	0.463818	0.997306	7.91621		0.849443	0.81405	0.849443	4.83705		0.947377	0.535306	0.947377	27.9299		0.983881	1.35931	1.35931	13.791		0.575646	1.27309	1.27309	5.25637		0.684265	0.564532	0.684265	5.8248		1.00314	1.62048	1.62048	11.3668		0.599435	2.20453	2.20453	20.8885		0.747858	0.627227	0.747858	5.69243		1.05778	0.536308	1.05778	5.7779
0.693591	0.858592	0.858592	14.7177		0.700742	1.11497	1.11497	9.44113		0.568434	1.84952	1.84952	3.32395		0.875221	0.697967	0.875221	12.6908		1.21452	1.30729	1.30729	9.91757		0.779665	1.91884	1.91884	13.3469		1.20073	1.09347	1.20073	30.8333		0.981776	2.04924	2.04924	22.6734		0.811651	1.19807	1.19807	4.49966		0.748291	0.71921	0.748291	21.7798
0.943237	0.8805	0.943237	5.47791		0.838573	0.792983	0.838573	7.42534		0.886935	1.41129	1.41129	13.6392		1.17049	1.09829	1.17049	9.31117		0.833217	0.790124	0.833217	6.95139		0.745527	1.57612	1.57612	8.70208		0.784675	2.01842	2.01842	12.9179		0.798983	2.37242	2.37242	29.0211		0.673606	0.865424	0.865424	4.82235		0.911318	1.45282	1.45282	10.0405
0.795623	1.18923	1.18923	8.79077		0.67265	0.716818	0.716818	4.25334		0.782558	1.10495	1.10495	22.1245		1.0546	0.983174	1.0546	14.3323		0.741429	0.699673	0.741429	8.69752		0.741724	1.10496	1.10496	8.39883		1.35278	2.10309	2.10309	22.581		1.2057	1.40701	1.40701	13.9969		1.07093	0.744265	1.07093	0		0.746752	0.886023	0.886023	4.32621
0	0	0	3.69258		0.66526	0.643008	0.66526	5.81546		0.514479	0.931649	0.931649	14.3002		0.482334	1.18997	1.18997	9.26998		1.20485	1.20338	1.20485	5.21527		0.745783	0.63964	0.745783	3.12744		0.561961	1.49807	1.49807	11.756		0.681049	1.60568	1.60568	17.3959		0.519922	0.725943	0.725943	3.31087		0.716281	0.954724	0.954724	7.01999
0.770471	0.992185	0.992185	12.5384		1.14147	0.679372	1.14147	9.57843		0.588728	0.851759	0.851759	8.25685		1.04744	1.22998	1.22998	12.9029		0.971922	0.783012	0.971922	10.1142		0.959162	0.796405	0.959162	8.74333		0.806732	1.94543	1.94543	12.1932		0.70695	2.00771	2.00771	17.6057		1.0404	1.12168	1.12168	11.0976		0.508	1.2248	1.2248	3.9381
0.782734	0.645796	0.782734	13.5433		0.687878	0.999202	0.999202	15.896		0.565887	0.603727	0.603727	7.18111		1.16602	1.76027	1.76027	12.2259		0.775219	0.95877	0.95877	8.89008		0.549376	0.84675	0.84675	5.95749		0.55811	1.58874	1.58874	11.9344		1.00139	3.05056	3.05056	8.84245		0.944204	0.533603	0.944204	5.41606		1.31352	1.09957	1.31352	6.88274
0.565776	0.62554	0.62554	7.39612		0.720125	0.54921	0.720125	6.03849		0.678801	0.985554	0.985554	16.5838		0.7266	0.821678	0.821678	17.1867		0.636336	0.765349	0.765349	6.55039		0.570023	1.19205	1.19205	5.79558		0.51693	1.76814	1.76814	9.81034		1.02526	1.91342	1.91342	22.4487		0.957352	0.561734	0.957352	10.4277		0.619995	0.697393	0.697393	4.38021
0.837189	1.12677	1.12677	9.70617		0.840444	0.7947	0.840444	8.15633		1.11541	1.08804	1.11541	20.4806		0.672599	1.10584	1.10584	13.3891		0.737645	2.07951	2.07951	6.88328		0.832169	1.54889	1.54889	5.13628		1.16495	0.752794	1.16495	7.44728		0.44919	2.15964	2.15964	18.0762		1.1022	0.611115	1.1022	3.27797		1.1167	1.11649	1.1167	6.27733
0	0	0	6.82704		0.694209	0.849193	0.849193	6.65026		0.723536	1.20982	1.20982	12.4965		1.31211	1.0137	1.31211	14.4259		0.505659	0.992859	0.992859	12.3804		0.740486	1.73925	1.73925	4.77094		0.510407	1.08416	1.08416	13.9122		0.548653	2.52039	2.52039	9.91485		1.18416	0.659302	1.18416	2.97159		1.70504	1.32157	1.70504	7.7736
0.67586	0.406647	0.67586	3.59695		1.22095	1.54874	1.54874	12.9937		0.445782	0.573466	0.573466	7.86361		0.779884	1.61912	1.61912	5.49952		0.497443	1.27831	1.27831	6.99564		1.04649	0.717571	1.04649	13.1308		1.14828	1.57516	1.57516	8.81378		0.664985	2.49058	2.49058	20.8899		0.425269	0.625057	0.625057	5.22466		1.2063	0.855304	1.2063	9.3996
0.960888	0.923976	0.960888	11.8186		0.893761	0.558483	0.893761	1.68378		0.505104	0.779778	0.779778	5.44359		0.981503	1.22332	1.22332	15.2458		0.921936	0.50752	0.921936	12.457		1.06525	1.68825	1.68825	7.72765		1.05069	1.15821	1.15821	6.37756		0.989309	1.86817	1.86817	17.5634		0.813088	0.636188	0.813088	4.52512		0.512207	1.00573	1.00573	3.63232
1.1896	0.862187	1.1896	14.1959		0.619448	0.777146	0.777146	4.38001		0.579835	1.60821	1.60821	6.27181		1.11243	0.891847	1.11243	14.4061		0.620038	0.690354	0.690354	0		0.923061	0.482218	0.923061	7.40694		0.797266	2.46855	2.46855	9.41933		0.711602	2.02752	2.02752	15.5904		1.17979	1.01372	1.17979	6.71549		0.482471	0.606217	0.606217	5.24732
0.761765	1.18629	1.18629	2.02748		0.588083	0.785646	0.785646	11.8574		0.764749	0.881281	0.881281	7.63374		1.68863	1.52544	1.68863	10.9053		0.632262	0.856772	0.856772	5.90859		0.449943	1.19314	1.19314	15.2747		0.660363	2.46667	2.46667	3.51402		0.507656	1.90445	1.90445	21.2828		1.03563	0.64329	1.03563	7.08751		0.55489	0.727859	0.727859	7.68555
0	0	0	6.1318		0.930405	1.34253	1.34253	20.8621		1.6455	1.22111	1.6455	15.955		1.0924	0.83021	1.0924	9.57231		0.986425	0.735473	0.986425	7.31572		0.859408	1.13555	1.13555	7.6116		1.42494	1.19184	1.42494	25.4506		0.983288	1.50279	1.50279	23.7711		0.598751	0.887042	0.887042	4.46805		0.510469	0.810466	0.810466	8.99346
0.659115	0.966647	0.966647	14.6913		0.934334	0.890467	0.934334	16.7447		0.552186	1.14562	1.14562	27.9623		0.707541	0.77826	0.77826	13.5126		0	0	0	5.47475		1.33729	1.25313	1.33729	5.98571		0.939751	1.66121	1.66121	17.2069		0.552436	1.48501	1.48501	22.4517		0.691519	0.691417	0.691519	3.01156		0.853115	0.819308	0.853115	7.17317
1.00514	0.75736	1.00514	4.04041		0.454003	0.830099	0.830099	15.1555		0.436093	0.742689	0.742689	12.0986		0.827604	1.24578	1.24578	11.0967		0.44293	0.754658	0.754658	2.8727		1.29126	0.627404	1.29126	10.5437		0.677821	1.16799	1.16799	22.8572		0.81246	1.68298	1.68298	13.2529		1.02699	0.852929	1.02699	5.80227		0.602016	1.09249	1.09249	6.24636
1.02573	0.624452	1.02573	0		0.70162	0.759476	0.759476	20.6352		0.934683	1.55081	1.55081	5.05836		0.794886	0.884434	0.884434	6.05439		0.841106	0.822873	0.841106	6.38947		0.781381	0.461677	0.781381	4.66006		0.948588	1.54225	1.54225	14.4601		1.38021	2.20814	2.20814	45.1437		1.02796	0.679021	1.02796	4.77124		0.827108	1.07097	1.07097	5.6087
0.65594	0.850368	0.850368	5.80293		0.861989	0.986497	0.986497	6.75716		0.817065	1.31204	1.31204	15.0282		0.800514	1.2654	1.2654	17.2101		1.11905	0.734962	1.11905	5.28392		0.645941	1.01334	1.01334	7.32883		0.739039	1.48605	1.48605	10.0547		1.16326	1.94913	1.94913	26.3457		0.705495	1.46838	1.46838	7.90788		0.933859	0.890072	0.933859	4.06633
0.931775	0.574144	0.931775	8.55474		1.15029	0.56409	1.15029	11.5557		0.745946	1.47329	1.47329	10.9355		0.653717	1.5052	1.5052	11.5671		1.07453	0.898205	1.07453	6.94796		0.814132	1.75095	1.75095	4.12925		0.676597	1.65612	1.65612	7.14662		0.630037	1.37861	1.37861	13.5546		0.651181	0.468613	0.651181	9.04342		0.803164	0.747827	0.803164	2.1913
0.909149	0.622573	0.909149	8.2113		0.704228	1.11571	1.11571	5.80753		0.976821	1.3274	1.3274	15.2547		0.742383	0.603755	0.742383	12.3861		0.737665	1.56343	1.56343	8.29485		0.800161	1.72126	1.72126	14.1941		1.42999	2.09141	2.09141	9.72998		1.12994	2.09109	2.09109	9.99418		0.920168	0.900472	0.920168	5.43783		0.902736	0.773662	0.902736	8.64227
0.704065	0.604758	0.704065	7.03272		0.755282	0.469744	0.755282	5.75993		0.747298	1.3708	1.3708	4.76196		1.23965	1.5967	1.5967	24.7947		0.554053	0.718298	0.718298	3.77348		0.458645	1.0731	1.0731	18.8245		0.562077	1.44243	1.44243	8.74472		1.0881	2.91333	2.91333	14.6412		0.545746	1.22122	1.22122	7.37368		0.53266	1.72578	1.72578	6.59954
0.820979	0.835325	0.835325	4.60619		1.03496	0.525496	1.03496	11.447		0.929838	0.677265	0.929838	6.1238		0.874757	1.83409	1.83409	9.41601		0.795339	0.525319	0.795339	8.42762		1.68795	1.13308	1.68795	3.53881		0.961052	2.34133	2.34133	38.489		0.657458	2.02112	2.02112	16.259		0.571246	1.41758	1.41758	10.6266		0.586073	0.717715	0.717715	11.9928
1.39473	0.943629	1.39473	16.7333		0.557732	1.1773	1.1773	7.62853		0.677139	0.67744	0.67744	5.2228		0.669435	1.04599	1.04599	5.12455		0.729384	0.722359	0.729384	7.47093		0.781445	0.958231	0.958231	7.63658		0.777939	1.03858	1.03858	15.9481		0.796209	1.54057	1.54057	20.2135		0.835969	0.94412	0.94412	9.23112		0.434963	0.730001	0.730001	7.93538
0.762805	1.72866	1.72866	11.5396		1.04854	1.19706	1.19706	10.7085		0.749394	0.785778	0.785778	14.069		1.23742	1.20478	1.23742	24.1494		0.642533	1.13555	1.13555	7.45414		0.880735	1.06753	1.06753	9.51495		0.614821	2.47269	2.47269	27.6747		0.882725	2.54874	2.54874	15.3219		1.44417	1.08097	1.44417	4.76334		1.11518	0.69983	1.11518	10.7375
1.05202	0.528971	1.05202	6.96784		0.740371	1.00114	1.00114	5.52181		0.607564	1.57548	1.57548	6.41244		0.569353	0.716564	0.716564	18.4932		1.10243	0.83935	1.10243	2.77249		0.731783	1.65425	1.65425	9.53558		0.904858	2.07862	2.07862	8.08495		1.27056	1.89566	1.89566	19.1691		0.653496	0.423817	0.653496	4.06422		0.867209	0.544583	0.867209	9.87347
0.527034	1.01089	1.01089	2.35429		1.43699	0.644757	1.43699	5.81389		0.573041	0.553602	0.573041	12.7042		0.835969	0.823437	0.835969	7.46573		0.943466	0.926584	0.943466	0		0.74494	1.61062	1.61062	15.1141		0.645919	1.80587	1.80587	11.9706		0.632386	1.4245	1.4245	10.291		0.569722	0.697387	0.697387	4.54166		0.798271	0.615532	0.798271	6.43088
1.17318	0.642225	1.17318	4.76441		0.552906	1.29401	1.29401	3.63733		1.31784	1.05375	1.31784	7.21059		0.526796	0.991026	0.991026	22.3016		0.520607	0.942556	0.942556	6.32323		0.655446	1.35901	1.35901	7.92128		0.563544	1.06639	1.06639	21.922		0.833787	2.46715	2.46715	36.8158		0.867038	0.929136	0.929136	9.25953		1.28155	0.607563	1.28155	6.37859
1.09219	1.62371	1.62371	9.986		0.911713	0.895077	0.911713	5.03828		0.825366	0.957838	0.957838	13.2053		0.709793	0.89946	0.89946	23.2208		0.745406	1.25672	1.25672	5.22292		0.964014	0.659926	0.964014	3.39087		0.680241	1.7346	1.7346	31.7381		0.899981	2.13665	2.13665	13.4585		0.665579	0.578979	0.665579	4.04011		0.902946	0.776625	0.902946	9.2033
1.04477	0.680926	1.04477	9.02959		1.01319	1.00859	1.01319	4.94707		1.38773	0.878085	1.38773	7.45506		0.841759	0.861386	0.861386	2.87165		0.715288	0.915184	0.915184	9.65756		0.441092	1.00552	1.00552	4.03368		0.792925	2.00561	2.00561	12.768		1.06169	1.85589	1.85589	21.4367		0.586701	0.639694	0.639694	2.80928		0.908424	1.11044	1.11044	12.3795
0.557034	0.940576	0.940576	3.78723		1.75133	0.631093	1.75133	6.48678		0.489734	0.780796	0.780796	3.64499		0.61156	1.0484	1.0484	31.8424		0.609053	0.93473	0.93473	3.92651		0.659387	1.46274	1.46274	9.0014		0.636635	1.17743	1.17743	5.33366		0.961667	2.45508	2.45508	21.0472		1.30875	0.992422	1.30875	2.9132		0.619258	1.27048	1.27048	6.96317
0.629737	0.520495	0.629737	6.4635		1.15475	1.37832	1.37832	10.7208		0.758141	0.666514	0.758141	6.08172		0.816645	0.737575	0.816645	12.3728		0.672282	1.07009	1.07009	12.3673		0.96795	0.648118	0.96795	4.72183		0.578776	2.10741	2.10741	14.6439		0.830373	2.39771	2.39771	32.8121		0.759085	1.26835	1.26835	7.30526		1.21002	1.05567	1.21002	6.44948
0.666689	0.940593	0.940593	8.32249		0.671451	0.915717	0.915717	7.31756		0.898345	0.578386	0.898345	10.2917		0.625034	1.90177	1.90177	8.48387		1.49484	0.599655	1.49484	8.80623		0.744968	1.74199	1.74199	4.94917		0.873194	2.39154	2.39154	18.0208		1.24417	2.85308	2.85308	20.6142		0.500489	0.432634	0.500489	3.12699		0.498839	0.64897	0.64897	7.48692
0.923281	0.554264	0.923281	6.23292		1.08622	1.36089	1.36089	3.09953		0.806015	0.76731	0.806015	15.0007		0.730765	1.13991	1.13991	27.7078		0.740829	0.866192	0.866192	4.88188		0.625302	1.90478	1.90478	8.37979		0.68285	1.00323	1.00323	14.8335		0.950743	1.22967	1.22967	15.9128		0.817953	1.21442	1.21442	8.00715		1.06068	0.954733	1.06068	7.33997
1.3236	1.21401	1.3236	3.78178		0.787472	0.583323	0.787472	25.8914		0.716496	0.96059	0.96059	16.3928		1.17813	1.55891	1.55891	3.43829		1.23957	0.709538	1.23957	2.23092		0.73856	1.80715	1.80715	6.08115		0.709634	2.0717	2.0717	12.1936		1.23744	1.50442	1.50442	21.0686		0.697172	0.971732	0.971732	3.46158		0.689794	1.03201	1.03201	7.17211
1.24238	0.538932	1.24238	10.1944		1.002	0.772537	1.002	3.37218		1.02063	0.665483	1.02063	10.5812		0.574642	1.40321	1.40321	7.68518		1.04946	0.701207	1.04946	14.0577		1.23008	1.02653	1.23008	8.2643		0.611055	2.20824	2.20824	8.50473		0.829872	1.43081	1.43081	29.5803		0.83612	1.07987	1.07987	5.11726		0.618393	0.97001	0.97001	11.9588
0.668039	0.524618	0.668039	3.37732		0.63239	1.20257	1.20257	7.78061		0.797062	0.860671	0.860671	5.93503		0.999645	1.21226	1.21226	25.5789		1.03583	0.852837	1.03583	3.80747		1.0506	0.52193	1.0506	8.64447		0.767685	1.27595	1.27595	12.3005		0.913216	1.98399	1.98399	30.7815		1.27749	0.624331	1.27749	5.49504		0.778435	0.775305	0.778435	10.2213
0.810665	1.39138	1.39138	4.0936		1.2337	0.583271	1.2337	6.89893		1.29567	1.64861	1.64861	5.1714		0.757255	1.4349	1.4349	7.33547		0.432303	0.826108	0.826108	5.65968		0.649978	1.32948	1.32948	10.6576		0.620792	2.1437	2.1437	4.65543		0.73993	3.31681	3.31681	12.1146		0.849643	1.43377	1.43377	5.61377		0.685776	0.82869	0.82869	10.4224
1.0753	0.838888	1.0753	16.8353		0.759659	0.559574	0.759659	48.7368		0.524956	0.922078	0.922078	16.9875		0.844993	0.956912	0.956912	15.6456		0.817164	1.33246	1.33246	5.36481		1.06956	1.60743	1.60743	6.09176		1.59378	1.69446	1.69446	5.61353		1.34596	1.53704	1.53704	22.3924		0.641994	0.582491	0.641994	7.78936		1.12578	0.885585	1.12578	5.79756
1.51652	0.778753	1.51652	2.7236		0.728348	0.982045	0.982045	2.21535		1.03272	0.835318	1.03272	6.47147		0.707391	1.40463	1.40463	6.45513		0.96144	0.686782	0.96144	12.0207		1.19777	1.67466	1.67466	11.4518		0.691405	1.83894	1.83894	16.5838		0.892582	2.04055	2.04055	10.3		1.27624	0.748176	1.27624	7.72559		0.983014	0.663184	0.983014	6.47864
0.745779	0.801462	0.801462	10.8394		0.933028	0.772167	0.933028	2.39636		0.477774	0.614407	0.614407	5.96741		0.78899	1.03245	1.03245	15.5307		0.876793	1.70812	1.70812	0		1.31227	1.20237	1.31227	6.6332		0.717976	0.614841	0.717976	8.37421		0.986224	2.56627	2.56627	11.9842		0.582851	0.869213	0.869213	8.16159		0.646852	0.630435	0.646852	9.68412
0	0	0	6.3324		0.711553	1.07343	1.07343	6.41998		1.22751	1.31774	1.31774	6.09749		0.777366	2.02017	2.02017	6.61239		0.643092	0.847207	0.847207	7.28054		1.08589	1.32074	1.32074	14.0083		0.643534	2.00862	2.00862	12.308		1.2315	1.95405	1.95405	31.7504		0.443181	0.628475	0.628475	6.57353		0.656548	1.54738	1.54738	5.05643
1.19044	0.655001	1.19044	5.82026		0.707259	0.461262	0.707259	6.55949		0.818736	0.622724	0.818736	10.1424		0.53566	0.714793	0.714793	25.0214		0.646191	0.723565	0.723565	8.41332		0.699789	1.77796	1.77796	9.22126		1.01687	2.09274	2.09274	8.78422		0.908051	1.17848	1.17848	18.6509		0.937543	0.821459	0.937543	4.24731		0.48841	0.92438	0.92438	9.86135
1.13146	0.418411	1.13146	2.47198		0.627903	0.893893	0.893893	3.89963		1.07989	1.09336	1.09336	3.40407		0.583315	0.862947	0.862947	16.6518		1.0473	1.33667	1.33667	9.57111		0.749158	0.465766	0.749158	5.17725		0.811012	2.05035	2.05035	12.6032		0.654993	1.50769	1.50769	16.4226		0.534302	1.19309	1.19309	2.90604		0.879584	1.00017	1.00017	8.99805
1.17614	0.659136	1.17614	3.15771		0.629737	1.34622	1.34622	19.2494		0.800701	0.671042	0.800701	7.91056		0.869158	1.46126	1.46126	10.3031		1.05584	0.78429	1.05584	12.9926		0.652628	1.39636	1.39636	3.54897		0.600682	2.26858	2.26858	7.89943		0.939249	2.22511	2.22511	19.2402		0.900796	0.507567	0.900796	6.73897		0.625234	0.831125	0.831125	9.93649
1.08292	1.41938	1.41938	3.15917		0.913397	0.79574	0.913397	23.6793		0.571744	1.3224	1.3224	5.04264		0.863577	0.769101	0.863577	6.11649		0.972591	0.680163	0.972591	5.34437		0.870122	1.34058	1.34058	4.95451		0.937309	1.90148	1.90148	14.759		0.716946	1.44521	1.44521	14.7295		0.8203	0.98328	0.98328	5.66059		1.67637	0.664989	1.67637	4.82395
0.507888	0.914199	0.914199	6.91449		0.588674	1.12363	1.12363	9.86518		0.574739	0.861262	0.861262	6.05664		0.690287	0.754724	0.754724	15.278		0.771363	0.714782	0.771363	5.61886		0.646204	0.821135	0.821135	7.00037		1.46217	1.93414	1.93414	22.9031		0.980462	1.7819	1.7819	29.0618		0.678783	0.747403	0.747403	6.64846		1.08298	0.945565	1.08298	8.50033
1.03778	0.604384	1.03778	6.38911		0.579226	0.597042	0.597042	10.7886		0.969119	1.58473	1.58473	16.0815		0.670442	0.986843	0.986843	11.0143		0.632694	1.57494	1.57494	9.89903		0.623257	0.779543	0.779543	12.4299		1.445	1.39159	1.445	10.1856		1.12328	2.3753	2.3753	26.7823		0.716611	0.88743	0.88743	7.60097		0.892788	0.896771	0.896771	7.0841
1.36585	1.12083	1.36585	5.78405		0.848764	0.816346	0.848764	5.12387		0.91915	1.53178	1.53178	6.4542		1.01747	1.00761	1.01747	4.16943		0.891431	0.693689	0.891431	7.42065		0.730835	0.822765	0.822765	13.5668		0.606896	1.51086	1.51086	9.07263		1.41676	1.92232	1.92232	26.4394		0	0	0	1.79107		0.999322	0.405776	0.999322	8.07607
0.919848	0.793518	0.919848	4.57665		0.976306	0.788122	0.976306	4.8169		1.15247	0.841681	1.15247	12.122		0.641538	1.47475	1.47475	24.3739		0.588124	0.865244	0.865244	5.84866		0.754735	1.04428	1.04428	4.80401		0.92194	1.3803	1.3803	6.78136		0.899255	2.32352	2.32352	17.2317		1.33257	1.01954	1.33257	12.0251		0.699993	0.693204	0.699993	5.2637
0.59981	1.02776	1.02776	8.79326		1.20855	0.97105	1.20855	11.7799		0.535155	0.877676	0.877676	4.28347		0.771296	0.824198	0.824198	9.8287		1.00485	0.585287	1.00485	1.76515		1.56461	0.822538	1.56461	4.37211		1.50205	2.1167	2.1167	14.5028		0.588933	1.70105	1.70105	11.6449		1.09101	0.724211	1.09101	5.55762		0.838361	0.975241	0.975241	2.71726
0.631981	0.831016	0.831016	12.0181		1.15821	0.928258	1.15821	13.8598		0.554311	1.50167	1.50167	12.582		0.593309	1.31787	1.31787	9.75481		0.53196	1.47957	1.47957	6.70952		0.436745	1.13758	1.13758	7.46062		0.751065	1.298	1.298	16.1437		0.637045	1.78255	1.78255	20.1749		2.03002	0.419531	2.03002	5.98857		1.01101	1.72127	1.72127	4.60126
0.559249	1.18343	1.18343	5.93809		1.17348	0.687071	1.17348	6.74853		0.84547	1.57202	1.57202	7.49985		0.885227	0.792349	0.885227	24.896		1.00917	0.802771	1.00917	7.3484		0.769265	1.15198	1.15198	8.59095		0.737662	1.76791	1.76791	5.48159		0.726881	1.81114	1.81114	14.2382		0.755495	0.733036	0.755495	17.0034		1.2185	1.09502	1.2185	6.0092
0.567514	1.05638	1.05638	3.20016		0.927041	0.990569	0.990569	12.5081		0.954838	0.77492	0.954838	10.7183		1.18235	0.79195	1.18235	10.6818		1.01603	0.966622	1.01603	4.93998		0.807444	1.27087	1.27087	5.74742		1.12981	1.40885	1.40885	14.7963		0.567916	2.48567	2.48567	16.5918		0.505011	0.538848	0.538848	6.20141		0.954326	1.18431	1.18431	2.79445
0.694246	1.22305	1.22305	5.34692		0.58987	1.42582	1.42582	4.35509		1.95221	1.23828	1.95221	14.7368		1.05148	0.787993	1.05148	16.3313		0.798207	2.1879	2.1879	3.02594		0.808439	1.36865	1.36865	10.487		0.521241	1.31535	1.31535	21.8351		0.767948	1.95314	1.95314	25.3466		0.571399	1.1144	1.1144	5.4329		0.969946	1.0407	1.0407	3.51569
0.627364	1.98207	1.98207	6.2646		0.934162	0.98157	0.98157	4.1411		0.481416	0.890731	0.890731	4.15152		1.12488	1.89287	1.89287	25.0843		0.970837	0.911686	0.970837	4.26399		1.10343	1.44088	1.44088	9.04273		0.882878	2.1101	2.1101	10.572		0.73301	2.73157	2.73157	16.7645		0.586605	1.01499	1.01499	5.93542		0.476452	1.17011	1.17011	8.17018
0.649969	0.496765	0.649969	12.0326		1.10309	1.00894	1.10309	7.34992		0.802511	0.784071	0.802511	7.19461		1.01909	1.58083	1.58083	13.6223		0.992425	0.492055	0.992425	6.93251		0.688545	1.73801	1.73801	6.95879		0.807327	1.21375	1.21375	21.0086		1.07012	2.40285	2.40285	8.84541		0.704227	0.795257	0.795257	4.34797		0.735254	0.90152	0.90152	3.63469
1.21473	0.510485	1.21473	6.14091		1.08591	1.33301	1.33301	18.6694		1.058	1.34646	1.34646	8.64258		0.627869	1.69529	1.69529	24.6312		0.733353	1.02114	1.02114	4.51584		0.442069	1.80735	1.80735	7.33247		0.701688	1.47628	1.47628	8.52731		1.05629	1.70279	1.70279	27.0725		0.570442	1.17688	1.17688	7.51135		0.753735	1.06187	1.06187	8.33749
0.470341	0.795733	0.795733	7.46271		0.558847	0.732201	0.732201	8.23679		0.685074	0.856386	0.856386	17.5896		0.968607	1.3551	1.3551	10.7009		0.563791	0.821061	0.821061	5.25911		0.891782	0.613928	0.891782	6.84576		0.953094	0.815362	0.953094	14.2428		0.578854	2.5434	2.5434	21.9235		1.06336	0.70095	1.06336	4.52551		0.740397	1.11815	1.11815	10.1413
1.01795	0.77448	1.01795	11.2126		0.751431	1.19487	1.19487	10.7658		1.04374	1.16393	1.16393	6.0106		0.702166	1.01638	1.01638	34.7322		0.755625	1.22647	1.22647	5.87501		1.36844	1.76889	1.76889	3.56743		0.576646	1.34439	1.34439	18.8333		0.895332	2.69116	2.69116	28.5724		1.44646	0.719054	1.44646	9.60315		0.916418	0.913448	0.916418	15.4896
0.957626	0.81464	0.957626	8.24586		0.455095	0.691709	0.691709	5.09819		0.837821	1.86544	1.86544	7.22155		0.760341	1.07296	1.07296	9.16095		0.706523	0.4897	0.706523	6.51748		0.93157	1.00847	1.00847	6.01434		1.51037	0.832365	1.51037	9.3077		1.60263	2.00407	2.00407	19.1345		0.53626	0.632143	0.632143	7.53467		0.797057	0.475308	0.797057	5.30432
0.466906	0.713161	0.713161	10.5571		0.586848	1.06202	1.06202	6.54957		0.606935	0.641775	0.641775	6.6077		0.573718	1.29941	1.29941	29.6788		0.815092	0.969117	0.969117	6.91347		0.850628	1.6419	1.6419	9.7005		1.09958	0.552859	1.09958	7.67424		0.715172	1.65277	1.65277	12.8823		0.619614	1.02799	1.02799	5.65967		0.77053	0.767139	0.77053	6.9543
0.518454	1.24413	1.24413	6.48961		0.488546	0.930194	0.930194	10.6237		0.87843	0.790658	0.87843	22.713		1.18204	1.52071	1.52071	7.52254		0	0	0	4.7368		1.28499	1.53527	1.53527	8.14763		1.19335	0.919667	1.19335	18.2057		0.776505	2.17308	2.17308	25.8853		0.914714	0.788496	0.914714	0		0.874661	0.614577	0.874661	8.02358
0.630991	0.856062	0.856062	2.25053		0.719317	0.554165	0.719317	4.57907		0.938958	1.26718	1.26718	16.3006		0.725868	1.24277	1.24277	11.4688		0	0	0	3.37391		1.0792	0.987721	1.0792	9.13611		0.837309	1.32882	1.32882	13.9509		0.723335	1.57519	1.57519	21.3784		0.747639	0.920751	0.920751	7.18388		0.734256	1.16363	1.16363	14.4854
0.90933	0.696852	0.90933	4.60751		0.478117	0.620352	0.620352	8.79552		0.813444	0.764877	0.813444	18.5436		0.587311	0.810189	0.810189	19.285		0.940319	1.10309	1.10309	3.26333		1.17286	0.433167	1.17286	9.52748		0.867574	1.92287	1.92287	9.08146		1.02143	1.83508	1.83508	13.8561		0.93358	0.51963	0.93358	13.2912		0.904396	1.07161	1.07161	4.31565
1.0898	0.547935	1.0898	3.09718		0.622236	1.69426	1.69426	5.83536		0.797503	1.19534	1.19534	9.85935		0.584054	1.05987	1.05987	7.47317		0.488821	1.05327	1.05327	8.97557		0.86553	1.07633	1.07633	4.98923		1.19955	1.77077	1.77077	14.7691		0.881653	1.79796	1.79796	23.1946		1.31729	0.581564	1.31729	2.45473		0.871112	0.910518	0.910518	7.19267
0.416632	1.14253	1.14253	4.38959		0.493999	1.09931	1.09931	3.97838		1.49902	0.60311	1.49902	6.87776		1.33336	1.04572	1.33336	8.13513		0.76486	0.435553	0.76486	2.83088		0.720145	0.90814	0.90814	11.1492		0.91763	1.25073	1.25073	11.4868		0.921032	1.91228	1.91228	18.6992		0.975079	0.583395	0.975079	12.4131		1.12122	0.607678	1.12122	7.93355
0.714205	0.850295	0.850295	5.04105		0.548697	0.565601	0.565601	6.6078		0.989761	0.950923	0.989761	9.60032		0.627261	0.980769	0.980769	17.7642		0.763612	0.750383	0.763612	9.36042		1.12379	1.09115	1.12379	17.7225		0.798376	1.33999	1.33999	8.08186		0.485552	1.83658	1.83658	25.1147		1.39052	1.41146	1.41146	5.72337		0.740744	0.840944	0.840944	6.82187
0.480267	0.860146	0.860146	3.29299		0.886502	1.06638	1.06638	15.2846		0.794887	1.349	1.349	17.6712		0.783397	1.09663	1.09663	7.26167		0.54489	0.939894	0.939894	5.6774		0.833525	1.86319	1.86319	4.44469		0.772975	2.59116	2.59116	14.6976		0.94412	1.85161	1.85161	20.2317		0.543538	0.466658	0.543538	9.19324		0.666209	0.985617	0.985617	3.33812
0	0	0	3.24189		0.996871	0.66297	0.996871	3.17399		1.612	1.05998	1.612	10.4198		1.2015	1.10649	1.2015	7.22685		0.449532	0.957139	0.957139	7.02016		0.788069	1.48851	1.48851	8.93219		1.6753	1.48066	1.6753	18.3918		0.587692	1.90595	1.90595	19.7103		0.628602	1.10792	1.10792	0		0.690748	0.672332	0.690748	4.85114
0.658765	0.628126	0.658765	6.23231		0.802623	0.891641	0.891641	5.28182		0.943206	1.1376	1.1376	12.3356		0.738872	1.27055	1.27055	4.78311		1.29854	0.829442	1.29854	10.214		1.01083	1.58777	1.58777	6.44071		1.4185	1.80056	1.80056	9.911		0.646907	1.97936	1.97936	25.182		0.660879	0.991138	0.991138	5.47376		1.04442	0.519993	1.04442	3.18092
0.612399	0.78981	0.78981	4.37173		0.975555	0.432659	0.975555	9.55097		1.08885	1.07991	1.08885	3.69314		1.11657	0.715854	1.11657	17.3225		0.591215	1.36112	1.36112	3.61622		0.880052	0.536755	0.880052	9.28008		0.669595	0.716654	0.716654	13.5904		1.17625	1.98881	1.98881	21.968		1.22012	0.417597	1.22012	2.21228		1.23149	0.447791	1.23149	10.8694
0.743452	1.14558	1.14558	5.35483		0.525085	0.867695	0.867695	19.1601		0.688796	0.769867	0.769867	13.3107		1.05667	1.05469	1.05667	45.7029		0.861274	0.683949	0.861274	8.10976		1.03334	2.20963	2.20963	13.5092		0.501361	0.640931	0.640931	20.2114		0.990915	2.41919	2.41919	19.2092		0.720962	0.732608	0.732608	7.67009		0.925904	0.754199	0.925904	7.58769
0.963944	0.553817	0.963944	4.50708		0.962639	1.14927	1.14927	6.29401		1.0629	0.761609	1.0629	7.36764		0.864072	1.63215	1.63215	12.4566		0.815024	0.433091	0.815024	5.64145		0.973366	1.80115	1.80115	10.0661		0.711608	1.69744	1.69744	12.5762		1.24432	1.6007	1.6007	17.2436		0.610972	0.76662	0.76662	3.9804		1.40204	1.11136	1.40204	10.2144
0.600476	0.811933	0.811933	9.41915		0.782371	1.64886	1.64886	6.139		1.01838	0.483271	1.01838	3.5403		0.620093	1.33568	1.33568	10.1443		1.20784	1.18992	1.20784	7.1773		0.619237	1.48224	1.48224	6.07695		0.837668	1.00135	1.00135	8.90978		1.03727	1.93421	1.93421	9.73629		0.578103	0.72706	0.72706	7.17169		1.15131	0.909039	1.15131	4.66809
0.871864	0.87837	0.87837	7.67924		0.514423	0.953398	0.953398	5.65393		0.535326	0.984553	0.984553	13.9467		1.45232	1.19994	1.45232	17.0898		0.58128	1.2227	1.2227	4.38467		0.988493	1.05293	1.05293	17.6843		1.0288	1.87185	1.87185	13.4013		1.25004	1.70651	1.70651	17.5629		0.779009	0.539995	0.779009	2.59855		0.481727	0.933466	0.933466	6.02384
0.471732	0.609544	0.609544	5.36955		0.698011	1.22514	1.22514	15.4799		0.631658	1.06808	1.06808	5.73358		0.979067	1.14778	1.14778	10.4761		0.676931	1.51457	1.51457	9.31227		0.987749	0.694246	0.987749	5.38938		0.926538	1.79997	1.79997	13.0739		2.15883	2.98905	2.98905	25.9201		0.924725	0.458421	0.924725	11.0056		0.589442	1.47413	1.47413	3.03143
0.62988	0.647562	0.647562	5.15364		0.471723	0.863517	0.863517	13.9308		0.645486	1.03506	1.03506	18.4004		0.787382	0.95883	0.95883	9.58352		0.898058	0.72147	0.898058	9.52827		0.680315	0.722175	0.722175	7.89938		0.565412	2.08568	2.08568	13.1506		1.08843	1.88901	1.88901	15.9756		0.706431	1.11303	1.11303	3.52696		0.714862	1.0076	1.0076	4.80789
0.836492	0.886993	0.886993	6.41234		0.561511	0.904908	0.904908	4.47213		0.734335	1.27296	1.27296	11.7514		0.76934	0.64648	0.76934	14.2291		0	0	0	0		0.724446	0.747103	0.747103	6.78144		0.838577	1.76319	1.76319	19.2753		1.00964	1.77206	1.77206	21.0861		0.595894	1.08068	1.08068	4.225		0.353277	1.31408	1.31408	25.1417
0.748285	0.517584	0.748285	5.20962		1.20959	0.512756	1.20959	14.5335		0.788048	1.13079	1.13079	9.90589		0.740403	1.00792	1.00792	12.8753		0.906258	0.636211	0.906258	7.91813		0.909025	1.59921	1.59921	3.97144		1.36547	1.16871	1.36547	9.64192		0.678294	2.85934	2.85934	13.9115		0.830461	0.791505	0.830461	6.50113		1.33251	1.05396	1.33251	4.38774
0.840955	0.555173	0.840955	4.68696		0.956656	0.908945	0.956656	5.74977		0.931998	1.76983	1.76983	9.20934		0.846657	1.14968	1.14968	5.7438		0.512001	1.2257	1.2257	3.43268		1.06579	1.00397	1.06579	13.3792		0.987806	1.0485	1.0485	5.33008		0.822265	2.33552	2.33552	14.9861		0.980929	0.583657	0.980929	10.5202		1.37193	0.644264	1.37193	5.81825
0	0	0	2.7559		0.560711	0.670348	0.670348	8.82636		0.603607	0.893905	0.893905	20.5702		0.704112	1.04814	1.04814	32.5589		0.851739	1.00895	1.00895	5.28358		0.558515	1.17639	1.17639	6.40544		0.722621	1.40031	1.40031	21.3401		0.64626	1.74134	1.74134	27.4794		1.13972	0.935248	1.13972	7.85122		0.696114	1.45112	1.45112	7.8506
0.982613	0.680253	0.982613	9.61911		1.24033	1.21143	1.24033	13.8274		1.00968	1.23402	1.23402	7.17262		0.700941	0.965423	0.965423	2.90505		0.65697	0.454634	0.65697	10.0092		0.711993	1.43406	1.43406	16.633		0.651915	1.36263	1.36263	10.7166		0.776211	2.3334	2.3334	21.3931		0.849894	0.526028	0.849894	7.39681		0.482169	1.22077	1.22077	5.63162
0.961462	0.625757	0.961462	4.19454		0.591446	0.566145	0.591446	10.9333		0.765313	0.74188	0.765313	10.372		0.646926	1.03344	1.03344	9.23943		0.321471	0.715507	0.715507	6.13573		0.765029	0.629028	0.765029	6.37399		1.08642	1.85586	1.85586	10.5728		0.892424	2.06465	2.06465	13.1478		0.402535	1.08361	1.08361	3.26219		0.735214	0.80096	0.80096	8.67264
0.568318	0.71002	0.71002	6.44415		0.562511	1.23896	1.23896	7.82576		1.10625	0.784253	1.10625	20.4669		0.901645	1.73437	1.73437	20.235		1.07815	0.596822	1.07815	7.25749		0.936141	1.03703	1.03703	5.08477		1.036	1.11688	1.11688	15.9231		0.795143	1.60337	1.60337	35.1204		0.609792	0.716918	0.716918	5.85367		0.896166	0.645617	0.896166	4.51792
0.667745	0.942335	0.942335	3.29674		0.521347	0.880442	0.880442	7.10546		0.678305	1.25031	1.25031	3.10507		0.790878	1.33566	1.33566	18.038		0.671187	0.850982	0.850982	4.29469		0.628245	1.08361	1.08361	4.66901		0.444864	1.01877	1.01877	16.6627		0.796417	2.01823	2.01823	30.5721		0.740176	0.656051	0.740176	5.90863		0.639323	0.970954	0.970954	5.03659
0.618299	1.05165	1.05165	4.03171		0.862314	0.634424	0.862314	2.20323		0.878288	0.677619	0.878288	13.7528		0.834394	1.49276	1.49276	10.0722		0.629567	1.10578	1.10578	3.4635		0.638062	1.05757	1.05757	4.24178		0.481751	0.966894	0.966894	5.7929		0.782381	1.88556	1.88556	17.1991		1.09753	0.534664	1.09753	7.68911		0.782677	1.17656	1.17656	16.0579
0.631392	0.915589	0.915589	6.33335		0.801746	0.621292	0.801746	3.78755		0.49001	0.840013	0.840013	9.81401		0.917781	1.01202	1.01202	13.3828		0.551641	1.05721	1.05721	8.45136		1.45033	1.37838	1.45033	4.35863		0.312702	1.55435	1.55435	7.52251		0.812582	1.8068	1.8068	19.6833		0.69513	0.990735	0.990735	4.30149		0.751246	1.01257	1.01257	7.16549
0.597722	1.04754	1.04754	2.06411		1.02991	0.586134	1.02991	9.73297		0.844436	0.955521	0.955521	18.3852		0.991517	0.674247	0.991517	10.8164		0.670246	0.725641	0.725641	4.51465		0.948287	1.3459	1.3459	7.86369		0.677682	1.26212	1.26212	17.3185		1.00019	1.88783	1.88783	12.6479		0.737907	0.790334	0.790334	4.31501		0.761338	0.796008	0.796008	8.4481
0.696143	0.852609	0.852609	10.2798		1.19808	0.526617	1.19808	3.58821		0.511838	0.555138	0.555138	7.49309		0.652316	0.687599	0.687599	23.8387		1.04996	1.00277	1.04996	5.7905		0.631465	1.79789	1.79789	5.19319		0.682912	2.08584	2.08584	12.1494		1.07231	1.7023	1.7023	17.2599		0.571421	0.658486	0.658486	5.93124		1.45302	0.978226	1.45302	7.50223
0.457559	0.496051	0.496051	8.77365		0.668459	1.18304	1.18304	10.9301		0.755696	1.73378	1.73378	10.3376		0.861013	1.65211	1.65211	26.9488		0.730117	1.28696	1.28696	9.81188		0.400181	0.908319	0.908319	6.28903		1.13907	1.24279	1.24279	14.7872		0.767309	1.75145	1.75145	19.5014		0.874341	0.981155	0.981155	1.93394		0.757192	0.739635	0.757192	7.44704
0.669948	0.707823	0.707823	6.07108		0.923698	0.536383	0.923698	9.69086		1.37628	0.785731	1.37628	3.21163		1.28823	1.08351	1.28823	7.85894		1.33333	0.602438	1.33333	7.62584		0.514069	0.880914	0.880914	4.34476		0.684386	1.67825	1.67825	10.7914		0.662833	2.60389	2.60389	19.7699		0.853512	1.1468	1.1468	3.99524		0.789024	1.01809	1.01809	12.0455
0.863488	0.625265	0.863488	4.52659		0.842544	1.21174	1.21174	6.20096		1.22109	1.22207	1.22207	23.1366		0.598785	0.714235	0.714235	15.1121		0.685323	1.4082	1.4082	6.51098		0.47407	1.93013	1.93013	2.58872		0.589102	1.80881	1.80881	16.529		1.24415	1.81172	1.81172	13.1514		0.599364	0.774377	0.774377	10.4984		0.603862	0.62091	0.62091	4.2767
0.810783	0.990646	0.990646	6.00614		0.810001	0.839393	0.839393	4.5051		0.910264	0.563881	0.910264	18.1196		0.957619	1.27672	1.27672	10.7659		0.554115	0.68041	0.68041	13.82		0.723082	0.840937	0.840937	7.17271		0.559756	1.99279	1.99279	7.32995		1.08664	1.87758	1.87758	25.5111		0	0	0	8.78446		0.926574	0.636109	0.926574	5.80691
0.688223	1.04993	1.04993	4.87904		0.697096	0.877743	0.877743	4.08416		0.58215	0.776054	0.776054	6.00233		0.621247	0.641332	0.641332	5.56623		0.661409	1.00141	1.00141	9.89946		0.475686	1.26103	1.26103	6.36933		0.891752	1.78952	1.78952	9.76		0.632422	1.60276	1.60276	11.9408		1.1351	0.793689	1.1351	16.6675		0.92629	1.32669	1.32669	7.17159
0.838098	1.14323	1.14323	6.57928		0.720219	0.864216	0.864216	8.38126		1.07263	0.805752	1.07263	15.2094		0.828203	1.5881	1.5881	7.72645		1.0007	1.0357	1.0357	13.0095		0.964443	0.772167	0.964443	8.56996		0.591046	1.85741	1.85741	6.09373		0.80865	1.69027	1.69027	16.5838		0.465269	1.14317	1.14317	5.22122		0.823334	0.971431	0.971431	6.78256
0.912199	0.627431	0.912199	6.65657		1.01708	0.798557	1.01708	5.29594		0.8896	1.14133	1.14133	12.7633		0.792133	1.5004	1.5004	11.7626		0.865424	1.94529	1.94529	11.1741		1.50562	1.36616	1.50562	6.02539		0.894762	1.71838	1.71838	11.6627		0.944569	2.27185	2.27185	9.26128		0	0	0	9.2565		0.690997	0.810816	0.810816	7.21664
0.8396	0.489363	0.8396	7.12854		0.968154	0.750038	0.968154	4.92609		0.796583	1.195	1.195	14.7204		0.676663	1.35225	1.35225	4.78661		0.86147	1.26239	1.26239	5.04773		0.617076	1.59784	1.59784	7.28132		1.08309	1.4735	1.4735	7.73546		0.535238	1.89299	1.89299	17.5414		0.554988	0.383531	0.554988	11.4473		1.00558	1.25402	1.25402	4.26458
0.832545	0.958583	0.958583	4.28829		1.02643	0.83837	1.02643	5.29464		1.21226	1.42384	1.42384	3.5081		1.13342	0.770798	1.13342	14.577		1.40577	0.584703	1.40577	10.8957		0.839814	1.30077	1.30077	16.9112		0.735076	1.82474	1.82474	10.0406		1.19917	1.21175	1.21175	21.9712		0.993729	0.92884	0.993729	4.47668		1.15468	1.01907	1.15468	3.90772
1.14183	0.561532	1.14183	5.32626		1.37171	1.08853	1.37171	4.91647		0.82715	1.21303	1.21303	9.68425		1.08088	0.725628	1.08088	5.75371		0.671158	1.10494	1.10494	7.92152		0.875665	1.32932	1.32932	8.97952		0.948334	1.42935	1.42935	6.63064		1.096	1.64745	1.64745	14.1395		0.902906	1.1932	1.1932	5.91999		1.25107	1.08667	1.25107	7.59626
0.636469	0.833667	0.833667	7.40758		1.02452	0.983117	1.02452	8.20997		0.687911	0.776898	0.776898	7.78742		0.759482	1.49203	1.49203	8.60142		1.3271	0.646458	1.3271	5.94356		0.813019	1.34343	1.34343	9.01786		1.27094	1.68894	1.68894	16.8974		0.69167	2.61429	2.61429	20.9922		1.21413	0.50715	1.21413	3.60503		0.616693	1.11748	1.11748	6.12981
0.511449	0.798008	0.798008	3.83063		1.13615	0.717824	1.13615	3.60863		0.776927	1.1225	1.1225	6.35981		0.692538	1.02928	1.02928	14.8424		0.581822	1.15819	1.15819	5.38973		0.780268	1.13017	1.13017	4.31506		0.974018	1.90987	1.90987	6.46418		0.624568	2.3295	2.3295	23.3208		1.26715	0.751594	1.26715	8.11285		0.567676	1.4411	1.4411	9.48627
0.564133	0.98781	0.98781	7.62038		0.899206	0.830239	0.899206	4.11493		0.897536	1.70672	1.70672	19.6423		1.19387	1.65211	1.65211	12.7443		0.582993	0.869448	0.869448	5.17845		0.583955	0.478817	0.583955	7.83445		0.799615	1.88703	1.88703	15.5439		0.712091	1.59213	1.59213	30.9368		0.888144	1.11183	1.11183	5.90898		1.083	0.61149	1.083	9.00444
0.57174	1.29994	1.29994	4.20724		0.988331	0.627989	0.988331	6.39416		1.12602	0.782872	1.12602	3.68593		0.538083	0.938546	0.938546	13.77		0.753721	1.04512	1.04512	7.25546		1.09103	1.66464	1.66464	6.16477		0.810506	1.19413	1.19413	9.70637		0.808344	1.77452	1.77452	16.6009		0.882579	0.925959	0.925959	7.02975		0.67273	0.651302	0.67273	6.59936
0.427657	0.757828	0.757828	3.36216		0.933116	0.575815	0.933116	9.35121		0.717665	1.65855	1.65855	5.10973		0.943678	1.20537	1.20537	4.69415		0.601912	1.49547	1.49547	5.81952		0.975287	1.1001	1.1001	9.64306		0.96941	1.60526	1.60526	21.5306		1.10862	1.11682	1.11682	11.3764		1.31869	0.830158	1.31869	11.7961		0.549034	1.73407	1.73407	6.82728
1.42361	1.53626	1.53626	4.83724		1.08924	0.53923	1.08924	2.55636		0.462023	1.72352	1.72352	19.7151		0.939881	0.765979	0.939881	4.34378		1.14763	0.687005	1.14763	6.2496		0.803465	1.00772	1.00772	8.62569		0.768335	1.61118	1.61118	10.6401		1.19624	1.94676	1.94676	28.7865		1.20698	0.798431	1.20698	4.42715		0.854094	0.900805	0.900805	9.4443
0.428797	1.86357	1.86357	0		0.784699	0.846008	0.846008	2.55009		1.01242	1.70615	1.70615	18.8324		1.01245	1.35271	1.35271	15.6794		0.713275	1.22099	1.22099	9.88092		0.757276	1.33076	1.33076	4.93335		0.679937	1.56888	1.56888	6.39022		0.517944	2.49187	2.49187	12.936		0.601481	0.626693	0.626693	3.55285		1.30492	1.26146	1.30492	7.34343
0.765227	0.737655	0.765227	4.81376		0.934283	0.807516	0.934283	5.44472		0.575077	0.587908	0.587908	3.89089		0.537064	0.874511	0.874511	25.5158		0.502064	1.34046	1.34046	7.63431		0.662483	0.82793	0.82793	9.81537		0.729926	1.40147	1.40147	12.2346		0.740569	1.27595	1.27595	8.84983		1.18191	1.67881	1.67881	6.58208		0.764541	0.907336	0.907336	3.62795
1.11297	1.24036	1.24036	10.0458		0.637427	0.76077	0.76077	17.4194		0.997	1.14213	1.14213	14.1681		1.00061	0.734953	1.00061	21.9661		0.915229	0.929637	0.929637	3.76157		0.604865	1.24503	1.24503	7.83992		0.837146	1.90389	1.90389	7.24809		1.09717	2.25628	2.25628	18.2184		0.898464	0.882919	0.898464	6.18196		1.41071	0.541353	1.41071	5.73475
0.822715	0.641849	0.822715	8.58322		0.723976	0.934715	0.934715	19.9418		0.781003	1.15347	1.15347	7.67843		0.740603	0.691155	0.740603	14.6025		0.590446	0.409018	0.590446	7.52211		0.608362	1.37832	1.37832	17.7869		0.700787	1.12514	1.12514	14.4562		0.837884	1.79224	1.79224	46.5609		1.10624	0.738822	1.10624	7.71816		0.698516	1.05074	1.05074	2.94465
0.535828	0.61175	0.61175	3.73989		1.09634	1.32488	1.32488	7.06028		0.896885	1.21453	1.21453	7.6292		0.715656	1.24213	1.24213	10.7577		0.769421	1.47384	1.47384	5.22574		1.2371	1.38135	1.38135	22.8005		0.76781	1.69255	1.69255	16.4261		0.68817	1.95167	1.95167	17.5328		0.936087	1.32008	1.32008	5.47229		0.797341	1.04926	1.04926	5.14497
1.03691	0.625682	1.03691	7.1696		0.605593	0.523656	0.605593	13.731		1.04938	1.33595	1.33595	10.7189		1.15573	1.37596	1.37596	10.792		0.700359	1.19646	1.19646	7.28445		1.34399	1.04263	1.34399	6.69971		1.19585	1.13395	1.19585	26.9513		0.478666	2.38913	2.38913	29.4402		0.711085	0.810121	0.810121	6.99714		0.522323	1.36432	1.36432	6.5684
0.848679	0.48416	0.848679	14.2352		0.834286	0.636176	0.834286	7.99649		0.686192	0.830055	0.830055	3.70894		0.841817	0.860351	0.860351	9.0008		0.480608	1.18078	1.18078	8.86484		0.987852	1.08974	1.08974	8.03905		0.508746	2.05655	2.05655	16.5634		0.741934	2.31375	2.31375	20.5343		0.858796	1.09573	1.09573	3.00167		0.735065	0.661031	0.735065	7.45559
0.516945	0.739035	0.739035	5.98217		0.594959	1.31596	1.31596	4.53441		1.31344	1.48693	1.48693	9.2476		0.629546	1.88928	1.88928	10.008		1.03712	0.95733	1.03712	5.21183		0.617259	0.544549	0.617259	15.7847		0.494181	1.80989	1.80989	20.6307		0.601963	2.3086	2.3086	18.6061		0.84557	0.526945	0.84557	1.4482		0.357422	1.09195	1.09195	9.09005
0.665292	0.941502	0.941502	5.85011		1.21824	0.589897	1.21824	15.4823		0.766656	1.03533	1.03533	6.69807		0.994337	0.493361	0.994337	25.6314		0	0	0	3.57195		0.781286	1.11574	1.11574	11.8619		1.34614	1.02354	1.34614	12.7821		1.16114	2.72132	2.72132	29.9131		0.943218	0.758028	0.943218	4.24597		0.859901	1.12762	1.12762	7.48207
0.647026	0.611893	0.647026	5.57695		0.88494	1.27556	1.27556	4.69399		0.654834	0.735544	0.735544	8.97308		0.858524	1.03127	1.03127	6.39873		0.71286	1.01399	1.01399	5.21556		0.864402	1.13474	1.13474	4.65808		1.39296	1.52422	1.52422	11.2529		0.869042	2.21633	2.21633	18.0925		0.752775	1.11861	1.11861	10.3962		0.661727	0.713991	0.713991	12.5234
0.728123	0.959651	0.959651	5.68749		0.704374	0.976065	0.976065	9.66327		1.21164	1.09858	1.21164	25.6314		1.26989	1.37895	1.37895	10.031		0.559894	1.14375	1.14375	10.8211		0.615555	0.904597	0.904597	6.44418		0.841406	1.93565	1.93565	10.8254		1.38354	2.00174	2.00174	24.4464		0.84238	0.755306	0.84238	6.86272		1.60408	1.39212	1.60408	10.2078
0.754249	0.889296	0.889296	8.17357		0.671339	1.24917	1.24917	5.10695		0.900547	0.693267	0.900547	8.94398		1.07284	1.02225	1.07284	13.5914		0.417663	1.05952	1.05952	4.4356		0.938833	1.69359	1.69359	10.2416		0.790034	1.4643	1.4643	13.6193		0.607298	1.64971	1.64971	16.0034		0.90667	0.758778	0.90667	8.5894		0.554456	0.920198	0.920198	3.40499
0.541987	0.629572	0.629572	6.07922		1.07572	0.632254	1.07572	5.43131		1.16354	0.763745	1.16354	19.1379		0.481236	0.848321	0.848321	10.0112		0.63629	0.706761	0.706761	10.8765		0.6886	1.16803	1.16803	7.41466		1.00433	2.12954	2.12954	12.5986		1.02997	2.01094	2.01094	36.4716		0.563198	0.834533	0.834533	4.07318		1.12938	0.575014	1.12938	10.348
0.421755	0.914227	0.914227	4.99938		0.728103	1.20602	1.20602	3.67396		0.609977	0.811588	0.811588	7.25146		0.870002	1.52252	1.52252	9.7245		0.544199	1.26668	1.26668	22.1556		0.522777	0.571463	0.571463	3.58587		0.919262	1.69737	1.69737	17.6867		1.64703	1.79626	1.79626	18.5666		0.669119	1.32671	1.32671	3.55816		0.615231	0.591055	0.615231	7.9921
1.33196	0.644623	1.33196	9.83012		0.654493	1.16133	1.16133	10.0535		0.350206	0.657721	0.657721	6.40257		0.627241	1.58068	1.58068	13.6683		0.701759	0.6862	0.701759	7.06054		0.620956	0.798468	0.798468	7.0908		1.21013	1.42864	1.42864	5.7536		0.651746	2.64876	2.64876	17.3893		1.08072	0.618087	1.08072	5.33121		0.661117	0.920001	0.920001	6.74063
0.609373	0.579315	0.609373	3.54617		0.838466	0.611367	0.838466	9.48606		0.897791	1.24879	1.24879	15.108		0.412309	1.55333	1.55333	29.1834		0.760288	1.30212	1.30212	6.4571		0.907624	0.834445	0.907624	7.82164		0.62647	1.20767	1.20767	9.16386		0.638637	2.0674	2.0674	24.6272		0.632073	1.13552	1.13552	6.31133		0.84484	0.660297	0.84484	5.77839
1.12605	1.27946	1.27946	0		0.631204	0.793642	0.793642	8.65105		0.571628	0.81799	0.81799	5.57785		0.804169	0.941745	0.941745	10.4166		1.10099	0.668238	1.10099	4.30987		0.522642	0.782837	0.782837	10.5546		0.706729	2.13185	2.13185	20.4965		0.947521	2.90362	2.90362	14.4934		0.799132	1.13614	1.13614	3.18892		1.03509	1.07552	1.07552	6.06839
0.953624	1.06489	1.06489	6.49294		0.754822	1.07551	1.07551	7.82668		0.652876	1.15521	1.15521	9.03606		0.830167	1.27038	1.27038	4.36407		1.30811	1.66743	1.66743	2.95612		1.04358	0.80396	1.04358	3.41267		1.30713	1.67417	1.67417	15.2134		0.95255	1.5472	1.5472	13.076		0.845437	0.615598	0.845437	6.23585		0.958439	1.12925	1.12925	3.06475
1.08307	0.933539	1.08307	3.19364		0.791384	0.658525	0.791384	11.3044		0.76946	0.934455	0.934455	22.2439		1.03799	1.51986	1.51986	18.6597		0.747274	0.931786	0.931786	13.3613		0.769702	1.82126	1.82126	6.69544		1.76226	1.43166	1.76226	19.5874		0.447858	1.74949	1.74949	22.0877		0.916011	0.875465	0.916011	5.88625		0.716485	0.643186	0.716485	12.901
0.94366	0.670699	0.94366	12.0591		0.630313	0.758212	0.758212	7.47174		0.503636	1.01999	1.01999	26.1593		0.511272	1.26425	1.26425	4.10282		0.548437	0.908336	0.908336	12.7464		1.00452	1.7359	1.7359	5.04985		0.502864	1.23676	1.23676	13.1601		0.576351	2.51982	2.51982	33.1444		0.916695	0.53674	0.916695	4.0628		1.61133	0.552769	1.61133	6.69479
0.757297	0.516784	0.757297	8.07093		0.621042	0.661207	0.661207	4.84018		0.496782	0.647077	0.647077	11.4705		0.7667	0.827721	0.827721	8.12928		0.741086	1.58709	1.58709	5.20056		0.413537	1.72594	1.72594	4.27636		1.20032	1.81601	1.81601	10.9586		0.702903	1.18807	1.18807	28.8829		0.598508	0.919656	0.919656	2.71652		0.863563	0.683114	0.863563	5.98306
0.837776	1.23363	1.23363	4.12065		0.825609	1.01237	1.01237	2.04906		1.07324	1.04856	1.07324	21.191		1.4241	1.88901	1.88901	9.84724		1.03674	0.585686	1.03674	7.83838		0.882385	1.22023	1.22023	11.5729		0.781894	1.28323	1.28323	13.5257		0.672394	2.5628	2.5628	22.0895		0.515244	0.995007	0.995007	5.41211		0.959233	0.975293	0.975293	5.80328
0.633661	0.629152	0.633661	4.18221		0.933497	1.32867	1.32867	3.78179		1.06246	1.11017	1.11017	6.41231		0.889665	0.818564	0.889665	4.09008		0.726248	0.613285	0.726248	8.56464		0.855059	1.04265	1.04265	11.3058		0.827553	1.97632	1.97632	15.4754		0.812574	1.3512	1.3512	20.178		0.825474	0.742541	0.825474	6.74279		0.436678	0.750642	0.750642	4.02437
1.02201	0.790292	1.02201	3.94129		0.897713	0.553508	0.897713	5.71249		1.21332	1.07867	1.21332	8.59718		0.501423	1.97053	1.97053	10.5129		0.564966	1.41094	1.41094	8.80511		0.645979	0.804485	0.804485	8.01324		1.09859	1.72962	1.72962	5.59238		0.626984	2.5198	2.5198	16.9335		0.58925	0.955331	0.955331	8.70806		0.607173	1.19471	1.19471	8.38708
0.894116	0.944454	0.944454	5.18167		0.642776	0.76202	0.76202	10.0025		0.962529	0.520877	0.962529	10.5952		0.579693	1.16152	1.16152	9.01238		0.427557	0.988416	0.988416	7.22645		0.525997	1.5194	1.5194	5.42558		0.876968	1.77581	1.77581	9.66162		1.62106	1.97296	1.97296	21.2809		0.834088	0.856351	0.856351	5.12466		0.689505	1.3643	1.3643	7.3549
0.588681	0.721917	0.721917	5.78599		1.05798	0.877491	1.05798	22.0739		0.910014	1.45298	1.45298	15.613		0.836661	1.3435	1.3435	5.19157		0.610643	0.90823	0.90823	11.8141		0.70083	1.0038	1.0038	5.92713		0.788478	1.95114	1.95114	5.83076		0.467854	1.76008	1.76008	19.5203		0.470377	0.844987	0.844987	5.62785		0.758763	0.649368	0.758763	13.0278
0.786948	1.44413	1.44413	11.1053		1.01971	0.914924	1.01971	8.8794		0.972023	1.07916	1.07916	11.8326		0.867839	1.23949	1.23949	10.1129		0.540711	0.857353	0.857353	7.01806		0.676504	1.40075	1.40075	5.3532		0.668625	0.64714	0.668625	8.52116		1.54682	1.46155	1.54682	24.2764		1.0329	1.05686	1.05686	3.76471		0.464144	0.718118	0.718118	5.92043
0.647202	1.22538	1.22538	4.01058		0.476946	1.02606	1.02606	4.78635		1.26493	0.709071	1.26493	4.76897		0.745073	0.761171	0.761171	18.6853		0.991809	0.775953	0.991809	4.04294		0.909459	1.78272	1.78272	7.86247		0.783761	2.41656	2.41656	16.2466		0.660682	1.68661	1.68661	15.3078		0.916734	0.869086	0.916734	2.03858		0.574223	0.720971	0.720971	10.3547
0.973074	0.87505	0.973074	6.9512		1.0488	0.352942	1.0488	5.10656		0.681771	1.18136	1.18136	7.81384		0.551784	0.740197	0.740197	9.34802		0.778358	1.4612	1.4612	6.90036		0.98802	0.661708	0.98802	10.4788		0.742255	1.07502	1.07502	11.8294		0.636938	1.78551	1.78551	10.4695		1.63437	0.900137	1.63437	3.61367		0.652072	1.17206	1.17206	5.02073
1.18089	0.551384	1.18089	9.94535		1.58655	1.24917	1.58655	11.7759		0.501649	0.797072	0.797072	16.4615		0.663064	0.662137	0.663064	11.0963		1.05926	1.02289	1.05926	12.0441		0.900256	1.07962	1.07962	11.2527		0.937657	1.70181	1.70181	13.6135		0.508905	2.04146	2.04146	16.0292		0.62549	1.46508	1.46508	4.21019		0.462444	1.0452	1.0452	2.54991
0.583237	0.69501	0.69501	3.97017		0.771766	0.58148	0.771766	8.64977		0.611765	0.583217	0.611765	6.85477		1.11404	1.21059	1.21059	15.5017		1.00637	1.35183	1.35183	6.39585		0.422102	1.11538	1.11538	10.3349		0.707778	1.19596	1.19596	3.52609		1.46598	2.03794	2.03794	17.7279		0.87355	0.658424	0.87355	6.22093		0.727157	0.929243	0.929243	4.13451
0.765154	0.893467	0.893467	8.37428		0.50286	0.779168	0.779168	8.81901		0.41052	0.706093	0.706093	12.7089		0.616252	1.51701	1.51701	13.9152		0.506175	0.676461	0.676461	5.66384		0.569623	1.24108	1.24108	7.63169		0.683633	1.55725	1.55725	14.2265		0.925901	1.648	1.648	17.5121		0.543139	0.651065	0.651065	12.0271		0.732041	1.39274	1.39274	4.72958
0.908983	0.595918	0.908983	20.0803		0.641112	1.31215	1.31215	3.68551		1.1174	0.634603	1.1174	5.70379		0.679381	0.977403	0.977403	9.61985		0.894053	0.916141	0.916141	6.42745		0.705839	0.733592	0.733592	4.73494		0.72759	1.94557	1.94557	4.51344		1.06334	2.61193	2.61193	22.4057		1.04851	0.721542	1.04851	0		1.12902	0.864803	1.12902	4.79204
0.770232	0.687756	0.770232	11.7804		0.797148	0.80652	0.80652	5.12179		0.999668	1.3419	1.3419	13.9508		0.488792	0.940257	0.940257	20.013		0.550692	0.593269	0.593269	6.43588		0.689304	1.058	1.058	12.2731		0.966695	1.78039	1.78039	6.67147		0.711994	1.69205	1.69205	13.5938		0.797274	1.04285	1.04285	4.12338		1.20514	0.913794	1.20514	9.48492
0.725811	1.0646	1.0646	4.83918		0.924074	0.854399	0.924074	7.68825		0.761973	0.758417	0.761973	4.52899		1.06247	1.00636	1.06247	12.0931		0.918318	0.762771	0.918318	6.87214		0.395887	0.538862	0.538862	13.1001		1.06935	1.09497	1.09497	25.5178		1.16707	2.54185	2.54185	11.1069		0.667304	0.718463	0.718463	0		1.14001	0.762272	1.14001	5.82419
0.564279	0.620985	0.620985	4.57403		0.649332	0.492196	0.649332	13.3684		0.729695	1.1552	1.1552	11.4364		0.808428	1.02077	1.02077	16.7199		1.25089	0.872782	1.25089	3.71251		0.854216	1.82895	1.82895	8.91423		0.688395	2.15195	2.15195	7.84209		1.36089	1.96531	1.96531	21.6808		0.83237	1.17699	1.17699	4.02583		0.819169	0.963023	0.963023	10.6034
0.93048	0.617818	0.93048	11.635		0.820707	0.653998	0.820707	4.8897		0.391922	1.49337	1.49337	27.1253		0.852046	1.3644	1.3644	4.35652		0.659711	1.20062	1.20062	3.91286		0.983439	0.981599	0.983439	17.1807		1.59669	1.57794	1.59669	15.3576		0.939695	2.0625	2.0625	27.745		1.50171	0.520418	1.50171	4.94783		0.732428	0.992419	0.992419	7.05828
1.02115	1.09687	1.09687	12.3853		0.87078	1.18505	1.18505	10.1571		0.555604	0.918284	0.918284	6.68112		0.902628	1.71804	1.71804	9.26137		0.589785	1.54772	1.54772	4.5207		1.02525	1.41843	1.41843	15.3143		1.2511	1.90542	1.90542	8.358		0.537923	2.65133	2.65133	8.16392		0.697262	1.06492	1.06492	3.59385		0.615358	0.654429	0.654429	5.54353
0.858311	0.611332	0.858311	5.55113		0.782607	1.29562	1.29562	4.83591		0.833051	0.456334	0.833051	5.02425		0.855283	1.11027	1.11027	29.6111		0.605416	0.506748	0.605416	5.76522		0.536876	1.37856	1.37856	8.95097		0.846043	2.36855	2.36855	12.3372		0.754166	2.26935	2.26935	19.6731		0.668966	0.74833	0.74833	4.03072		0.647345	0.539473	0.647345	5.96911
0.470714	0.534195	0.534195	4.72486		0.721307	1.10266	1.10266	9.26342		0.874795	0.875227	0.875227	7.9542		0.974245	2.31551	2.31551	11.6972		0.718763	1.39076	1.39076	11.5873		0.486277	0.648295	0.648295	5.73569		1.04395	2.03618	2.03618	15.8352		0.899718	1.55933	1.55933	14.7249		0.724222	0.595385	0.724222	9.41552		0.707102	0.777845	0.777845	2.88866
0.508836	0.803155	0.803155	5.46159		0.507404	1.08319	1.08319	4.17172		0.625435	1.50833	1.50833	10.4811		0.83848	1.07468	1.07468	7.6611		0.57424	1.27051	1.27051	4.04693		1.0376	1.01885	1.0376	11.0972		0.895912	1.44319	1.44319	24.9174		0.870318	1.70148	1.70148	24.4857		0.822422	0.892321	0.892321	7.16727		0.531028	0.803201	0.803201	3.77761
0.683282	1.25595	1.25595	6.87075		1.01656	0.946618	1.01656	13.6111		0.522862	0.948119	0.948119	12.6305		0.652392	0.523101	0.652392	16.9324		0.528559	0.818832	0.818832	0		0.402914	1.37704	1.37704	17.3432		0.708345	1.36466	1.36466	8.95873		0.542092	2.31009	2.31009	35.3926		1.72209	0.75622	1.72209	6.45556		0.698666	0.852624	0.852624	6.98008
0.874499	0.939906	0.939906	4.32454		0.768224	1.28836	1.28836	5.0797		1.07219	1.27361	1.27361	7.07517		0.684225	1.89861	1.89861	11.8805		0.445348	0.684042	0.684042	10.5231		0.550176	1.62826	1.62826	9.65914		1.25625	0.884465	1.25625	15.1395		0.75464	1.6693	1.6693	27.7681		0.553717	0.892515	0.892515	3.78747		0.927681	1.15343	1.15343	6.54509
0.455077	0.885921	0.885921	3.36708		0.93452	0.543602	0.93452	8.27794		0.995867	0.96897	0.995867	4.50517		0.580894	1.25918	1.25918	13.9529		1.56591	0.889176	1.56591	6.2195		0.744237	0.836588	0.836588	15.9193		1.19809	1.59502	1.59502	18.3328		0.82357	2.50899	2.50899	17.7004		0.636053	0.618674	0.636053	3.83892		0.747363	0.975082	0.975082	3.48197
0.800473	0.901375	0.901375	6.24855		0.475416	1.52314	1.52314	9.46069		0.990345	1.02771	1.02771	14.7708		1.25236	1.64762	1.64762	12.363		1.12162	1.14921	1.14921	4.20861		1.08643	0.87464	1.08643	7.77717		0.875394	1.04519	1.04519	22.8125		0.563568	1.96356	1.96356	26.9219		0.712296	1.05597	1.05597	9.924		0.934765	0.692256	0.934765	5.76338
1.13616	0.795505	1.13616	4.45443		0.598591	0.871254	0.871254	5.90108		1.29746	1.63882	1.63882	6.58764		0.642953	0.723811	0.723811	32.2693		0.411588	0.79846	0.79846	5.63626		0.609585	1.63546	1.63546	4.34298		1.11948	2.39848	2.39848	7.64648		0.631271	1.90988	1.90988	26.0188		0.945116	0.738542	0.945116	7.41506		1.27696	0.599915	1.27696	9.80373
0.860975	0.658677	0.860975	8.25365		0.86226	0.59516	0.86226	6.38226		1.0293	0.950412	1.0293	3.21607		0.908858	0.626454	0.908858	9.28565		0.659173	1.06855	1.06855	8.77205		0.554917	1.17053	1.17053	9.5909		1.03947	2.33427	2.33427	14.0919		1.60866	2.05402	2.05402	17.6238		0.577137	0.723463	0.723463	2.15096		0.692004	0.588866	0.692004	7.1999
0.707272	0.522992	0.707272	17.1113		0.800576	0.847561	0.847561	5.18874		1.18981	1.02262	1.18981	14.2203		0.660711	1.1074	1.1074	21.1225		1.06182	0.855454	1.06182	6.87827		0.758836	0.783467	0.783467	7.09772		0.526466	1.63929	1.63929	19.6756		0.442124	2.04346	2.04346	29.0443		1.53113	0.617919	1.53113	9.45737		0.425169	1.12221	1.12221	5.0993
0.811493	0.891734	0.891734	5.70485		0.96785	0.77519	0.96785	5.80947		0.900758	0.634152	0.900758	6.66488		0.709137	1.41434	1.41434	9.69898		0.743066	0.575407	0.743066	7.90811		1.34374	1.09812	1.34374	5.67983		0.824881	1.45279	1.45279	11.2949		0.730435	2.1409	2.1409	27.4195		0.444513	0.951034	0.951034	6.9634		0.99695	1.06248	1.06248	9.22263
1.07009	0.711141	1.07009	5.54745		1.30919	0.740577	1.30919	10.7023		0.794343	1.5532	1.5532	6.29807		0.746116	1.25711	1.25711	5.55885		0.879373	1.0075	1.0075	8.38297		0.974664	0.998102	0.998102	4.03027		0.423102	1.51913	1.51913	11.6707		0.604765	2.20419	2.20419	23.2626		0.519425	0.541977	0.541977	9.44717		0.62645	0.532828	0.62645	2.42073
0.656156	0.633881	0.656156	5.42664		0.512729	0.932791	0.932791	8.45331		0.729351	1.71288	1.71288	9.20811		0.697476	1.81391	1.81391	20.8751		0.8797	1.26009	1.26009	5.90822		1.06161	1.06448	1.06448	3.98874		0.526626	2.36031	2.36031	15.5501		0.702952	2.14405	2.14405	19.4277		0.886013	1.17352	1.17352	6.02353		0.549794	1.36842	1.36842	6.30173
0.89113	0.75161	0.89113	5.97847		1.18962	0.874832	1.18962	3.48867		0.7484	1.32258	1.32258	3.65449		1.13566	1.66158	1.66158	29.6029		1.23186	0.919022	1.23186	8.43303		1.17995	0.789677	1.17995	5.85482		0.662554	1.21361	1.21361	12.9248		1.22761	2.53423	2.53423	26.764		1.18008	0.751028	1.18008	4.5187		0.607706	1.15987	1.15987	14.4316
0.527545	0.678075	0.678075	9.73605		0.503916	1.34806	1.34806	24.518		1.05451	1.0485	1.05451	6.69265		0.715714	1.31712	1.31712	32.1489		1.39512	0.844429	1.39512	6.48333		0.584571	1.25145	1.25145	6.36048		1.09663	1.39308	1.39308	11.411		0.95171	1.84098	1.84098	28.1743		1.08234	1.19061	1.19061	10.3226		0.979909	0.873631	0.979909	6.45291
0.568195	1.11031	1.11031	5.42689		0.924284	0.386441	0.924284	13.8789		0.581843	1.09805	1.09805	25.6975		0.878336	1.23094	1.23094	9.54287		1.04023	1.50547	1.50547	4.68412		0.527509	0.775022	0.775022	6.26077		0.592927	1.39939	1.39939	27.4728		0.924898	2.20934	2.20934	22.2845		1.07868	0.75302	1.07868	2.04958		0.726619	0.832678	0.832678	5.13207
0.686524	0.486936	0.686524	6.38133		1.07755	1.18832	1.18832	9.38431		0.77448	1.0745	1.0745	56.4843		1.14965	0.712585	1.14965	17.124		0.858791	0.674096	0.858791	6.60697		0.887301	0.904963	0.904963	11.465		0.549999	2.02464	2.02464	10.9574		0.798201	1.68943	1.68943	31.4769		1.09479	1.06865	1.09479	4.0872		1.1031	0.688235	1.1031	10.9857
0.59349	1.12829	1.12829	4.6879		0.459161	0.986322	0.986322	12.5494		0.426423	0.501005	0.501005	8.10442		0.699804	1.34035	1.34035	6.09646		0.899618	0.744989	0.899618	8.60071		0.945084	1.2245	1.2245	6.32902		0.991003	1.51428	1.51428	18.5565		1.17502	2.15459	2.15459	25.9459		0.624135	0.742251	0.742251	6.40705		0.74519	0.603995	0.74519	7.27177
0.654468	0.804569	0.804569	21.8032		1.36824	0.658977	1.36824	9.75666		1.238	1.18737	1.238	13.4953		1.04184	1.45422	1.45422	8.52419		1.06068	1.00474	1.06068	19.5682		0.696961	0.939809	0.939809	6.17472		1.10306	1.33703	1.33703	17.5551		0.806904	2.34126	2.34126	24.141		0.647592	0.738758	0.738758	6.28031		0.764049	0.791719	0.791719	4.44341
1.1134	0.647084	1.1134	4.61441		1.01542	1.30218	1.30218	7.73454		0.938308	1.70919	1.70919	5.09735		0.793335	0.492129	0.793335	9.81552		0.757501	0.665847	0.757501	14.0476		0.510064	0.480108	0.510064	8.9724		0.421156	0.898997	0.898997	30.633		0.774694	1.66628	1.66628	13.0988		0.740505	1.0721	1.0721	3.97077		0.594088	1.07332	1.07332	7.22251
0.548228	0.655449	0.655449	3.52809		0.915254	0.832229	0.915254	8.52527		0.969641	0.810705	0.969641	5.98853		1.6552	1.69666	1.69666	12.3997		1.36972	1.59072	1.59072	3.03883		0.795991	0.896448	0.896448	9.91307		0.997926	0.888794	0.997926	7.38484		0.638461	1.77138	1.77138	24.1799		1.2102	1.53635	1.53635	0		1.25745	1.03929	1.25745	8.97115
0.778784	0.526726	0.778784	5.15637		0.445094	0.551292	0.551292	8.87546		0.437955	1.20493	1.20493	9.86044		0.545854	0.776505	0.776505	20.8251		0.537247	1.71685	1.71685	9.78472		1.01337	1.06558	1.06558	18.8468		0.452706	2.80433	2.80433	14.8538		0.968771	2.20516	2.20516	34.2021		0.679351	0.82279	0.82279	8.29416		0.910198	0.910454	0.910454	3.46572
1.59092	0.836167	1.59092	14.3867		0.922762	0.783043	0.922762	3.6784		0.628822	0.444007	0.628822	6.2014		1.17813	1.31017	1.31017	3.43437		0.664515	1.17904	1.17904	5.43756		0.847428	1.15077	1.15077	12.7792		0.730251	0.875486	0.875486	9.32601		0.97945	1.41178	1.41178	19.7992		0.918146	0.972095	0.972095	7.54455		0.657669	1.68023	1.68023	7.84454
0.464572	1.02222	1.02222	10.7428		1.14604	1.04057	1.14604	7.01323		0.921772	0.90238	0.921772	12.0025		0.546449	0.84161	0.84161	7.17078		0.860434	1.13756	1.13756	4.58177		0.76961	1.58221	1.58221	3.28139		0.899805	2.29013	2.29013	10.6253		0.436185	1.78534	1.78534	32.3474		1.01622	0.663263	1.01622	6.54334		1.38434	1.27363	1.38434	5.30066
0.805236	0.874859	0.874859	8.99407		1.00884	0.58782	1.00884	8.95551		0.621328	0.693705	0.693705	6.52566		0.861393	1.04932	1.04932	4.12328		1.14297	0.757055	1.14297	4.32199		0.591653	1.58232	1.58232	6.63172		0.697224	2.31372	2.31372	7.73055		1.03809	2.73966	2.73966	21.803		0.497446	0.927488	0.927488	5.29824		1.12918	0.872584	1.12918	4.82974
1.19566	1.19156	1.19566	8.95251		0.716941	0.752769	0.752769	3.4498		0.748551	1.3705	1.3705	11.2587		0.758378	0.843309	0.843309	30.6965		1.3311	0.992409	1.3311	5.48301		0.701649	2.07457	2.07457	4.713		0.645435	2.2421	2.2421	8.99532		0.747863	2.08791	2.08791	20.3688		1.00466	1.28516	1.28516	2.5793		0.976729	0.7859	0.976729	8.47623
0.883489	0.845447	0.883489	4.31748		0.713133	0.708747	0.713133	16.2628		1.10126	1.11765	1.11765	6.13932		0.707865	1.05759	1.05759	8.70824		0.446958	0.764194	0.764194	9.5154		0.933661	0.939796	0.939796	7.66593		0.885202	1.27144	1.27144	16.6157		0.502859	1.58161	1.58161	19.7731		0.762963	0.795349	0.795349	7.12533		0.56309	0.622186	0.622186	6.28083
0.817338	0.74477	0.817338	4.25633		0.678862	0.93894	0.93894	18.89		0.673289	0.988622	0.988622	15.7342		0.662261	1.52509	1.52509	10.4279		0.573297	0.456735	0.573297	3.95227		0.877259	1.29686	1.29686	5.83167		1.10927	1.67953	1.67953	9.53967		1.61944	1.93384	1.93384	15.267		0.86637	0.75726	0.86637	2.59311		0.538921	1.11072	1.11072	9.46218
0.432927	0.834108	0.834108	0		0.942225	0.798762	0.942225	7.54703		0.984542	0.54803	0.984542	16.613		1.31271	1.28843	1.31271	5.80852		1.33872	1.06586	1.33872	7.93582		0.793957	0.905426	0.905426	5.64833		0.916084	2.20364	2.20364	14.2811		1.52174	2.80353	2.80353	34.938		0.602034	1.00655	1.00655	3.56336		0.862245	0.741212	0.862245	6.5604
0.807859	0.631383	0.807859	2.37434		0.582496	1.12147	1.12147	11.0743		0.510795	0.736193	0.736193	16.148		1.12681	0.820475	1.12681	8.34412		0.911037	0.872706	0.911037	9.65957		0.560959	1.1879	1.1879	5.51032		0.999331	1.49856	1.49856	11.5063		0.569584	1.87816	1.87816	18.8888		1.0552	0.813805	1.0552	8.34197		0.61564	0.661371	0.661371	8.04324
0.617124	0.544549	0.617124	27.7331		0.944123	0.759407	0.944123	5.21372		0.693358	0.749901	0.749901	6.81402		0.404044	1.43681	1.43681	7.73347		1.02154	0.716372	1.02154	7.34779		0.95254	0.825632	0.95254	12.3898		1.7787	2.64717	2.64717	16.0114		0.796609	2.41533	2.41533	17.9804		0.679486	1.49566	1.49566	2.14276		0.474844	0.643593	0.643593	4.18887
0.904639	0.650238	0.904639	9.80212		0.688692	0.648026	0.688692	7.60574		1.02927	1.12733	1.12733	2.73265		0.751448	1.18723	1.18723	19.7776		0.786094	0.873275	0.873275	4.37628		1.14387	1.35735	1.35735	8.75718		0.657187	1.51424	1.51424	9.57528		0.640968	1.78062	1.78062	37.1256		0.570644	1.27774	1.27774	4.21303		0.514013	1.15879	1.15879	7.34184
0.825961	0.458555	0.825961	7.08668		0.585766	0.525177	0.585766	16.4685		0.568205	0.608158	0.608158	6.68702		0.732923	0.524198	0.732923	6.59718		0.426853	0.646777	0.646777	4.61592		0.94342	1.03157	1.03157	16.8368		0.92304	1.25735	1.25735	23.2529		0.646474	2.57541	2.57541	11.5045		0.836474	0.67642	0.836474	7.61901		1.25984	1.0504	1.25984	6.15728
0.79932	0.538816	0.79932	5.96568		0.708593	0.609178	0.708593	5.24886		0.819704	0.683786	0.819704	7.37462		0.838435	0.697862	0.838435	6.63814		0.612985	1.5329	1.5329	2.76846		1.46739	0.64501	1.46739	6.57525		0.781699	1.62753	1.62753	9.06895		0.562723	1.92862	1.92862	33.0396		0.69492	0.91382	0.91382	3.48607		0.468644	1.60919	1.60919	6.34355
0.789858	0.642736	0.789858	5.04184		0.876297	1.20061	1.20061	16.5287		0.596736	0.761344	0.761344	17.3623		1.16901	0.976845	1.16901	8.19454		0.864047	0.612754	0.864047	6.93345		0.895821	1.38539	1.38539	23.8632		0.588374	1.97833	1.97833	26.5604		0.789272	1.75458	1.75458	13.9547		0.642112	1.08346	1.08346	8.64124		0.613139	0.836036	0.836036	7.80196
0.724034	0.659858	0.724034	12.7613		0.495293	1.10352	1.10352	23.4592		0.658023	0.989087	0.989087	23.3317		0.957471	0.840314	0.957471	58.4901		0.628696	1.19858	1.19858	9.44758		1.26075	1.47924	1.47924	7.73314		0.681981	1.20615	1.20615	8.05565		0.928787	2.03621	2.03621	25.512		0.987024	0.767194	0.987024	10.8213		0.817202	0.734028	0.817202	10.0194
0.973068	0.457978	0.973068	7.2831		0.587545	1.23734	1.23734	8.23908		0.617781	0.835516	0.835516	13.1645		0.886074	0.647588	0.886074	8.43299		0.539721	0.727892	0.727892	12.8899		0.764639	1.71411	1.71411	15.2362		0.736091	1.97229	1.97229	18.1088		1.17041	1.82666	1.82666	16.8409		0.576903	0.60141	0.60141	10.2318		0.669045	0.620485	0.669045	7.17235
0.764772	0.951626	0.951626	3.65615		0.75933	1.12231	1.12231	10.892		0.689002	1.01588	1.01588	20.1756		0.470984	0.766224	0.766224	14.9618		0.807779	0.761178	0.807779	5.60792		0.805575	0.965527	0.965527	12.0977		0.461942	1.17938	1.17938	15.9957		0.483166	1.94033	1.94033	28.3844		1.17098	0.670681	1.17098	4.48577		0.772245	0.804583	0.804583	9.1131
1.04907	0.978634	1.04907	7.8255		0.811911	0.805092	0.811911	6.07503		0.798022	1.3392	1.3392	11.8415		0.778303	0.846486	0.846486	8.63444		0.84137	1.49019	1.49019	5.94477		1.89038	0.985309	1.89038	4.55781		0.439616	1.43338	1.43338	20.7166		0.679611	2.35588	2.35588	30.0892		0.857623	0.988343	0.988343	4.05771		0.927303	0.926119	0.927303	6.1362
0.49726	0.693016	0.693016	5.52189		0.903451	1.08792	1.08792	6.05404		0.80227	0.768548	0.80227	11.1934		0.916775	1.80057	1.80057	3.12232		0.57408	0.728231	0.728231	7.25427		0.508492	1.76265	1.76265	6.59131		0.992134	1.058	1.058	20.1277		0.857123	2.41711	2.41711	15.413		0.729721	1.18401	1.18401	6.5487		0.704722	0.874888	0.874888	7.16751
1.10975	0.447373	1.10975	7.70258		0.691881	1.18836	1.18836	5.39612		1.23645	1.15034	1.23645	9.54381		0.885806	1.38958	1.38958	18.3354		0.591399	0.800337	0.800337	5.40095		0.802724	1.51045	1.51045	3.55776		0.693375	2.13659	2.13659	15.6735		0.978974	3.1989	3.1989	12.8072		1.41202	0.430521	1.41202	4.0088		1.31519	0.368424	1.31519	11.2668
0.715919	0.473646	0.715919	10.1243		0.58317	0.746733	0.746733	5.40316		0.810334	1.05891	1.05891	2.34015		0.964641	1.74431	1.74431	11.1833		0.859878	1.12683	1.12683	5.97246		0.639766	1.55939	1.55939	10.0491		0.780826	1.40335	1.40335	7.85304		0.823787	2.56472	2.56472	22.9682		0.649398	0.692161	0.692161	4.84641		0.76386	0.884154	0.884154	5.63924
1.0741	1.31073	1.31073	5.59273		0.55018	1.27696	1.27696	10.5208		0.65813	1.23029	1.23029	4.03717		0.707192	1.38511	1.38511	11.9451		0.666904	1.20515	1.20515	6.09145		0.733137	1.10269	1.10269	3.19196		0.483894	1.74996	1.74996	16.7298		0.894835	2.10391	2.10391	20.1394		0.964808	1.28358	1.28358	3.46795		0.899337	1.15056	1.15056	5.50038
0.745129	1.13164	1.13164	5.36334		0.843762	1.03812	1.03812	7.70383		1.16811	0.90656	1.16811	15.6135		0.664663	0.605606	0.664663	6.19653		0.866389	0.703081	0.866389	3.5945		0.837093	0.90738	0.90738	3.33815		0.757188	2.02665	2.02665	4.74888		1.11991	2.13928	2.13928	23.5704		0.912594	0.832124	0.912594	11.2796		0.749255	1.46777	1.46777	17.0465
0.964027	1.11104	1.11104	3.52146		0.719076	1.14442	1.14442	4.01522		0.766138	1.39547	1.39547	12.9186		0.690087	1.42268	1.42268	7.48876		0.613283	1.34525	1.34525	6.57336		0.695987	1.09992	1.09992	3.56914		0.650429	1.34767	1.34767	13.7522		1.54042	2.01115	2.01115	37.9041		0.62603	0.650477	0.650477	8.19262		1.30252	0.593029	1.30252	8.20039
0.688876	0.451225	0.688876	6.6556		0.879964	0.881904	0.881904	10.4422		1.00521	0.50955	1.00521	6.2647		0.754201	1.4086	1.4086	5.73542		0.915321	0.774853	0.915321	11.0634		0.399258	1.0836	1.0836	11.536		0.837932	2.07277	2.07277	7.34104		1.16891	2.37628	2.37628	13.7366		0.578907	0.617914	0.617914	3.23126		0.709508	1.25017	1.25017	3.49594
0.929163	0.699633	0.929163	6.40067		0.783756	0.652678	0.783756	13.2546		1.2337	1.0737	1.2337	5.13862		0.605382	1.24035	1.24035	11.4316		0.519703	0.666504	0.666504	0		0.745011	1.08965	1.08965	8.88544		1.07278	2.0796	2.0796	13.558		0.63215	2.84261	2.84261	3.8139		0.852476	0.644276	0.852476	6.1182		0.936215	0.725286	0.936215	5.09383
0.378158	1.13904	1.13904	7.40704		0.556042	0.944185	0.944185	4.35569		0.709597	1.01732	1.01732	3.12224		0.949172	1.6823	1.6823	17.6627		0.971671	1.24108	1.24108	5.47453		0.577831	1.20924	1.20924	9.2312		1.06155	1.46374	1.46374	22.3717		0.827649	1.75755	1.75755	15.7756		0.854253	0.965345	0.965345	2.56439		0.762168	1.12884	1.12884	9.86102
1.20961	1.39393	1.39393	4.92639		0.685405	0.905108	0.905108	4.64457		0.770353	1.56113	1.56113	2.76048		0.784995	1.41631	1.41631	8.37154		0.66659	0.576872	0.66659	8.74349		0.615216	1.47713	1.47713	8.41075		0.778357	2.0826	2.0826	26.3683		0.478051	1.01022	1.01022	14.6249		0.866182	0.891815	0.891815	4.90933		0.91691	0.876725	0.91691	5.68409
0.853933	0.94114	0.94114	4.11358		0.846687	1.21088	1.21088	9.38265		0.564954	0.567118	0.567118	10.9296		0.98021	1.66063	1.66063	22.5092		0.931332	0.621426	0.931332	8.05322		0.683794	0.715989	0.715989	5.87356		0.562637	1.54367	1.54367	15.4271		0.371017	2.30346	2.30346	14.5209		0.800404	0.946693	0.946693	5.66372		0.579824	1.0601	1.0601	6.37039
0.442935	0.737934	0.737934	12.3903		1.01517	1.4561	1.4561	6.52593		0.633147	1.28814	1.28814	3.34873		0.81669	0.459694	0.81669	15.6653		0.867324	0.724941	0.867324	5.96391		0.9077	1.59062	1.59062	10.2975		0.764531	1.54525	1.54525	19.4493		0.760042	2.52928	2.52928	17.3046		0.935213	0.609111	0.935213	5.44137		0.899271	1.11472	1.11472	3.23359
0.931666	0.838239	0.931666	18.113		1.12496	0.786924	1.12496	18.4586		1.07314	0.993085	1.07314	15.3597		0.707305	0.703586	0.707305	10.0982		0.735289	0.750602	0.750602	5.72727		0.782248	0.770645	0.782248	12.0437		0.65123	1.42842	1.42842	4.82161		0.711105	2.81618	2.81618	16.5422		0.912979	0.663789	0.912979	3.4854		0.63206	0.737298	0.737298	9.4388
0.707073	1.14994	1.14994	2.99109		0.692323	1.24488	1.24488	8.31168		0.457913	0.998756	0.998756	3.19503		0.902069	1.41116	1.41116	10.8781		0.579407	1.45619	1.45619	4.75355		1.57297	0.513624	1.57297	5.67131		0.55077	1.61039	1.61039	14.369		1.34727	1.60708	1.60708	20.8475		0.691922	0.988564	0.988564	6.10561		0.734679	0.981158	0.981158	12.0065
0.622733	0.554397	0.622733	5.61416		0.596299	1.02827	1.02827	10.0052		0.954184	1.06215	1.06215	6.21793		1.41942	0.839095	1.41942	9.51318		1.06302	1.43266	1.43266	3.87636		0.921351	1.22127	1.22127	8.47266		0.579711	0.617015	0.617015	9.4888		1.00089	1.58106	1.58106	30.4294		0.768197	0.67979	0.768197	4.17634		0.852057	0.98469	0.98469	6.67067
0.679312	0.899209	0.899209	6.16554		0.40959	1.01366	1.01366	4.4245		0.866637	1.19196	1.19196	15.4919		0.521972	0.991242	0.991242	16.6055		0.599101	0.898762	0.898762	5.88887		0.754621	1.08986	1.08986	11.2437		1.05194	1.36736	1.36736	18.015		0.877881	1.51239	1.51239	31.0598		0.522084	0.553196	0.553196	3.51498		1.40116	0.92145	1.40116	6.44284
0.744703	0.680097	0.744703	6.5793		0.723026	0.789785	0.789785	13.4141		0.982772	1.25652	1.25652	9.46385		0.911658	1.76412	1.76412	23.2167		1.03854	0.963868	1.03854	5.42835		0.619937	1.43897	1.43897	6.7984		0.932948	1.69354	1.69354	10.1878		0.688025	2.32546	2.32546	23.1943		1.03945	0.638664	1.03945	5.98698		0.458915	1.20552	1.20552	7.10428
0.862769	0.800014	0.862769	5.85723		0.741086	0.874352	0.874352	5.5252		0.660243	1.71622	1.71622	5.89677		0.825866	1.6618	1.6618	8.07669		0.566381	1.26314	1.26314	5.96324		0.473258	1.41633	1.41633	4.48274		0.571961	1.60275	1.60275	10.3727		0.96938	2.76399	2.76399	21.0507		1.22009	0.742228	1.22009	3.58509		0.782692	0.798485	0.798485	6.40496
0.625249	0.799042	0.799042	8.43109		0.438646	0.702979	0.702979	10.937		0.79578	0.910178	0.910178	8.81994		0.947866	0.725577	0.947866	6.33619		0.870787	1.2282	1.2282	6.04538		1.03291	1.72515	1.72515	5.14404		1.36523	1.60853	1.60853	13.7624		0.869559	2.77469	2.77469	29.091		0.468487	0.744169	0.744169	8.96571		0.949273	1.29145	1.29145	5.55673
1.00163	0.807021	1.00163	5.99816		0.756948	0.784965	0.784965	11.9073		0.926544	1.07043	1.07043	24.0492		1.05039	1.40341	1.40341	6.54307		0.540511	0.57198	0.57198	0		0.495386	1.38679	1.38679	10.9779		0.722881	1.04283	1.04283	12.1464		0.764556	1.79166	1.79166	8.17834		1.1715	1.54055	1.54055	3.78043		0.422032	0.584433	0.584433	6.46753
0.716725	0.81049	0.81049	6.18425		0.755617	0.571245	0.755617	9.25055		1.17404	0.960644	1.17404	3.38073		1.04597	1.34685	1.34685	14.7857		0.977122	0.691164	0.977122	8.04079		1.00827	1.56282	1.56282	11.1862		0.928889	0.77537	0.928889	13.986		0.68703	2.07844	2.07844	28.028		0.76573	1.15945	1.15945	3.06637		0.629057	0.628058	0.629057	8.36843
0.825479	0.49945	0.825479	5.00797		0.619521	0.762026	0.762026	12.3186		0.687018	0.670706	0.687018	43.6274		0.462286	1.56461	1.56461	15.8252		0.571506	1.36635	1.36635	7.29203		0.593884	1.30871	1.30871	11.0454		0.671863	2.47332	2.47332	4.92645		0.854391	2.41929	2.41929	16.2892		1.07039	1.04134	1.07039	6.1382		0.846551	1.44389	1.44389	7.28425
0.558079	0.646829	0.646829	5.37788		0.896368	1.63504	1.63504	16.5261		0.727497	0.938738	0.938738	12.9664		0.736332	1.30503	1.30503	29.4454		0.533205	0.949191	0.949191	2.17022		0.539597	0.948392	0.948392	7.18756		0.814271	0.507983	0.814271	16.1803		0.750102	2.24686	2.24686	27.7793		1.20481	0.646448	1.20481	9.9337		1.5114	1.27066	1.5114	6.73187
1.01927	0.85695	1.01927	5.97356		1.04262	0.582289	1.04262	8.87793		1.00717	0.536727	1.00717	18.0502		0.929615	0.966759	0.966759	14.5483		1.13402	0.731502	1.13402	8.09022		1.11049	0.691618	1.11049	10.469		0.657757	1.30856	1.30856	6.69185		0.619028	3.00145	3.00145	17.7483		0.855455	1.25739	1.25739	10.7887		0.611145	0.487704	0.611145	4.1445
0.425987	1.09206	1.09206	3.29532		1.23714	0.607427	1.23714	4.75048		0.746968	1.45177	1.45177	15.6274		0.483127	1.00154	1.00154	15.7268		0.756385	1.02926	1.02926	7.98053		1.0508	0.754005	1.0508	14.3658		0.694632	1.32843	1.32843	18.9602		0.674202	0.940964	0.940964	35.5352		1.05475	0.674428	1.05475	6.70579		0.359816	0.719188	0.719188	5.21286
0.829712	1.01426	1.01426	6.37176		0.74631	1.32228	1.32228	13.2383		0.576581	0.678578	0.678578	10.1278		0.840504	0.815154	0.840504	19.0222		0.524046	0.92174	0.92174	7.6461		0.587239	1.20621	1.20621	6.3695		0.710065	1.30833	1.30833	12.0584		1.46695	1.53592	1.53592	31.1354		1.1653	0.699462	1.1653	7.01618		0.712392	1.04442	1.04442	11.4566
0.732272	1.50164	1.50164	24.0533		0.59696	0.697505	0.697505	7.03714		0.767529	1.28566	1.28566	10.2171		0.828535	1.18343	1.18343	5.71835		0	0	0	3.45832		0.643721	0.788844	0.788844	6.2166		1.01685	1.75829	1.75829	19.1748		0.992726	2.87388	2.87388	8.75402		0.920377	1.12155	1.12155	5.79175		0.497433	1.2502	1.2502	4.37852
0.550384	1.13779	1.13779	4.65331		0.704501	0.571716	0.704501	7.70559		0.538782	0.685375	0.685375	11.1121		0.416231	1.76185	1.76185	15.1533		1.0437	0.757787	1.0437	9.97571		1.02514	1.86641	1.86641	7.02747		1.16123	1.98336	1.98336	9.02225		1.24989	2.62582	2.62582	32.3004		0.644283	0.797143	0.797143	7.80923		0.519712	0.674953	0.674953	2.82907
0.707892	0.89655	0.89655	4.75965		1.104	0.781767	1.104	10.3901		1.03251	1.04501	1.04501	11.3563		0.794779	1.33734	1.33734	10.7666		0.535223	0.655809	0.655809	6.89844		0.524978	1.30182	1.30182	13.3485		0.588241	1.60575	1.60575	11.1848		1.06882	1.74054	1.74054	29.0785		1.28087	1.06351	1.28087	3.14287		0.493526	1.22676	1.22676	9.83588
0.665121	1.12062	1.12062	5.76124		0.886848	1.44316	1.44316	10.5554		1.23482	0.873557	1.23482	13.8553		0.593621	1.35495	1.35495	8.53006		0.685486	1.34283	1.34283	11.9713		0.645038	1.42454	1.42454	10.365		0.729241	0.717622	0.729241	17.917		0.813158	2.65901	2.65901	27.793		1.2559	0.803869	1.2559	5.16486		0.643569	0.831186	0.831186	11.3022
1.23735	0.577932	1.23735	13.8663		0.824024	0.722336	0.824024	23.9275		0.611258	0.58318	0.611258	4.56308		0.573596	1.20133	1.20133	25.4323		0.734905	0.614728	0.734905	5.53816		0.815003	0.781697	0.815003	6.06788		0.739477	2.35592	2.35592	17.7391		0.750897	2.19771	2.19771	21.872		0.530874	1.11385	1.11385	6.63582		0.70019	0.98294	0.98294	4.57968
0.619302	1.27463	1.27463	5.87908		1.26217	0.593924	1.26217	2.6179		0.899668	1.15633	1.15633	10.4928		0.619828	0.647159	0.647159	31.2618		0.605262	1.09358	1.09358	5.97549		1.03991	1.19397	1.19397	8.14874		0.649086	1.71777	1.71777	4.27679		0.789178	1.82914	1.82914	25.8067		0.573672	1.3543	1.3543	4.33678		0.442887	1.15859	1.15859	4.05051
0.739274	0.774403	0.774403	8.05327		0.71441	1.00544	1.00544	4.84249		1.01248	0.988202	1.01248	8.05144		1.18972	1.3184	1.3184	27.6859		0.420209	0.913511	0.913511	12.5243		0.942265	1.40309	1.40309	9.65359		0.706867	1.69589	1.69589	4.95039		0.619998	1.75018	1.75018	22.0509		0.725867	0.583969	0.725867	9.13762		0.554557	1.1133	1.1133	5.82789
1.14507	0.73089	1.14507	12.1443		0.572452	1.03692	1.03692	4.46607		0.680257	0.526558	0.680257	8.21376		1.02746	0.8315	1.02746	10.2928		1.27464	0.886411	1.27464	6.5159		0.807831	1.27964	1.27964	8.68506		0.502934	1.66408	1.66408	10.6953		1.11401	2.06564	2.06564	15.965		0.374612	0.795779	0.795779	6.62599		0.846229	0.991262	0.991262	5.49392
0	0	0	4.15377		0.44072	0.757651	0.757651	4.87448		0.637433	1.40087	1.40087	4.09683		0.5837	1.09764	1.09764	10.7125		0.688373	1.14847	1.14847	4.92653		0.647329	0.749468	0.749468	14.3252		0.743309	1.67768	1.67768	14.6263		0.860385	2.09863	2.09863	15.0952		0.781818	0.77296	0.781818	2.83382		1.15484	0.684483	1.15484	8.78682
1.09983	0.425643	1.09983	8.26734		0.782828	1.28532	1.28532	5.76492		0.83782	1.31257	1.31257	12.6794		0.380833	0.734319	0.734319	11.717		0.761394	1.03228	1.03228	3.97757		0.554186	1.18622	1.18622	5.81997		0.790415	1.59525	1.59525	9.17954		0.68041	1.63654	1.63654	14.7956		0.763274	1.00312	1.00312	4.08586		0.518814	1.22505	1.22505	10.0808
0.718934	0.972787	0.972787	6.63982		0.467083	0.58672	0.58672	3.62192		0.995583	1.18681	1.18681	5.97613		1.09741	1.08873	1.09741	13.1205		0.700336	1.15682	1.15682	4.77836		0.92446	0.935803	0.935803	5.36083		0.46474	2.12628	2.12628	6.13466		0.363697	2.64025	2.64025	16.3019		0.735297	1.05914	1.05914	3.46987		0.866099	0.872768	0.872768	2.05493
0.794214	0.916881	0.916881	5.67068		1.06458	0.861078	1.06458	2.8752		0.702249	0.636614	0.702249	5.03831		1.03153	0.830582	1.03153	6.17551		0.702202	0.959809	0.959809	3.10771		0.695203	0.893445	0.893445	13.168		0.487673	2.28541	2.28541	9.74218		1.39264	1.55429	1.55429	17.2587		0.664512	1.01419	1.01419	4.07504		0.380515	0.63575	0.63575	4.86292
0.968229	1.25723	1.25723	6.78441		0.603246	0.982953	0.982953	3.43555		0.726009	1.13331	1.13331	7.55743		0.927666	0.647775	0.927666	4.53433		0.498448	0.952936	0.952936	7.64662		0.978265	1.15476	1.15476	7.37829		1.34449	1.59005	1.59005	13.8888		1.13642	1.29903	1.29903	12.1548		1.02069	0.64286	1.02069	5.7393		0.853327	0.95502	0.95502	7.63055
1.24109	0.612896	1.24109	4.75098		0.739369	0.630442	0.739369	6.56741		0.701876	1.05111	1.05111	12.7462		0.997093	1.17201	1.17201	4.93818		0.650729	1.28097	1.28097	7.77088		1.1562	1.24223	1.24223	11.8099		0.903805	2.42002	2.42002	9.43338		1.2939	1.8861	1.8861	15.4968		0.558661	0.856614	0.856614	7.81709		1.04729	0.823858	1.04729	7.28137
1.10127	0.693653	1.10127	7.96323		0.894099	0.582427	0.894099	9.59437		0.698873	0.698608	0.698873	6.49712		0.783817	1.0831	1.0831	8.04436		0.978106	0.887551	0.978106	7.99254		0.839931	1.08788	1.08788	19.0779		1.03839	1.32747	1.32747	4.88205		0.833437	1.70806	1.70806	17.898		0.444082	1.38415	1.38415	4.13992		1.47417	0.834593	1.47417	5.51194
0.755028	0.867818	0.867818	12.3275		0.796186	0.49843	0.796186	11.2119		1.19313	0.611332	1.19313	7.02865		0.615332	0.730777	0.730777	18.2231		0.787677	1.05528	1.05528	4.03505		0.525594	1.29439	1.29439	10.9988		0.994755	1.3396	1.3396	9.95854		1.06983	2.11326	2.11326	29.2946		0.510683	1.19011	1.19011	6.11876		0.64952	0.930655	0.930655	3.84804
0.933028	0.52826	0.933028	4.21619		0.710058	0.718192	0.718192	3.47508		0.658653	1.5098	1.5098	4.46919		0.88322	1.21354	1.21354	13.0742		0	0	0	4.38177		0.907309	1.33187	1.33187	5.00202		0.950668	1.22757	1.22757	20.9279		0.850743	2.10344	2.10344	13.7905		0.967789	1.01376	1.01376	4.98807		0.702927	0.9953	0.9953	6.08542
0.890285	0.885082	0.890285	2.37108		0.744498	0.84253	0.84253	5.61028		1.50591	0.751093	1.50591	12.1316		0.767764	0.815764	0.815764	3.61602		0.939109	1.1931	1.1931	2.37109		0.969734	0.729749	0.969734	10.5541		0.888883	1.66198	1.66198	15.3317		0.984983	1.78384	1.78384	27.0834		0.537264	0.545426	0.545426	4.47901		0.484898	1.41727	1.41727	9.05161
1.33964	0.697379	1.33964	18.2488		0.718193	0.884749	0.884749	7.54312		0.639467	1.06365	1.06365	6.91429		1.2739	0.973391	1.2739	5.00749		0.751178	0.587635	0.751178	4.57673		0.568996	1.41894	1.41894	2.76801		0.52419	1.57467	1.57467	6.53123		0.614607	1.80962	1.80962	18.3584		0.921711	0.887443	0.921711	4.23698		0.796642	0.661849	0.796642	4.01432
1.02934	0.855162	1.02934	3.7636		0.463608	0.637752	0.637752	8.0843		1.16384	1.43451	1.43451	4.01674		1.0842	1.13051	1.13051	13.6739		0.73472	0.883073	0.883073	6.28518		0.77497	0.900333	0.900333	3.69793		0.824479	1.61847	1.61847	13.582		0.605105	2.00132	2.00132	19.1933		0.633184	1.04965	1.04965	3.99193		0.520785	1.02519	1.02519	5.18232
1.61182	0.769146	1.61182	6.09621		0.420531	1.28887	1.28887	5.35888		1.0896	0.799411	1.0896	2.62147		0.889113	1.32759	1.32759	20.0466		1.15149	0.623682	1.15149	9.0243		1.1391	1.15259	1.15259	9.70877		0.853358	1.11846	1.11846	13.3247		1.33592	1.94878	1.94878	41.5141		0.898444	1.51469	1.51469	2.63308		0.660681	0.898789	0.898789	6.53061
1.43945	1.18623	1.43945	8.22524		0.603293	0.833455	0.833455	15.4692		0.437151	1.68418	1.68418	8.14976		0.896329	1.81759	1.81759	17.1959		0.845283	1.27223	1.27223	6.67809		0.77861	1.85293	1.85293	12.5355		1.74392	1.24842	1.74392	21.4479		1.17402	2.59853	2.59853	10.3404		0.513569	1.26884	1.26884	7.05708		0.695683	0.757955	0.757955	6.42699
0.508934	0.932094	0.932094	3.29393		0.976153	0.780008	0.976153	7.87382		0.627646	0.820426	0.820426	15.6449		0.575092	1.49633	1.49633	8.7991		0.791557	1.0166	1.0166	6.76418		0.975558	1.38068	1.38068	10.1763		0.862865	1.59404	1.59404	9.21996		1.10391	2.2957	2.2957	18.0219		0.922281	0.963689	0.963689	4.25186		0.727721	1.0479	1.0479	5.09027
0.679896	1.45695	1.45695	0		0.717088	1.02384	1.02384	4.93028		0.816069	0.960523	0.960523	4.00015		0.875075	1.25652	1.25652	13.9014		0.921097	1.15033	1.15033	4.81341		1.29081	1.10792	1.29081	7.48383		0.428596	1.33257	1.33257	5.10257		1.12594	2.34891	2.34891	34.3525		0.638994	0.953265	0.953265	7.52053		0.682085	0.90151	0.90151	9.38757
1.05307	0.581343	1.05307	8.61424		0.61341	0.862392	0.862392	7.43667		0.821471	1.14138	1.14138	5.48849		0.389623	0.848198	0.848198	9.15223		0.603455	1.66246	1.66246	3.84881		0.877898	0.580649	0.877898	8.95771		0.790399	2.04357	2.04357	5.06445		1.08063	2.11012	2.11012	17.7149		0.532785	0.515022	0.532785	5.38703		1.04946	0.895549	1.04946	5.66276
0.634476	0.679942	0.679942	8.51552		1.09237	0.591258	1.09237	5.86995		0.712956	1.41414	1.41414	9.4321		0.921664	0.95096	0.95096	29.341		0.992099	1.05123	1.05123	4.12175		0.6723	1.56955	1.56955	4.07391		0.604532	1.78546	1.78546	19.0453		0.946379	2.56635	2.56635	9.72498		0.691863	0.684374	0.691863	3.65008		0.709261	0.814449	0.814449	4.5071
0.645495	0.883566	0.883566	2.78734		1.39082	0.833049	1.39082	21.113		1.06175	0.96296	1.06175	14.2676		0.703409	1.88592	1.88592	15.4895		0.465731	1.15708	1.15708	6.63054		0.662272	0.981864	0.981864	6.17629		0.99082	2.21256	2.21256	31.6885		0.953706	1.58248	1.58248	7.96979		0.454952	0.959604	0.959604	4.45237		1.05083	1.00882	1.05083	6.49368
0.606465	0.638807	0.638807	4.77131		0.839054	0.59489	0.839054	8.75746		0.628891	0.796089	0.796089	7.47113		0.676961	1.145	1.145	25.2665		0.727555	1.18823	1.18823	3.41351		0.500924	0.648549	0.648549	5.41897		0.872561	1.19145	1.19145	4.58376		0.513311	2.26725	2.26725	15.254		1.24219	0.92561	1.24219	5.89034		0.691302	0.85192	0.85192	6.57337
0.962879	0.808526	0.962879	8.33959		1.03506	0.655907	1.03506	9.05894		0.551262	0.506222	0.551262	4.84711		0.929919	2.07696	2.07696	15.7915		0.749697	0.655482	0.749697	4.85735		0.634912	1.60451	1.60451	3.09331		0.698559	1.25249	1.25249	9.28885		0.450762	1.15517	1.15517	19.2721		0.735191	1.47047	1.47047	2.93957		0.501181	0.966569	0.966569	5.62489
0.78256	0.460449	0.78256	3.6744		0.800811	0.888865	0.888865	19.5183		0.552428	1.20847	1.20847	19.2992		1.02734	1.37423	1.37423	7.2814		1.0771	0.984515	1.0771	6.00211		0.800139	1.22118	1.22118	5.78078		0.477362	1.39323	1.39323	9.84914		0.568185	2.13227	2.13227	24.0839		1.10548	0.760253	1.10548	5.39121		1.289	1.22992	1.289	7.13872
1.05123	0.702469	1.05123	7.20775		0.996908	1.52358	1.52358	6.26168		0.846818	1.13906	1.13906	18.52		1.24483	1.45035	1.45035	14.2679		0.591664	0.662766	0.662766	6.64756		0.781178	1.20743	1.20743	5.84787		1.36642	0.839536	1.36642	9.28676		0.562586	2.32801	2.32801	22.8955		1.00822	0.708728	1.00822	3.65249		0.665545	1.308	1.308	10.6601
1.0915	0.530054	1.0915	4.02459		0.745749	0.532172	0.745749	6.38742		0.849524	0.611365	0.849524	9.60831		1.41478	0.788853	1.41478	13.657		0.880537	1.08476	1.08476	15.2399		0.958334	1.07317	1.07317	6.48807		0.428589	1.24457	1.24457	13.363		1.22892	1.50353	1.50353	18.2611		1.0415	1.15598	1.15598	3.17173		0.448392	0.695222	0.695222	11.4573
0.416308	0.858343	0.858343	7.20092		0.786078	0.620197	0.786078	12.7881		1.26061	0.741234	1.26061	13.1499		1.14813	1.63003	1.63003	20.4056		1.16189	0.953893	1.16189	6.72562		0.599963	1.61266	1.61266	10.0216		0.664145	1.95731	1.95731	11.0496		0.459553	1.64198	1.64198	29.5173		0.657792	1.00611	1.00611	16.4736		0.800949	0.694714	0.800949	8.85117
0.579551	1.48155	1.48155	2.46146		0.753521	0.922256	0.922256	5.21476		1.21832	1.00473	1.21832	7.54281		0.825306	0.823351	0.825306	11.3764		1.10391	0.576423	1.10391	7.01751		0.893342	1.02663	1.02663	4.58775		0.913294	1.2547	1.2547	15.7582		0.550645	2.32519	2.32519	22.9323		0.600766	0.615157	0.615157	3.41325		0.570802	1.14755	1.14755	9.72564
1.09272	0.776	1.09272	4.79748		1.3013	0.762757	1.3013	8.95645		1.02506	0.862014	1.02506	12.2448		0.576703	1.8741	1.8741	9.14609		0.892467	1.25196	1.25196	7.03669		0.801671	0.805502	0.805502	11.6694		0.849184	2.272	2.272	12.395		0.754471	1.70595	1.70595	21.7981		0.679897	0.938953	0.938953	8.13522		0.461843	0.942607	0.942607	4.69816
0.867731	0.626133	0.867731	9.44457		0.740246	0.723009	0.740246	2.77733		0.862764	1.14066	1.14066	9.17696		0.572418	0.622485	0.622485	9.55772		0.404691	1.33006	1.33006	6.74206		0.723447	0.763518	0.763518	9.31428		0.70423	1.05701	1.05701	13.0512		0.908451	1.69351	1.69351	21.0024		0	0	0	6.29763		0.601316	0.51157	0.601316	4.49947
0.779968	0.638772	0.779968	16.2432		0.812525	0.95788	0.95788	10.198		0.99872	1.28559	1.28559	10.7908		1.49243	1.28428	1.49243	10.7551		1.1115	0.941476	1.1115	7.34801		0.669435	1.9134	1.9134	4.53771		1.28171	1.76875	1.76875	6.20589		0.991181	1.88196	1.88196	19.0018		0	0	0	5.23372		0.899334	0.806482	0.899334	5.91294
1.0585	0.493309	1.0585	6.73699		1.29108	1.05689	1.29108	3.98802		0.875803	0.659531	0.875803	7.15373		0.8483	1.16283	1.16283	42.6849		0.554322	1.26751	1.26751	10.9626		0.409579	1.11166	1.11166	7.91452		0.578336	1.58878	1.58878	10.4087		1.1626	1.75226	1.75226	17.5462		1.08319	0.845228	1.08319	4.92305		1.16326	0.943328	1.16326	4.75386
0.518468	0.812203	0.812203	6.71069		1.14154	0.926742	1.14154	8.84402		1.28079	1.21018	1.28079	26.2462		0.665749	1.07426	1.07426	16.8686		1.02225	0.730322	1.02225	2.63393		0.781444	1.63265	1.63265	6.26639		1.30921	1.47034	1.47034	14.3045		0.559761	1.92078	1.92078	14.6335		0.590006	1.16215	1.16215	6.46482		1.23716	0.651166	1.23716	4.68408
0	0	0	0		0.98643	0.690973	0.98643	2.75454		0.915633	0.804977	0.915633	12.3718		1.15092	1.46554	1.46554	20.3803		0.861014	1.34741	1.34741	5.02108		0.435932	1.27541	1.27541	8.67673		0.767575	1.48935	1.48935	9.25741		0.671183	2.73513	2.73513	15.4169		1.17158	1.38955	1.38955	7.2145		0.859381	0.960241	0.960241	8.13344
0.790203	0.990957	0.990957	0		0.991187	0.627985	0.991187	11.6533		0.662761	1.07671	1.07671	2.93037		0.814746	1.00769	1.00769	23.706		0.441771	0.546671	0.546671	2.54118		0.819516	1.52382	1.52382	14.42		1.02405	1.50283	1.50283	8.82339		0.84208	2.3134	2.3134	25.7671		0.402963	1.1995	1.1995	8.44978		0.50088	0.708001	0.708001	6.87505
0.965087	0.62731	0.965087	11.4008		0.695786	1.03793	1.03793	4.18321		0.807836	0.899174	0.899174	3.67346		1.14633	0.774344	1.14633	13.7019		0.566846	1.33948	1.33948	7.76933		0.435523	1.69517	1.69517	15.7157		0.770463	1.81436	1.81436	6.04691		0.825999	2.36906	2.36906	30.4632		0.941197	1.03219	1.03219	7.19053		0.690989	0.601797	0.690989	7.52725
0.783045	0.795618	0.795618	5.84168		0.939518	0.692151	0.939518	5.04862		1.18325	1.27753	1.27753	4.19269		0.724457	0.710344	0.724457	18.2306		0.735496	0.77782	0.77782	9.70871		0.77617	1.20345	1.20345	7.39711		0.643567	1.17251	1.17251	20.0539		0.740994	2.12495	2.12495	16.1139		0.451162	1.04954	1.04954	4.2013		0.67923	1.21724	1.21724	7.86838
0.736705	0.596169	0.736705	4.40114		0.520911	0.611845	0.611845	10.6989		0.918414	0.768489	0.918414	10.6933		0.669523	0.645475	0.669523	14.3113		0.995234	0.738532	0.995234	6.83463		1.00403	1.57644	1.57644	11.7051		0.753628	2.261	2.261	11.2548		1.40711	2.68466	2.68466	19.3128		0.462715	0.893149	0.893149	10.1889		0.58059	0.562686	0.58059	5.83713
1.19461	1.05196	1.19461	4.68287		0.952111	0.897788	0.952111	7.96879		0.497208	1.48924	1.48924	15.1663		0.705809	0.802221	0.802221	9.28642		0.736538	0.74276	0.74276	3.66374		0.773427	1.21011	1.21011	3.7754		0.794592	2.29735	2.29735	15.3139		0.930587	1.85809	1.85809	22.9741		0.562698	0.476663	0.562698	4.45693		1.00364	1.01087	1.01087	9.40579
0.55403	1.11175	1.11175	12.264		0.769815	0.50288	0.769815	4.71671		0.677961	0.53101	0.677961	5.69484		0.910344	0.974355	0.974355	8.2922		0.717344	0.823815	0.823815	7.25467		0.506476	1.1584	1.1584	4.52609		0.610187	1.2745	1.2745	18.2329		0.458555	2.80311	2.80311	11.427		0.630084	0.518644	0.630084	5.27845		0.64564	0.981764	0.981764	4.43763
1.59136	1.36058	1.59136	15.3795		0.628324	0.723317	0.723317	8.13167		0.710016	1.26745	1.26745	3.97411		1.20305	0.804308	1.20305	6.46073		0.50355	1.22614	1.22614	3.20355		0.741955	0.549344	0.741955	11.0244		0.741379	1.59753	1.59753	4.11075		1.2118	2.33534	2.33534	22.5535		0.693922	1.63284	1.63284	6.0425		0.530691	0.948069	0.948069	9.49042
1.45027	0.79499	1.45027	11.883		1.01773	0.514663	1.01773	6.28346		0.566945	1.14723	1.14723	3.81774		0.656722	1.11017	1.11017	10.877		0.653833	1.59118	1.59118	13.5823		0.510273	0.925523	0.925523	7.53907		0.944859	1.69722	1.69722	24.0806		0.837472	2.29419	2.29419	24.3658		0.81227	0.786438	0.81227	8.59956		1.00747	1.12262	1.12262	7.75205
0.802838	1.49267	1.49267	3.62024		0.670506	0.774489	0.774489	2.35709		1.04046	1.83458	1.83458	3.88608		0.663795	0.799455	0.799455	26.2183		0.596385	0.413957	0.596385	4.58357		0.889014	0.638376	0.889014	10.427		1.19179	2.27666	2.27666	14.305		1.13501	2.41679	2.41679	23.8526		1.33509	0.972195	1.33509	6.23214		1.00735	0.766257	1.00735	6.49965
0.861627	1.26775	1.26775	6.80585		1.01898	0.562473	1.01898	3.61599		1.13705	0.699185	1.13705	11.1032		0.842717	1.63306	1.63306	9.42759		0.853675	0.711999	0.853675	10.109		0.676598	0.826194	0.826194	16.2451		0.836926	1.72666	1.72666	19.9833		0.864704	1.6383	1.6383	16.2379		1.22963	0.768364	1.22963	2.84186		0.76335	0.931861	0.931861	3.82224
0.70737	0.817095	0.817095	10.491		0.992811	0.843534	0.992811	5.91739		0.688668	0.988117	0.988117	14.9227		0.998357	0.933394	0.998357	12.923		0.815874	1.30994	1.30994	6.27306		0.498754	1.30227	1.30227	5.10394		0.930995	1.53471	1.53471	15.8104		0.882768	2.06236	2.06236	10.0383		0.955636	0.788755	0.955636	5.77176		0.763574	1.02874	1.02874	6.5676
0.919061	0.663337	0.919061	20.0493		0.893424	1.28526	1.28526	4.7111		0.691764	1.21003	1.21003	8.72196		0.780775	0.701327	0.780775	9.76995		1.0508	1.20081	1.20081	5.92958		1.00346	0.576405	1.00346	3.21946		0.776279	1.90201	1.90201	10.0411		0.592878	1.75339	1.75339	22.2374		0.734809	0.633865	0.734809	5.21365		0.604573	1.06795	1.06795	10.0848
0.404308	0.653668	0.653668	8.10156		0.746017	0.910456	0.910456	6.92311		0.92986	0.934313	0.934313	3.03797		0.876377	1.17892	1.17892	5.81629		0.516096	0.765056	0.765056	10.114		0.611473	0.739608	0.739608	3.8971		0.708389	1.46864	1.46864	11.7266		0.514833	2.10041	2.10041	31.3781		0.880439	0.490274	0.880439	5.08648		1.15394	0.67848	1.15394	4.94015
0.685264	0.802047	0.802047	5.87647		0.774067	0.830039	0.830039	6.02701		1.08132	0.846251	1.08132	8.52366		0.749418	1.04914	1.04914	9.17117		0.64001	1.19103	1.19103	5.24051		0.599499	0.551128	0.599499	10.9709		0.754191	0.996264	0.996264	11.3178		0.975536	2.29852	2.29852	17.4299		0.933436	1.34518	1.34518	2.49809		1.21868	0.737929	1.21868	5.50406
0.833619	1.21371	1.21371	13.9095		0.726254	0.829507	0.829507	11.5497		0.728544	1.6681	1.6681	12.0894		0.580829	1.01004	1.01004	11.2627		0.680769	1.55303	1.55303	7.48778		0.997155	0.672643	0.997155	10.4619		0.667343	1.49837	1.49837	6.5147		0.485552	2.52385	2.52385	27.0107		0.44828	1.54828	1.54828	4.35485		1.00959	0.463176	1.00959	5.78943
0.569047	1.095	1.095	5.21948		0.998899	0.941477	0.998899	7.3544		1.49607	1.04964	1.49607	12.4912		0.983892	1.04521	1.04521	15.8507		0.80578	1.34422	1.34422	5.46855		0.593479	0.857838	0.857838	7.81711		0.718542	1.08083	1.08083	5.28155		0.667004	1.64177	1.64177	13.1294		0.503743	0.751245	0.751245	2.78155		0.562698	0.572507	0.572507	1.57232
0.441825	0.747645	0.747645	5.92542		1.00449	0.800887	1.00449	4.55761		1.00097	0.762485	1.00097	7.21414		0.850275	1.01341	1.01341	24.16		0.937441	1.29826	1.29826	2.92032		0.660963	1.00153	1.00153	11.5802		0.929352	0.844412	0.929352	10.5054		0.580533	1.8964	1.8964	6.37009		0.89736	0.625056	0.89736	7.6025		0.94638	0.972531	0.972531	5.86208
0.777565	1.25509	1.25509	5.13737		0.564313	0.826883	0.826883	7.25966		0.515925	0.615038	0.615038	6.07281		0.906169	0.756733	0.906169	17.3074		0.814743	0.723199	0.814743	5.78948		0.668095	0.860266	0.860266	5.43152		0.542495	1.55446	1.55446	19.8304		0.693948	2.3871	2.3871	13.8395		0.983669	0.661091	0.983669	9.10583		0.68281	0.973088	0.973088	4.87934
0.73562	0.401614	0.73562	8.3821		0.741927	0.556568	0.741927	3.2585		0.648197	0.565984	0.648197	2.69162		1.40008	1.15364	1.40008	15.5373		0.447459	1.10789	1.10789	5.36247		1.24823	1.10974	1.24823	9.13849		0.630156	1.25981	1.25981	16.9415		0.656784	2.38145	2.38145	27.257		0.870076	1.16626	1.16626	10.0887		1.28775	1.56114	1.56114	5.25796
1.1434	1.14751	1.14751	3.88279		0.492897	1.02881	1.02881	5.58909		0.803262	0.486636	0.803262	6.92524		0.499742	1.15801	1.15801	21.5894		0.538058	0.703302	0.703302	2.70743		1.1249	1.24829	1.24829	10.0462		0.339569	1.78661	1.78661	23.4996		0.715354	2.69228	2.69228	22.8677		0.420783	0.579665	0.579665	5.24624		0.917062	0.728669	0.917062	4.77722
0.516422	1.39165	1.39165	5.13701		0.944567	0.846782	0.944567	5.42735		0.608972	0.626308	0.626308	11.0097		0.832896	0.521192	0.832896	36.6187		0.614437	1.40853	1.40853	7.29325		0.751807	1.73989	1.73989	18.4819		1.09521	2.03084	2.03084	13.0468		0.682095	1.02773	1.02773	29.3843		0.718647	1.10877	1.10877	7.23303		0.853954	1.02549	1.02549	8.35432
0.799981	0.755329	0.799981	5.26642		0.882958	0.754573	0.882958	11.0159		0.484129	0.653036	0.653036	17.5741		0.486755	1.51497	1.51497	5.72947		0.77605	1.33479	1.33479	3.65186		0.616685	1.36186	1.36186	5.04678		0.567764	2.19255	2.19255	6.93925		0.991017	2.50766	2.50766	24.7817		0.764411	1.16998	1.16998	6.69905		0.592699	1.14648	1.14648	6.20764
0.679003	0.669378	0.679003	25.0607		0.518125	1.50955	1.50955	6.00044		0.891056	0.857592	0.891056	4.46889		0.509126	0.823596	0.823596	10.286		0.761207	1.06117	1.06117	5.82477		0.544081	1.31683	1.31683	13.206		0.691072	1.59634	1.59634	7.80439		1.01757	1.58874	1.58874	13.6326		0.816657	0.818808	0.818808	13.6818		0.468635	0.846783	0.846783	10.1084
0.767105	0.640714	0.767105	3.79695		0.955808	1.11848	1.11848	4.70557		1.88974	1.4275	1.88974	14.7594		1.68712	0.712267	1.68712	7.28727		0.931079	0.90398	0.931079	7.56242		0.906937	0.528589	0.906937	14.4218		0.710033	1.53491	1.53491	13.4999		0.886944	2.3008	2.3008	31.4141		0.729067	0.79769	0.79769	12.1665		0.827063	0.534161	0.827063	7.33218
0.735656	0.386321	0.735656	20.7913		1.12993	0.597391	1.12993	29.8285		1.28364	1.22771	1.28364	5.68223		0.878806	1.73316	1.73316	9.24168		0.822234	0.997918	0.997918	6.05569		0.564129	1.30356	1.30356	9.61459		0.937364	2.12439	2.12439	12.8482		0.815741	1.76477	1.76477	15.0154		0.774345	0.681714	0.774345	4.87689		1.08967	0.719978	1.08967	3.04341
1.13282	0.406012	1.13282	4.96696		0.599061	1.16151	1.16151	9.32611		1.21836	1.02263	1.21836	6.79117		1.21215	1.62066	1.62066	23.5035		0.82406	0.920023	0.920023	9.55794		0.991754	0.963841	0.991754	3.43318		1.30123	1.4457	1.4457	10.8025		0.697699	2.74213	2.74213	19.856		0.718974	0.905354	0.905354	5.89134		0.490641	0.716713	0.716713	5.45641
0	0	0	9.57771		0.537284	0.841505	0.841505	7.21639		0.464331	0.869964	0.869964	10.9406		1.3051	1.18194	1.3051	10.2791		1.22898	1.48115	1.48115	8.50437		0.698235	1.03174	1.03174	13.5214		1.63571	1.82046	1.82046	24.5867		1.31458	1.29791	1.31458	20.3994		0.932648	0.745644	0.932648	6.01244		0.627662	0.943014	0.943014	2.98882
0	0	0	4.85633		0.798438	0.833599	0.833599	4.55741		0.617716	1.0899	1.0899	9.23258		0.816601	0.870169	0.870169	6.81385		0.9588	0.863898	0.9588	13.5922		0.617903	1.40591	1.40591	5.65556		0.643452	1.16427	1.16427	7.73668		1.00727	1.84367	1.84367	19.5926		0.898307	0.796962	0.898307	5.30266		0.674994	1.26051	1.26051	9.12811
1.27405	0.628455	1.27405	6.74704		1.11917	0.927211	1.11917	7.34394		1.08873	0.775822	1.08873	7.45773		1.14554	0.500577	1.14554	5.66927		1.17944	1.01405	1.17944	4.65297		0.606297	0.808039	0.808039	14.0748		0.738435	1.70573	1.70573	12.0479		1.1633	1.79591	1.79591	19.8169		1.00135	0.747711	1.00135	7.64484		0.543854	0.678088	0.678088	2.99307
0.793483	0.524499	0.793483	10.8993		1.26912	1.03699	1.26912	3.60107		0.678632	0.724892	0.724892	28.8332		0.70617	1.31584	1.31584	7.60832		1.12195	0.453772	1.12195	4.82254		0.861563	0.525691	0.861563	13.7402		1.15614	2.10516	2.10516	9.37797		0.892534	2.6281	2.6281	17.2873		0.933168	1.27235	1.27235	4.06237		1.13561	0.661151	1.13561	7.51558
0.487597	0.764484	0.764484	11.2468		0.881367	0.786063	0.881367	8.8774		0.583723	0.493096	0.583723	19.7582		0.549048	0.703863	0.703863	16.0406		1.06305	1.48047	1.48047	5.7358		0.597862	0.883382	0.883382	4.26036		0.603859	1.41565	1.41565	5.74971		0.544819	2.31788	2.31788	5.86884		0	0	0	5.06922		0.734046	1.04725	1.04725	5.85829
0.700065	0.853687	0.853687	9.1821		0.641994	0.64956	0.64956	9.3139		0.992289	1.12375	1.12375	15.7327		0.688594	0.782175	0.782175	9.47012		0.662071	1.19478	1.19478	8.38368		0.612237	1.50357	1.50357	11.232		0.9612	1.37366	1.37366	14.2343		1.66006	3.20594	3.20594	30.6487		0.770487	0.499919	0.770487	4.33465		0.68321	0.904698	0.904698	11.3225
0.471653	1.17834	1.17834	6.94931		0.526877	0.847204	0.847204	5.62073		0.736885	0.578648	0.736885	6.92591		0.852164	1.62237	1.62237	13.0995		0.777531	1.6101	1.6101	3.50705		1.44713	0.8911	1.44713	10.3071		0.53419	2.27538	2.27538	14.9929		0.440871	2.4178	2.4178	10.1597		0.891657	0.842386	0.891657	10.4869		0.913234	0.835974	0.913234	2.54137
0.751404	0.533553	0.751404	4.44261		0.862352	0.748578	0.862352	7.66106		0.768843	0.96839	0.96839	6.20774		0.477323	1.18109	1.18109	6.58221		0.809809	1.36901	1.36901	10.4882		0.495639	0.837253	0.837253	5.24359		0.529115	1.31464	1.31464	12.4989		0.440353	2.89646	2.89646	35.4155		0.951993	0.653329	0.951993	6.93685		0.544325	1.04258	1.04258	8.24118
0.718536	0.559096	0.718536	5.45462		0.81079	0.61638	0.81079	9.86809		0.788642	0.942771	0.942771	11.1		0.619501	0.914178	0.914178	6.08593		0.933035	0.897634	0.933035	5.51546		1.16375	1.44044	1.44044	5.65591		0.963201	1.15362	1.15362	5.07293		0.761024	2.33137	2.33137	26.6145		0.75695	0.67231	0.75695	11.1023		0.778417	1.05954	1.05954	7.09979
1.16933	0.848222	1.16933	5.25779		0.680767	1.16272	1.16272	5.09594		1.03876	1.17098	1.17098	4.27008		0.625449	1.91243	1.91243	14.7571		0.893122	1.30087	1.30087	5.30275		1.31283	1.37792	1.37792	5.93012		0.635636	1.59219	1.59219	12.6328		1.02789	2.57931	2.57931	8.67078		0.780136	0.751823	0.780136	7.78571		0.823665	0.855092	0.855092	4.31165
0.652995	1.31837	1.31837	6.71185		0.890391	1.23888	1.23888	9.31579		1.35004	1.05311	1.35004	15.1092		1.47156	0.769671	1.47156	27.0864		0.48906	0.831606	0.831606	6.49969		0.5072	0.881067	0.881067	8.39923		0.529156	2.44661	2.44661	29.931		0.857637	1.8091	1.8091	31.6368		0.820161	0.751725	0.820161	4.16485		0.536383	0.877157	0.877157	9.11626
0.663035	0.917152	0.917152	5.1184		0.917627	0.456971	0.917627	3.74488		0.941325	1.4007	1.4007	5.18738		0.611764	0.933046	0.933046	25.5903		0.722813	1.1892	1.1892	3.15316		0.784466	1.20043	1.20043	13.1378		0.861272	2.75988	2.75988	15.9331		0.830524	2.29412	2.29412	13.2527		0.873973	0.805786	0.873973	6.84298		1.40317	1.16998	1.40317	5.84405
0.613155	0.554642	0.613155	9.73338		0.466527	0.815565	0.815565	6.8914		0.588233	1.10612	1.10612	11.0946		0.922279	0.481127	0.922279	28.1449		0.801797	1.30312	1.30312	6.38273		0.81467	0.528432	0.81467	6.14159		0.925177	1.67233	1.67233	14.2772		1.32218	2.38939	2.38939	21.6937		0.667325	0.822816	0.822816	12.2802		0.421695	0.991289	0.991289	8.17447
0.825698	1.49783	1.49783	5.81844		0.698746	0.929141	0.929141	8.28586		0.643154	0.682666	0.682666	15.4824		0.609545	1.0528	1.0528	15.5968		0.576154	1.1695	1.1695	3.85103		0.82213	0.953509	0.953509	10.712		0.782444	1.2984	1.2984	22.3691		1.14396	2.76808	2.76808	12.0714		1.15609	0.736037	1.15609	0		0.872893	0.568435	0.872893	7.38682
0.6582	0.893057	0.893057	8.75103		0.753839	1.66628	1.66628	14.0883		0.619024	0.933576	0.933576	4.71649		0.655968	1.04934	1.04934	32.5933		0.760643	1.10632	1.10632	4.68117		0.542757	0.85774	0.85774	7.17119		1.19252	1.30304	1.30304	11.2771		1.36948	1.66418	1.66418	18.496		0.564806	0.866015	0.866015	4.06118		0.816424	0.57425	0.816424	4.13416
1.26519	1.5956	1.5956	7.85078		0.804162	0.508578	0.804162	11.5624		1.17284	1.36592	1.36592	29.7541		0.700486	1.02355	1.02355	21.0816		0.472907	1.12182	1.12182	2.49232		0.638051	0.656734	0.656734	15.8474		0.828599	2.09504	2.09504	5.46648		0.629486	2.40756	2.40756	12.5198		0.59191	0.734373	0.734373	4.53997		0.933812	0.57457	0.933812	3.16109
0.481293	0.88434	0.88434	6.48922		0.849374	0.732665	0.849374	4.77865		1.00632	0.922654	1.00632	3.96105		0.802652	2.22529	2.22529	14.8235		0.660134	1.86106	1.86106	11.8497		0.801245	1.88833	1.88833	11.9029		0.918514	1.78271	1.78271	13.1629		0.74796	1.63034	1.63034	19.0784		0.612834	1.25477	1.25477	3.80737		1.41082	0.496546	1.41082	6.78861
0.421582	0.980507	0.980507	3.57061		1.16575	1.83198	1.83198	14.0237		0.980452	0.725652	0.980452	16.3676		0.804931	1.48929	1.48929	9.36361		1.17851	0.888979	1.17851	4.71131		1.04677	1.12779	1.12779	3.40421		1.03724	1.69268	1.69268	9.39068		1.11778	2.2562	2.2562	32.4647		0.455064	1.095	1.095	3.98343		0.942256	0.840479	0.942256	1.25041
0.927982	0.964419	0.964419	8.26046		0.850371	0.689848	0.850371	6.55134		1.37602	0.599175	1.37602	5.16859		0.977236	0.762478	0.977236	11.0928		0.668809	1.09298	1.09298	6.75466		0.846089	1.04274	1.04274	11.9214		0.609043	1.24909	1.24909	19.4445		0.733435	2.69441	2.69441	14.3851		1.16255	0.616955	1.16255	6.14969		0.635319	1.24045	1.24045	3.34999
1.13153	0.677087	1.13153	3.12534		0.82821	1.0916	1.0916	4.36226		0.783318	0.845746	0.845746	14.4918		0.574939	1.04308	1.04308	5.73637		0.628363	1.15876	1.15876	5.44024		0.705296	1.46367	1.46367	8.07394		0.768751	0.826302	0.826302	20.7926		0.509043	1.92487	1.92487	16.6122		0.981903	1.12903	1.12903	5.76536		0.974288	1.68202	1.68202	8.71872
0.850794	0.546626	0.850794	6.11702		0.709668	0.472879	0.709668	15.783		0.731987	0.807279	0.807279	3.12471		0.663813	1.28455	1.28455	7.95544		0.529969	1.03916	1.03916	4.72961		0.454668	1.6362	1.6362	5.04222		1.08436	1.77197	1.77197	5.66855		0.655097	1.88519	1.88519	12.4763		0.735479	0.825867	0.825867	6.30147		0.739389	1.35604	1.35604	7.8873
0.802799	1.24007	1.24007	7.43896		0.644305	0.742531	0.742531	5.53049		0.666481	0.798528	0.798528	11.405		0.663202	1.10936	1.10936	15.9107		0.639955	0.677312	0.677312	9.21174		0.723049	0.731882	0.731882	8.74178		0.942812	1.34237	1.34237	3.69746		0.959203	1.98468	1.98468	24.8756		1.45246	0.967993	1.45246	9.68926		0.720897	0.969822	0.969822	7.16824
0.890971	0.626677	0.890971	7.06872		0.830383	0.932569	0.932569	4.62409		0.823541	0.570344	0.823541	11.0796		0.537002	1.52847	1.52847	8.60527		0.595893	0.985547	0.985547	8.84956		0.900072	1.43722	1.43722	7.50714		0.801615	1.77217	1.77217	14.6741		0.771371	2.31722	2.31722	32.9661		0.452021	0.465324	0.465324	4.33005		0.678416	1.28563	1.28563	7.83644
0.403252	1.05566	1.05566	8.80408		0.755939	1.61294	1.61294	13.2623		0.706725	0.82886	0.82886	13.1237		0.702985	1.10474	1.10474	21.9027		0.982497	0.918136	0.982497	8.54893		0.774702	1.06349	1.06349	3.40561		1.09453	2.47931	2.47931	8.86738		1.13296	2.11002	2.11002	12.7638		0.785039	1.02532	1.02532	6.50585		0.733186	0.815308	0.815308	3.15593
0.773915	0.854965	0.854965	1.85395		0.58224	1.90052	1.90052	9.905		0.659887	0.60237	0.659887	2.09838		1.92219	1.39482	1.92219	17.0934		0.736128	1.53894	1.53894	2.55727		0.758517	0.49991	0.758517	4.07204		0.637766	2.17169	2.17169	14.6813		1.08615	2.62531	2.62531	3.90502		0.937635	0.501005	0.937635	5.90914		1.00575	0.597352	1.00575	7.4804
0.634686	0.761668	0.761668	3.30546		1.22978	0.842664	1.22978	7.60607		1.05887	0.730962	1.05887	13.4077		0.972852	1.09553	1.09553	9.67483		1.13446	1.07269	1.13446	3.5628		0.863151	1.55931	1.55931	9.19056		0.668187	1.20792	1.20792	9.67114		1.09716	2.0416	2.0416	16.4252		1.02624	0.684924	1.02624	6.81426		1.14818	1.08913	1.14818	7.7944
0.620765	0.802629	0.802629	9.96979		0.35098	1.23009	1.23009	10.9736		0.989801	0.741227	0.989801	13.9732		0.619605	0.951247	0.951247	13.4392		0	0	0	3.97433		1.19854	0.948324	1.19854	10.2955		1.57307	1.55727	1.57307	8.12797		0.913991	1.42761	1.42761	26.4335		0.467898	0.954207	0.954207	6.77955		0.681279	1.06929	1.06929	5.9774
0.53721	0.661143	0.661143	4.49862		1.06061	1.04546	1.06061	5.55507		1.00638	0.732278	1.00638	10.9591		0.544082	1.42953	1.42953	7.01155		0.929522	1.17648	1.17648	3.64434		0.976663	0.915673	0.976663	3.61491		0.797824	2.03413	2.03413	8.79775		0.855673	2.03128	2.03128	11.5161		0.677938	1.04064	1.04064	0		1.39386	0.837314	1.39386	5.62384
1.04241	0.9764	1.04241	7.69958		1.10288	0.679312	1.10288	6.6027		1.08028	0.906855	1.08028	11.8825		0.968282	1.53835	1.53835	7.91216		0.730311	0.471861	0.730311	0		0.646845	1.11755	1.11755	11.835		0.531825	1.58866	1.58866	24.8469		0.710277	2.29601	2.29601	25.6545		0.675636	0.828769	0.828769	6.24671		1.02895	0.993916	1.02895	5.13986
1.05015	0.648307	1.05015	11.8386		0.785439	0.53515	0.785439	5.68381		1.38036	1.25203	1.38036	8.13416		0.8445	0.847767	0.847767	18.1479		1.05046	0.817234	1.05046	5.60401		0.86693	2.24174	2.24174	6.93215		0.985764	2.18122	2.18122	10.8116		1.04272	2.42666	2.42666	19.155		1.01786	0.921722	1.01786	6.559		0.405069	0.474829	0.474829	10.3485
0	0	0	6.15308		0.813645	1.07198	1.07198	6.00499		0.947664	0.714823	0.947664	9.08047		0.828574	0.839548	0.839548	20.5679		0.880885	1.04556	1.04556	4.04758		0.66392	0.911604	0.911604	3.48871		0.699923	1.02023	1.02023	12.6774		0.786876	3.2352	3.2352	17.685		1.50776	0.323149	1.50776	3.84278		1.28291	1.03463	1.28291	7.80276
0.606241	0.692252	0.692252	4.51133		1.27325	1.03008	1.27325	10.3619		0.821891	1.07375	1.07375	13.9993		1.17457	1.36023	1.36023	20.8326		1.08662	0.460804	1.08662	4.81655		0.759303	1.72189	1.72189	13.2046		0.864808	1.58459	1.58459	10.2639		0.616081	2.02564	2.02564	10.6223		0.986081	1.16581	1.16581	7.58164		0.458064	0.694547	0.694547	5.73251
0.504981	1.08067	1.08067	8.36878		0.560525	0.475706	0.560525	7.4716		0.805362	0.92089	0.92089	9.04405		0.403684	1.05652	1.05652	14.1759		0.437992	1.3282	1.3282	7.21018		0.513172	1.45694	1.45694	13.9092		0.761436	1.99018	1.99018	5.91535		0.569115	2.0482	2.0482	17.6638		0.754804	1.02232	1.02232	5.78338		1.05443	0.552886	1.05443	8.24467
0.706057	0.830445	0.830445	5.28497		1.49724	0.642778	1.49724	4.89364		1.24323	1.14659	1.24323	9.99449		0.566191	1.22339	1.22339	19.4269		0.843878	0.458538	0.843878	5.24524		0.505151	0.462238	0.505151	6.84873		1.05517	1.35114	1.35114	15.1176		0.637794	2.35354	2.35354	25.7926		0.789345	0.92152	0.92152	2.66657		0.613218	0.775088	0.775088	7.68685
1.28535	0.557558	1.28535	8.69018		0.659818	0.644002	0.659818	3.54926		1.05212	0.967685	1.05212	5.80037		0.57395	1.26541	1.26541	11.0188		0.677773	2.07422	2.07422	2.63207		1.03385	1.32841	1.32841	9.27133		0.916825	1.18692	1.18692	12.0444		0.774043	2.7421	2.7421	32.6551		0.715975	0.951478	0.951478	8.63121		0.878872	0.883848	0.883848	7.20112
0.944327	1.31064	1.31064	11.3765		1.1755	0.769168	1.1755	13.2629		0.915572	0.698007	0.915572	21.5654		0.943509	1.37513	1.37513	9.8488		0.775718	0.580575	0.775718	9.26685		1.04301	0.757185	1.04301	15.5048		1.20917	1.6715	1.6715	16.624		1.21179	1.73033	1.73033	20.8258		0.783393	1.00033	1.00033	8.61861		1.23914	0.939679	1.23914	7.91294
0.959386	0.786523	0.959386	5.10115		0.937015	0.621183	0.937015	4.4562		1.23844	0.941173	1.23844	6.01771		1.29844	0.75969	1.29844	7.44232		0.801793	1.19266	1.19266	4.11932		0.693713	1.4162	1.4162	13.0648		0.565797	2.30996	2.30996	12.6262		1.1327	3.10536	3.10536	18.3971		0.610373	0.619021	0.619021	5.69392		0.581859	1.227	1.227	7.00967
0.709787	1.19114	1.19114	7.70795		0.865383	0.501841	0.865383	5.61661		1.37644	0.969321	1.37644	20.9968		0.712265	1.17697	1.17697	7.54317		1.10786	1.45287	1.45287	5.16419		1.08634	1.28217	1.28217	4.52896		0.761247	1.22341	1.22341	9.23292		0.856785	1.60459	1.60459	22.2973		0.753446	0.918829	0.918829	3.22623		0.839568	1.06666	1.06666	10.2315
1.26798	1.03198	1.26798	9.83009		0.64234	0.793544	0.793544	3.26714		0.975235	1.52107	1.52107	2.23438		0.691793	1.87456	1.87456	12.8424		1.24159	0.922111	1.24159	4.6601		1.03913	1.05122	1.05122	4.02127		0.840781	1.87702	1.87702	9.08719		0.855808	1.37091	1.37091	26.6218		0.854624	0.588284	0.854624	6.42338		1.1134	1.343	1.343	9.11067
0.850236	0.904227	0.904227	6.21285		0.950787	0.346141	0.950787	6.10161		1.12262	1.59154	1.59154	8.45021		1.17345	1.23369	1.23369	4.612		0.507202	0.800477	0.800477	6.67823		0.876269	1.57485	1.57485	7.28867		0.658221	2.21909	2.21909	19.4164		1.05146	1.57765	1.57765	17.993		0.635344	1.09277	1.09277	14.1465		0.887399	1.17681	1.17681	4.48127
0.351052	1.02376	1.02376	5.66457		0.600557	0.839517	0.839517	9.92547		0.595598	0.601137	0.601137	7.0898		0.832123	0.959004	0.959004	23.1993		1.13886	1.26796	1.26796	3.68463		0.580082	0.874354	0.874354	5.8046		1.03088	0.592414	1.03088	12.7767		1.06949	2.41501	2.41501	35.1552		0.864865	0.814263	0.864865	5.26213		0.471469	1.23219	1.23219	11.6659
0.469211	0.793448	0.793448	6.89949		0.529203	1.07565	1.07565	12.042		0.75399	1.20947	1.20947	5.97816		0.892835	1.34371	1.34371	19.8593		0.539233	0.791627	0.791627	4.11681		0.992561	0.664242	0.992561	8.71416		0.98369	1.67163	1.67163	24.9039		0.861863	2.09565	2.09565	19.0984		1.1445	0.531456	1.1445	9.70178		0.576987	0.841687	0.841687	8.296
0.991814	0.642729	0.991814	4.14466		0.868294	0.332902	0.868294	22.6504		0.704815	1.25821	1.25821	7.55979		1.08577	0.836247	1.08577	6.047		0.690499	1.3196	1.3196	5.85792		0.646304	1.04827	1.04827	9.57821		1.04958	1.40655	1.40655	16.8121		0.476215	2.67234	2.67234	14.5806		0.406032	1.1383	1.1383	6.30377		0.847921	0.955762	0.955762	10.4047
0.713014	0.451463	0.713014	7.21276		0.705399	0.85791	0.85791	15.0104		0.509034	1.23081	1.23081	7.58439		1.59278	1.30586	1.59278	14.351		0.770118	0.841931	0.841931	9.91476		0.99132	1.2069	1.2069	5.2452		0.725157	1.38213	1.38213	3.20027		0.580219	2.7144	2.7144	19.3003		1.02592	0.958943	1.02592	10.1191		1.05605	1.41647	1.41647	11.2128
0.484411	1.02319	1.02319	4.05666		0.533811	0.870654	0.870654	2.98766		0.548035	0.625058	0.625058	10.5866		0.796548	1.31063	1.31063	19.7908		0.756497	0.940841	0.940841	4.68736		0.935282	1.73053	1.73053	10.6882		0.8286	1.41562	1.41562	12.7365		1.10763	2.29045	2.29045	26.3964		0.892452	0.791163	0.892452	4.86253		0.843539	1.24471	1.24471	7.32367
1.20737	1.11174	1.20737	6.9864		0.966496	0.825971	0.966496	9.79163		0.929212	0.857254	0.929212	11.5988		0.801867	0.983832	0.983832	15.211		0.467482	1.21124	1.21124	6.11073		0.530993	0.900942	0.900942	7.22445		1.31512	1.58946	1.58946	17.9033		1.39567	1.5226	1.5226	14.452		0.553358	0.92677	0.92677	5.13124		0.996489	1.22343	1.22343	7.38338
0.585183	0.851636	0.851636	7.77216		0.762121	0.439661	0.762121	14.5951		0.822453	0.755921	0.822453	13.6057		0.673006	1.28308	1.28308	18.573		0.73137	0.95774	0.95774	9.58814		0.957507	0.89534	0.957507	6.5092		0.536321	1.97507	1.97507	12.9923		1.01308	2.38351	2.38351	15.925		0.82602	0.742194	0.82602	6.1047		0.38666	0.618128	0.618128	9.6357
0.837707	0.661807	0.837707	7.04568		0.973123	0.866456	0.973123	37.7585		0.556077	1.17315	1.17315	15.8284		0.610039	1.13083	1.13083	14.4418		0.771247	0.951969	0.951969	4.80974		0.641484	0.858298	0.858298	4.68527		0.990405	2.59632	2.59632	4.12606		0.767417	1.70378	1.70378	15.2247		0.399324	0.847844	0.847844	7.05904		0.643763	0.805208	0.805208	7.0428
0.384928	1.40857	1.40857	3.22138		0.830339	0.800726	0.830339	6.99932		0.475646	0.673302	0.673302	15.33		0.701002	1.59573	1.59573	8.69538		1.02149	1.0709	1.0709	2.6752		0.979583	1.83409	1.83409	7.47379		1.43047	1.87272	1.87272	15.8581		0.570002	1.10042	1.10042	13.6614		0.468505	1.28245	1.28245	3.06602		0.786464	1.04028	1.04028	2.40928
0.55277	0.961749	0.961749	9.05423		0.63875	0.522299	0.63875	6.91984		0.851155	1.09357	1.09357	8.84558		0.479463	1.43884	1.43884	17.4225		1.05056	1.50033	1.50033	7.60714		0.651985	0.792946	0.792946	11.9542		1.47925	1.61644	1.61644	21.8638		1.12681	1.69421	1.69421	24.4929		0.606385	0.728134	0.728134	2.47752		0.989393	0.820652	0.989393	3.94943
1.05085	1.10078	1.10078	4.58073		0.344715	0.790647	0.790647	7.5007		1.0161	1.17068	1.17068	10.6127		1.09167	0.973347	1.09167	10.1852		0.459093	0.790786	0.790786	13.1106		1.23217	1.41299	1.41299	16.2289		0.696666	1.98664	1.98664	15.3731		0.680081	1.99397	1.99397	13.7608		0.744195	1.06181	1.06181	4.65241		0.542287	1.60269	1.60269	2.12684
0.791559	0.915635	0.915635	4.091		0.777248	1.02153	1.02153	7.9998		1.03453	0.8192	1.03453	11.5119		1.1195	1.38274	1.38274	22.4093		0.647751	1.17729	1.17729	6.98104		0.597264	1.34199	1.34199	11.2657		0.580788	1.74009	1.74009	21.6339		0.637888	1.93632	1.93632	10.0409		0.571383	0.896043	0.896043	3.22259		1.1089	0.804544	1.1089	8.71713
0.772262	0.628147	0.772262	11.6134		0.403618	1.39379	1.39379	5.42235		0.567819	1.11297	1.11297	6.37023		1.09282	1.40754	1.40754	17.8897		0.864546	1.19962	1.19962	13.402		0.954605	1.48238	1.48238	7.58517		0.667442	2.04767	2.04767	8.69841		1.14292	2.37656	2.37656	10.7997		0.70306	1.59699	1.59699	4.18231		0.721653	0.801677	0.801677	5.55759
0.620323	1.45579	1.45579	7.45045		0.70149	0.808132	0.808132	10.9292		0.954486	0.577213	0.954486	7.12864		0.839512	0.954148	0.954148	11.3957		1.06427	0.399833	1.06427	17.4024		0.78932	0.969755	0.969755	9.48087		0.823461	1.83091	1.83091	14.224		1.66172	2.00254	2.00254	28.153		1.09574	0.969628	1.09574	7.4973		0.667543	0.677997	0.677997	10.3239
1.06648	1.21237	1.21237	3.33202		0.475269	0.79958	0.79958	7.48792		0.920995	0.886505	0.920995	9.70984		0.626676	1.01588	1.01588	6.36235		0.728864	1.32671	1.32671	4.10383		0.642491	1.2538	1.2538	5.18705		0.625809	1.60037	1.60037	14.0683		0.691479	2.8632	2.8632	20.5502		0.501	0.721742	0.721742	4.76055		0.738207	1.71198	1.71198	8.38998
0.509065	1.04862	1.04862	6.51329		0.82805	0.682955	0.82805	4.10311		1.14872	0.786814	1.14872	7.43009		0.706733	1.98483	1.98483	27.8989		0.882703	0.997224	0.997224	8.04883		1.26431	0.883161	1.26431	11.7261		0.765164	1.61608	1.61608	9.91019		0.726749	2.4509	2.4509	31.543		1.22753	1.12771	1.22753	5.83999		1.04003	0.525354	1.04003	6.6039
0.843648	0.610507	0.843648	7.20139		0.941006	0.853834	0.941006	6.74874		1.05057	0.979387	1.05057	12.2239		0.747853	1.08839	1.08839	9.36175		0.853765	1.02696	1.02696	15.0008		1.30223	1.0371	1.30223	7.03908		0.632785	1.73229	1.73229	16.789		0.745913	2.1385	2.1385	27.1218		1.44299	0.396202	1.44299	9.32757		1.03399	0.791337	1.03399	8.7738
0	0	0	8.2834		0.794378	0.515056	0.794378	8.95284		1.04614	0.958156	1.04614	12.6359		0.927231	1.81469	1.81469	9.79231		0.633658	0.508811	0.633658	4.69529		0.818422	1.62929	1.62929	3.7614		0.448349	1.65583	1.65583	9.7019		0.579556	1.1332	1.1332	14.0112		1.26718	1.39061	1.39061	4.49112		0.913944	1.25497	1.25497	4.79177
0.648922	0.891755	0.891755	3.73421		0.794341	0.473668	0.794341	7.50942		0.921693	1.12775	1.12775	11.2583		0.586093	1.09572	1.09572	6.50932		0.9812	1.33117	1.33117	5.90585		0.964198	1.41973	1.41973	8.47818		0.691553	1.42755	1.42755	20.5581		0.840429	2.33503	2.33503	19.692		0.72058	1.46459	1.46459	3.08081		0.716476	1.26101	1.26101	6.76828
0.673734	0.805025	0.805025	5.70542		0.644256	0.72047	0.72047	5.30278		0.656759	1.20716	1.20716	4.3276		0.802912	2.19286	2.19286	6.08172		0.437235	0.555039	0.555039	5.84222		0.486559	0.984255	0.984255	10.3529		0.660717	2.01169	2.01169	4.77552		0.659245	2.26305	2.26305	20.3158		0.536019	0.877589	0.877589	5.29623		1.05232	0.85608	1.05232	5.53256
0.630584	0.763326	0.763326	5.78699		0.744496	0.520472	0.744496	9.02891		0.738515	0.663873	0.738515	19.9861		0.524527	0.974406	0.974406	16.8385		0.59879	1.00103	1.00103	5.83665		1.40756	1.4646	1.4646	7.01411		0.786134	1.4475	1.4475	12.524		0.578853	1.82621	1.82621	15.8233		0.666847	1.18426	1.18426	4.81722		0.617202	0.780464	0.780464	3.5604
0.894833	0.624663	0.894833	3.84687		0.674236	0.821615	0.821615	7.57246		0.866614	1.20297	1.20297	3.00153		0.864235	1.72495	1.72495	10.9896		0.662997	0.769783	0.769783	7.09362		0.905912	1.29412	1.29412	10.3165		0.719473	1.58504	1.58504	16.4617		0.764316	2.5491	2.5491	17.7389		1.08151	1.55334	1.55334	2.96302		0.802446	1.42801	1.42801	9.75287
0.636995	0.71494	0.71494	7.02653		1.15603	0.439198	1.15603	3.73306		0.721509	1.55873	1.55873	10.8573		0.729279	0.76239	0.76239	9.55149		1.01292	0.878279	1.01292	6.54261		0.597001	1.23422	1.23422	16.917		0.606998	1.66484	1.66484	7.18182		1.18631	2.63632	2.63632	19.8585		1.36413	0.656634	1.36413	3.92049		0.658925	0.793155	0.793155	13.0601
0.886994	1.16175	1.16175	6.18744		0.686197	1.54027	1.54027	3.84314		0.35037	1.02877	1.02877	5.88525		0.761732	1.4649	1.4649	8.01921		1.09757	0.857321	1.09757	7.98426		0.593972	0.736601	0.736601	3.928		0.8697	1.63771	1.63771	8.96211		0.71403	2.58801	2.58801	28.3333		1.40616	0.786339	1.40616	6.99217		1.22212	0.805457	1.22212	6.31538
0.796916	0.790406	0.796916	7.33728		1.75881	0.869242	1.75881	14.9656		0.69922	0.80795	0.80795	9.06381		0.932394	0.83792	0.932394	14.6745		0.508645	1.53776	1.53776	8.10413		0.750336	1.10959	1.10959	8.23008		0.693764	1.11167	1.11167	3.36925		1.3285	2.03877	2.03877	9.27748		0.671823	0.775663	0.775663	4.82996		0.57286	0.90147	0.90147	17.3429
0.692922	1.20092	1.20092	6.48491		0.68045	1.00105	1.00105	6.70719		0.536974	1.24231	1.24231	8.0323		1.14051	1.8111	1.8111	12.3854		0.615642	0.501489	0.615642	0		1.2605	1.71725	1.71725	6.17962		0.584401	1.45417	1.45417	5.45034		0.732682	1.92333	1.92333	15.8038		0.717367	0.494555	0.717367	4.78025		0.521023	1.0353	1.0353	6.18359
1.42204	0.497171	1.42204	8.11517		0.747907	0.413665	0.747907	16.4783		0.599951	1.00883	1.00883	19.3937		1.13354	1.48171	1.48171	17.0569		0.612036	0.339345	0.612036	3.67389		0.756035	1.54571	1.54571	5.93837		0.966252	1.13039	1.13039	16.0564		1.11874	2.02655	2.02655	14.8042		0.763136	1.4926	1.4926	4.23839		0.660001	0.785155	0.785155	8.92782
0.930748	0.536214	0.930748	7.81542		0.669589	0.786282	0.786282	6.08663		0.640196	0.813818	0.813818	4.62989		1.0004	1.97923	1.97923	9.53491		0.662112	1.28748	1.28748	4.16357		0.773605	0.792234	0.792234	9.34171		1.02921	2.06251	2.06251	8.09472		1.17217	2.18395	2.18395	12.9537		0.623933	0.488728	0.623933	3.4464		0.707056	0.658645	0.707056	9.75401
0.745563	0.776908	0.776908	3.34503		0.428393	0.98162	0.98162	3.65236		0.899468	0.805786	0.899468	9.52253		1.62471	1.17525	1.62471	7.99999		0.596319	0.964222	0.964222	5.04301		0.407083	1.66397	1.66397	6.36816		1.23129	0.957384	1.23129	18.6472		0.810211	2.42361	2.42361	24.4379		0.744915	0.600575	0.744915	14.0102		0.909326	0.821578	0.909326	4.70349
0.863443	0.904198	0.904198	5.16168		0.82688	0.440254	0.82688	11.8995		0.467359	1.17385	1.17385	4.65072		0.585624	1.32209	1.32209	15.0556		0.810044	1.22367	1.22367	3.47521		1.44634	1.27612	1.44634	4.37104		1.29732	1.37983	1.37983	8.63091		0.678933	2.8507	2.8507	34.3473		0.940103	0.959454	0.959454	6.35738		0.619995	1.25018	1.25018	5.70519
0.574334	0.837256	0.837256	3.47849		0.865394	0.886697	0.886697	10.1275		0.89135	0.908884	0.908884	26.4863		0.982845	1.03689	1.03689	10.5978		0.728689	1.60893	1.60893	7.89517		0.825307	1.58918	1.58918	6.01395		1.09127	2.0308	2.0308	8.02461		1.34394	2.37904	2.37904	17.8226		0.672346	0.984294	0.984294	5.03401		0.707175	0.649454	0.707175	6.63874
0.648322	0.924678	0.924678	7.96014		0.564765	0.948286	0.948286	2.79559		1.08011	1.18881	1.18881	7.15959		0.699823	0.741371	0.741371	14.0856		0.683846	0.817444	0.817444	3.52865		0.825724	0.683392	0.825724	5.94027		1.68645	1.35886	1.68645	20.591		0.67582	2.73629	2.73629	12.6387		0.603908	0.912356	0.912356	6.47307		1.04765	0.849407	1.04765	6.09575
0.68484	0.480793	0.68484	6.23515		1.30092	0.706793	1.30092	9.03878		0.798029	1.56146	1.56146	13.1324		0.52054	0.955923	0.955923	19.8883		1.1363	0.501935	1.1363	8.03937		0.570793	0.658352	0.658352	14.1825		0.59244	1.77286	1.77286	9.30458		0.703915	2.41691	2.41691	27.6946		0.33111	1.09556	1.09556	12.6934		0.876386	1.01949	1.01949	9.15124
0.786516	0.665149	0.786516	0		0.4854	1.36615	1.36615	15.9962		0.396956	0.665192	0.665192	3.38737		0.374406	0.844615	0.844615	22.906		1.35295	0.759185	1.35295	7.41955		0.677863	2.21519	2.21519	9.76126		0.764518	1.73867	1.73867	13.8172		0.908474	1.90081	1.90081	23.1158		1.05114	0.809011	1.05114	4.21027		0.779282	1.32099	1.32099	4.89929
0.747273	0.716427	0.747273	3.4389		0.683117	0.92557	0.92557	6.20043		0.695598	0.824692	0.824692	7.06093		0.548298	1.52334	1.52334	28.4851		0.427244	1.14195	1.14195	3.5526		1.08378	1.00883	1.08378	9.54489		0.865798	1.09765	1.09765	7.55478		0.78203	2.64041	2.64041	23.2964		0.658494	0.69413	0.69413	2.88093		1.67237	1.48054	1.67237	10.5577
0.53711	0.603646	0.603646	16.2529		1.11973	0.828944	1.11973	4.2944		0.946797	1.14535	1.14535	9.53826		1.71737	1.29349	1.71737	5.26535		0.755811	0.976019	0.976019	9.21597		0.701909	0.778612	0.778612	8.37122		0.638314	0.869067	0.869067	8.07712		0.733315	2.20571	2.20571	16.8181		0.694885	0.731527	0.731527	5.5991		0.556653	0.923727	0.923727	6.06047
1.23211	0.78788	1.23211	4.87902		0.978035	1.1478	1.1478	7.35995		0.931455	0.990612	0.990612	13.8845		0.923268	0.963861	0.963861	17.835		1.23	1.11849	1.23	5.92271		1.23556	1.23234	1.23556	9.03663		1.02702	1.80873	1.80873	15.071		1.2245	2.16971	2.16971	12.7411		0.769841	0.913591	0.913591	4.59159		0.458746	0.51248	0.51248	5.55103
0.76707	0.931618	0.931618	4.20611		0.554114	0.705969	0.705969	8.91783		0.774623	0.571976	0.774623	18.2418		0.677537	1.2953	1.2953	8.203		0.828712	0.62758	0.828712	5.54948		0.595666	1.30728	1.30728	8.57373		0.651964	1.55279	1.55279	6.56544		0.667922	2.19453	2.19453	17.9483		0.756761	0.667549	0.756761	6.53597		0.55435	0.815834	0.815834	4.51372
0.562143	0.758247	0.758247	11.1409		1.31098	1.25383	1.31098	18.5375		1.24341	1.17071	1.24341	7.14368		0.739785	0.881777	0.881777	8.54402		1.10806	0.952888	1.10806	2.89189		0.638978	0.587049	0.638978	21.7071		0.785361	2.85724	2.85724	15.9057		0.623126	1.67731	1.67731	19.284		1.11956	0.528781	1.11956	0		0.737484	0.784416	0.784416	8.08125
0.906101	0.875546	0.906101	17.7826		1.2597	1.17272	1.2597	3.73478		0.95744	0.923239	0.95744	17.6309		0.84541	0.674321	0.84541	11.5252		0.78688	0.701555	0.78688	11.317		0.574959	1.47041	1.47041	12.5872		0.624977	1.94368	1.94368	19.6883		0.837773	2.42059	2.42059	14.2703		0.942761	0.736957	0.942761	6.1324		0.767916	1.41206	1.41206	5.02973
0.678154	0.712527	0.712527	5.69679		0.478473	0.810736	0.810736	2.57292		0.929035	0.95454	0.95454	5.01034		0.828297	0.994171	0.994171	9.82503		0.961885	1.07261	1.07261	13.9504		0.994994	0.622275	0.994994	5.38177		0.612474	1.1595	1.1595	8.13731		0.681477	1.86448	1.86448	15.2983		0.68938	0.943106	0.943106	5.18677		0.81917	1.36003	1.36003	5.95801
1.22442	0.767527	1.22442	8.33309		0.730772	0.728734	0.730772	7.84204		1.3259	0.942448	1.3259	4.6955		0.820635	0.812766	0.820635	12.543		0.678466	1.75398	1.75398	4.05477		0.798246	1.67189	1.67189	4.87252		0.636245	0.756859	0.756859	10.2754		0.820818	1.74122	1.74122	43.2282		1.05732	0.684739	1.05732	4.09375		0.570586	0.850922	0.850922	5.26054
0.86647	0.679871	0.86647	3.35869		0.66687	0.951768	0.951768	7.15997		1.0106	0.753729	1.0106	19.0941		0.939357	0.884279	0.939357	12.6385		0.655502	1.1192	1.1192	12.623		0.349988	1.66396	1.66396	15.5426		0.896566	1.23167	1.23167	19.6739		0.708796	1.36943	1.36943	23.8616		0.643759	0.680934	0.680934	6.64928		0.605414	0.931924	0.931924	14.1246
0.714839	1.0671	1.0671	6.80046		0.539295	0.601227	0.601227	2.79472		0.764374	0.570573	0.764374	9.65934		0.641285	1.08583	1.08583	13.1248		0.599294	0.906848	0.906848	3.72092		0.593838	1.24575	1.24575	5.7427		0.83623	1.78367	1.78367	8.54605		0.752921	1.89286	1.89286	22.6146		1.10157	0.679781	1.10157	3.37045		1.03357	1.63321	1.63321	2.68019
0.732845	0.552261	0.732845	8.80375		0.683057	0.72757	0.72757	5.20619		1.03716	0.813468	1.03716	9.4415		1.03399	0.784283	1.03399	13.1327		0.830113	0.682173	0.830113	8.18224		0.851713	1.42163	1.42163	13.0941		0.542188	1.48107	1.48107	19.3712		1.06999	2.00635	2.00635	14.7587		0.931826	0.944009	0.944009	6.42944		0.615002	0.815903	0.815903	8.81265
1.1323	0.782451	1.1323	6.66318		0.83836	0.675428	0.83836	4.74108		1.84394	1.35784	1.84394	17.8714		0.783019	0.730994	0.783019	16.4867		0.621967	0.948154	0.948154	10.7336		0.496693	0.479659	0.496693	11.2707		0.700309	1.44217	1.44217	4.4686		1.13604	2.00228	2.00228	13.4512		0.757854	0.703376	0.757854	8.65377		0.976727	0.757429	0.976727	9.44222
0.697744	0.860924	0.860924	4.4166		0.880482	1.02932	1.02932	7.11943		0.479727	1.0602	1.0602	5.68035		0.941334	0.630799	0.941334	10.2459		0.767296	0.797074	0.797074	9.30087		0.701769	1.20735	1.20735	8.46296		1.89084	0.841322	1.89084	22.3727		0.598566	2.19682	2.19682	25.8807		0.786856	0.389074	0.786856	3.29212		1.22575	0.980121	1.22575	2.39778
1.41697	1.05001	1.41697	22.566		1.6111	0.656607	1.6111	2.49268		0.646302	1.37894	1.37894	6.06647		1.03331	1.39769	1.39769	17.3542		0.779386	1.26117	1.26117	10.2664		0.634182	1.2039	1.2039	13.0793		0.587277	1.67039	1.67039	7.10684		1.15737	1.80612	1.80612	18.7248		1.11934	0.84323	1.11934	5.16411		0.484209	1.25127	1.25127	3.13655
0.485899	1.01092	1.01092	2.87322		0.719178	0.644895	0.719178	7.73111		1.09506	2.10933	2.10933	11.1585		0.926131	0.750346	0.926131	13.5264		1.03586	0.565907	1.03586	4.37015		1.1069	1.76763	1.76763	12.848		0.708863	2.22551	2.22551	28.3058		0.596475	1.76716	1.76716	18.4077		0.935185	0.886196	0.935185	13.5372		0.869924	1.12881	1.12881	2.6764
0.603101	0.882541	0.882541	6.01925		0.566911	1.12693	1.12693	9.44456		0.784241	0.926458	0.926458	5.11248		0.668768	1.65378	1.65378	6.10222		0.704025	0.517443	0.704025	13.6507		1.22931	1.70755	1.70755	8.84439		0.560557	1.82346	1.82346	11.954		0.777753	1.81125	1.81125	15.8297		0.627379	0.879241	0.879241	5.27173		1.12714	0.835618	1.12714	8.08627
0.786735	1.21305	1.21305	25.3391		0.745663	0.937968	0.937968	5.35856		0.709306	0.666267	0.709306	2.35271		0.745247	1.04201	1.04201	21.3788		0.557871	0.767826	0.767826	6.9285		1.74833	0.933447	1.74833	5.3837		0.817371	0.604825	0.817371	29.2937		0.631534	1.80626	1.80626	22.5788		1.20323	0.585109	1.20323	10.6098		1.13681	1.00942	1.13681	6.96504
0.964734	0.626298	0.964734	6.22344		1.16981	0.748847	1.16981	8.42756		0.429384	0.510278	0.510278	13.5751		1.82199	1.17964	1.82199	8.16345		1.60958	0.696462	1.60958	5.7202		0.962652	1.03144	1.03144	3.59809		0.8068	2.24754	2.24754	8.15502		0.625171	1.53526	1.53526	23.6822		0.904586	1.04583	1.04583	9.16706		0.844011	0.522997	0.844011	9.18319
1.16292	0.613083	1.16292	10.8858		1.00759	0.737185	1.00759	11.2897		1.14216	0.956546	1.14216	11.494		0.963794	1.05312	1.05312	10.4475		0.358801	1.28841	1.28841	8.77766		0.673173	0.967419	0.967419	13.5319		0.795364	1.24131	1.24131	19.7507		0.803564	2.33374	2.33374	23.4812		0.518672	0.541119	0.541119	4.12776		0.890952	0.864731	0.890952	15.1272
0.505681	1.41099	1.41099	5.37657		0.895731	0.983922	0.983922	5.52449		0.61292	0.428101	0.61292	10.7601		0.967254	1.01424	1.01424	17.5901		0.661578	0.869863	0.869863	4.68845		0.803698	1.6761	1.6761	9.02774		1.14178	1.21249	1.21249	10.3187		0.957313	2.10335	2.10335	30.1903		0.922215	1.74892	1.74892	6.83937		0.639027	1.47075	1.47075	6.69913
0	0	0	6.89425		0.411725	1.23332	1.23332	4.85107		0.889854	0.468756	0.889854	4.83715		0.682639	0.805132	0.805132	22.3244		0.623504	1.37735	1.37735	4.45123		0.619485	0.9242	0.9242	14.3796		0.81107	0.921206	0.921206	15.4156		0.611582	1.54562	1.54562	20.9888		0.922413	1.14637	1.14637	7.31857		0.834532	0.974526	0.974526	14.9915
0.72874	1.31241	1.31241	3.99379		0.477305	1.08468	1.08468	3.68272		1.03211	1.36803	1.36803	4.21323		0.781561	1.27399	1.27399	6.34639		0.610411	1.17503	1.17503	0		0.564478	1.0212	1.0212	2.93208		0.75881	1.17496	1.17496	9.87969		0.805085	1.96149	1.96149	18.1196		0.683926	0.731091	0.731091	3.03243		1.45192	1.10505	1.45192	4.74403
1.25724	0.888533	1.25724	5.349		0.713118	1.23914	1.23914	7.30689		0.925331	1.50524	1.50524	10.5683		1.24202	1.10674	1.24202	16.4448		0.584116	1.23423	1.23423	4.81035		0.799441	1.58958	1.58958	4.94475		0.820663	1.00478	1.00478	20.1292		0.983441	1.88341	1.88341	27.7805		0.831078	0.780847	0.831078	5.56928		0.779161	0.944338	0.944338	3.25995
0.850912	0.458091	0.850912	7.6315		0.423571	0.924239	0.924239	5.52214		0.793019	0.914368	0.914368	8.29453		0.711718	0.420011	0.711718	12.9392		0.564826	1.02948	1.02948	13.0706		0.352334	1.47157	1.47157	4.87426		1.31032	1.58532	1.58532	6.38938		0.510598	1.61548	1.61548	13.5885		0.590625	0.428748	0.590625	3.03205		0.713608	1.00307	1.00307	4.79447
0.788302	0.696871	0.788302	2.40876		0.761622	0.581996	0.761622	7.92329		0.648099	0.550438	0.648099	11.2354		0.7392	0.96378	0.96378	6.82656		0.944557	0.636951	0.944557	4.97668		0.607085	2.4284	2.4284	5.03511		1.08793	1.59568	1.59568	12.2518		0.790547	1.89674	1.89674	19.1581		0.540455	0.735156	0.735156	7.13322		0.793106	0.549085	0.793106	12.8149
0.884274	0.553909	0.884274	5.65969		0.436364	1.02775	1.02775	4.52727		0.861597	1.1818	1.1818	5.00146		0.810911	0.839382	0.839382	18.8743		0.84769	0.758811	0.84769	6.68438		1.07822	0.559156	1.07822	6.46277		0.679029	1.10912	1.10912	6.02348		0.669382	1.96679	1.96679	10.7968		0.864904	0.625303	0.864904	14.1736		0.651368	0.57636	0.651368	3.43652
0.693918	0.802866	0.802866	7.18993		0.835075	0.911888	0.911888	5.77153		0.645031	0.557191	0.645031	11.0197		1.39818	1.24685	1.39818	6.24405		0.636321	0.98171	0.98171	5.96708		0.787478	1.31689	1.31689	12.3649		0.887604	1.30749	1.30749	21.9737		1.18273	2.20072	2.20072	12.4269		0.840236	1.34088	1.34088	3.22686		0.495585	0.901101	0.901101	5.53319
0.633993	0.570857	0.633993	3.01013		0.413044	0.581699	0.581699	11.8714		0.939224	0.719752	0.939224	6.41005		0.894827	0.570412	0.894827	7.12521		1.13271	1.43999	1.43999	3.8706		0.416158	1.64765	1.64765	10.8613		0.408755	1.2564	1.2564	6.88215		0.803855	1.75868	1.75868	14.1355		0.454708	0.723194	0.723194	6.33542		0.831834	0.83327	0.83327	9.70739
0.876849	0.610061	0.876849	5.95318		0.806616	0.786139	0.806616	5.54171		1.12271	1.0972	1.12271	4.21678		1.26257	0.973424	1.26257	9.53685		0.888196	1.22019	1.22019	4.08956		1.08475	1.38419	1.38419	6.84783		1.39365	1.12921	1.39365	9.60419		0.614553	2.55435	2.55435	19.7765		0.684303	0.755661	0.755661	3.62831		0.511741	0.786359	0.786359	9.02742
1.06466	1.12745	1.12745	5.55869		0.441045	0.869418	0.869418	6.98343		0.408272	0.809211	0.809211	15.6128		0.832395	0.636327	0.832395	16.3639		0.981131	0.56505	0.981131	6.18955		0.650326	1.00902	1.00902	6.32472		1.07818	1.29801	1.29801	8.58194		0.528656	1.9451	1.9451	23.0591		0.482496	0.8419	0.8419	6.15741		0.534054	0.810199	0.810199	8.92969
0.968706	0.499658	0.968706	3.7785		0.646164	0.378336	0.646164	2.36435		0.76286	0.687797	0.76286	11.7745		1.30038	1.24443	1.30038	27.8225		1.03953	1.28353	1.28353	8.5226		1.01887	1.09218	1.09218	14.2247		0.702046	2.32346	2.32346	17.3296		0.892721	1.95136	1.95136	24.4701		0.789837	0.562323	0.789837	3.6639		0.728961	0.946953	0.946953	5.32269
0.806213	1.3338	1.3338	9.00515		0.957782	1.08582	1.08582	5.91277		0.698968	1.3515	1.3515	3.95591		0.657491	0.876332	0.876332	8.63698		0.8151	1.00808	1.00808	2.61818		1.43175	0.802219	1.43175	9.22526		0.768111	1.42667	1.42667	20.1445		0.506214	2.12206	2.12206	15.4999		0.673367	0.70135	0.70135	3.0868		0.849399	0.764675	0.849399	7.83484
0.469472	0.899109	0.899109	8.55628		0.37668	1.35108	1.35108	14.5982		1.09317	0.771702	1.09317	9.39741		1.27577	1.3059	1.3059	8.09519		0.826911	0.980434	0.980434	5.72434		0.764545	1.09964	1.09964	14.4789		1.42583	1.32602	1.42583	14.8737		1.00265	2.09006	2.09006	20.4793		0.879546	0.913763	0.913763	5.07698		0.93104	1.21331	1.21331	4.18115
1.52015	1.077	1.52015	8.02349		0.888899	0.556017	0.888899	3.20057		0.713739	1.18967	1.18967	6.71729		0.891201	1.08429	1.08429	6.23515		0.593681	1.0854	1.0854	11.0385		0.781209	0.839329	0.839329	5.54837		0.442057	0.95104	0.95104	16.7405		0.894963	1.68673	1.68673	11.9142		0.834581	0.787886	0.834581	3.13172		0.733101	0.87661	0.87661	11.8843
0.699469	0.737424	0.737424	15.0436		1.39977	0.58941	1.39977	8.8468		0.555376	0.521396	0.555376	5.06275		1.25993	1.27046	1.27046	8.1913		0.715386	0.516592	0.715386	8.25805		0.729525	1.46076	1.46076	6.35892		0.809582	1.36065	1.36065	10.8126		1.21647	2.42716	2.42716	14.5392		0.558096	1.1313	1.1313	6.36069		0.938977	1.03339	1.03339	6.02218
1.03304	1.43467	1.43467	9.22252		0.538782	0.68904	0.68904	10.4339		1.1214	1.16644	1.16644	8.51872		0.91996	1.12294	1.12294	22.126		0.926813	1.53247	1.53247	3.91418		0.943269	0.885066	0.943269	7.78611		0.871134	1.55793	1.55793	12.9319		0.765894	2.04793	2.04793	9.22477		0.57727	1.23849	1.23849	7.22787		0.543512	1.18322	1.18322	3.76198
1.04693	0.71043	1.04693	5.04696		0.530419	0.627239	0.627239	11.7553		1.06495	1.33288	1.33288	25.1554		1.09459	1.29904	1.29904	5.41549		0.587668	1.26273	1.26273	3.59211		0.741117	1.76748	1.76748	16.9695		0.7486	2.14112	2.14112	13.277		1.59511	1.68665	1.68665	15.9969		0.380387	0.440704	0.440704	7.22399		0.751536	0.945437	0.945437	6.28536
0.90789	0.655791	0.90789	16.182		0.936448	0.876786	0.936448	7.77956		0.668431	0.742372	0.742372	9.36221		0.618408	0.714119	0.714119	18.2146		0.533682	1.0903	1.0903	5.21627		0.967701	0.621571	0.967701	9.3515		1.02173	1.23358	1.23358	7.83636		0.896367	2.17667	2.17667	16.287		0.59164	0.67136	0.67136	5.9501		0.673085	1.37611	1.37611	4.36847
0.844135	0.772583	0.844135	7.48608		0.958422	0.807568	0.958422	8.62667		1.08724	0.765531	1.08724	7.72856		0.88931	0.865614	0.88931	10.7145		1.1224	1.1095	1.1224	7.60942		1.02247	0.926721	1.02247	5.39181		0.480417	1.49372	1.49372	12.0868		1.03076	2.5564	2.5564	14.0038		0.868212	1.24054	1.24054	0		0.91421	0.7088	0.91421	5.9317
0.491521	0.904529	0.904529	6.59644		0.959471	0.614216	0.959471	5.34232		1.74959	1.89368	1.89368	5.00657		0.445131	1.20463	1.20463	10.5392		0.661672	0.943378	0.943378	9.34445		0.688642	0.819882	0.819882	22.4448		0.819758	1.26855	1.26855	13.8962		1.16197	1.37556	1.37556	15.8376		0.943006	0.689674	0.943006	2.94845		0.768594	0.588517	0.768594	8.70557
0.911831	0.618585	0.911831	11.8881		0.818318	0.81044	0.818318	2.98072		0.796835	0.367269	0.796835	5.43962		0.42155	1.05457	1.05457	11.6252		1.05567	0.875287	1.05567	10.6057		0.725572	0.892776	0.892776	8.64791		0.486402	2.24819	2.24819	29.0379		0.996508	1.66271	1.66271	28.4829		0.899424	0.616718	0.899424	9.838		1.1365	0.772931	1.1365	3.42544
0.961114	0.552748	0.961114	8.82572		0.733741	0.979902	0.979902	3.80923		0.6433	1.0309	1.0309	18.652		0.875157	0.625409	0.875157	9.7889		0.498303	1.62692	1.62692	2.19662		1.1333	1.07489	1.1333	4.60633		1.20948	1.90869	1.90869	2.79294		0.511004	2.0037	2.0037	20.489		1.03438	0.590643	1.03438	4.84329		0.685878	1.04823	1.04823	10.2294
0.672367	0.762322	0.762322	6.33372		0.739446	1.03807	1.03807	9.37593		0.644449	1.26741	1.26741	5.9415		0.73445	0.898191	0.898191	12.9438		0.895621	0.665378	0.895621	3.33217		0.922293	0.566726	0.922293	8.76194		0.559542	1.6049	1.6049	4.49841		0.736808	2.45551	2.45551	16.5949		1.30878	0.501344	1.30878	18.4077		1.54388	0.854917	1.54388	12.9848
0.626387	1.21443	1.21443	6.53661		0.879255	1.48438	1.48438	3.22532		0.56257	0.808626	0.808626	9.46353		0.870632	1.15013	1.15013	9.0914		0.953969	0.734049	0.953969	5.41313		0.964854	1.09032	1.09032	16.4342		0.918806	2.02303	2.02303	22.1288		0.907278	2.67361	2.67361	9.6101		0.778829	0.545183	0.778829	5.10159		0.873661	0.570003	0.873661	7.18832
0.949701	0.90302	0.949701	6.1506		0.637859	1.15667	1.15667	15.6119		0.898444	0.591394	0.898444	9.76711		0.908973	1.28971	1.28971	24.4491		0.834515	0.514569	0.834515	7.23275		0.917403	0.711747	0.917403	7.60009		0.701743	1.30825	1.30825	8.96885		0.944018	2.03736	2.03736	15.8787		0.844531	1.01092	1.01092	7.15339		0.427677	1.09391	1.09391	9.12418
0.722303	0.527561	0.722303	12.2617		0.859883	0.941561	0.941561	24.3314		0.601802	1.41733	1.41733	5.6348		0.637843	0.696448	0.696448	9.22819		1.11713	0.815006	1.11713	3.03499		0.824454	1.42382	1.42382	9.18345		0.568747	1.41345	1.41345	15.4504		0.690066	2.5076	2.5076	19.8969		0.566607	0.606851	0.606851	4.03088		0.842205	1.40289	1.40289	9.01253
0.437914	1.12428	1.12428	4.41374		0.970466	0.812565	0.970466	3.0016		0.662351	1.14649	1.14649	7.71543		0.947198	1.9384	1.9384	15.641		0.584035	0.550039	0.584035	11.135		0.555111	1.43069	1.43069	10.7094		0.879403	1.08267	1.08267	12.6401		0.688375	2.20284	2.20284	22.0578		0.815957	1.32974	1.32974	5.37113		0.990235	0.951256	0.990235	8.78127
0.688338	0.333946	0.688338	6.16424		0.760306	0.497231	0.760306	3.3239		0.737526	0.778239	0.778239	8.4334		0.651084	0.852441	0.852441	14.1163		0.78841	0.783781	0.78841	8.06324		1.03894	0.899673	1.03894	8.42582		0.51773	0.865509	0.865509	18.1166		0.637113	1.79595	1.79595	10.9493		1.04627	1.26879	1.26879	9.43648		1.12121	1.22075	1.22075	5.36995
0.577971	0.579102	0.579102	7.12143		0.66387	0.715579	0.715579	7.8866		1.27784	1.26114	1.27784	15.0299		1.12679	0.986113	1.12679	21.5693		0.940839	1.01248	1.01248	3.90325		0.536858	0.700253	0.700253	5.046		1.0039	1.24552	1.24552	9.60951		1.06714	2.0174	2.0174	25.7328		0.61299	1.01886	1.01886	7.54682		0.977516	1.66302	1.66302	7.95203
0.770618	0.503941	0.770618	6.51889		0.59734	0.974744	0.974744	4.68903		0.749074	0.721459	0.749074	11.9595		1.3764	1.062	1.3764	9.35168		1.47093	1.23468	1.47093	11.7912		0.578863	0.891764	0.891764	6.47151		0.548603	1.86228	1.86228	19.071		0.659417	1.45577	1.45577	17.8298		0.602471	0.698605	0.698605	6.12851		1.04204	0.601239	1.04204	9.2633
0.736519	0.999056	0.999056	5.01807		0.706686	1.26833	1.26833	6.89993		0.660113	0.971661	0.971661	7.76828		1.15177	1.31704	1.31704	6.58748		0.633689	0.916544	0.916544	7.25294		0.800708	0.610623	0.800708	9.17645		1.30222	1.8649	1.8649	15.0564		0.618143	2.10995	2.10995	18.1637		0.417008	0.808699	0.808699	6.83359		0.957434	0.815212	0.957434	3.71548
0.557239	0.808839	0.808839	4.98064		0.600387	0.750751	0.750751	19.3024		0.891247	0.893075	0.893075	26.2036		0.890248	1.7352	1.7352	9.47237		0.666724	0.680175	0.680175	12.0584		1.35177	1.32961	1.35177	2.73538		0.887025	1.63838	1.63838	23.354		1.18585	2.12638	2.12638	17.178		0.559403	0.512909	0.559403	8.48405		0.513724	0.529991	0.529991	4.95726
0.438022	0.617309	0.617309	8.68443		1.00665	0.83712	1.00665	5.7041		0.74559	1.0883	1.0883	6.46962		0.747968	1.03385	1.03385	9.73372		0.606294	0.938482	0.938482	10.4843		0.855101	0.986161	0.986161	3.84111		0.67521	2.29732	2.29732	16.5438		0.83443	1.46999	1.46999	11.436		1.03095	1.22338	1.22338	6.2037		0.891931	0.951283	0.951283	9.79127
0.727775	0.738644	0.738644	6.24955		1.16329	0.680558	1.16329	4.54749		0.788325	0.737836	0.788325	6.42519		1.01034	1.52778	1.52778	10.7292		0.847795	0.604589	0.847795	5.75436		0.657758	1.29237	1.29237	8.89935		0.708671	1.72395	1.72395	7.40362		1.51672	1.8062	1.8062	33.7889		0.920352	0.536266	0.920352	7.60379		1.02336	0.887097	1.02336	3.40562
0.671696	0.984062	0.984062	3.60423		0.467158	0.695285	0.695285	12.5766		1.15403	0.512768	1.15403	9.5631		0.801423	0.547102	0.801423	27.4399		0.367851	0.682677	0.682677	4.05799		0.916696	1.11539	1.11539	12.4582		1.06743	2.16412	2.16412	13.538		0.624188	2.66608	2.66608	17.555		0.547382	0.680873	0.680873	3.49869		0.916635	1.42875	1.42875	7.37566
0.905393	0.769658	0.905393	2.31709		0.531856	0.461538	0.531856	3.85379		0.795659	1.06086	1.06086	8.22028		1.1162	1.08416	1.1162	17.1266		0.399919	0.79117	0.79117	4.21502		0.545782	1.73424	1.73424	4.80657		0.49009	2.0657	2.0657	6.23582		0.772589	2.35578	2.35578	29.6421		1.62038	0.664382	1.62038	4.23644		0.532797	0.796085	0.796085	7.1816
0.986828	0.813887	0.986828	5.11702		0.525511	0.592265	0.592265	3.91307		0.48378	0.519439	0.519439	9.50553		0.850114	0.869675	0.869675	11.8798		0.709682	0.530777	0.709682	4.74824		1.28304	1.19302	1.28304	6.38118		0.84089	1.90462	1.90462	9.54813		1.47512	2.02281	2.02281	23.6325		1.05951	0.819334	1.05951	9.48619		0.94975	1.06893	1.06893	5.92462
0.969936	0.548248	0.969936	5.37178		1.03679	0.677412	1.03679	8.19313		0.781383	1.2793	1.2793	3.72143		1.0727	0.88304	1.0727	21.7394		1.08048	0.434225	1.08048	2.70793		0.692462	0.497884	0.692462	7.64137		0.739799	1.32871	1.32871	13.4899		0.588286	2.47918	2.47918	16.2678		0.577882	1.03348	1.03348	6.27716		1.21028	0.676212	1.21028	7.98941
0.671718	1.08892	1.08892	6.68594		0.528947	1.29552	1.29552	12.4798		0.648502	1.10711	1.10711	15.6556		0.457462	1.53944	1.53944	18.732		0	0	0	6.08263		0.812863	0.985268	0.985268	6.28427		0.570645	0.549238	0.570645	6.77085		0.476027	2.26454	2.26454	19.5184		0.664831	0.862927	0.862927	3.36139		1.2277	1.03378	1.2277	4.29532
1.47707	1.22699	1.47707	6.63325		0.517185	1.09089	1.09089	9.44021		0.95255	0.652306	0.95255	5.30069		1.1529	1.11105	1.1529	11.8351		1.06289	0.963585	1.06289	11.7892		0.95957	1.01005	1.01005	10.3142		1.45509	1.03176	1.45509	21.1735		1.17169	1.9325	1.9325	22.6976		0.747723	1.26311	1.26311	6.64522		0.687802	0.950834	0.950834	6.68427
0.701434	0.906423	0.906423	8.54806		0.704203	0.573466	0.704203	9.44861		1.11413	0.742363	1.11413	20.0541		0.641775	0.95815	0.95815	10.585		1.2403	0.673389	1.2403	3.87117		0.7211	1.04893	1.04893	11.2119		0.701982	2.65336	2.65336	6.20376		1.07178	1.56905	1.56905	28.6319		0.823049	1.18011	1.18011	6.29958		0.424985	0.720496	0.720496	4.73755
0.927899	0.372042	0.927899	13.0951		0.554218	0.985036	0.985036	3.50922		0.901112	0.614086	0.901112	7.1831		0.58719	0.924655	0.924655	8.72048		0.754318	0.511869	0.754318	5.81384		0.638493	0.934907	0.934907	6.60664		1.1044	1.38945	1.38945	11.5167		1.37542	2.55282	2.55282	12.366		0.685756	0.955613	0.955613	12.1435		0.492812	0.776828	0.776828	7.57849
0.879472	0.883594	0.883594	6.42853		1.06785	0.925545	1.06785	5.34287		0.694392	0.938094	0.938094	4.23969		0.909314	2.35921	2.35921	13.5049		1.18728	0.735938	1.18728	5.37408		1.33973	1.44203	1.44203	10.4632		0.574025	1.82202	1.82202	19.1162		1.22289	2.56046	2.56046	9.31701		0.98564	0.601566	0.98564	3.95298		0.647203	0.977703	0.977703	7.00961
0.39166	0.615683	0.615683	0		0.874829	0.804708	0.874829	4.48256		0.741041	0.88704	0.88704	16.5785		0.881532	1.22242	1.22242	46.7458		0.562495	1.24659	1.24659	5.09336		0.761822	0.928676	0.928676	11.807		0.620468	1.66939	1.66939	8.76727		1.04428	2.79687	2.79687	11.2244		0.755566	1.79213	1.79213	4.53116		0.933804	0.759513	0.933804	4.0794
0	0	0	6.73733		0.763344	0.51466	0.763344	17.4282		0.818769	0.803799	0.818769	8.82122		0.698863	0.6852	0.698863	24.0588		0.72263	1.44596	1.44596	5.68244		0.648231	1.0644	1.0644	11.4287		0.409332	1.55614	1.55614	13.7365		0.761803	2.18488	2.18488	28.9721		0.966892	0.692686	0.966892	3.50223		1.43263	1.79651	1.79651	8.02262
0.847107	0.945959	0.945959	13.7449		0.967129	0.955439	0.967129	3.34753		0.835885	0.922909	0.922909	10.7328		0.915295	1.26675	1.26675	11.7989		0.959518	1.3295	1.3295	4.63143		0.742773	1.06926	1.06926	6.90164		0.795913	1.63157	1.63157	11.1818		0.667469	2.35751	2.35751	8.83846		0.61088	0.926743	0.926743	4.02036		0.554781	1.21395	1.21395	5.71149
1.1828	0.496358	1.1828	0		1.33993	0.89941	1.33993	5.83675		0.840324	0.765463	0.840324	5.89903		1.40462	1.09535	1.40462	5.74308		0.562558	0.991255	0.991255	4.15169		0.647734	1.32328	1.32328	8.56701		1.15189	2.07783	2.07783	8.4463		0.639584	2.48821	2.48821	35.6046		0.991461	0.870242	0.991461	9.17468		0.795348	0.713199	0.795348	8.11498
0.594015	1.33487	1.33487	4.74884		0.795472	0.926759	0.926759	7.98236		0.560953	0.477483	0.560953	11.0537		0.7579	0.980032	0.980032	6.48704		1.42476	0.696054	1.42476	6.91251		0.845513	1.74476	1.74476	7.59863		0.649957	1.13662	1.13662	15.7814		1.76045	2.94871	2.94871	22.2896		0.698744	1.17675	1.17675	3.42934		0.866509	1.56727	1.56727	5.93799
0.915093	1.3718	1.3718	4.55042		0.571791	0.929219	0.929219	34.3691		0.865584	2.29636	2.29636	9.69535		0.644508	1.53302	1.53302	10.7618		1.29323	1.18215	1.29323	7.53955		1.11048	0.925012	1.11048	14.2148		0.779434	1.53354	1.53354	22.1617		1.25574	2.32724	2.32724	22.3908		0.577665	0.782473	0.782473	4.5873		1.07372	0.965237	1.07372	5.65824
1.12682	0.549131	1.12682	3.72735		0.419042	0.884406	0.884406	6.17636		0.719751	0.61867	0.719751	10.0818		0.906915	0.954731	0.954731	10.4384		0.977249	0.469495	0.977249	7.09515		0.949015	0.872217	0.949015	8.61258		0.634355	1.57225	1.57225	7.83033		0.488698	2.64658	2.64658	19.5251		0.637778	1.19814	1.19814	3.22794		0.978622	1.70222	1.70222	8.80219
0	0	0	5.91948		1.02296	0.801945	1.02296	19.9496		1.05167	0.630799	1.05167	10.334		0.840658	1.46095	1.46095	21.8129		1.05432	0.527325	1.05432	4.97697		1.00047	0.772029	1.00047	9.78067		0.784138	1.53854	1.53854	13.5457		0.583464	1.99388	1.99388	11.9196		1.06461	0.501062	1.06461	6.62127		0.98842	1.54623	1.54623	7.49599
0.630597	0.802078	0.802078	5.02971		0.979157	0.714229	0.979157	8.14339		0.626466	0.781882	0.781882	5.27866		0.792421	1.49056	1.49056	18.2736		0.787547	1.69996	1.69996	4.95342		1.32209	1.24954	1.32209	10.4651		0.516158	1.41062	1.41062	20.5494		1.00814	1.29269	1.29269	19.5368		0.798118	0.731742	0.798118	4.92762		0.600556	0.930372	0.930372	3.98598
0.841866	1.40476	1.40476	6.24924		0.81612	0.682122	0.81612	7.08144		0.57242	0.809329	0.809329	9.64201		0.794158	1.23864	1.23864	13.5873		1.03857	1.108	1.108	6.42256		0.443387	1.18852	1.18852	5.22258		0.625864	1.80662	1.80662	21.0478		0.798358	1.97774	1.97774	21.5352		0.590075	0.730463	0.730463	4.25506		0.924767	1.06891	1.06891	5.74948
0.736097	0.850336	0.850336	13.4021		0.522146	1.00484	1.00484	12.4238		1.00342	0.875435	1.00342	23.1711		0.771606	1.23219	1.23219	20.069		0.464648	0.527171	0.527171	5.69861		1.07065	0.671699	1.07065	4.13805		0.84905	1.38722	1.38722	14.6885		0.64135	1.62346	1.62346	16.0652		0.861467	0.838237	0.861467	7.44474		0.699273	1.55446	1.55446	8.5218
0.938832	0.553969	0.938832	9.46097		0.71872	1.52498	1.52498	6.64526		0.800245	0.70011	0.800245	9.38282		0.740167	1.08992	1.08992	10.0966		0.705286	0.991149	0.991149	6.31599		0.606461	0.93446	0.93446	14.5586		0.606091	1.3184	1.3184	12.4702		0.86877	2.36802	2.36802	17.215		1.15023	0.713475	1.15023	3.61105		1.22034	0.663816	1.22034	5.76675
0.840749	0.540033	0.840749	8.76337		0.756964	0.8218	0.8218	3.07339		1.10891	0.559875	1.10891	9.8467		1.12613	0.658399	1.12613	24.6606		0.827256	1.4369	1.4369	6.42083		0.715041	1.06089	1.06089	7.59275		0.771672	0.531637	0.771672	27.3591		1.36662	2.00987	2.00987	36.6838		0.744125	0.844167	0.844167	6.4781		0.808269	1.28412	1.28412	7.81295
0.719313	0.807047	0.807047	4.19519		0.672449	1.59698	1.59698	14.3276		0.631243	1.25614	1.25614	4.48615		0.943865	1.04655	1.04655	17.6413		0.592306	1.06003	1.06003	7.47465		1.00282	1.09423	1.09423	16.2722		0.625878	1.297	1.297	8.46165		0.97874	1.6609	1.6609	27.7219		0.646894	0.886886	0.886886	6.86017		0.566915	1.09861	1.09861	6.57509
0.675659	0.876375	0.876375	6.32192		0.785469	0.698654	0.785469	3.96737		1.56801	0.915491	1.56801	3.44304		1.0857	1.06543	1.0857	17.2576		0.722842	0.802555	0.802555	7.80574		0.585283	0.766025	0.766025	4.99037		0.674354	1.77368	1.77368	12.049		0.874954	2.15575	2.15575	22.7309		1.63152	0.445084	1.63152	3.47427		0.668335	0.855773	0.855773	7.54416
0.504645	1.69966	1.69966	8.32209		0.502629	0.813	0.813	8.80783		0.417763	0.593772	0.593772	10.7644		1.26914	0.855783	1.26914	18.6295		0.668437	0.743495	0.743495	2.66506		1.32164	1.53842	1.53842	2.50964		0.766312	1.45386	1.45386	9.52867		1.61954	2.4675	2.4675	14.1944		0.843379	0.874537	0.874537	7.65641		0.743398	0.980827	0.980827	27.0095
0.440811	0.662846	0.662846	3.62376		1.0454	1.1069	1.1069	4.93023		0.949687	0.897301	0.949687	8.8387		1.65367	0.825909	1.65367	44.3395		1.1165	0.889766	1.1165	3.73398		0.686447	1.01463	1.01463	5.92045		0.934418	1.55941	1.55941	18.308		1.22876	2.37402	2.37402	13.5881		0.75045	1.00286	1.00286	7.5072		0.582934	0.888878	0.888878	3.5445
0.6626	0.563609	0.6626	3.13598		0.612393	1.12563	1.12563	22.8899		0.646656	0.649877	0.649877	14.6568		0.760304	1.03467	1.03467	5.11328		0.834839	0.887375	0.887375	7.29105		0.835947	0.652118	0.835947	6.54911		1.05725	1.60612	1.60612	14.9318		1.24691	2.24958	2.24958	13.9319		0.766057	1.2106	1.2106	6.54727		0.639157	0.843068	0.843068	5.03094
0	0	0	3.34763		0.486536	0.587772	0.587772	9.44419		0.690283	0.896236	0.896236	14.8471		0.546478	0.852021	0.852021	13.8175		0.667989	0.650928	0.667989	3.80863		1.48182	0.722963	1.48182	14.4547		0.645159	1.91684	1.91684	12.2896		0.816962	1.20976	1.20976	7.91349		1.07999	0.718955	1.07999	4.97899		0.556353	0.539877	0.556353	7.74817
0.902395	0.811233	0.902395	7.35326		0.974433	1.41732	1.41732	3.50672		0.727945	1.37103	1.37103	4.45542		1.31011	1.00086	1.31011	8.29071		0.739276	0.591337	0.739276	9.86193		0.847016	1.75778	1.75778	17.5724		0.963444	2.23353	2.23353	6.94134		1.59515	1.72547	1.72547	10.9809		0.896014	0.783124	0.896014	6.61485		0.784958	1.42197	1.42197	11.1332
0.687758	0.839255	0.839255	3.80646		0.536699	0.860311	0.860311	6.76646		1.90812	0.965222	1.90812	5.00888		0.875491	1.07845	1.07845	3.74016		0.590324	1.12517	1.12517	4.17897		0.798547	1.27982	1.27982	6.04435		0.58001	0.933461	0.933461	12.5903		0.789587	1.73942	1.73942	16.8141		1.67834	1.00064	1.67834	6.7046		0.762345	1.44676	1.44676	5.61621
1.21019	0.45494	1.21019	5.14427		0.871939	0.984564	0.984564	3.89884		0.51616	0.806272	0.806272	16.2989		1.0974	0.968196	1.0974	8.61315		0.981467	1.30537	1.30537	9.15619		0.748631	0.984178	0.984178	10.703		0.743323	2.29667	2.29667	16.838		0.69832	1.74755	1.74755	14.7933		0.478312	0.962157	0.962157	5.70496		1.00762	0.692503	1.00762	8.87633
0.758441	1.08702	1.08702	4.67057		1.04057	0.676167	1.04057	5.19916		1.11418	1.60712	1.60712	6.79104		1.39994	0.820642	1.39994	28.4769		0.884094	1.52859	1.52859	4.78928		0.680592	1.19052	1.19052	4.50381		0.936208	1.38226	1.38226	14.3587		0.891478	2.68834	2.68834	33.0805		0.978174	0.699336	0.978174	4.08244		0.815345	1.06829	1.06829	8.69769
0.824216	0.705376	0.824216	7.50091		0.493979	1.4078	1.4078	9.7419		1.16445	0.830237	1.16445	10.7774		0.829377	0.657288	0.829377	15.5381		0.467609	1.36794	1.36794	11.7729		0.747041	0.921675	0.921675	5.9323		0.682975	1.3256	1.3256	20.2087		1.0009	2.7235	2.7235	23.5929		0.601863	0.635744	0.635744	6.89841		0.907571	1.14418	1.14418	3.77739
0.607441	1.33513	1.33513	9.59434		0.940816	0.820168	0.940816	4.92871		1.02589	0.849677	1.02589	7.88619		0.714825	0.773375	0.773375	11.9575		0.667927	0.485836	0.667927	4.44326		0.433221	2.16372	2.16372	2.47493		0.677371	1.55925	1.55925	10.0025		0.645368	2.11562	2.11562	37.4044		0.650977	0.600509	0.650977	7.54665		0.311562	1.25717	1.25717	19.0706
0.568242	0.479169	0.568242	2.16272		0.845417	1.24485	1.24485	9.20228		0.973696	1.14078	1.14078	4.04245		1.41518	0.936674	1.41518	15.7974		0.678347	0.961633	0.961633	3.921		0.906333	1.32019	1.32019	6.94835		0.885817	1.08792	1.08792	14.1551		0.752933	2.47265	2.47265	18.3341		0.536127	0.779071	0.779071	2.87923		1.18068	1.22335	1.22335	6.64455
0.658966	0.492237	0.658966	4.68715		0.655108	0.991395	0.991395	4.19089		0.392291	1.20714	1.20714	16.1099		1.10783	0.613062	1.10783	27.2041		0	0	0	6.79776		0.643341	1.50846	1.50846	7.41488		1.23781	1.47061	1.47061	20.7749		0.808047	1.52071	1.52071	14.9168		0.908084	0.89052	0.908084	6.55868		0.715492	0.712355	0.715492	4.13482
0.623982	0.558764	0.623982	4.66817		0.824742	0.908266	0.908266	11.4254		0.925883	1.12312	1.12312	3.72246		0.83881	1.65004	1.65004	33.7062		0.663233	0.521359	0.663233	5.69106		0.927191	0.961921	0.961921	8.47524		0.571989	1.59779	1.59779	10.0641		0.495513	1.94721	1.94721	13.6818		0.531886	0.759293	0.759293	4.65238		1.05195	0.858811	1.05195	4.255
0.625951	1.07233	1.07233	19.0026		0.663782	1.00531	1.00531	18.0422		0.606084	0.922695	0.922695	3.65247		0.766537	0.807753	0.807753	42.8706		0.879236	1.09458	1.09458	7.72751		0.729375	0.830192	0.830192	13.8123		0.977356	1.55257	1.55257	5.78414		0.472018	2.11424	2.11424	24.7243		0.839438	1.25835	1.25835	10.5931		0.540301	0.701574	0.701574	5.70744
1.37089	0.675786	1.37089	4.05601		0.65779	0.889063	0.889063	4.0452		0.499095	0.483588	0.499095	7.62062		0.730015	0.967575	0.967575	25.0027		0.730116	0.856044	0.856044	5.50759		0.773644	1.19197	1.19197	13.9443		0.389664	1.44061	1.44061	13.6927		0.642451	1.46922	1.46922	15.3787		1.07564	0.928993	1.07564	9.24609		0.712492	0.751006	0.751006	3.3046
0.784472	0.757793	0.784472	2.63196		0.805649	0.945643	0.945643	2.02362		0.832328	1.12757	1.12757	6.67382		0.675692	1.72764	1.72764	24.3554		0.497929	1.45961	1.45961	4.25146		0.981066	1.3473	1.3473	6.51429		0.532795	1.69076	1.69076	10.0976		0.700789	2.57305	2.57305	10.8901		1.03122	0.739227	1.03122	3.48192		0.662668	0.774389	0.774389	7.86618
0.453859	0.860721	0.860721	5.30474		0.717292	0.979024	0.979024	4.3804		0.865679	0.781651	0.865679	13.3338		0.768655	1.06988	1.06988	15.288		0.833469	1.12666	1.12666	3.40822		0.87145	0.663563	0.87145	4.09687		0.541384	1.35149	1.35149	12.1989		0.646792	1.63163	1.63163	15.1927		0.663773	0.707117	0.707117	5.75561		0.701802	1.30328	1.30328	6.43698
0.630925	0.487615	0.630925	4.18484		0.727303	0.896088	0.896088	5.72783		0.650365	0.968357	0.968357	4.64554		1.33179	1.90764	1.90764	8.85027		0.983155	0.854213	0.983155	5.07351		0.586216	0.732293	0.732293	6.44695		1.19092	0.638618	1.19092	25.7481		1.0028	2.53424	2.53424	24.2039		0.910852	1.3007	1.3007	4.42258		0.883125	0.351214	0.883125	9.04608
0.7379	0.802591	0.802591	7.06679		0.923911	0.831357	0.923911	7.73658		1.39625	0.883354	1.39625	15.2		0.622684	1.44041	1.44041	12.9641		0.800497	0.940232	0.940232	2.26196		0.559709	1.04316	1.04316	8.09065		0.85969	1.68471	1.68471	11.4849		0.808572	1.70664	1.70664	35.0117		0.593393	0.711671	0.711671	9.99879		0.795528	0.876894	0.876894	7.79877
0.884903	0.5179	0.884903	8.53026		0.514147	0.435836	0.514147	8.48372		1.00654	0.80099	1.00654	3.45696		1.20537	0.429605	1.20537	15.4387		0.777598	1.20058	1.20058	22.7237		0.773383	1.8984	1.8984	12.1585		0.957667	1.26043	1.26043	12.5619		0.718341	1.58022	1.58022	28.0599		0.626637	0.813425	0.813425	3.30437		0.850982	0.592004	0.850982	8.77205
0.530326	0.613791	0.613791	9.7077		0.713151	1.18614	1.18614	3.39543		0.709322	1.30603	1.30603	10.3939		1.34826	0.579566	1.34826	12.1832		0.891323	0.62166	0.891323	10.2301		0.624001	0.756217	0.756217	8.58723		0.471157	1.57232	1.57232	6.30172		0.757459	1.91976	1.91976	25.6736		0.536438	0.51519	0.536438	11.1535		0.925397	0.735933	0.925397	6.3483
1.10981	0.939301	1.10981	6.56572		0.553074	0.649433	0.649433	11.0071		0.660288	1.35384	1.35384	8.21651		0.989508	0.973739	0.989508	11.1882		0.682703	0.961474	0.961474	9.20519		0.814362	1.06881	1.06881	12.9951		0.890824	1.96951	1.96951	10.4772		1.29059	2.10463	2.10463	26.2106		1.34095	0.470738	1.34095	5.01452		0.918583	0.999428	0.999428	9.3526
0.59594	0.5625	0.59594	4.72091		0.804499	1.04142	1.04142	18.1592		0.896658	1.05775	1.05775	7.32986		0.751243	0.948092	0.948092	12.9846		0.711128	0.631572	0.711128	14.543		0.761802	0.820252	0.820252	4.51539		1.10687	1.98841	1.98841	10.9438		0.630341	1.52391	1.52391	30.7718		0.76976	0.692718	0.76976	10.1746		0.806969	0.631798	0.806969	8.23389
0.831868	1.18731	1.18731	6.36153		0.944866	1.16618	1.16618	6.38113		0.940303	0.698101	0.940303	7.89232		0.815988	1.10458	1.10458	16.0401		0.712708	0.745985	0.745985	10.1593		0.727183	1.11015	1.11015	11.1435		0.82196	1.40233	1.40233	19.9099		0.615863	1.6663	1.6663	13.9349		0.420323	0.955957	0.955957	4.18078		0.973058	0.655244	0.973058	16.8076
0.966204	1.59784	1.59784	10.153		0.901166	1.19856	1.19856	6.90455		0.755267	1.03191	1.03191	13.0459		0.668993	0.952513	0.952513	15.5965		0.492915	1.3034	1.3034	3.6394		1.05903	1.34747	1.34747	21.3133		1.04676	2.33108	2.33108	11.9696		1.16166	2.45279	2.45279	12.9903		0.402024	1.47082	1.47082	6.58751		0.679654	0.818502	0.818502	5.903
0.671414	1.17316	1.17316	6.73679		0.623666	0.952944	0.952944	5.39627		0.417682	0.587758	0.587758	3.72849		0.717094	1.05059	1.05059	31.5498		0.422353	0.995386	0.995386	15.6518		1.04216	1.22629	1.22629	18.9366		0.843193	1.14577	1.14577	4.60071		1.07462	1.57087	1.57087	18.5098		0.902408	0.982196	0.982196	8.52955		0.942342	1.23767	1.23767	9.32955
0.60933	0.883473	0.883473	5.2836		0.517858	1.11976	1.11976	8.8566		0.747376	0.890813	0.890813	11.0918		1.11603	0.823702	1.11603	12.4662		0.580586	1.17945	1.17945	10.6331		0.744975	1.52673	1.52673	10.887		0.465196	1.57292	1.57292	10.9612		0.663552	1.87869	1.87869	14.5766		0.856535	1.17991	1.17991	15.468		0.863966	0.923207	0.923207	8.50865
0.652187	1.23503	1.23503	4.61834		0.536213	0.844681	0.844681	8.96582		0.750091	1.22196	1.22196	14.1624		0.666701	1.22504	1.22504	5.82517		0.500389	0.685069	0.685069	4.13164		0.841071	1.15283	1.15283	3.70077		1.14246	1.23994	1.23994	14.0361		0.483334	2.16512	2.16512	38.7248		0.545927	0.876447	0.876447	6.67394		0.662148	1.00013	1.00013	8.59811
0.556604	0.494598	0.556604	7.31777		0.610694	0.502175	0.610694	2.99529		0.417247	1.41115	1.41115	18.0091		0.741419	1.46911	1.46911	18.4513		0.486247	0.537518	0.537518	11.4376		0.940814	0.946631	0.946631	9.4843		0.455569	2.17514	2.17514	5.43788		0.941329	2.6594	2.6594	23.1622		0.935996	0.835482	0.935996	6.32073		1.26543	0.859871	1.26543	3.20141
0.743018	0.859438	0.859438	6.86798		0.719354	0.955315	0.955315	5.5545		1.2248	0.626534	1.2248	17.6159		0.792694	0.733007	0.792694	9.63873		0.72281	0.523828	0.72281	3.52994		1.03673	1.06883	1.06883	16.1633		0.92984	2.00565	2.00565	12.7862		0.716812	1.8444	1.8444	28.3307		0	0	0	5.49085		0.582503	0.654842	0.654842	12.2098
0.628471	0.92851	0.92851	7.37475		1.44474	1.18508	1.44474	3.95275		0.795993	1.03276	1.03276	2.9792		0.654807	1.17668	1.17668	12.3836		1.14289	0.887624	1.14289	3.60088		1.10839	1.00101	1.10839	14.6579		1.07146	1.60131	1.60131	16.7079		0.670889	1.98291	1.98291	13.4313		0.673162	0.484084	0.673162	4.51513		0.994212	1.2216	1.2216	2.46656
1.50874	0.699518	1.50874	0		0.518096	1.4147	1.4147	7.01563		0.74662	0.758156	0.758156	28.9305		0.383461	1.45041	1.45041	20.9519		0.748596	0.999549	0.999549	16.7013		1.05605	1.52084	1.52084	6.59757		0.850859	2.13989	2.13989	18.542		1.17363	2.20205	2.20205	13.9558		1.04414	0.719011	1.04414	2.98226		0.717188	0.721719	0.721719	8.69953
0.667267	0.712299	0.712299	7.02474		0.967988	0.95393	0.967988	4.74856		0.44358	1.07109	1.07109	21.8811		1.33287	0.93283	1.33287	5.78182		0.473952	1.1027	1.1027	5.66625		0.809432	1.04347	1.04347	13.2975		0.992996	1.47491	1.47491	11.8509		0.843861	1.83493	1.83493	18.565		0.763379	1.27508	1.27508	4.89174		0.936593	0.572539	0.936593	8.42482
0.794019	0.59072	0.794019	5.8116		2.07496	0.787894	2.07496	6.90618		0.790922	0.700264	0.790922	8.44249		0.92858	0.58751	0.92858	13.4085		0.76371	1.10106	1.10106	6.49197		0.596796	1.13475	1.13475	6.38146		0.575017	2.28908	2.28908	16.5663		0.81574	1.22523	1.22523	11.7556		0.879633	0.50262	0.879633	8.35857		0.97355	1.15363	1.15363	13.4823
0.487514	1.71611	1.71611	4.15262		0.57427	0.645447	0.645447	13.049		0.722725	1.32558	1.32558	14.6781		0.507865	0.82666	0.82666	7.43135		0.745131	0.631592	0.745131	5.66009		0.684362	1.57166	1.57166	5.71135		1.14556	1.77728	1.77728	4.51211		0.698815	2.62205	2.62205	31.251		0.766592	0.661247	0.766592	3.96556		0.696188	1.30703	1.30703	4.81608
0.518418	0.467797	0.518418	9.43446		0.566566	1.39622	1.39622	8.9768		1.0981	0.759385	1.0981	2.96589		0.875591	1.5584	1.5584	4.30171		1.23441	0.615962	1.23441	12.0431		0.72389	0.800697	0.800697	7.60321		0.55411	1.07086	1.07086	10.3829		0.622955	2.50381	2.50381	23.4266		1.26594	1.17317	1.26594	6.89885		0.76843	1.49947	1.49947	12.0801
0.517005	1.07628	1.07628	6.68861		0.838821	0.429564	0.838821	11.1612		0.954632	0.786515	0.954632	18.8522		0.962495	0.70448	0.962495	11.3421		0.818464	1.19262	1.19262	2.07476		1.43914	1.44227	1.44227	5.40897		1.1836	1.94514	1.94514	15.7616		0.616226	1.41306	1.41306	9.39745		1.31007	0.653553	1.31007	4.05387		0.482915	0.682484	0.682484	5.71536
0.793636	1.06935	1.06935	3.76463		1.03945	0.987151	1.03945	10.6649		0.589087	0.738156	0.738156	5.2065		0.648528	1.34536	1.34536	9.669		0.748409	0.937192	0.937192	6.88201		0.868598	0.576308	0.868598	14.551		1.27672	1.7702	1.7702	7.96559		0.784051	2.38822	2.38822	11.9867		1.50831	0.877519	1.50831	8.66575		0.767964	0.897921	0.897921	8.33972
0.56227	0.720386	0.720386	3.81424		0.49234	0.753399	0.753399	5.3396		1.07664	0.610728	1.07664	7.59567		0.547361	1.41888	1.41888	9.44641		0.764069	0.80164	0.80164	2.73127		0.773091	0.603143	0.773091	11.0218		1.10366	1.45151	1.45151	12.6631		1.15979	2.06782	2.06782	30.6762		0.982878	0.560526	0.982878	9.12703		0.729416	1.15216	1.15216	2.51434
0.835888	0.66022	0.835888	4.36972		0.6431	0.950162	0.950162	7.67694		1.06687	1.75493	1.75493	23.5679		0.590628	1.79866	1.79866	10.7586		1.00986	0.76501	1.00986	3.25291		0.682278	0.754694	0.754694	15.2911		0.739985	2.01831	2.01831	24.4044		1.48583	2.38514	2.38514	22.4859		0.698378	1.25116	1.25116	2.99382		0.96312	1.68791	1.68791	2.31144
0.632149	1.03391	1.03391	4.96984		0.938802	0.784021	0.938802	11.9782		0.452649	0.912543	0.912543	7.18339		0.848904	1.02299	1.02299	4.77067		0.786238	1.1694	1.1694	8.63862		1.15018	0.571957	1.15018	6.82469		0.426891	1.98487	1.98487	17.7954		1.45656	1.85658	1.85658	17.4103		1.00886	0.569363	1.00886	2.18777		0.636618	1.0924	1.0924	7.20687
0.798216	0.636464	0.798216	5.45932		0.613132	1.05203	1.05203	3.9289		0.912492	1.13549	1.13549	27.48		1.74778	0.819694	1.74778	9.77076		0.708482	1.03801	1.03801	4.79551		0.902869	1.42279	1.42279	13.8246		0.432034	1.60752	1.60752	17.4731		0.621943	2.75602	2.75602	12.7246		0.922359	1.24995	1.24995	4.42423		0.769148	0.849445	0.849445	7.33267
0.613306	1.15111	1.15111	11.7029		0.670522	0.716186	0.716186	15.6874		1.02844	1.17252	1.17252	6.50895		0.49533	1.22163	1.22163	9.18254		1.10328	1.01706	1.10328	3.66801		1.09991	0.698676	1.09991	13.4226		1.08969	1.48787	1.48787	13.4844		0.764057	0.894566	0.894566	25.7697		0.723991	0.658162	0.723991	5.15491		0.891294	0.898031	0.898031	2.02637
0.668265	0.797858	0.797858	4.9041		0.574968	0.598423	0.598423	12.9695		0.823329	1.02092	1.02092	4.72823		1.44714	1.05115	1.44714	16.4893		0.682244	0.993358	0.993358	3.29672		0.605417	0.696374	0.696374	4.31201		0.677019	1.87108	1.87108	7.67324		0.873449	2.9906	2.9906	27.54		0.9306	0.984031	0.984031	3.66629		1.4556	1.00073	1.4556	2.62678
0.63669	0.654568	0.654568	12.4004		0.433046	0.712372	0.712372	6.78019		0.573438	0.697273	0.697273	18.9867		1.23647	0.832333	1.23647	22.6665		0.834231	1.11581	1.11581	4.25849		0.877356	1.1992	1.1992	6.45437		0.559101	0.965711	0.965711	12.7277		1.34581	1.96065	1.96065	40.2706		1.12264	0.504345	1.12264	2.62947		1.12647	0.71697	1.12647	5.8119
0.767958	0.876747	0.876747	3.21458		0.630895	0.781523	0.781523	4.48436		0.550381	1.09804	1.09804	4.72187		0.502991	0.726332	0.726332	6.16949		0.922953	1.27443	1.27443	2.66585		0.583236	1.62639	1.62639	11.79		0.4868	1.9074	1.9074	20.064		0.669576	2.10156	2.10156	20.9298		0.811348	0.699128	0.811348	2.91644		0.472776	1.23581	1.23581	4.77698
1.03374	0.531172	1.03374	1.86609		0.580738	1.00741	1.00741	10.4457		1.06999	1.16707	1.16707	14.7603		0.998989	0.785359	0.998989	16.9056		1.02302	1.32133	1.32133	6.13839		0.795099	1.63688	1.63688	12.2659		0.809192	1.59189	1.59189	10.9884		0.556788	1.68141	1.68141	20.0959		0.664029	1.222	1.222	10.2299		0.484216	1.06302	1.06302	13.7698
0.535785	1.01837	1.01837	15.3776		0.469557	0.790073	0.790073	11.3459		0.537395	0.784466	0.784466	4.31008		0.837278	0.995731	0.995731	21.1115		0.695148	1.34255	1.34255	6.94966		0.931485	0.754067	0.931485	13.1839		0.884868	1.70568	1.70568	6.7123		0.73284	1.44912	1.44912	30.4211		0.73381	0.413963	0.73381	5.97071		0.625684	1.3403	1.3403	2.88317
0.783772	0.746598	0.783772	13.5657		0.793802	0.802421	0.802421	6.82705		0.642442	0.710594	0.710594	9.31062		0.696767	1.00762	1.00762	14.5402		1.0925	0.544679	1.0925	5.44739		0.652059	0.840334	0.840334	13.1793		0.953716	1.33496	1.33496	15.5457		0.69591	1.3184	1.3184	15.3131		1.15102	0.875029	1.15102	10.9862		1.00717	0.862105	1.00717	6.17664
0.545008	1.04874	1.04874	6.14924		1.10671	0.909317	1.10671	21.123		0.63045	0.884641	0.884641	5.17079		1.03864	1.20488	1.20488	6.71015		0.960215	0.947491	0.960215	1.86598		0.541452	1.52818	1.52818	15.9945		1.27415	1.29526	1.29526	12.4502		0.813902	2.56668	2.56668	25.3369		0.943159	1.27622	1.27622	8.6485		1.38909	1.54805	1.54805	5.58776
0.612958	0.883565	0.883565	3.43442		0.513402	0.601178	0.601178	4.94944		0.776808	0.855719	0.855719	10.6429		0.864088	0.718947	0.864088	6.37081		0.665392	1.35904	1.35904	4.60548		0.60572	0.739458	0.739458	6.97372		1.19623	2.2553	2.2553	14.1406		0.922313	1.37345	1.37345	11.4234		0.708717	1.32969	1.32969	8.46163		0.792277	1.09533	1.09533	7.10558
0.890928	0.567127	0.890928	8.40302		0.968394	1.01215	1.01215	5.28666		0.523124	0.971489	0.971489	9.36733		0.961162	0.832471	0.961162	14.9236		0.779629	1.26968	1.26968	13.7971		0.794964	1.03935	1.03935	10.2755		0.944646	1.22247	1.22247	18.8849		0.666699	1.65488	1.65488	20.1326		0.854466	0.775909	0.854466	4.31961		0.702385	1.18875	1.18875	10.1125
0.543551	1.17173	1.17173	6.33469		0.628834	0.939181	0.939181	4.2602		1.047	1.17484	1.17484	13.4145		0.773062	1.23062	1.23062	18.1632		0.924726	1.07992	1.07992	6.82765		0.752801	1.03883	1.03883	6.94845		0.894646	1.23585	1.23585	22.8257		0.831796	2.10008	2.10008	11.6635		0.828946	0.643084	0.828946	5.55091		0.628878	1.05595	1.05595	2.67393
0.868196	1.36128	1.36128	5.85329		0.921962	0.834609	0.921962	5.86888		0.438521	0.768211	0.768211	7.62724		0.749008	1.417	1.417	23.4999		0.619484	1.36099	1.36099	5.9942		1.01063	1.63792	1.63792	6.43962		0.677002	1.12079	1.12079	13.3312		0.700606	2.34828	2.34828	12.3897		0.858195	0.879952	0.879952	8.87913		0.682827	0.825972	0.825972	3.44198
0.718874	0.732112	0.732112	3.48138		1.24511	0.919297	1.24511	4.43758		0.534077	0.593095	0.593095	4.98295		0.778782	0.847573	0.847573	15.829		0.745021	1.35392	1.35392	13.5987		0.760478	1.11373	1.11373	6.47348		0.798393	2.05662	2.05662	12.6738		1.16285	1.90555	1.90555	13.2754		0.805119	1.02797	1.02797	3.28451		0.505789	0.950574	0.950574	6.29765
0.855294	1.10883	1.10883	6.54777		1.12089	0.888725	1.12089	6.85606		1.00265	0.736007	1.00265	13.8935		1.09853	0.684952	1.09853	39.6414		0.836967	0.727414	0.836967	5.40483		0.791385	0.430257	0.791385	6.52118		0.664041	1.59654	1.59654	20.079		0.476533	1.021	1.021	22.5736		0.711375	0.780993	0.780993	5.95894		0.943472	1.00318	1.00318	6.56135
0.721351	0.484786	0.721351	8.79222		0.777842	0.455904	0.777842	7.2208		1.32208	1.08098	1.32208	16.3491		1.42739	1.28173	1.42739	10.3149		0.767893	0.873834	0.873834	4.61986		1.17003	1.0428	1.17003	9.1635		0.647903	1.09154	1.09154	4.30854		1.41373	1.6168	1.6168	14.0383		0.829167	1.25668	1.25668	3.08319		0.889137	0.571544	0.889137	3.38046
0.611567	0.673008	0.673008	4.28186		0.718336	1.00056	1.00056	5.63063		0.550809	1.15735	1.15735	7.65923		0.666731	1.06406	1.06406	5.87746		0.676706	0.57966	0.676706	8.24738		0.836001	0.716056	0.836001	16.3239		0.84646	1.3983	1.3983	15.9782		1.25404	2.39589	2.39589	13.5431		1.1194	0.956079	1.1194	3.54572		0.803643	1.05217	1.05217	2.27595
0.470435	0.545045	0.545045	2.15536		0.76757	0.704593	0.76757	6.60089		1.11453	1.18489	1.18489	14.6134		0.782689	1.25137	1.25137	15.1109		0.756102	0.446335	0.756102	2.17098		1.62598	1.0476	1.62598	6.50353		0.815203	1.61433	1.61433	6.76357		0.886816	1.84266	1.84266	20.0581		0.537295	1.00811	1.00811	5.73914		0.825251	0.751733	0.825251	5.85493
0.830473	0.760201	0.830473	17.1413		0.622339	0.92107	0.92107	7.18776		0.735017	0.687918	0.735017	14.9397		0.673051	1.04677	1.04677	26.2658		0.790904	0.978968	0.978968	17.5119		0.519261	0.620123	0.620123	6.82813		0.82662	2.11955	2.11955	17.2518		1.04012	2.34869	2.34869	12.8746		1.28309	0.534833	1.28309	3.91349		0.999731	1.43737	1.43737	6.46039
1.36239	0.696562	1.36239	2.91279		0.670624	0.708129	0.708129	5.95967		0.939254	0.582521	0.939254	8.88035		0.789554	0.60586	0.789554	3.77278		0.971052	1.12692	1.12692	5.73768		0.76078	0.756621	0.76078	8.20981		0.694885	1.35599	1.35599	5.10169		0.532486	2.48273	2.48273	13.0145		1.30758	1.03162	1.30758	2.8243		1.02742	0.971738	1.02742	11.6773
0.591647	0.608434	0.608434	5.01976		0.917612	0.6862	0.917612	7.51872		0.828126	0.716741	0.828126	7.0832		0.696933	1.68829	1.68829	9.29858		0.582909	0.69766	0.69766	6.49865		1.39576	1.40289	1.40289	6.27155		1.29408	1.10699	1.29408	13.3112		1.01305	1.80312	1.80312	15.32		0.819038	0.794119	0.819038	4.27369		0.552724	0.744752	0.744752	4.66517
1.0083	0.475991	1.0083	16.7016		0.66378	0.514369	0.66378	10.4573		1.06474	0.66979	1.06474	5.19094		0.424577	0.791013	0.791013	5.94019		0.47088	1.21582	1.21582	7.79062		0.662372	1.60443	1.60443	6.69469		1.04308	0.646963	1.04308	20.4213		1.21231	2.31988	2.31988	21.074		1.26486	0.631189	1.26486	9.27948		0.535312	1.08257	1.08257	4.42362
1.01997	1.42513	1.42513	3.42077		0.931504	1.43437	1.43437	9.75876		0.563711	1.22851	1.22851	4.13027		0.918534	0.999159	0.999159	24.1965		0.371335	0.4227	0.4227	8.38244		0.645654	0.675194	0.675194	6.41906		0.704147	0.824026	0.824026	21.7516		0.443658	2.20783	2.20783	10.0011		0.824332	0.5737	0.824332	6.81015		0.969752	1.05659	1.05659	5.91752
0.444113	1.20729	1.20729	3.59373		0.82775	0.896554	0.896554	4.6901		0.787704	1.42166	1.42166	6.54596		0.895481	0.638935	0.895481	11.5741		0.85016	0.71891	0.85016	8.73781		0.54342	1.27751	1.27751	6.10916		0.640146	2.00992	2.00992	5.78819		0.713248	2.19978	2.19978	16.1714		0.993948	0.529222	0.993948	4.28682		1.24547	1.2932	1.2932	7.41547
0.609645	0.615533	0.615533	13.9611		0.482214	0.66728	0.66728	31.2957		1.01745	0.571355	1.01745	6.90692		0.681615	1.55431	1.55431	10.1043		0.640573	1.01287	1.01287	8.87709		1.28884	0.982392	1.28884	13.8503		0.893941	2.16438	2.16438	27.8179		0.727315	2.2282	2.2282	29.7349		0.754132	0.649773	0.754132	6.42712		1.04248	1.00911	1.04248	12.8403
0.706899	0.522165	0.706899	10.7525		1.21707	0.675991	1.21707	8.26271		0.91254	1.1135	1.1135	5.84226		1.0299	1.41831	1.41831	12.3616		0.767249	0.787378	0.787378	4.97247		0.525378	0.708997	0.708997	4.63097		0.848459	2.01522	2.01522	8.64768		1.15257	1.82519	1.82519	34.3586		1.21709	0.928814	1.21709	8.39987		0.839172	0.962811	0.962811	2.70243
1.5107	0.697103	1.5107	9.20577		0.477055	0.912395	0.912395	8.46142		0.626327	0.974871	0.974871	13.1349		0.916669	0.867647	0.916669	9.96244		0.671505	0.938649	0.938649	7.72574		1.04783	1.63934	1.63934	4.548		0.770329	1.19918	1.19918	5.95792		1.36792	0.473763	1.36792	17.9791		0.669847	0.778845	0.778845	2.86003		0.712076	0.645541	0.712076	5.65677
0.609151	0.830863	0.830863	7.61069		0.713895	0.64524	0.713895	12.5192		0.76063	0.912849	0.912849	11.3326		0.561405	0.555067	0.561405	14.0092		0.819456	0.996389	0.996389	4.18737		0.677324	1.39321	1.39321	5.17563		0.523331	1.48372	1.48372	16.1338		0.616673	2.64081	2.64081	31.065		1.14813	1.03351	1.14813	13.2172		0.846469	0.7801	0.846469	4.08117
0.529542	1.17887	1.17887	9.63431		0.938349	0.825617	0.938349	9.65165		0.963366	1.33432	1.33432	14.0793		0.554867	1.29033	1.29033	6.46551		0.790174	0.674631	0.790174	16.5378		0.892275	0.853276	0.892275	10.2757		0.870434	1.22363	1.22363	10.888		1.09397	2.4403	2.4403	14.088		1.04738	0.721451	1.04738	8.01089		0.930585	0.88763	0.930585	6.21997
0.573869	0.92584	0.92584	5.46696		0.863175	1.17694	1.17694	10.2403		0.820863	1.10945	1.10945	6.4794		0.813059	1.10596	1.10596	9.80533		0.987826	0.536923	0.987826	7.5462		0.539801	0.802875	0.802875	8.40761		0.748583	1.17153	1.17153	6.49988		1.02079	1.95316	1.95316	20.0224		0.870143	0.554266	0.870143	6.89645		0.990419	0.542532	0.990419	4.29298
0.751003	0.822653	0.822653	4.04989		0.932972	0.962155	0.962155	11.3654		0.947802	1.08137	1.08137	16.5814		0.963277	0.952242	0.963277	11.9453		0.67427	0.767377	0.767377	10.1413		0.699182	0.988772	0.988772	12.0758		0.575849	1.58276	1.58276	7.75963		0.613205	2.16177	2.16177	17.8478		1.06293	0.599803	1.06293	5.58706		0.635151	1.05953	1.05953	7.25016
0.750495	0.748427	0.750495	4.06778		0.954141	0.543497	0.954141	8.94174		0.968396	1.01955	1.01955	13.3138		0.93498	0.986227	0.986227	7.81485		0.396097	1.68143	1.68143	8.67993		0.672231	1.60748	1.60748	13.9949		0.868242	0.98662	0.98662	18.9943		0.629884	1.12194	1.12194	12.0618		0.626028	0.904893	0.904893	6.76174		0.669217	1.37925	1.37925	3.27987
0.916653	1.22906	1.22906	5.61458		0.794568	0.800579	0.800579	16.8211		0.894426	0.955804	0.955804	7.01457		0.608615	1.38179	1.38179	23.6215		1.08004	0.629382	1.08004	6.90257		0.657097	1.50125	1.50125	12.0153		0.951315	1.55735	1.55735	5.46839		1.08055	2.8286	2.8286	20.6949		0	0	0	6.33688		0.744642	0.888382	0.888382	5.57623
0.656783	0.888893	0.888893	10.3835		1.1606	0.635597	1.1606	4.09183		0.917689	1.30062	1.30062	5.03392		0.795763	1.97995	1.97995	13.5721		0.529985	1.70583	1.70583	4.6136		0.803182	1.2049	1.2049	8.15331		0.594567	1.15676	1.15676	9.24646		0.892843	1.91158	1.91158	36.1219		0.603235	0.847035	0.847035	2.39046		1.14899	1.41261	1.41261	11.2515
0.819656	0.766632	0.819656	10.9045		0.609246	1.3474	1.3474	14.7803		1.12213	1.27508	1.27508	13.1604		0.770339	1.6166	1.6166	14.417		0.474138	1.56867	1.56867	11.5213		0.867518	1.05723	1.05723	21.935		0.538545	2.18807	2.18807	8.96497		1.0635	1.24585	1.24585	24.6779		0.797543	0.795828	0.797543	7.38069		0.635261	0.931446	0.931446	8.13486
0.416535	0.718869	0.718869	9.71754		0.653475	0.853503	0.853503	11.9977		0.609772	1.25485	1.25485	7.42618		1.08306	1.73318	1.73318	12.5417		0.852966	0.477617	0.852966	9.18593		1.38663	0.795217	1.38663	4.79693		0.414211	1.61718	1.61718	10.3656		1.37113	2.22149	2.22149	24.4139		0.928953	0.672869	0.928953	7.25633		0.637137	1.69579	1.69579	5.25269
1.46689	0.885667	1.46689	5.88498		0.743523	0.903303	0.903303	8.44908		1.07006	0.606359	1.07006	5.39591		0.511713	0.875052	0.875052	18.9975		1.03115	1.22697	1.22697	0		1.16795	1.3642	1.3642	5.9721		0.44617	1.57261	1.57261	12.1793		1.70672	2.24404	2.24404	17.3725		0.692664	0.635997	0.692664	4.49162		1.30575	0.886643	1.30575	4.64165
0.772527	0.85469	0.85469	10.9618		0.688346	0.612293	0.688346	7.58175		0.955328	0.880077	0.955328	6.04436		0.752548	1.55588	1.55588	25.0038		0.575006	0.489388	0.575006	4.38505		0.758816	0.992574	0.992574	9.32599		0.491011	1.62946	1.62946	14.3065		0.733664	2.11757	2.11757	19.5712		0.817771	0.843277	0.843277	7.03801		0.88212	1.85112	1.85112	8.78271
0.595042	0.547238	0.595042	7.31237		1.07978	1.20562	1.20562	7.61318		0.584171	0.806704	0.806704	26.6367		0.999927	0.882357	0.999927	29.8619		0.660387	0.547827	0.660387	8.68932		0.825116	0.979116	0.979116	9.69652		0.700231	1.82106	1.82106	6.89179		1.41422	1.84537	1.84537	15.7371		1.36521	0.945196	1.36521	6.15968		0.690546	0.616385	0.690546	6.65406
0.59515	1.18476	1.18476	5.13959		0.982131	0.856773	0.982131	10.5191		0.782965	1.41084	1.41084	6.67562		0.71574	1.05907	1.05907	21.6923		0.676404	1.19743	1.19743	7.96644		0.398486	1.40798	1.40798	11.0271		1.15951	1.51973	1.51973	18.5961		1.34994	1.86043	1.86043	6.43966		0.808422	0.508027	0.808422	4.80501		0.629375	1.08062	1.08062	5.21576
0.550684	0.818597	0.818597	10.5096		0.434877	0.587488	0.587488	7.24798		0.931271	0.940503	0.940503	7.62873		0.922844	1.43716	1.43716	24.1232		0.719601	1.20089	1.20089	7.40887		0.51505	0.838231	0.838231	7.99484		0.954379	1.61729	1.61729	6.40535		1.27953	1.66106	1.66106	23.8198		1.07845	0.900053	1.07845	2.96331		0.766677	1.22081	1.22081	3.25248
0.984375	0.630486	0.984375	7.82942		1.29049	0.458766	1.29049	7.90209		0.742839	0.715438	0.742839	9.38451		1.49243	1.01838	1.49243	13.5928		1.06374	0.66962	1.06374	3.15603		1.0117	1.24315	1.24315	9.87208		0.824116	1.88165	1.88165	28.5423		1.70406	1.75339	1.75339	35.2749		1.53973	0.642013	1.53973	5.52473		0.871924	1.16652	1.16652	5.81009
0.811595	1.27926	1.27926	5.01096		0.989756	0.844507	0.989756	4.59197		0.896415	0.833231	0.896415	7.12857		0.796821	1.00625	1.00625	14.4367		1.18528	1.20411	1.20411	4.81101		1.04986	1.48702	1.48702	9.79971		0.668275	1.65501	1.65501	13.8857		0.731654	2.74168	2.74168	19.084		0.748327	0.540078	0.748327	3.27726		0.340569	1.28863	1.28863	7.46101
0.525979	0.655105	0.655105	3.70648		0.491381	1.13004	1.13004	8.83753		0.735944	1.18102	1.18102	9.70641		0.846736	1.66079	1.66079	28.0142		0.491157	1.15582	1.15582	7.69701		1.45342	0.665758	1.45342	5.7656		0.571144	0.998287	0.998287	6.83478		0.716841	2.46553	2.46553	22.1888		0.499762	1.7089	1.7089	10.7159		0.695073	0.938328	0.938328	8.88349
0.58362	0.714223	0.714223	15.5913		0.773018	1.0128	1.0128	4.80144		1.12867	1.58569	1.58569	7.96197		0.853131	1.51566	1.51566	17.3751		0.473715	0.616734	0.616734	0		1.09965	0.989782	1.09965	6.73573		0.792652	1.77697	1.77697	11.718		1.28312	1.62333	1.62333	26.0365		0.492965	1.02319	1.02319	3.64576		0.535108	0.82311	0.82311	7.98618
1.04049	0.36177	1.04049	2.46991		0.677363	0.760624	0.760624	13.3168		1.13401	0.675844	1.13401	4.43043		0.742797	1.35864	1.35864	5.14137		0.721352	0.972264	0.972264	6.98719		0.870593	1.53711	1.53711	4.6088		0.881678	0.766995	0.881678	4.23505		0.417043	1.16249	1.16249	12.2886		1.17739	0.670485	1.17739	1.74451		0.74245	1.28303	1.28303	5.25468
0.792721	0.896369	0.896369	4.37213		0.892708	1.04193	1.04193	5.36477		0.950768	0.464039	0.950768	5.27773		1.29687	0.836533	1.29687	13.1172		0.507897	0.653852	0.653852	9.34785		0.671331	0.475034	0.671331	8.57298		0.94498	1.72644	1.72644	9.57221		0.939159	2.14245	2.14245	19.9332		0.430229	1.24775	1.24775	3.18403		1.03699	0.737809	1.03699	7.37174
0.796953	0.981725	0.981725	4.32017		0.798105	0.580892	0.798105	4.25606		0.956659	1.28612	1.28612	12.0222		0.552973	1.28625	1.28625	13.0721		0.689477	1.3327	1.3327	6.04302		0.72799	0.935043	0.935043	7.03581		0.727875	1.41111	1.41111	13.1288		0.606554	2.28779	2.28779	27.7433		0.812348	0.979104	0.979104	6.24534		0.656213	0.763355	0.763355	8.1968
1.07347	0.51836	1.07347	3.87714		0.952533	0.578884	0.952533	17.3081		0.908282	0.806057	0.908282	7.98602		1.01605	1.60531	1.60531	18.0322		0.673886	0.521532	0.673886	6.45863		0.772487	1.86932	1.86932	2.12152		1.08341	1.39145	1.39145	14.7642		0.904398	2.36481	2.36481	21.8437		1.02603	0.553455	1.02603	4.22712		0.939438	0.939889	0.939889	5.07226
0.759038	0.771034	0.771034	1.68944		0.475709	1.18511	1.18511	22.432		1.21885	0.986124	1.21885	4.46727		0.552186	1.3352	1.3352	24.9491		0.626592	1.01606	1.01606	2.64633		1.15654	1.56273	1.56273	8.67561		0.60892	1.6751	1.6751	20.4203		0.889749	2.43259	2.43259	27.2502		0.770296	0.898408	0.898408	9.10798		0.613583	1.53314	1.53314	2.75254
1.32434	0.733129	1.32434	4.45884		0.704538	1.04491	1.04491	24.0981		1.17911	1.63314	1.63314	6.26705		0.926747	1.54876	1.54876	7.79795		0.752126	0.89645	0.89645	4.78637		1.1329	1.09068	1.1329	5.88077		1.31995	1.86297	1.86297	8.65899		0.903484	2.14738	2.14738	28.7319		0.914761	0.591788	0.914761	3.97578		1.24274	1.60454	1.60454	7.30386
1.41679	0.917079	1.41679	5.93131		1.06569	0.881203	1.06569	22.1429		0.667836	1.11267	1.11267	7.68295		0.663422	0.668522	0.668522	4.59754		0.948407	1.08923	1.08923	9.54137		0.841502	1.73592	1.73592	8.27003		1.30189	2.20935	2.20935	16.2733		1.1371	2.46419	2.46419	17.3759		0.478398	0.767298	0.767298	4.23549		0.713738	1.06638	1.06638	5.55287
0.632364	0.57709	0.632364	4.82586		0.770182	0.477004	0.770182	9.33928		0.788605	0.955066	0.955066	10.8157		0.73237	1.00785	1.00785	9.59746		0.881546	0.822476	0.881546	8.42928		0.84539	0.694207	0.84539	6.78542		1.16031	1.66067	1.66067	11.7087		0.489699	1.98416	1.98416	18.5046		0.609484	0.383167	0.609484	8.16226		0.346104	0.856999	0.856999	6.08736
0.763177	0.670605	0.763177	8.54174		1.21687	1.12567	1.21687	9.81735		1.04005	1.18535	1.18535	7.55634		1.37644	2.02752	2.02752	11.9573		0.532211	1.25374	1.25374	3.89091		0.744397	1.47906	1.47906	7.7205		1.01055	1.03891	1.03891	16.5396		0.795471	2.00772	2.00772	16.6738		0.433022	1.40818	1.40818	6.16041		1.00876	1.26203	1.26203	7.24306
0.633922	0.559733	0.633922	3.21929		0.699828	1.03599	1.03599	8.33839		0.513455	1.06704	1.06704	5.77045		0.633334	0.987229	0.987229	7.6602		0.607538	1.23175	1.23175	3.73489		0.927251	1.19715	1.19715	2.82194		0.827021	2.36371	2.36371	19.4002		1.01944	2.29509	2.29509	7.22269		0.503313	1.17261	1.17261	5.11225		0.70283	1.24267	1.24267	6.32031
0.920651	1.0366	1.0366	5.6193		1.04063	0.967056	1.04063	8.24943		0.723166	1.42648	1.42648	8.13298		1.00775	1.3063	1.3063	13.3418		0.808585	0.822619	0.822619	11.0625		0.602606	1.46277	1.46277	11.9611		1.08602	1.48289	1.48289	8.34722		0.582022	1.94255	1.94255	4.69652		1.18678	0.686172	1.18678	5.12486		0.775403	0.837282	0.837282	12.4394
0.78774	1.06418	1.06418	3.07005		0.690761	1.00697	1.00697	4.00187		0.979041	1.47072	1.47072	18.5347		0.92254	0.80448	0.92254	13.7503		1.15331	0.950267	1.15331	7.25218		0.879131	1.51366	1.51366	11.4946		1.24641	1.50565	1.50565	13.3392		0.848416	1.91225	1.91225	19.5811		1.10539	1.05141	1.10539	6.25825		1.5056	0.881926	1.5056	6.87762
0.611564	1.4054	1.4054	3.23442		1.46379	1.006	1.46379	4.20692		0.763538	0.793593	0.793593	6.68272		0.67548	1.1272	1.1272	7.95006		0.856526	0.496334	0.856526	9.76852		1.10259	1.4456	1.4456	6.02805		1.04051	2.07625	2.07625	8.38352		0.999626	2.55045	2.55045	19.6586		0.732473	0.57379	0.732473	8.74042		0.434277	0.405351	0.434277	3.76917
0.634479	1.05877	1.05877	7.64017		0.560421	1.0416	1.0416	3.02403		0.964684	1.49394	1.49394	13.6229		0.770214	0.832905	0.832905	8.65853		0.904678	1.01177	1.01177	10.7722		0.706578	1.21485	1.21485	13.2644		1.15489	2.17186	2.17186	18.9098		0.56131	2.60261	2.60261	17.201		0.684503	0.815691	0.815691	8.24493		0.726425	0.804532	0.804532	7.53005
0.51356	0.607808	0.607808	8.24504		0.467602	1.42943	1.42943	6.89786		1.20186	0.922272	1.20186	11.8064		1.30499	0.874972	1.30499	6.94371		0.682415	1.23182	1.23182	15.0553		0.564119	1.53773	1.53773	12.9354		0.870584	1.72992	1.72992	29.748		0.687352	1.93749	1.93749	40.2552		1.02678	0.658949	1.02678	9.17137		1.15697	1.03408	1.15697	12.4934
0.757122	1.21	1.21	6.83662		0.82028	1.06776	1.06776	9.35548		0.624092	1.16071	1.16071	15.4113		0.838683	0.95015	0.95015	21.2562		1.05123	0.468174	1.05123	7.97213		0.728726	0.670317	0.728726	7.81673		0.608078	1.70296	1.70296	12.952		1.56323	2.28574	2.28574	15.4496		1.14496	0.974315	1.14496	4.64352		0.589528	1.0343	1.0343	4.03713
0.454667	0.834494	0.834494	3.32437		0.661716	0.987291	0.987291	8.28348		1.24549	1.00297	1.24549	4.103		0.805165	0.503849	0.805165	7.74358		0.56823	0.639249	0.639249	5.29911		1.29478	0.778017	1.29478	10.8471		0.775258	1.56463	1.56463	15.8199		0.812956	2.21451	2.21451	25.2622		0.944928	0.645016	0.944928	3.06053		0.813364	0.937391	0.937391	6.66822
0.983299	0.815457	0.983299	2.86888		0.53488	0.787726	0.787726	5.8252		1.3043	0.481428	1.3043	10.7226		0.699351	1.05943	1.05943	11.6659		0.812439	0.692988	0.812439	11.1798		0.604487	0.793653	0.793653	4.86745		0.852632	1.8102	1.8102	21.7547		0.918053	2.0938	2.0938	11.2656		0.71009	0.410478	0.71009	7.41202		0.642978	0.875591	0.875591	8.19199
0.649853	0.851987	0.851987	11.8005		0.685699	0.70829	0.70829	3.98295		0.843234	0.498884	0.843234	26.8715		0.74033	1.35279	1.35279	14.1971		0.319235	0.865858	0.865858	11.5876		0.603904	1.11001	1.11001	10.8904		0.743612	1.66757	1.66757	7.73919		0.96071	2.43148	2.43148	16.3275		1.03021	1.27302	1.27302	5.74226		0.477253	0.859114	0.859114	8.0972
0.485965	0.69071	0.69071	11.0215		0.863654	1.00473	1.00473	4.6502		0.414383	0.619671	0.619671	10.5315		1.55348	1.73155	1.73155	8.73204		0.666917	0.586994	0.666917	4.83494		0.807096	1.1039	1.1039	9.82671		1.01176	1.87464	1.87464	22.9961		0.602131	1.79879	1.79879	14.9653		1.17117	0.92065	1.17117	7.70382		0.604644	1.29438	1.29438	12.9615
0.635347	0.702889	0.702889	4.83414		0.442267	0.452384	0.452384	6.36333		0.900399	1.14852	1.14852	12.0008		0.702184	1.34716	1.34716	4.40035		0.805995	0.476473	0.805995	17.4629		0.6269	0.873182	0.873182	6.12379		0.632534	1.17699	1.17699	6.54403		1.34613	2.39297	2.39297	13.0283		0.643176	1.2393	1.2393	3.56154		0.6206	1.21277	1.21277	7.38094
1.06431	0.822732	1.06431	6.65114		0.959668	0.978602	0.978602	4.99133		0.525417	0.619014	0.619014	4.66343		0.90061	1.45239	1.45239	23.2493		1.02733	0.701625	1.02733	6.29279		0.712139	1.58129	1.58129	5.58004		1.26673	1.28898	1.28898	12.6022		0.60174	2.20721	2.20721	24.7348		0.432689	0.457843	0.457843	10.9956		0.584999	0.998664	0.998664	6.26681
0.596354	1.39081	1.39081	3.69746		0.742415	0.66858	0.742415	9.21323		0.572136	0.878565	0.878565	15.5693		0.781923	0.776936	0.781923	4.94345		0.538743	1.71333	1.71333	4.45251		0.65264	1.53484	1.53484	7.83318		0.761317	1.6006	1.6006	14.1096		1.10737	2.02757	2.02757	19.0711		0.421041	1.23799	1.23799	8.00163		0.615242	0.970594	0.970594	12.1305
0.817096	1.21105	1.21105	4.7648		0.585105	0.942984	0.942984	8.0165		0.907054	0.65967	0.907054	7.68572		0.776905	0.699476	0.776905	9.08062		1.15698	0.555632	1.15698	12.6184		0.599537	1.17428	1.17428	6.31831		0.681139	1.8683	1.8683	31.1086		0.794454	2.06808	2.06808	25.9739		0.777476	0.996926	0.996926	2.92989		1.0043	1.08572	1.08572	7.11781
1.20948	0.828703	1.20948	4.90383		0.80142	0.650442	0.80142	6.81489		0.857379	1.09206	1.09206	7.43694		0.909746	1.36933	1.36933	6.06303		0.463673	0.561413	0.561413	2.43529		1.05551	1.06488	1.06488	6.21213		0.478313	1.73678	1.73678	19.6052		0.822151	1.59917	1.59917	15.9806		0.625555	1.17189	1.17189	2.9695		0.634071	0.824887	0.824887	3.27753
0.749814	0.905855	0.905855	6.38002		1.04346	0.78449	1.04346	6.40514		0.793705	0.857849	0.857849	4.97136		0.569403	1.34007	1.34007	2.76124		0.851793	1.63291	1.63291	7.4594		0.657147	1.05908	1.05908	4.85794		1.01768	2.30249	2.30249	22.6748		0.907046	2.00992	2.00992	11.3562		0.559867	0.724629	0.724629	3.36985		0.557861	0.882832	0.882832	6.16453
0.87381	0.696582	0.87381	9.35499		0.903554	0.588804	0.903554	5.51032		1.00887	1.10645	1.10645	5.60825		1.05866	0.885451	1.05866	17.7621		0.791104	0.970166	0.970166	8.2005		0.513737	0.968584	0.968584	4.38587		1.10518	1.46176	1.46176	10.09		1.15378	2.13983	2.13983	21.2334		0.677645	0.635231	0.677645	3.4603		0.48564	0.973957	0.973957	7.78222
0.677667	1.00201	1.00201	6.6954		0.95272	0.621991	0.95272	7.32906		0.579531	1.11426	1.11426	9.65225		0.52487	0.971727	0.971727	17.3874		1.10596	1.07183	1.10596	5.97462		0.695991	1.12437	1.12437	4.48738		0.905598	2.53225	2.53225	12.4708		1.14921	1.84417	1.84417	33.4929		0.714732	1.27026	1.27026	5.54882		0.754338	0.950263	0.950263	6.63587
0.505933	0.846173	0.846173	5.44231		1.04837	0.805884	1.04837	7.22777		1.35251	1.6771	1.6771	8.52865		1.28885	0.907667	1.28885	8.16794		0.828631	0.930167	0.930167	8.46626		0.754317	0.921157	0.921157	3.27988		1.00742	1.30809	1.30809	7.31346		0.719932	2.5424	2.5424	19.7543		0.493427	0.718659	0.718659	11.6272		1.28527	1.24423	1.28527	7.67502
0.690296	1.08707	1.08707	5.95479		0.874514	0.714551	0.874514	2.77773		1.49497	0.771893	1.49497	11.331		1.09628	1.61761	1.61761	7.727		0.668646	1.17731	1.17731	2.81873		0.598169	1.57696	1.57696	8.42093		0.62698	1.84711	1.84711	3.66986		0.637919	1.77491	1.77491	24.2994		0.675392	0.819419	0.819419	4.94888		0.663233	0.500916	0.663233	5.89948
0.8643	0.656554	0.8643	4.21836		0.778703	0.745854	0.778703	20.3721		0.625816	0.710009	0.710009	12.4683		0.912685	0.96598	0.96598	11.1909		1.05751	1.32222	1.32222	8.20466		0.480327	0.888779	0.888779	10.7007		0.857947	1.21742	1.21742	14.2353		1.40376	2.35524	2.35524	13.7968		0.535263	0.612649	0.612649	4.05279		1.17556	1.43184	1.43184	4.02952
0.694636	0.602021	0.694636	6.78492		0.525799	0.889171	0.889171	16.5161		0.57764	0.731454	0.731454	3.67764		0.998093	1.56437	1.56437	8.43773		1.19119	0.613232	1.19119	4.58076		1.19506	0.916556	1.19506	3.1282		0.763722	0.986792	0.986792	14.5701		1.2255	1.00265	1.2255	14.2187		0.628524	0.956893	0.956893	8.22708		0.865095	0.930616	0.930616	4.07061
0.680616	0.541236	0.680616	7.51194		0.864427	1.12787	1.12787	4.69102		0.716809	1.30866	1.30866	10.8299		1.09548	1.08678	1.09548	14.3231		0.657697	0.882958	0.882958	4.3176		0.550451	1.3018	1.3018	7.43993		0.559099	2.39033	2.39033	14.4976		0.949846	2.00623	2.00623	10.5899		0.852033	0.801365	0.852033	4.3278		1.01128	0.801517	1.01128	5.39935
0.676337	1.27793	1.27793	9.93252		0.908492	0.854424	0.908492	5.34988		1.25856	0.940013	1.25856	8.17178		0.875406	1.13788	1.13788	11.8934		0.99896	1.92565	1.92565	4.86804		0.608858	1.16376	1.16376	10.5217		1.53991	1.87164	1.87164	10.3386		0.778264	2.46943	2.46943	36.3261		0.480596	0.973996	0.973996	3.59509		0.70634	1.24778	1.24778	7.99076
1.01545	0.749436	1.01545	4.81487		0.533572	0.977147	0.977147	5.80279		0.751708	0.682864	0.751708	8.39826		1.05943	1.14577	1.14577	6.26577		0.835895	0.657029	0.835895	2.88444		0.682718	1.20581	1.20581	12.1644		0.732005	1.54872	1.54872	13.7369		0.641241	1.97503	1.97503	12.2943		0.86086	0.568453	0.86086	9.57627		0.830296	1.37484	1.37484	3.12352
0.96157	0.622534	0.96157	4.13428		0.825658	0.575522	0.825658	3.46049		0.952563	0.977922	0.977922	7.96024		0.939473	0.752118	0.939473	32.466		1.29866	1.59386	1.59386	5.70519		0.596614	1.42444	1.42444	18.4286		0.843517	0.966842	0.966842	11.6384		0.744065	1.61926	1.61926	16.599		0.944416	0.545957	0.944416	4.13833		0.932959	1.12067	1.12067	4.00618
0.488739	0.619506	0.619506	2.85553		0.578685	1.22395	1.22395	15.0607		0.852823	1.31491	1.31491	12.8074		0.774728	1.15313	1.15313	11.6609		0.696178	0.947019	0.947019	8.08333		1.03374	0.997586	1.03374	8.43817		0.707126	1.2319	1.2319	17.1636		1.44581	2.51582	2.51582	33.788		0.548512	0.635206	0.635206	8.1722		0.536701	0.975096	0.975096	6.25703
0.656545	0.570824	0.656545	6.75455		0.784533	1.08432	1.08432	9.61385		0.708075	0.752155	0.752155	15.7457		0.544047	0.911704	0.911704	26.5675		0.932876	0.725994	0.932876	3.93103		1.05811	1.20933	1.20933	8.43562		0.89853	0.961345	0.961345	8.08418		1.26879	2.35527	2.35527	17.7699		1.17412	0.981467	1.17412	5.9414		0.421887	0.579275	0.579275	9.89266
0.635505	1.02805	1.02805	8.05397		0.49548	1.24701	1.24701	4.8356		1.13946	0.487238	1.13946	5.56619		1.20936	0.811173	1.20936	5.14158		0.880937	0.896654	0.896654	3.53362		0.645174	0.801389	0.801389	3.96134		1.42313	1.63652	1.63652	6.90514		1.01882	1.94958	1.94958	23.5054		0.707588	0.80585	0.80585	7.76881		0.511283	1.1706	1.1706	8.86018
0.949858	0.550279	0.949858	5.8376		0.797484	0.663255	0.797484	13.456		0.997823	0.96404	0.997823	15.7912		0.514238	1.46847	1.46847	12.6237		1.06309	0.452265	1.06309	8.88118		1.36156	0.76224	1.36156	6.65891		0.897719	1.60549	1.60549	13.8475		0.852351	2.0994	2.0994	7.59339		0.949881	0.538346	0.949881	3.93928		1.04529	1.11668	1.11668	4.98608
0.796981	0.570237	0.796981	5.38962		0.668273	0.544281	0.668273	5.19433		1.44638	0.620461	1.44638	20.4752		1.17455	1.53184	1.53184	4.3711		1.08248	0.833011	1.08248	12.8297		0.734045	1.50518	1.50518	10.3968		0.705414	1.54736	1.54736	7.87165		1.11834	2.05256	2.05256	17.1583		0.84543	1.13169	1.13169	1.86316		0.733874	1.48928	1.48928	2.92351
1.02133	0.700526	1.02133	10.184		0.751185	0.919104	0.919104	4.89539		1.78751	1.07631	1.78751	10.6499		0.747862	0.744403	0.747862	13.0261		1.02139	0.660751	1.02139	4.96934		0.893806	1.14467	1.14467	6.59802		1.08107	1.98224	1.98224	15.535		0.977591	2.35596	2.35596	27.4334		0.475237	0.579752	0.579752	5.28872		1.05031	0.971533	1.05031	7.85821
0.880372	0.686816	0.880372	3.66309		1.18753	1.37323	1.37323	24.9811		0.961413	1.41823	1.41823	6.29159		0.772602	0.718325	0.772602	10.628		0.92887	0.847376	0.92887	5.54581		1.17588	1.2594	1.2594	9.10846		1.33075	1.22788	1.33075	20.3031		0.843616	2.88139	2.88139	20.4988		1.1055	0.770667	1.1055	4.82018		0.513551	0.609638	0.609638	4.87534
0.643298	1.20348	1.20348	6.95369		1.06652	0.616565	1.06652	3.07011		0.931614	0.801382	0.931614	13.0151		1.04503	1.71368	1.71368	6.7192		0.819938	1.10914	1.10914	9.76807		0.473791	1.49533	1.49533	6.9418		0.522396	1.915	1.915	8.0444		0.568737	1.85511	1.85511	8.44809		1.23816	1.02571	1.23816	9.30862		1.20475	0.577783	1.20475	3.44448
0.703613	0.753603	0.753603	3.76932		0.850484	0.582709	0.850484	8.85907		1.16155	0.661387	1.16155	6.15815		0.693296	0.658915	0.693296	12.945		0.541537	0.874852	0.874852	5.78258		0.553658	2.13508	2.13508	9.95155		0.931823	1.65495	1.65495	11.9201		0.646217	2.23234	2.23234	14.2006		0.607482	0.710687	0.710687	5.44098		1.43191	1.18133	1.43191	4.12601
1.02504	0.494867	1.02504	3.16572		0.62926	0.546811	0.62926	8.52033		0.849358	1.07946	1.07946	7.26118		0.653707	1.16559	1.16559	18.2077		0.749312	0.7231	0.749312	8.42843		1.05374	1.18815	1.18815	6.32656		1.20856	1.73944	1.73944	15.0495		0.839337	2.1619	2.1619	14.8128		0.967816	0.832582	0.967816	3.80084		1.29008	0.707664	1.29008	5.76389
0.630623	0.666134	0.666134	6.25192		0.488318	1.10661	1.10661	3.46331		0.586949	0.505057	0.586949	6.55258		1.1894	1.0328	1.1894	5.57562		0.592691	0.872357	0.872357	5.36959		1.08968	0.524167	1.08968	10.5367		0.707656	1.79871	1.79871	7.50145		0.861078	2.08764	2.08764	18.6319		1.12111	0.766507	1.12111	5.46208		0.894236	0.652378	0.894236	6.72123
0.857645	0.732814	0.857645	4.90503		0.779722	0.797402	0.797402	7.15134		0.913314	0.961239	0.961239	6.35609		0.527102	1.79233	1.79233	10.4486		0.767867	1.42249	1.42249	9.43346		0.401279	1.40818	1.40818	3.81174		0.585497	1.10069	1.10069	14.824		0.530118	1.89791	1.89791	13.3429		0.563925	1.33683	1.33683	5.31959		0.578252	1.44073	1.44073	3.09276
1.17603	0.856652	1.17603	4.55514		0.629278	0.729544	0.729544	14.2585		1.22179	1.06858	1.22179	7.27273		0.764032	1.00356	1.00356	3.98022		0.98094	0.841602	0.98094	5.49864		0.495457	1.61365	1.61365	6.34857		0.741353	1.66735	1.66735	17.5457		0.731596	2.18644	2.18644	16.0277		0.88075	0.841592	0.88075	7.16941		1.10691	0.940989	1.10691	6.10562
0.59158	0.753262	0.753262	10.4379		0.792235	0.537854	0.792235	8.13934		0.542483	1.42306	1.42306	7.81396		0.801352	1.13512	1.13512	10.7484		0.508559	1.16009	1.16009	3.31586		1.12872	0.686204	1.12872	7.03568		0.677826	1.84341	1.84341	7.98823		0.567594	2.48246	2.48246	35.0139		1.12572	1.13785	1.13785	2.91527		0.656731	0.849845	0.849845	3.1905
0.637879	1.03699	1.03699	10.6397		1.40322	0.557121	1.40322	7.63863		0.739333	0.497976	0.739333	11.616		0.730473	1.23924	1.23924	26.4965		0.990952	0.775055	0.990952	6.21539		0.822942	1.79703	1.79703	12.627		0.945615	1.74524	1.74524	10.8652		0.53981	1.90653	1.90653	30.3222		0.823645	1.1238	1.1238	6.68114		0.862142	0.760571	0.862142	7.22866
0.755417	1.00597	1.00597	13.5175		0.901654	0.614622	0.901654	8.56152		0.477745	1.06038	1.06038	10.6103		0.58312	0.535322	0.58312	15.5492		0.629384	0.62985	0.62985	3.90678		1.34691	0.488083	1.34691	5.02977		0.748665	1.57125	1.57125	8.57304		0.486617	2.72406	2.72406	30.2326		0.636691	0.749194	0.749194	5.35189		0.584123	1.33183	1.33183	7.83645
0.668271	0.97233	0.97233	7.6266		1.04665	0.93391	1.04665	5.47412		0.846073	0.837018	0.846073	15.0231		0.597899	1.18399	1.18399	15.0625		1.10757	0.625582	1.10757	4.82399		0.518257	0.66115	0.66115	7.47814		1.81395	0.777687	1.81395	24.2321		0.61799	1.32856	1.32856	13.5392		0.702002	0.700052	0.702002	5.21556		0.617627	0.821649	0.821649	4.43246
0.821073	0.649456	0.821073	5.31642		0.45966	1.12096	1.12096	9.54179		0.727541	0.906512	0.906512	7.85316		0.829024	1.48294	1.48294	8.1914		0.466521	0.589024	0.589024	5.26386		0.683275	0.680023	0.683275	8.61322		0.345885	1.25197	1.25197	3.86319		0.606131	1.27638	1.27638	15.9546		0.980971	1.09375	1.09375	18.6049		1.00427	0.788699	1.00427	4.75192
0.660845	0.951746	0.951746	8.07509		0.83561	0.530639	0.83561	3.55519		0.590663	1.17699	1.17699	25.9498		0.752957	0.864968	0.864968	20.4358		0.840611	1.45235	1.45235	8.25924		0.772858	0.543032	0.772858	14.1526		0.494292	1.8932	1.8932	18.8306		1.13911	3.1471	3.1471	25.6011		0.850847	1.01397	1.01397	3.59661		0.705767	1.35016	1.35016	3.94669
1.31999	0.606947	1.31999	11.0665		0.626188	0.641404	0.641404	9.82358		0.570813	0.655169	0.655169	4.76322		0.459052	1.1581	1.1581	28.1278		0.682194	1.02476	1.02476	7.45779		0.623658	1.25058	1.25058	8.99047		0.84843	1.53902	1.53902	21.7703		1.17648	1.59196	1.59196	18.7507		0.742794	0.54426	0.742794	10.9659		0.601934	1.0586	1.0586	7.6541
0.614963	0.701356	0.701356	4.64781		0.579242	0.661239	0.661239	15.6971		1.55289	0.94546	1.55289	26.1346		0.771243	0.911573	0.911573	6.47934		1.53373	1.47076	1.53373	4.1776		0.832276	1.57794	1.57794	11.2099		1.18319	1.81031	1.81031	2.56368		1.27156	1.99472	1.99472	33.0557		1.25167	0.740363	1.25167	3.72928		1.16602	0.627717	1.16602	3.96245
0.593761	1.33152	1.33152	4.46148		1.0229	0.951168	1.0229	2.67332		0.599854	0.782993	0.782993	3.78997		0.795544	0.943644	0.943644	16.8581		0.699462	0.780102	0.780102	7.30817		0.642866	0.712419	0.712419	5.4944		0.685254	1.68748	1.68748	11.0621		1.16614	1.52322	1.52322	22.1922		0.563195	0.718663	0.718663	9.97846		0.475611	1.21259	1.21259	10.0038
0.741804	0.500517	0.741804	8.85357		0.795163	0.845719	0.845719	4.34958		0.892004	1.02009	1.02009	5.93557		1.02047	1.19962	1.19962	10.3482		0.947437	0.970066	0.970066	3.29578		0.518761	1.05572	1.05572	6.49239		1.29398	1.06811	1.29398	12.7868		0.840839	1.44285	1.44285	18.2125		1.26702	0.659125	1.26702	3.26006		0.354608	0.634775	0.634775	11.5344
0.737171	0.887709	0.887709	13.3866		0.640003	1.19038	1.19038	4.57097		0.995168	1.0408	1.0408	16.5728		1.06897	0.918753	1.06897	7.88467		0.868365	1.24558	1.24558	4.20878		0.843864	1.04115	1.04115	13.5985		1.20203	1.88147	1.88147	14.6631		0.655894	1.68276	1.68276	21.8086		0.660224	1.38839	1.38839	8.77401		0.975107	1.31291	1.31291	3.91095
0.806923	0.89321	0.89321	3.518		0.872023	0.812328	0.872023	3.30578		0.47784	1.15795	1.15795	7.78674		1.24968	1.42853	1.42853	22.4307		1.34738	0.838842	1.34738	9.5176		1.12668	1.14841	1.14841	7.59345		0.731925	1.65897	1.65897	16.6651		0.795703	2.46149	2.46149	28.2905		0.552169	0.627818	0.627818	3.86089		0.735767	0.82623	0.82623	4.36174
0	0	0	4.4066		0.687241	0.741331	0.741331	4.4451		0.87443	0.772323	0.87443	12.3738		0.927956	1.65858	1.65858	10.1374		0.99058	0.746627	0.99058	11.3187		1.46521	0.628691	1.46521	15.9883		0.956623	1.65898	1.65898	21.5623		1.28142	2.05321	2.05321	29.9346		0.977172	0.555992	0.977172	2.88472		0.774667	1.14463	1.14463	4.01668
0.883477	1.16957	1.16957	4.02614		1.05846	0.869075	1.05846	7.18095		0.887894	0.974668	0.974668	8.03148		1.02908	0.810034	1.02908	30.5859		0.581537	0.604528	0.604528	11.3224		0.989271	0.672687	0.989271	6.83136		1.04881	1.47044	1.47044	15.3154		0.466219	1.24162	1.24162	45.2651		0	0	0	3.87568		0.492299	1.18526	1.18526	2.98638
1.19578	0.590023	1.19578	6.31809		1.29692	0.588416	1.29692	4.04202		0.503681	0.879695	0.879695	8.43021		1.07694	1.6976	1.6976	11.8151		0.784434	0.60355	0.784434	11.3164		0.961303	0.862227	0.961303	10.1915		1.24519	1.76662	1.76662	20.172		0.930827	1.7866	1.7866	32.326		0.552719	1.05511	1.05511	4.54228		0.868993	0.78778	0.868993	5.66343
0.584415	0.813928	0.813928	5.51501		0.608998	0.93568	0.93568	18.3015		1.40499	1.29569	1.40499	4.88628		0.950089	1.12329	1.12329	20.0222		0.885529	0.602125	0.885529	7.33311		0.931627	1.61839	1.61839	10.8791		0.670323	1.64649	1.64649	10.189		0.810953	2.26964	2.26964	20.6285		1.17325	0.492887	1.17325	6.99355		0.667072	0.912573	0.912573	11.3254
0	0	0	8.9274		1.16851	0.718559	1.16851	15.2747		0.613635	1.71836	1.71836	8.80957		0.655009	1.50288	1.50288	21.8885		0.471324	0.91719	0.91719	6.01084		0.845228	0.803815	0.845228	8.36605		0.573652	0.963266	0.963266	21.3677		0.852365	2.28783	2.28783	14.3948		0.469816	0.551989	0.551989	8.0213		0.784234	0.482999	0.784234	5.03348
0.779696	0.701891	0.779696	0		0.64807	0.877425	0.877425	21.7072		1.33546	1.23169	1.33546	8.96826		0.59134	1.38277	1.38277	8.33393		0.954963	0.832325	0.954963	4.22845		0.435943	1.15169	1.15169	8.18991		0.599908	1.31935	1.31935	12.4061		0.599075	1.98976	1.98976	10.6686		0.583587	0.513692	0.583587	3.28597		0.762388	1.10151	1.10151	9.43296
1.00293	0.880724	1.00293	10.1912		1.30761	0.798124	1.30761	8.58932		0.833945	1.02483	1.02483	3.82113		1.0774	0.528033	1.0774	24.2641		0.533378	1.19544	1.19544	6.24654		0.876916	1.25961	1.25961	6.58756		0.837061	1.8823	1.8823	16.753		0.749208	2.04296	2.04296	41.578		0.649389	0.694276	0.694276	5.93486		0.548136	0.916662	0.916662	5.26745
0.660873	0.711677	0.711677	4.47547		0.68025	0.540301	0.68025	5.79471		0.532427	0.585812	0.585812	12.5612		0.511453	1.46146	1.46146	25.1845		0.497186	0.660242	0.660242	7.92881		0.876787	1.43613	1.43613	8.51451		1.05769	2.03093	2.03093	14.285		1.04037	1.45863	1.45863	34.078		0.591279	1.20142	1.20142	5.68613		1.39249	0.503137	1.39249	11.4147
0.706446	1.092	1.092	9.84801		0.544066	1.47936	1.47936	2.74705		0.817878	1.47202	1.47202	3.9057		0.957343	1.31894	1.31894	10.2872		0.956497	0.578157	0.956497	5.84817		0.574719	1.65939	1.65939	9.26796		0.830128	1.72896	1.72896	19.1359		0.885202	2.82015	2.82015	33.1315		0.52248	0.615902	0.615902	3.35745		1.22733	0.867291	1.22733	8.40921
0.687344	0.893732	0.893732	6.22003		0.804017	0.844427	0.844427	7.29422		0.653977	1.02027	1.02027	6.57601		0.629232	0.909904	0.909904	24.469		0.589235	1.38012	1.38012	5.39746		1.47906	0.862906	1.47906	5.63021		0.593356	1.41728	1.41728	10.0657		0.50255	2.3702	2.3702	7.29076		0.502256	0.638902	0.638902	4.20989		0.552772	0.838139	0.838139	6.39406
1.23081	0.784506	1.23081	2.96555		0.967006	0.869888	0.967006	10.3502		0.463868	0.560638	0.560638	7.18406		0.589054	1.79059	1.79059	14.1388		0.583533	0.593904	0.593904	11.5239		0.877104	1.15778	1.15778	8.91725		0.513675	1.4172	1.4172	12.3619		0.71282	1.61416	1.61416	26.2064		0.951837	1.41061	1.41061	4.9013		1.15058	1.07938	1.15058	7.3375
0.834539	0.46003	0.834539	7.57364		0.450622	1.08372	1.08372	4.85434		0.686385	0.787098	0.787098	10.812		0.937605	1.07337	1.07337	21.9547		0.791136	1.30773	1.30773	5.80081		0.624205	1.13183	1.13183	3.6557		0.657085	1.05904	1.05904	16.7665		0.605226	1.27823	1.27823	12.3734		0.747538	0.699369	0.747538	5.13049		1.18177	0.909276	1.18177	8.50102
0.806455	0.794765	0.806455	4.55573		1.76058	0.530594	1.76058	6.99771		0.567152	0.907957	0.907957	7.82851		0.772445	1.41383	1.41383	5.73413		1.23995	0.953691	1.23995	9.51209		0.791935	0.741555	0.791935	12.8698		0.56011	2.01005	2.01005	8.55209		0.552431	1.75064	1.75064	9.24881		1.13483	1.01664	1.13483	11.081		0.922266	0.676681	0.922266	4.70533
1.15922	1.09152	1.15922	9.43405		0.561427	0.900712	0.900712	5.43952		0.471431	2.30169	2.30169	6.84796		0.909162	1.15536	1.15536	7.51901		0.590423	0.638357	0.638357	5.61493		0.631903	0.90261	0.90261	6.31722		0.512972	1.44352	1.44352	21.1896		1.02343	2.57184	2.57184	6.77999		0.488102	0.756962	0.756962	6.44013		0.693482	1.09633	1.09633	3.5131
0.938962	1.20463	1.20463	4.62849		0.658839	0.886361	0.886361	14.7387		0.853951	0.974627	0.974627	8.12132		1.16173	0.550648	1.16173	7.38518		0.657242	1.10964	1.10964	7.97934		0.507179	1.23023	1.23023	10.8909		0.313203	1.7664	1.7664	12.0535		0.579186	1.10541	1.10541	11.5168		1.22901	0.58029	1.22901	7.65367		0.917303	0.424514	0.917303	5.84266
0.857798	0.469998	0.857798	6.38701		0.582513	0.548056	0.582513	20.3099		0.545472	0.703534	0.703534	5.24688		1.17436	1.60972	1.60972	15.6792		0.438019	1.79251	1.79251	4.28545		0.778626	1.26186	1.26186	10.8534		0.832175	2.01142	2.01142	14.7626		0.789657	1.34752	1.34752	17.079		0.973743	0.679254	0.973743	20.3816		0.569896	0.834068	0.834068	3.00656
0.967038	0.721343	0.967038	11.3588		0.909749	0.719806	0.909749	3.46403		0.469042	1.33694	1.33694	22.1308		0.911438	1.37044	1.37044	26.0378		0.621272	1.05624	1.05624	4.13664		0.775302	1.19201	1.19201	3.76024		0.526537	1.42937	1.42937	9.31709		1.14173	1.96689	1.96689	16.0904		0.885294	0.662252	0.885294	5.80489		0.753379	0.943819	0.943819	7.27029
0.740789	0.771579	0.771579	3.48896		0.923503	0.958358	0.958358	10.5586		1.32402	1.27676	1.32402	7.65758		1.02438	1.20746	1.20746	7.63992		0.531856	0.966258	0.966258	4.51759		0.526335	0.356745	0.526335	12.3291		0.819074	1.31256	1.31256	7.85079		0.663903	2.07864	2.07864	26.8108		0.449958	0.670401	0.670401	9.78328		1.08313	0.828178	1.08313	3.81635
1.06393	0.624881	1.06393	3.29524		0.70303	0.714432	0.714432	6.59489		0.762504	0.916224	0.916224	12.3553		1.29657	1.68342	1.68342	19.3281		0.417677	0.66526	0.66526	6.36371		0.620444	1.23447	1.23447	12.1322		0.887802	1.94784	1.94784	31.1442		0.980442	2.51426	2.51426	34.8973		0.518929	0.928862	0.928862	8.26519		1.2233	0.735136	1.2233	4.19711
0.653583	0.562468	0.653583	5.71831		0.629026	0.804945	0.804945	3.43823		0.803545	1.04602	1.04602	18.0295		0.548938	1.09451	1.09451	12.2314		0.453002	0.717531	0.717531	6.6342		1.02599	1.31344	1.31344	11.3494		0.801758	1.50467	1.50467	11.3437		0.866074	2.12712	2.12712	13.6634		1.09089	0.594714	1.09089	9.56906		0.781545	0.872418	0.872418	7.30747
0.753492	0.695144	0.753492	4.68381		0.710628	0.783136	0.783136	12.326		0.525454	1.50861	1.50861	5.94314		1.23179	1.00126	1.23179	9.84766		0.450076	1.24682	1.24682	5.94337		1.31743	1.28995	1.31743	4.67168		0.948941	2.3505	2.3505	23.6986		1.19711	2.28604	2.28604	24.015		0	0	0	9.02361		1.09216	0.707381	1.09216	6.70447
0.775704	0.673847	0.775704	2.6994		0.606945	0.83452	0.83452	12.7286		0.479793	0.733207	0.733207	3.17427		0.810229	1.38384	1.38384	20.821		0.821778	0.801794	0.821778	2.43399		0.683273	0.730816	0.730816	11.1658		0.812578	1.5837	1.5837	19.5463		0.718013	2.44188	2.44188	21.0971		0.529388	1.07584	1.07584	4.92087		0.88187	0.978485	0.978485	5.69894
0	0	0	4.30093		1.08553	0.552893	1.08553	10.1972		0.92198	0.974956	0.974956	7.32522		0.601055	0.934208	0.934208	13.4771		0.79789	0.76091	0.79789	3.15078		1.39946	1.73855	1.73855	5.69614		0.640335	1.48642	1.48642	8.96802		1.16435	2.62257	2.62257	9.28759		0.471917	0.931222	0.931222	4.13459		1.13025	0.608287	1.13025	6.06911
0.853381	0.944168	0.944168	7.92167		0.683629	0.902454	0.902454	3.83232		0.979478	1.68118	1.68118	7.39193		0.579493	1.62664	1.62664	5.13024		0.722156	1.37483	1.37483	15.0269		1.88823	1.05775	1.88823	6.16845		1.14276	1.85285	1.85285	14.2379		0.645092	2.71974	2.71974	19.4183		0.857847	0.459834	0.857847	3.97192		0.749053	0.649592	0.749053	6.78856
0.687347	0.61923	0.687347	5.14359		0.556633	0.961233	0.961233	4.54262		1.34113	0.628004	1.34113	9.04227		0.885654	1.00653	1.00653	25.5843		0.804243	0.714873	0.804243	2.65148		0.664818	1.31723	1.31723	9.16506		0.818882	1.50667	1.50667	10.3469		0.71459	2.56084	2.56084	9.87527		0.358741	0.588663	0.588663	3.88992		0.515435	0.952712	0.952712	9.65973
0.754187	1.15113	1.15113	0		0.94652	0.769751	0.94652	13.8536		0.685909	1.19549	1.19549	9.42379		0.512308	1.28083	1.28083	21.7152		1.01726	0.448688	1.01726	3.95346		1.31765	1.35394	1.35394	7.02318		0.977897	2.16391	2.16391	15.0626		0.732407	2.13719	2.13719	5.23097		1.03835	0.646994	1.03835	3.0228		0.78155	0.522722	0.78155	6.75861
0.594274	0.82229	0.82229	2.70416		1.12507	1.18475	1.18475	4.5856		0.624737	0.833918	0.833918	5.75279		0.743294	1.36427	1.36427	9.04752		0.784598	0.544712	0.784598	9.79579		0.745019	1.17839	1.17839	8.29256		0.52825	1.33212	1.33212	21.0607		0.953826	2.09962	2.09962	29.1474		1.15067	0.93329	1.15067	5.18973		0.884771	0.541069	0.884771	4.52802
1.03893	0.61393	1.03893	5.07964		1.00074	0.984687	1.00074	13.5637		0.910019	0.997253	0.997253	10.9084		0.650889	0.941586	0.941586	6.98308		0.330006	1.24244	1.24244	5.47839		1.20978	1.29563	1.29563	6.26438		0.652374	0.774791	0.774791	12.3812		1.27512	2.1051	2.1051	14.8051		1.00953	0.45485	1.00953	3.3522		1.11975	0.737461	1.11975	3.12806
0.635267	0.880592	0.880592	3.56257		0.998733	0.514502	0.998733	27.8251		0.672629	0.884552	0.884552	21.791		0.755975	0.792129	0.792129	39.0998		0.714702	1.09965	1.09965	11.5227		0.699022	1.55877	1.55877	6.00516		0.894704	2.28554	2.28554	11.2649		0.92235	2.24149	2.24149	20.7926		0.840397	0.47235	0.840397	4.38385		0.827181	0.441213	0.827181	4.59865
0.431542	0.576814	0.576814	5.35532		0.598436	0.700416	0.700416	5.43263		0.484099	0.522455	0.522455	14.0855		0.506963	1.80683	1.80683	21.6656		0.771303	0.880898	0.880898	5.41478		0.60566	1.21644	1.21644	13.4932		0.81969	1.47805	1.47805	10.784		0.761906	1.90333	1.90333	18.8731		0.986372	0.906705	0.986372	5.92013		1.03744	0.801447	1.03744	9.11063
0.829535	0.480385	0.829535	4.92846		0.989539	0.735684	0.989539	6.00273		0.886651	0.490931	0.886651	23.4622		0.891008	1.48457	1.48457	20.4172		0.86142	0.430829	0.86142	3.8694		1.17774	1.43952	1.43952	12.5349		1.17164	1.27581	1.27581	12.1109		0.41229	2.13979	2.13979	45.2235		1.58664	0.743556	1.58664	4.58254		1.25329	1.42277	1.42277	4.11081
1.13629	0.769575	1.13629	4.23402		0.780371	1.09835	1.09835	4.5461		1.12435	0.808168	1.12435	16.4696		0.782427	0.679789	0.782427	11.156		0.788243	0.601168	0.788243	14.4998		0.835665	1.29111	1.29111	15.0888		0.894525	1.31534	1.31534	8.48428		0.856513	1.1312	1.1312	26.6293		1.1371	0.575853	1.1371	3.33969		0.91265	0.756242	0.91265	10.5026
0.947403	1.31938	1.31938	4.05044		0.681927	0.720288	0.720288	13.4976		1.12169	1.0131	1.12169	3.87035		1.15187	1.65477	1.65477	11.8438		0.68739	1.14204	1.14204	10.0476		0.896301	1.01219	1.01219	6.32897		0.51736	1.5714	1.5714	12.7924		0.716793	1.78887	1.78887	22.5707		0.715899	0.757539	0.757539	6.96246		0.740547	1.1267	1.1267	6.30969
0.917584	0.424995	0.917584	4.6158		0.598562	1.75223	1.75223	6.84381		1.20216	0.963341	1.20216	9.21303		0.6402	0.667351	0.667351	12.3615		0.746023	0.496826	0.746023	6.24392		0.900301	1.50594	1.50594	12.6396		0.748538	1.36411	1.36411	7.77679		0.598325	2.64378	2.64378	23.5112		0.876567	0.474869	0.876567	7.76206		0.545995	0.529777	0.545995	3.22267
0	0	0	3.44035		1.01463	0.628605	1.01463	9.02908		0.50417	0.743792	0.743792	6.35611		0.619615	0.977561	0.977561	13.3709		0.934114	0.668887	0.934114	6.79912		0.911901	0.916413	0.916413	13.1578		0.733041	2.13192	2.13192	18.1705		0.780317	2.16879	2.16879	19.8181		0.688669	1.10507	1.10507	6.0903		0.611129	0.960529	0.960529	9.08255
0.773892	0.833753	0.833753	5.92628		0.789308	0.981574	0.981574	4.83485		0.9403	1.198	1.198	5.5587		1.93759	0.933895	1.93759	8.55936		1.02712	0.469999	1.02712	8.07828		0.773572	0.804146	0.804146	5.62415		0.493028	2.03906	2.03906	10.4654		0.639642	2.08543	2.08543	18.369		1.33129	0.89495	1.33129	7.99831		0.44465	1.15187	1.15187	3.46576
0.65743	0.999261	0.999261	6.78737		0.370671	0.480399	0.480399	2.28007		0.994985	0.649081	0.994985	8.01187		0.950761	1.01228	1.01228	19.1326		0.875386	1.12363	1.12363	2.06987		0.855075	0.987208	0.987208	8.86521		0.621889	0.995393	0.995393	13.3207		0.670086	1.13801	1.13801	21.8023		0.472362	0.989823	0.989823	4.29871		0.886076	0.848246	0.886076	8.62064
0.73627	0.792146	0.792146	2.01644		0.778356	0.527346	0.778356	2.09234		0.448412	0.672468	0.672468	20.6521		0.719569	1.07758	1.07758	7.9397		0.956548	0.568669	0.956548	4.12022		0.646275	0.79192	0.79192	3.72538		0.688816	0.852573	0.852573	6.49416		0.63479	2.12303	2.12303	30.2672		0.982088	1.0803	1.0803	2.07119		0.58264	0.763667	0.763667	7.20166
0.717094	1.23464	1.23464	7.89206		0.630062	0.824155	0.824155	5.86912		1.23661	1.75696	1.75696	10.169		0.759001	0.959741	0.959741	14.2705		0.997034	0.545153	0.997034	8.31119		1.09519	1.33362	1.33362	7.69245		0.789412	1.32489	1.32489	13.8213		1.4786	2.04519	2.04519	13.4275		0.448621	0.998944	0.998944	3.61949		1.19086	1.29678	1.29678	6.23765
0.73302	0.673401	0.73302	3.07143		0.900014	1.08444	1.08444	3.15241		1.18306	0.606551	1.18306	3.84774		1.17511	1.53663	1.53663	8.44049		0.773992	1.27952	1.27952	7.21881		0.805471	1.49168	1.49168	9.80432		1.01512	1.75166	1.75166	15.7248		0.8553	2.48333	2.48333	5.80031		0.665042	1.12258	1.12258	3.95843		0.966098	0.484828	0.966098	13.5891
0.894063	0.648679	0.894063	7.30707		0.466122	0.734001	0.734001	17.1555		0.566222	0.886823	0.886823	5.49632		0.813937	1.06227	1.06227	18.2408		0.72104	1.22436	1.22436	6.05936		0.958457	1.38398	1.38398	6.12041		0.686568	1.76413	1.76413	4.57144		0.602504	1.81515	1.81515	14.3552		1.09949	1.01631	1.09949	11.2371		0.918442	1.36785	1.36785	4.88263
1.03618	1.16251	1.16251	7.10988		0.670899	0.950096	0.950096	6.193		0.703065	0.516162	0.703065	18.9663		0.601224	1.23722	1.23722	5.36645		0.378017	1.37669	1.37669	13.5486		0.654813	0.608717	0.654813	17.6738		0.902038	1.44825	1.44825	7.88338		0.651577	2.87425	2.87425	28.8278		0.779403	1.36283	1.36283	8.86804		0.778116	0.962739	0.962739	5.07737
0.657131	0.917036	0.917036	17.3038		0.390034	0.910914	0.910914	4.81145		0.744707	1.13261	1.13261	7.27575		0.982734	0.568719	0.982734	5.88331		0.658765	1.23338	1.23338	4.07026		0.717775	0.658394	0.717775	6.56588		0.610781	1.13292	1.13292	15.5023		0.914046	2.46861	2.46861	23.2544		0.625059	0.982521	0.982521	7.89777		0.519192	1.18471	1.18471	7.59565
0.584439	0.957313	0.957313	11.881		1.02848	0.741705	1.02848	6.42801		0.764228	1.79246	1.79246	7.82421		0.583381	0.919103	0.919103	6.9819		0.752997	0.702192	0.752997	6.93371		0.698043	1.86511	1.86511	5.49322		0.788096	1.77361	1.77361	7.50818		0.740679	1.53273	1.53273	19.6389		0.741452	0.736835	0.741452	10.5077		1.20397	1.08274	1.20397	11.5617
0.729441	1.05628	1.05628	5.58898		0.747187	0.362689	0.747187	10.5305		0.796458	0.842589	0.842589	12.4105		0.908595	0.839048	0.908595	13.0422		0.618064	0.559797	0.618064	6.81229		1.08577	1.27301	1.27301	6.78059		0.714477	1.95933	1.95933	17.4012		1.37791	2.61994	2.61994	14.1199		0.527114	1.13399	1.13399	5.10121		0.60521	0.812129	0.812129	10.7677
0.832793	0.820784	0.832793	3.23964		0.645807	0.947691	0.947691	17.7153		0.727767	0.766678	0.766678	5.41132		0.596425	1.42861	1.42861	15.1741		0.52329	1.04257	1.04257	7.6854		0.654353	1.3168	1.3168	10.6552		0.944183	1.60894	1.60894	11.2213		0.688944	1.27265	1.27265	12.1026		0.861791	1.02415	1.02415	6.07577		0.7269	0.738157	0.738157	4.70808
0	0	0	5.55049		0.518052	0.978079	0.978079	2.2401		0.429279	1.16243	1.16243	21.0513		0.814088	1.15451	1.15451	9.3867		0.688939	1.14653	1.14653	7.19512		0.957561	0.972396	0.972396	7.42856		0.781333	2.42176	2.42176	6.12331		0.794515	1.99114	1.99114	24.1389		0.973354	0.711012	0.973354	5.67557		1.0249	1.13282	1.13282	6.15414
1.46709	0.358401	1.46709	0		0.732317	0.766193	0.766193	3.04575		0.571764	1.53193	1.53193	14.1002		0.66254	1.11015	1.11015	10.9849		0.465976	0.88833	0.88833	7.03453		1.0173	0.610882	1.0173	3.48299		0.846684	0.989184	0.989184	16.4134		1.21566	2.15052	2.15052	13.9639		0.674065	1.12557	1.12557	6.69745		1.0342	1.24895	1.24895	14.0181
0.773983	0.727598	0.773983	6.78083		0.785435	1.10166	1.10166	13.1635		0.9687	0.734543	0.9687	10.9662		0.72718	1.08217	1.08217	7.69202		1.09744	0.976827	1.09744	9.65648		0.987779	1.03433	1.03433	11.9749		0.728834	0.948406	0.948406	13.3726		0.880764	1.73673	1.73673	11.7549		0.66269	1.16086	1.16086	10.0495		0.980053	1.257	1.257	8.48861
0.529857	0.993614	0.993614	4.52553		1.7844	0.606608	1.7844	5.54994		0.817427	0.461385	0.817427	6.16568		0.924872	1.01077	1.01077	9.59866		0.629514	1.09572	1.09572	4.94829		1.3648	1.18771	1.3648	5.64092		1.00741	0.998256	1.00741	11.3682		1.31618	1.59909	1.59909	14.9514		1.24789	0.947987	1.24789	12.8634		0.676053	0.975922	0.975922	3.84894
1.2432	1.03671	1.2432	6.03577		0.580705	0.487474	0.580705	6.12794		0.754588	1.56411	1.56411	15.395		0.542888	1.14758	1.14758	28.7993		0.504749	0.801637	0.801637	11.2814		0.618496	0.691574	0.691574	3.99688		0.91717	2.42806	2.42806	27.9541		0.527942	2.40676	2.40676	22.0108		0.675515	0.855624	0.855624	3.59863		1.1474	1.15379	1.15379	4.74558
0.70217	1.47547	1.47547	5.15041		0.946002	0.41483	0.946002	14.6275		1.26372	1.20382	1.26372	4.25643		0.63999	1.06027	1.06027	7.12068		0.804743	1.32615	1.32615	8.44764		1.1356	1.10174	1.1356	9.79651		0.795785	0.958371	0.958371	11.2641		0.842053	2.26507	2.26507	20.9655		0.515395	0.458169	0.515395	2.26593		1.07977	1.36915	1.36915	6.98692
1.48613	0.72099	1.48613	8.68001		0.70041	0.789081	0.789081	8.78401		0.851651	1.6544	1.6544	12.6625		0.853701	0.751641	0.853701	12.2189		0	0	0	2.73415		0.9085	1.55529	1.55529	4.58695		1.26598	0.865468	1.26598	11.8258		0.674162	2.08564	2.08564	16.0725		0.864232	0.888836	0.888836	4.75134		0.673306	0.908803	0.908803	6.61505
1.06291	1.1852	1.1852	6.96226		1.06656	1.31631	1.31631	15.0066		0.748208	0.805628	0.805628	11.5364		0.586649	1.87939	1.87939	8.06204		0.64798	0.437334	0.64798	3.49088		0.628056	1.32491	1.32491	18.587		0.768518	0.882982	0.882982	21.998		0.449288	1.82298	1.82298	17.4931		1.01623	0.577855	1.01623	4.28506		1.33508	0.674147	1.33508	10.1511
0.458183	0.986766	0.986766	6.15204		0.573767	1.06396	1.06396	6.21011		1.17903	0.658892	1.17903	15.531		0.636478	0.789572	0.789572	7.7392		0.860819	0.88227	0.88227	6.98702		1.13144	0.439067	1.13144	9.27947		0.907996	1.76345	1.76345	14.7718		1.0584	2.17971	2.17971	20.6087		0.592846	0.693352	0.693352	5.30027		0.76537	0.736773	0.76537	4.56357
0.779213	0.78872	0.78872	17.6629		0.726501	0.807333	0.807333	5.02217		0.461672	0.767978	0.767978	10.9776		0.741006	1.3854	1.3854	9.17136		0.533471	0.371729	0.533471	6.84762		0.597305	0.891529	0.891529	15.2981		0.417176	1.64561	1.64561	13.6624		1.08968	2.35087	2.35087	26.1249		1.14866	1.21742	1.21742	3.93551		1.41053	1.03026	1.41053	6.25154
[truncated: 8 more columns]
