# Supplementary material for: Structural change detection in ordinal time series
Source: PLoS One. 2021 Aug 16;16(8):e0256128. doi: 10.1371/journal.pone.0256128 (PMC8367010; doi:10.1371/journal.pone.0256128)
Supplement: S5 Table — (XLS) [file pone.0256128.s005.xls]

## Sheet: Sheet1
	100	200	300	400	500	600	700	800	900
W1	0.215	0.656	0.882	0.937	0.946	0.902	0.807	0.454	0.09
W2	0.541	0.826	0.903	0.921	0.924	0.917	0.843	0.643	0.258
