# Supplementary material for: Structural change detection in ordinal time series
Source: PLoS One. 2021 Aug 16;16(8):e0256128. doi: 10.1371/journal.pone.0256128 (PMC8367010; doi:10.1371/journal.pone.0256128)
Supplement: S7 Table — (XLS) [file pone.0256128.s007.xls]

## Sheet: Sheet1
	W1
1	0.00154702
2	0.00154702
3	0.00309404
4	0.00464106
5	0.00618809
6	0.00773511
7	0.00928213
8	0.0108292
9	0.0123762
10	0.0139232
11	0.0154702
12	0.0170172
13	0.0185643
14	0.0201113
15	0.0216583
16	0.0232053
17	0.0247523
18	0.0262994
19	0.0278464
20	0.0293934
21	0.0309404
22	0.0324875
23	0.0340345
24	0.0355815
25	0.0371285
26	0.0386755
27	0.0402226
28	0.0417696
29	0.0433166
30	0.0448636
31	0.0464106
32	0.0479577
33	0.0495047
34	0.0510517
35	0.0525987
36	0.0541458
37	0.0556928
38	0.0572398
39	0.0587868
40	0.0603338
41	0.0618809
42	0.0634279
43	0.0649749
44	0.0665219
45	0.0680689
46	0.069616
47	0.071163
48	0.07271
49	0.074257
50	0.0758041
51	0.0773511
52	0.0788981
53	0.0804451
54	0.0819921
55	0.0835392
56	0.0850862
57	0.0866332
58	0.0881802
59	0.0897272
60	0.0912743
61	0.0928213
62	0.0943683
63	0.187164
64	0.147301
65	0.107438
66	0.0675751
67	0.0277122
68	0.0121506
69	0.0520135
70	0.0918763
71	0.131739
72	0.171602
73	0.211465
74	0.251328
75	0.294816
76	0.295289
77	0.295761
78	0.296233
79	0.296705
80	0.297178
81	0.29765
82	0.298122
83	0.298594
84	0.299067
85	0.299539
86	0.300011
87	0.300483
88	0.300956
89	0.301428
90	0.3019
91	0.302373
92	0.302845
93	0.303317
94	0.303789
95	0.304262
96	0.304734
97	0.305206
98	0.305678
99	0.306151
100	0.306623
101	0.307095
102	0.307567
103	0.30804
104	0.308512
105	0.308984
106	0.309456
107	0.309929
108	0.310401
109	0.310873
110	0.311345
111	0.311818
112	0.31229
113	0.312762
114	0.313234
115	0.313707
116	0.314179
117	0.314651
118	0.315123
119	0.315596
120	0.316068
121	0.31654
122	0.317012
123	0.317485
124	0.342232
125	0.320948
126	0.299664
127	0.278381
128	0.257097
129	0.235813
130	0.21453
131	0.193246
132	0.171963
133	0.150679
134	0.129395
135	0.108112
136	0.0868282
137	0.0655446
138	0.044261
139	0.0229774
140	0.00169381
141	0.0195898
142	0.0408734
143	0.062157
144	0.0834406
145	0.104724
146	0.126008
147	0.147291
148	0.168575
149	0.189859
150	0.211142
151	0.232426
152	0.253709
153	0.274993
154	0.296277
155	0.31756
156	0.338844
157	0.360127
158	0.381411
159	0.402695
160	0.423978
161	0.445262
162	0.466546
163	0.487829
164	0.509113
165	0.530396
166	0.55168
167	0.572964
168	0.594247
169	0.615531
170	0.861264
171	0.821401
172	0.781538
173	0.741675
174	0.701812
175	0.661949
176	0.622086
177	0.582224
178	0.542361
179	0.502498
180	0.462635
181	0.422772
182	0.382909
183	0.343047
184	0.303184
185	0.263321
186	0.223458
187	0.179969
188	0.179497
189	0.179025
190	0.178553
191	0.17808
192	0.177608
193	0.177136
194	0.176664
195	0.176191
196	0.175719
197	0.175247
198	0.174774
199	0.174302
200	0.17383
201	0.173358
202	0.172885
203	0.172413
204	0.171941
205	0.171469
206	0.170996
207	0.170524
208	0.170052
209	0.16958
210	0.169107
211	0.168635
212	0.168163
213	0.167691
214	0.167218
215	0.166746
216	0.166274
217	0.165802
218	0.165329
219	0.164857
220	0.164385
221	0.163913
222	0.16344
223	0.162968
224	0.162496
225	0.162024
226	0.161551
227	0.161079
228	0.160607
229	0.160135
230	0.159662
231	0.15919
232	0.158718
233	0.158246
234	0.157773
235	0.157301
236	0.156829
237	0.156356
238	0.155884
239	0.155412
240	0.15494
241	0.154467
242	0.153995
243	0.153523
244	0.153051
245	0.152578
246	0.152106
247	0.151634
248	0.151162
249	0.126415
250	0.147698
251	0.168982
252	0.190266
253	0.211549
254	0.232833
255	0.254117
256	0.2754
257	0.423421
258	0.424968
259	0.426515
260	0.428062
261	0.429609
262	0.431156
263	0.432703
264	0.43425
265	0.435797
266	0.437344
267	0.438891
268	0.440438
269	0.441985
270	0.443532
271	0.445079
272	0.446626
273	0.448173
274	0.44972
275	0.451267
276	0.452814
277	0.454361
278	0.455908
279	0.457456
280	0.459002
281	0.46055
282	0.462097
283	0.463643
284	0.465191
285	0.466738
286	0.468285
287	0.469832
288	0.471379
289	0.561451
290	0.582735
291	0.604019
292	0.625302
293	0.646586
294	0.667869
295	0.689153
296	0.710437
297	0.73172
298	0.753004
299	0.774288
300	0.795571
301	0.816855
302	0.838138
303	0.859422
304	0.880706
305	0.901989
306	0.923273
307	0.944556
308	0.96584
309	0.987124
310	1.27387
311	1.2734
312	1.27292
313	1.27245
314	1.27198
315	1.27151
316	1.27103
317	1.27056
318	1.27009
319	1.26962
320	1.26914
321	1.26867
322	1.2682
323	1.26773
324	1.26726
325	1.26678
326	1.26631
327	1.26584
328	1.26537
329	1.26489
330	1.26442
331	1.26395
332	1.26348
333	1.26301
334	1.26253
335	1.26206
336	1.26159
337	1.26112
338	1.26064
339	1.26017
340	1.2597
341	1.25923
342	1.25876
343	1.25828
344	1.25781
345	1.25734
346	1.25687
347	1.25639
348	1.25592
349	1.25545
350	1.25498
351	1.2545
352	1.25403
353	1.25356
354	1.25309
355	1.25262
356	1.25214
357	1.25167
358	1.2512
359	1.25073
360	1.25025
361	1.24978
362	1.24931
363	1.22634
364	1.18647
365	1.14661
366	1.10675
367	1.06689
368	1.02702
369	0.804756
370	0.826039
371	0.847323
372	0.868606
373	0.88989
374	0.911174
375	1.05919
376	1.06074
377	1.15081
378	1.1721
379	1.19338
380	1.21467
381	1.23595
382	1.25723
383	1.27852
384	1.2998
385	1.32108
386	1.34237
387	1.36365
388	1.38493
389	1.40622
390	1.4275
391	1.57552
392	1.57707
393	1.57862
394	1.58016
395	1.58171
396	1.58326
397	1.5848
398	1.58635
399	1.5879
400	1.58945
401	1.59099
402	1.59254
403	1.59409
404	1.59563
405	1.59718
406	1.59873
407	1.60027
408	1.60182
409	1.60337
410	1.60492
411	1.60646
412	1.60801
413	1.60956
414	1.6111
415	1.61265
416	1.6142
417	1.61574
418	1.61729
419	1.61884
420	1.62039
421	1.62193
422	1.62348
423	1.62503
424	1.62657
425	1.62812
426	1.62967
427	1.63122
428	1.63276
429	1.63431
430	1.63586
431	1.6374
432	1.63895
433	1.6405
434	1.64204
435	1.64359
436	1.64514
437	1.64668
438	1.64823
439	1.64978
440	1.65133
441	1.65287
442	1.65442
443	1.65597
444	1.65751
445	1.65906
446	1.66061
447	1.66216
448	1.6637
449	1.66525
450	1.6668
451	1.66834
452	1.76114
453	1.72128
454	1.68141
455	1.45914
456	1.48043
457	1.50171
458	1.523
459	1.54428
460	1.56556
461	1.58685
462	1.60813
463	1.62941
464	1.6507
465	1.67198
466	1.69327
467	1.71455
468	1.73583
469	1.75712
470	1.7784
471	1.79968
472	1.82097
473	1.84225
474	1.86353
475	1.88482
476	1.9061
477	1.92738
478	1.94867
479	1.96995
480	1.99124
481	2.27798
482	2.27751
483	2.27704
484	2.27656
485	2.27609
486	2.27562
487	2.27515
488	2.27467
489	2.2742
490	2.27373
491	2.27326
492	2.27278
493	2.27231
494	2.27184
495	2.27137
496	2.27089
497	2.27042
498	2.26995
499	2.26948
500	2.26901
501	2.26853
502	2.26806
503	2.26759
504	2.26712
505	2.26665
506	2.26617
507	2.2657
508	2.26523
509	2.26476
510	2.26428
511	2.26381
512	2.26334
513	2.26287
514	2.2624
515	2.26192
516	2.26145
517	2.26098
518	2.26051
519	2.26003
520	2.25956
521	2.25909
522	2.25862
523	2.25814
524	2.25767
525	2.2572
526	2.25673
527	2.25625
528	2.25578
529	2.25531
530	2.25484
531	2.25437
532	2.25389
533	2.25342
534	2.25295
535	2.25248
536	2.25201
537	2.25153
538	2.25106
539	2.25059
540	2.25012
541	2.24964
542	2.24917
543	2.2487
544	2.24823
545	2.24776
546	2.24728
547	2.24681
548	2.24634
549	2.22159
550	2.24288
551	2.26416
552	2.28544
553	2.30673
554	2.32801
555	2.34929
556	2.37058
557	2.39186
558	2.41314
559	2.43443
560	2.45571
561	2.477
562	2.49828
563	2.51956
564	2.54085
565	2.56213
566	2.58341
567	2.6047
568	2.62598
569	2.64726
570	2.66855
571	2.68983
572	2.71111
573	2.7324
574	2.75368
575	2.77496
576	2.79625
577	2.81753
578	2.83882
579	2.8601
580	2.88138
581	2.90267
582	2.92395
583	2.94523
584	2.96652
585	2.9878
586	3.00908
587	3.03037
588	3.05165
589	3.07294
590	3.09422
591	3.1155
592	3.13679
593	3.15807
594	3.17935
595	3.20064
596	3.44637
597	3.40651
598	3.36664
599	3.32678
600	3.28692
601	3.24706
602	3.20719
603	3.16733
604	3.12747
605	3.0876
606	3.04774
607	3.00788
608	2.96802
609	2.92815
610	2.88829
611	2.84843
612	2.80856
613	2.7687
614	2.72884
615	2.68898
616	2.64911
617	2.60925
618	2.56939
619	2.52953
620	2.48966
621	2.44617
622	2.4457
623	2.44523
624	2.44476
625	2.44428
626	2.44381
627	2.44334
628	2.44287
629	2.44239
630	2.44192
631	2.44145
632	2.44098
633	2.44051
634	2.44003
635	2.43956
636	2.43909
637	2.43862
638	2.43815
639	2.43767
640	2.4372
641	2.43673
642	2.43626
643	2.43578
644	2.43531
645	2.43484
646	2.43437
647	2.43389
648	2.43342
649	2.43295
650	2.43248
651	2.40771
652	2.40926
653	2.41081
654	2.41235
655	2.4139
656	2.41545
657	2.41699
658	2.41854
659	2.42009
660	2.42164
661	2.42318
662	2.42473
663	2.42628
664	2.42782
665	2.42937
666	2.43092
667	2.43246
668	2.43401
669	2.43556
670	2.4371
671	2.43865
672	2.4402
673	2.44175
674	2.44329
675	2.44484
676	2.44639
677	2.44793
678	2.44948
679	2.45103
680	2.45257
681	2.45412
682	2.45567
683	2.45722
684	2.45876
685	2.46031
686	2.46186
687	2.4634
688	2.46495
689	2.4665
690	2.46805
691	2.46959
692	2.47114
693	2.47269
694	2.47423
695	2.47578
696	2.47733
697	2.47887
698	2.48042
699	2.48197
700	2.48352
701	2.48506
702	2.48661
703	2.48816
704	2.4897
705	2.49125
706	2.4928
707	2.49435
708	2.49589
709	2.49744
710	2.49899
711	2.50053
712	2.50208
713	2.50363
714	2.50517
715	2.50672
716	2.50827
717	2.50982
718	2.51136
719	2.51291
720	2.51446
721	2.516
722	2.51755
723	2.5191
724	2.52064
725	2.52219
726	2.52374
727	2.52528
728	2.52683
729	2.52838
730	2.52993
731	2.53147
732	2.53302
733	2.53457
734	2.53611
735	2.53766
736	2.53921
737	2.54075
738	2.5423
739	2.54385
740	2.5454
741	2.54694
742	2.54849
743	2.55004
744	2.55158
745	2.55313
746	2.55468
747	2.55623
748	2.55777
749	2.55932
750	2.56087
751	2.56241
752	2.56396
753	2.56551
754	2.56705
755	2.5686
756	2.57015
757	2.5717
758	2.57324
759	2.57479
760	2.57634
761	2.57788
762	2.57943
763	2.58098
764	2.58252
765	2.58407
766	2.58562
767	2.58717
768	2.58871
769	2.59026
770	2.59181
771	2.59335
772	2.5949
773	2.59645
774	2.598
775	2.59954
776	2.60109
777	2.60264
778	2.60418
779	2.60573
780	2.60728
781	2.60882
782	2.61037
783	2.70317
784	2.6633
785	2.62344
786	2.58358
787	2.54372
788	2.32145
789	2.34273
790	2.36402
791	2.3853
792	2.40658
793	2.42787
794	2.44915
795	2.47043
796	2.71617
797	2.6763
798	2.63644
799	2.59658
800	2.55671
801	2.51685
802	2.47699
804	2.39726
805	2.3574
806	2.31754
807	2.27767
808	2.23419
809	2.23371
810	2.23324
811	2.23277
812	2.2323
813	2.23182
814	2.23135
815	2.23088
816	2.23041
817	2.22993
818	2.22946
819	2.22899
820	2.22852
821	2.22805
822	2.22757
823	2.2271
824	2.22663
825	2.22616
826	2.22568
827	2.22521
828	2.22474
829	2.22427
830	2.2238
831	2.22332
832	2.22285
833	2.22238
834	2.22191
835	2.22144
836	2.22096
837	2.22049
838	2.22002
839	2.21955
840	2.21907
841	2.2186
842	2.21813
843	2.21766
844	2.21718
845	2.21671
846	2.21624
847	2.21577
848	2.21529
849	2.21482
850	2.21435
851	2.21388
852	2.21341
853	2.21293
854	2.21246
855	2.21199
856	2.21152
857	2.21104
858	2.21057
859	2.2101
860	2.20963
861	2.20916
862	2.20868
863	2.20821
864	2.20774
865	2.20727
866	2.2068
867	2.20632
868	2.20585
869	2.20538
870	2.20491
871	2.18016
872	2.20144
873	2.22273
874	2.24401
875	2.26529
876	2.28658
877	2.30786
878	2.32914
879	2.35043
880	2.37171
881	2.39299
882	2.41428
883	2.43556
884	2.45685
885	2.47813
886	2.49941
887	2.5207
888	2.54198
889	2.56326
890	2.58455
891	2.60583
892	2.62711
893	2.6484
894	2.66968
895	2.69096
896	2.71225
897	2.73353
898	2.75482
899	2.7761
900	2.79738
901	2.81867
902	2.83995
903	2.86123
904	2.88252
905	2.9038
906	2.92509
907	2.94637
908	2.96765
909	2.98894
910	3.01022
911	3.0315
912	3.05279
913	3.29852
914	3.25866
915	3.21879
916	3.17893
917	3.13907
918	3.0992
919	3.05934
920	3.01948
921	2.97962
922	2.93975
923	2.89989
924	2.86003
925	2.82016
926	2.5979
927	2.61918
928	2.64046
929	2.66175
930	2.68303
931	2.70432
932	2.7256
933	2.74688
934	2.76817
935	2.78945
936	2.81073
937	2.83202
938	2.98004
939	2.98158
940	2.98313
941	2.98468
942	2.98623
943	2.98777
944	2.98932
945	2.99087
946	2.99241
947	2.99396
948	2.99551
949	2.99706
950	3.08985
951	3.04999
952	3.01012
953	2.97026
954	2.9304
955	2.89054
956	2.85067
957	2.80719
958	2.80671
959	2.80624
960	2.80577
961	2.8053
962	2.80482
963	2.80435
964	2.80388
965	2.80341
966	2.80294
967	2.80246
968	2.80199
969	2.80152
970	2.80105
971	2.80057
972	2.8001
973	2.79963
974	2.79916
975	2.79868
976	2.79821
977	2.79774
978	2.79727
979	2.79679
980	2.79632
981	2.79585
982	2.79538
983	2.79491
984	2.79443
985	2.79396
986	2.79349
987	2.79302
988	2.79255
989	2.79207
990	2.7916
991	2.79113
992	2.79066
993	2.79018
994	2.78971
995	2.78924
996	2.78877
997	2.7883
998	2.78782
999	2.78735
